# Supplementary material for: Reannotation of the cultivated strawberry genome and establishment of a strawberry genome database
Source: Hortic Res. 2021 Mar 1;8:41. doi: 10.1038/s41438-021-00476-4 (PMC7917095; doi:10.1038/s41438-021-00476-4)
Supplement: Supplementary file 2 — Dataset 1 [file 41438_2021_476_MOESM2_ESM.xlsx]

## Sheet: Sheet1
Table S1. RNA-seq datasets used in this study.
SRA accession	Read Length (bp)	Strategy	No. of samples	Cultivated varieties	Description	Reference
PRJNA510532	1–2 Kb, 2–3 Kb, and >3 Kb	PacBio RS FL-cDNA	1	Xiaobai and Benihoppe	PacBio single-molecular, real-time (SMRT) full-length cDNA reads obtained from from different tissues (mature leaf, ﬂower, dwarf stem, root, and receptacle tissues, from six different stages). Strawberry plants were grown in the plastic greenhouse at Jiangsu Academy of Agricultural Sciences.	Yuan et al., 2019
SRA065786	120	Paired-end	30	Fragaria × ananassa Duch. cv. Camarosa	30 libraries (each with three biological replicates) obtained from achene and the receptacle at four stages of fruit ripening (green (G), white (W), turning (T) and red (R)), root and leaf. The fruits were collected from plants that were grown under commercial field conditions in Huelva, Spain (37°14′27″N, 06°48′04 W), during early May.	Sánchez-Sevilla, J.F et al., 2017
GSE85572	150	Paired-end	14	Fragaria ananassa ‘Toyonoka’	14 libraries (each with two biological replicates) obtained from CK, ABA, NDGA treatment. Flowers were tagged during anthesis in the spring season of 2015. Two-week-old (post anthesis) fruits were treated with 100 μL of exogenous ABA (1 μM) or NDGA (an ABA biosynthesis blocker, 100 μM) solution. ABA or NDGA was first dissolved with a little ethanol (2% final) and then diluted with distilled water…	Li et al., 2019
PRJNA394190	150	Paired-end	8	Toyonoka	8 libraries obtained from fruits of 4 different ripening stages. cultivated in the greenhouse (8–28 °C, relative humidity 55–70%, and without supplemental lighting) in Zhengzhou, Henan, China. Fruits of large green fruit (l-GF), WF, TF, and RF stages were selected as the sequencing materials	Hu et al., 2018
PRJNA438551	150	Paired-end	4	Sweet Charlie	4 libraries obtained from strawberry fruit ripening in ABA-dominated, IAA-participating and ethylene-coordinated manne. RNA was extracted from the receptacles of DG, Wt, IR, and PR fruits. Grown in the greenhouse during the spring season from 2015 to 2016.	Guo et al., 2019
SRX3843564	120	Paired-end	4	Sijihong	4 libraries obtained from strawberry petals.Its flower was divided into five developmental stages according to its opening degree and petal color. The three developmental stages selected with significantly different flower colors (‘L’, ‘Z’ and ‘D’) were used for transcriptome analysis.	Xue et al., 2019
PRJNA508389	150	Paired-end	32	Camarosa	Plant tissue samples (flower before anthesis, flower at anthesis, leaf collected during the day and at night, leaves treated with methyl jasmonate (30 min, 4 h, and 24 h after treatment), runner, and salt-treated and untreated roots) were collected from Fragaria × ananassa cultivar ‘Camarosa’ grown in a growth chamber and immediately flash frozen in liquid nitrogen.	Edger et al., 2019
