# Supplementary material for: Reannotation of the cultivated strawberry genome and establishment of a strawberry genome database
Source: Hortic Res. 2021 Mar 1;8:41. doi: 10.1038/s41438-021-00476-4 (PMC7917095; doi:10.1038/s41438-021-00476-4)
Supplement: Supplementary file 4 — Dataset 3 [file 41438_2021_476_MOESM4_ESM.xlsx]

## Sheet: 1
Loci_ID	Position	v1.0.a1 gene ID	v1.0.a2 gene ID
LOC_000001	Fvb1-1[+]41-2396	FxaC_4g00010	FxaC_4g00010
LOC_000002	Fvb1-1[+]9361-9658	FxaC_4g00040	FxaC_4g00040
LOC_000003	Fvb1-1[+]84797-86199	FxaC_4g00110	FxaC_4g00110
LOC_000004	Fvb1-1[+]260645-263598	-	FxaC_4g00111
LOC_000005	Fvb1-1[+]309132-312742	-	FxaC_4g00112
LOC_000006	Fvb1-1[+]316354-317608	FxaC_4g00210	-
LOC_000007	Fvb1-1[+]319026-320584	FxaC_4g00220	FxaC_4g00220
LOC_000008	Fvb1-1[+]356220-357581	FxaC_4g00230	FxaC_4g00230
LOC_000009	Fvb1-1[+]387001-388580	FxaC_4g00280	FxaC_4g00280
LOC_000010	Fvb1-1[+]437596-439657	FxaC_4g00320	FxaC_4g00320
LOC_000011	Fvb1-1[+]441720-441908	FxaC_4g00330	FxaC_4g00330
LOC_000012	Fvb1-1[+]454008-454529	FxaC_4g00350	FxaC_4g00350
LOC_000013	Fvb1-1[+]454566-457877	FxaC_4g00360	FxaC_4g00360
LOC_000014	Fvb1-1[+]457884-462352	FxaC_4g00370	FxaC_4g00370
LOC_000015	Fvb1-1[+]524503-528232	FxaC_4g00410	FxaC_4g00410
LOC_000016	Fvb1-1[+]566452-566754	-	FxaC_4g00411
LOC_000017	Fvb1-1[+]590461-595791	-	FxaC_4g00412
LOC_000018	Fvb1-1[+]598901-599104	FxaC_4g00510	FxaC_4g00510
LOC_000019	Fvb1-1[+]599215-600680	FxaC_4g00520	FxaC_4g00520
LOC_000020	Fvb1-1[+]642274-649783	FxaC_4g00590	FxaC_4g00590
LOC_000021	Fvb1-1[+]660932-662110	FxaC_4g00600	FxaC_4g00600
LOC_000022	Fvb1-1[+]690039-694198	FxaC_4g00620	FxaC_4g00620
LOC_000023	Fvb1-1[+]706487-717462	FxaC_4g00630	FxaC_4g00630
LOC_000024	Fvb1-1[+]723308-724243	FxaC_4g00650	FxaC_4g00650
LOC_000025	Fvb1-1[+]797822-799572	FxaC_4g00700	FxaC_4g00700
LOC_000026	Fvb1-1[+]804213-804524	FxaC_4g00720	FxaC_4g00720
LOC_000027	Fvb1-1[+]859609-862011	FxaC_4g00750	FxaC_4g00750
LOC_000028	Fvb1-1[+]862318-862575	FxaC_4g00760	FxaC_4g00760
LOC_000029	Fvb1-1[+]900936-908001	FxaC_4g00800	FxaC_4g00800
LOC_000030	Fvb1-1[+]911427-912411	FxaC_4g00820	FxaC_4g00820
LOC_000031	Fvb1-1[+]927197-927707	FxaC_4g00850	FxaC_4g00850
LOC_000032	Fvb1-1[+]991953-993039	FxaC_4g00890	FxaC_4g00890
LOC_000033	Fvb1-1[+]995766-996830	FxaC_4g00910	FxaC_4g00910
LOC_000034	Fvb1-1[+]1074341-1084811	FxaC_4g00990	FxaC_4g00990
LOC_000035	Fvb1-1[+]1085136-1086776	FxaC_4g01000	FxaC_4g01000
LOC_000036	Fvb1-1[+]1100455-1100823	FxaC_4g01050	FxaC_4g01050
LOC_000037	Fvb1-1[+]1104642-1109661	FxaC_4g01060	FxaC_4g01060
LOC_000038	Fvb1-1[+]1123668-1130655	FxaC_4g01070	FxaC_4g01070
LOC_000039	Fvb1-1[+]1143117-1147448	FxaC_4g01090	FxaC_4g01090
LOC_000040	Fvb1-1[+]1164255-1166055	FxaC_4g01110	FxaC_4g01110
LOC_000041	Fvb1-1[+]1168502-1169002	FxaC_4g01120	FxaC_4g01120
LOC_000042	Fvb1-1[+]1173737-1174109	FxaC_4g01140	FxaC_4g01140
LOC_000043	Fvb1-1[+]1244990-1246882	FxaC_4g01240	FxaC_4g01240
LOC_000044	Fvb1-1[+]1259868-1261714	FxaC_4g01250	FxaC_4g01250
LOC_000045	Fvb1-1[+]1277245-1280537	FxaC_4g01270	-
LOC_000046	Fvb1-1[+]1282436-1282754	FxaC_4g01290	-
LOC_000047	Fvb1-1[+]1284175-1284413	FxaC_4g01300	FxaC_4g01300
LOC_000048	Fvb1-1[+]1286058-1289980	FxaC_4g01310	FxaC_4g01310
LOC_000049	Fvb1-1[+]1290387-1293403	FxaC_4g01320	FxaC_4g01320
LOC_000050	Fvb1-1[+]1324069-1324898	FxaC_4g01400	FxaC_4g01400
LOC_000051	Fvb1-1[+]1345409-1346329	FxaC_4g01410	FxaC_4g01410
LOC_000052	Fvb1-1[+]1346460-1351291	FxaC_4g01420	FxaC_4g01420
LOC_000053	Fvb1-1[+]1354716-1355304	FxaC_4g01430	FxaC_4g01430
LOC_000054	Fvb1-1[+]1371929-1374003	FxaC_4g01450	FxaC_4g01450
LOC_000055	Fvb1-1[+]1374235-1375218	FxaC_4g01460	FxaC_4g01460
LOC_000056	Fvb1-1[+]1419428-1420507	FxaC_4g01490	FxaC_4g01490
LOC_000057	Fvb1-1[+]1420517-1425612	FxaC_4g01500	FxaC_4g01500
LOC_000058	Fvb1-1[+]1426374-1427279	FxaC_4g01520	FxaC_4g01520
LOC_000059	Fvb1-1[+]1430638-1431147	FxaC_4g01530	-
LOC_000060	Fvb1-1[+]1436484-1437167	FxaC_4g01540	FxaC_4g01540
LOC_000061	Fvb1-1[+]1441260-1444443	FxaC_4g01560	FxaC_4g01560
LOC_000062	Fvb1-1[+]1449914-1454457	FxaC_4g01590	FxaC_4g01590
LOC_000063	Fvb1-1[+]1465072-1466279	FxaC_4g01630	FxaC_4g01630
LOC_000064	Fvb1-1[+]1466325-1468386	FxaC_4g01640	FxaC_4g01640
LOC_000065	Fvb1-1[+]1567116-1568575	FxaC_4g01710	FxaC_4g01710
LOC_000066	Fvb1-1[+]1614698-1618076	FxaC_4g01740	FxaC_4g01740
LOC_000067	Fvb1-1[+]1619639-1620235	FxaC_4g01750	FxaC_4g01750
LOC_000068	Fvb1-1[+]1632483-1636615	FxaC_4g01760	FxaC_4g01760
LOC_000069	Fvb1-1[+]1716098-1717123	FxaC_4g01820	FxaC_4g01820
LOC_000070	Fvb1-1[+]1742808-1749680	FxaC_4g01830	FxaC_4g01830
LOC_000071	Fvb1-1[+]1751288-1751698	FxaC_4g01840	FxaC_4g01840
LOC_000072	Fvb1-1[+]1767621-1768450	FxaC_4g01890	FxaC_4g01890
LOC_000073	Fvb1-1[+]1807983-1808174	FxaC_4g01900	-
LOC_000074	Fvb1-1[+]1814277-1816197	FxaC_4g01920	FxaC_4g01920
LOC_000075	Fvb1-1[+]1905291-1906732	FxaC_4g01970	FxaC_4g01970
LOC_000076	Fvb1-1[+]1906784-1909002	FxaC_4g01980	FxaC_4g01980
LOC_000077	Fvb1-1[+]1943340-1944927	FxaC_4g02010	FxaC_4g02010
LOC_000078	Fvb1-1[+]1965086-1970222	FxaC_4g02030	FxaC_4g02030
LOC_000079	Fvb1-1[+]1983203-1985029	FxaC_4g02070	FxaC_4g02070
LOC_000080	Fvb1-1[+]2033841-2035264	FxaC_4g02080	FxaC_4g02080
LOC_000081	Fvb1-1[+]2075310-2077492	FxaC_4g02110	FxaC_4g02110
LOC_000082	Fvb1-1[+]2087093-2089389	FxaC_4g02120	FxaC_4g02120
LOC_000083	Fvb1-1[+]2095449-2095853	FxaC_4g02130	FxaC_4g02130
LOC_000084	Fvb1-1[+]2114162-2116592	FxaC_4g02160	FxaC_4g02160
LOC_000085	Fvb1-1[+]2116596-2126063	FxaC_4g02170	FxaC_4g02170
LOC_000086	Fvb1-1[+]2141068-2141505	-	FxaC_4g02171
LOC_000087	Fvb1-1[+]2142135-2142952	FxaC_4g02200	-
LOC_000088	Fvb1-1[+]2143911-2144531	FxaC_4g02210	FxaC_4g02210
LOC_000089	Fvb1-1[+]2197808-2199412	FxaC_4g02240	FxaC_4g02240
LOC_000090	Fvb1-1[+]2200055-2200793	FxaC_4g02250	FxaC_4g02250
LOC_000091	Fvb1-1[+]2204708-2204897	FxaC_4g02260	FxaC_4g02260
LOC_000092	Fvb1-1[+]2210509-2211518	FxaC_4g02280	FxaC_4g02280
LOC_000093	Fvb1-1[+]2318284-2332113	FxaC_4g02400	FxaC_4g02400
LOC_000094	Fvb1-1[+]2337107-2342542	FxaC_4g02420	FxaC_4g02420
LOC_000095	Fvb1-1[+]2359460-2361918	FxaC_4g02440	-
LOC_000096	Fvb1-1[+]2370072-2379540	FxaC_4g02470	FxaC_4g02470
LOC_000097	Fvb1-1[+]2398366-2401451	FxaC_4g02480	FxaC_4g02480
LOC_000098	Fvb1-1[+]2438251-2438679	FxaC_4g02510	FxaC_4g02510
LOC_000099	Fvb1-1[+]2440746-2441990	FxaC_4g02520	FxaC_4g02520
LOC_000100	Fvb1-1[+]2464071-2464511	FxaC_4g02540	-
LOC_000101	Fvb1-1[+]2501454-2501948	FxaC_4g02580	FxaC_4g02580
LOC_000102	Fvb1-1[+]2540896-2544962	FxaC_4g02600	FxaC_4g02600
LOC_000103	Fvb1-1[+]2598986-2606175	FxaC_4g02640	FxaC_4g02640
LOC_000104	Fvb1-1[+]2622169-2622668	FxaC_4g02660	-
LOC_000105	Fvb1-1[+]2626758-2646484	FxaC_4g02670	FxaC_4g02670
LOC_000106	Fvb1-1[+]2750353-2751241	FxaC_4g02780	FxaC_4g02780
LOC_000107	Fvb1-1[+]2760980-2761753	FxaC_4g02790	FxaC_4g02790
LOC_000108	Fvb1-1[+]2761835-2762141	FxaC_4g02800	FxaC_4g02800
LOC_000109	Fvb1-1[+]2792468-2794177	FxaC_4g02830	FxaC_4g02830
LOC_000110	Fvb1-1[+]2835292-2837939	FxaC_4g02870	FxaC_4g02870
LOC_000111	Fvb1-1[+]2864722-2865492	FxaC_4g02890	FxaC_4g02890
LOC_000112	Fvb1-1[+]2866090-2866974	FxaC_4g02900	FxaC_4g02900
LOC_000113	Fvb1-1[+]2912865-2914803	FxaC_4g02920	FxaC_4g02920
LOC_000114	Fvb1-1[+]2931855-2935859	FxaC_4g02930	FxaC_4g02930
LOC_000115	Fvb1-1[+]2940239-2942322	FxaC_4g02940	FxaC_4g02940
LOC_000116	Fvb1-1[+]2947762-2948084	FxaC_4g02960	FxaC_4g02960
LOC_000117	Fvb1-1[+]2958497-2959009	-	FxaC_4g02961
LOC_000118	Fvb1-1[+]2969223-2972423	FxaC_4g03000	FxaC_4g03000
LOC_000119	Fvb1-1[+]2973280-2973528	FxaC_4g03010	FxaC_4g03010
LOC_000120	Fvb1-1[+]2974471-2975115	FxaC_4g03020	FxaC_4g03020
LOC_000121	Fvb1-1[+]2983589-2984826	FxaC_4g03060	FxaC_4g03060,FxaC_4g03061
LOC_000122	Fvb1-1[+]2991296-2991754	FxaC_4g03090	FxaC_4g03090
LOC_000123	Fvb1-1[+]2993024-2993536	FxaC_4g03100	FxaC_4g03100
LOC_000124	Fvb1-1[+]2997808-3000292	FxaC_4g03110	FxaC_4g03110
LOC_000125	Fvb1-1[+]3011526-3012632	FxaC_4g03120	FxaC_4g03120
LOC_000126	Fvb1-1[+]3080296-3081142	FxaC_4g03150	FxaC_4g03150
LOC_000127	Fvb1-1[+]3094152-3094660	FxaC_4g03160	FxaC_4g03160
LOC_000128	Fvb1-1[+]3094700-3099978	-	FxaC_4g03161
LOC_000129	Fvb1-1[+]3100762-3101182	FxaC_4g03170	FxaC_4g03170
LOC_000130	Fvb1-1[+]3144181-3144821	FxaC_4g03190	FxaC_4g03190
LOC_000131	Fvb1-1[+]3148023-3148570	FxaC_4g03200	FxaC_4g03200
LOC_000132	Fvb1-1[+]3148595-3148884	FxaC_4g03210	FxaC_4g03210
LOC_000133	Fvb1-1[+]3212370-3217285	FxaC_4g03380	FxaC_4g03380
LOC_000134	Fvb1-1[+]3238426-3238911	-	FxaC_4g03381
LOC_000135	Fvb1-1[+]3242567-3243649	-	FxaC_4g03382
LOC_000136	Fvb1-1[+]3260113-3260547	FxaC_4g03440	FxaC_4g03440
LOC_000137	Fvb1-1[+]3287242-3288798	FxaC_4g03460	FxaC_4g03460
LOC_000138	Fvb1-1[+]3298490-3299778	FxaC_4g03480	FxaC_4g03480
LOC_000139	Fvb1-1[+]3320982-3322996	FxaC_4g03510	FxaC_4g03510
LOC_000140	Fvb1-1[+]3333219-3334205	FxaC_4g03520	FxaC_4g03520
LOC_000141	Fvb1-1[+]3376005-3377583	FxaC_4g03540	FxaC_4g03540
LOC_000142	Fvb1-1[+]3492923-3493260	FxaC_4g03590	FxaC_4g03590
LOC_000143	Fvb1-1[+]3517438-3518396	FxaC_4g03600	FxaC_4g03600
LOC_000144	Fvb1-1[+]3566238-3566762	FxaC_4g03640	FxaC_4g03640
LOC_000145	Fvb1-1[+]3573087-3573407	-	FxaC_4g03641
LOC_000146	Fvb1-1[+]3600138-3603040	FxaC_4g03670	FxaC_4g03670
LOC_000147	Fvb1-1[+]3627011-3627580	FxaC_4g03680	FxaC_4g03680
LOC_000148	Fvb1-1[+]3728066-3729470	FxaC_4g03730	FxaC_4g03730
LOC_000149	Fvb1-1[+]3795053-3795422	FxaC_4g03840	FxaC_4g03840
LOC_000150	Fvb1-1[+]3810665-3811668	FxaC_4g03850	FxaC_4g03850
LOC_000151	Fvb1-1[+]3822796-3825566	FxaC_4g03870	FxaC_4g03870
LOC_000152	Fvb1-1[+]3826893-3829281	FxaC_4g03880	FxaC_4g03880
LOC_000153	Fvb1-1[+]3851352-3854881	FxaC_4g03920	FxaC_4g03920
LOC_000154	Fvb1-1[+]3870922-3872970	FxaC_4g03940	FxaC_4g03940
LOC_000155	Fvb1-1[+]3930432-3930911	FxaC_4g04010	FxaC_4g04010
LOC_000156	Fvb1-1[+]4000051-4000499	FxaC_4g04080	FxaC_4g04080
LOC_000157	Fvb1-1[+]4071273-4071755	FxaC_4g04100	FxaC_4g04100
LOC_000158	Fvb1-1[+]4220175-4223308	FxaC_4g04260	FxaC_4g04260
LOC_000159	Fvb1-1[+]4263241-4263618	FxaC_4g04330	FxaC_4g04330
LOC_000160	Fvb1-1[+]4264558-4279844	FxaC_4g04340,FxaC_4g04360	FxaC_4g04360,FxaC_4g04340
LOC_000161	Fvb1-1[+]4287698-4291548	FxaC_4g04370	FxaC_4g04370
LOC_000162	Fvb1-1[+]4552702-4553826	FxaC_4g04500	FxaC_4g04500
LOC_000163	Fvb1-1[+]4614160-4616432	FxaC_4g04560	FxaC_4g04560
LOC_000164	Fvb1-1[+]4630522-4631015	FxaC_4g04590	FxaC_4g04590
LOC_000165	Fvb1-1[+]4634419-4638264	FxaC_4g04600	FxaC_4g04600
LOC_000166	Fvb1-1[+]4649953-4650215	FxaC_4g04620	FxaC_4g04620
LOC_000167	Fvb1-1[+]4775499-4777994	FxaC_4g04890	FxaC_4g04890
LOC_000168	Fvb1-1[+]4779130-4779516	FxaC_4g04900	FxaC_4g04900
LOC_000169	Fvb1-1[+]4791391-4795270	FxaC_4g04920	FxaC_4g04920
LOC_000170	Fvb1-1[+]4868832-4871076	FxaC_4g05010	FxaC_4g05010
LOC_000171	Fvb1-1[+]4877420-4879511	FxaC_4g05030	FxaC_4g05030
LOC_000172	Fvb1-1[+]4936667-4940197	FxaC_4g05090	FxaC_4g05090
LOC_000173	Fvb1-1[+]4963130-4969459	FxaC_4g05100	FxaC_4g05100
LOC_000174	Fvb1-1[+]5010039-5010748	FxaC_4g05140	FxaC_4g05140
LOC_000175	Fvb1-1[+]5055612-5055812	FxaC_4g05170	FxaC_4g05170
LOC_000176	Fvb1-1[+]5126835-5132984	FxaC_4g05250	FxaC_4g05250
LOC_000177	Fvb1-1[+]5137858-5138745	FxaC_4g05270	FxaC_4g05270
LOC_000178	Fvb1-1[+]5150628-5151790	FxaC_4g05300	-
LOC_000179	Fvb1-1[+]5200236-5201543	FxaC_4g05330	FxaC_4g05330
LOC_000180	Fvb1-1[+]5206993-5207871	FxaC_4g05340	FxaC_4g05340
LOC_000181	Fvb1-1[+]5248926-5250425	FxaC_4g05360	FxaC_4g05360
LOC_000182	Fvb1-1[+]5297231-5305078	FxaC_4g05380	FxaC_4g05380
LOC_000183	Fvb1-1[+]5620565-5622497	-	FxaC_4g05381
LOC_000184	Fvb1-1[+]5631726-5632249	FxaC_4g05560	FxaC_4g05560
LOC_000185	Fvb1-1[+]5708567-5714813	FxaC_4g05660	FxaC_4g05660
LOC_000186	Fvb1-1[+]5853765-5857322	FxaC_4g05760	FxaC_4g05760
LOC_000187	Fvb1-1[+]5880289-5900934	FxaC_4g05780	FxaC_4g05780
LOC_000188	Fvb1-1[+]5914228-5914686	FxaC_4g05790	FxaC_4g05790
LOC_000189	Fvb1-1[+]5922707-5924276	FxaC_4g05820	FxaC_4g05820
LOC_000190	Fvb1-1[+]5983043-5983876	FxaC_4g05870	FxaC_4g05870
LOC_000191	Fvb1-1[+]5987015-5987853	FxaC_4g05890	FxaC_4g05890
LOC_000192	Fvb1-1[+]5989061-5990881	FxaC_4g05900	FxaC_4g05900
LOC_000193	Fvb1-1[+]6019499-6020093	-	FxaC_4g05901
LOC_000194	Fvb1-1[+]6136047-6136702	FxaC_4g05990	FxaC_4g05990
LOC_000195	Fvb1-1[+]6233171-6234579	FxaC_4g06020	FxaC_4g06020
LOC_000196	Fvb1-1[+]6248710-6251080	FxaC_4g06030	FxaC_4g06030
LOC_000197	Fvb1-1[+]6264057-6266642	FxaC_4g06040	FxaC_4g06040
LOC_000198	Fvb1-1[+]6272349-6273534	FxaC_4g06060	-
LOC_000199	Fvb1-1[+]6353619-6353996	FxaC_4g06110	FxaC_4g06110
LOC_000200	Fvb1-1[+]6373683-6375519	FxaC_4g06140	FxaC_4g06140
LOC_000201	Fvb1-1[+]6375573-6376927	FxaC_4g06150	FxaC_4g06150
LOC_000202	Fvb1-1[+]6408844-6413166	FxaC_4g06200	FxaC_4g06200
LOC_000203	Fvb1-1[+]6552952-6554696	FxaC_4g06270	FxaC_4g06270
LOC_000204	Fvb1-1[+]6562220-6563515	-	FxaC_4g06280
LOC_000205	Fvb1-1[+]6563589-6563879	FxaC_4g06280	FxaC_4g06281
LOC_000206	Fvb1-1[+]6575186-6576058	FxaC_4g06290	FxaC_4g06290
LOC_000207	Fvb1-1[+]6583293-6586767	FxaC_4g06310	FxaC_4g06310
LOC_000208	Fvb1-1[+]6649254-6651997	FxaC_4g06350	FxaC_4g06350
LOC_000209	Fvb1-1[+]6664295-6664719	FxaC_4g06370	FxaC_4g06370
LOC_000210	Fvb1-1[+]6684977-6688594	FxaC_4g06380	FxaC_4g06380
LOC_000211	Fvb1-1[+]6700972-6705001	FxaC_4g06390	FxaC_4g06390
LOC_000212	Fvb1-1[+]6747549-6763244	FxaC_4g06420	FxaC_4g06420
LOC_000213	Fvb1-1[+]6815007-6816194	FxaC_4g06440	FxaC_4g06440
LOC_000214	Fvb1-1[+]7028837-7029671	FxaC_4g06540	FxaC_4g06540
LOC_000215	Fvb1-1[+]7082678-7084064	FxaC_4g06610	FxaC_4g06610
LOC_000216	Fvb1-1[+]7085684-7086232	FxaC_4g06620	FxaC_4g06620
LOC_000217	Fvb1-1[+]7121604-7122181	FxaC_4g06650	FxaC_4g06650
LOC_000218	Fvb1-1[+]7122726-7124370	FxaC_4g06660	FxaC_4g06660
LOC_000219	Fvb1-1[+]7137396-7144376	FxaC_4g06670	FxaC_4g06670
LOC_000220	Fvb1-1[+]7152371-7153299	FxaC_4g06680	FxaC_4g06680
LOC_000221	Fvb1-1[+]7168511-7169104	-	FxaC_4g06681
LOC_000222	Fvb1-1[+]7175808-7180529	FxaC_4g06740	FxaC_4g06740
LOC_000223	Fvb1-1[+]7182229-7186625	FxaC_4g06750	FxaC_4g06750
LOC_000224	Fvb1-1[+]7225338-7226492	FxaC_4g06810	-
LOC_000225	Fvb1-1[+]7226513-7229131	FxaC_4g06820	FxaC_4g06820
LOC_000226	Fvb1-1[+]7229528-7232528	FxaC_4g06830	FxaC_4g06830
LOC_000227	Fvb1-1[+]7266342-7267245	FxaC_4g06870	FxaC_4g06870
LOC_000228	Fvb1-1[+]7268022-7268685	FxaC_4g06880	FxaC_4g06880
LOC_000229	Fvb1-1[+]7268687-7269486	FxaC_4g06890	FxaC_4g06890
LOC_000230	Fvb1-1[+]7273568-7274479	FxaC_4g06900	FxaC_4g06900
LOC_000231	Fvb1-1[+]7274506-7275684	FxaC_4g06910	FxaC_4g06910
LOC_000232	Fvb1-1[+]7286761-7290072	FxaC_4g06930	FxaC_4g06930
LOC_000233	Fvb1-1[+]7295038-7298811	FxaC_4g06940	FxaC_4g06940
LOC_000234	Fvb1-1[+]7376091-7377170	FxaC_4g06970	FxaC_4g06970
LOC_000235	Fvb1-1[+]7385226-7385735	FxaC_4g06990	FxaC_4g06990
LOC_000236	Fvb1-1[+]7399581-7403256	FxaC_4g07020	FxaC_4g07020
LOC_000237	Fvb1-1[+]7405696-7405773	FxaC_4g07040	FxaC_4g07040
LOC_000238	Fvb1-1[+]7407954-7409955	-	FxaC_4g07041
LOC_000239	Fvb1-1[+]7410498-7413504	FxaC_4g07050	FxaC_4g07050
LOC_000240	Fvb1-1[+]7415203-7417108	FxaC_4g07060	FxaC_4g07060
LOC_000241	Fvb1-1[+]7418376-7419696	FxaC_4g07070	FxaC_4g07070
LOC_000242	Fvb1-1[+]7482311-7483664	FxaC_4g07210	FxaC_4g07210
LOC_000243	Fvb1-1[+]7489554-7493259	FxaC_4g07220	FxaC_4g07220
LOC_000244	Fvb1-1[+]7493300-7493651	FxaC_4g07230	FxaC_4g07230
LOC_000245	Fvb1-1[+]7505976-7507626	FxaC_4g07280	FxaC_4g07280
LOC_000246	Fvb1-1[+]7524972-7528354	FxaC_4g07320	FxaC_4g07320
LOC_000247	Fvb1-1[+]7546467-7551598	FxaC_4g07340	FxaC_4g07340
LOC_000248	Fvb1-1[+]7610747-7612299	FxaC_4g07440	FxaC_4g07440
LOC_000249	Fvb1-1[+]7683424-7683795	FxaC_4g07460	FxaC_4g07460
LOC_000250	Fvb1-1[+]7798915-7802541	FxaC_4g07540	FxaC_4g07540
LOC_000251	Fvb1-1[+]7826346-7836315	FxaC_4g07570	FxaC_4g07570
LOC_000252	Fvb1-1[+]7851832-7852458	FxaC_4g07590	FxaC_4g07590
LOC_000253	Fvb1-1[+]7876218-7877215	FxaC_4g07630	FxaC_4g07630
LOC_000254	Fvb1-1[+]7877463-7877921	FxaC_4g07640	FxaC_4g07640
LOC_000255	Fvb1-1[+]7887400-7888013	FxaC_4g07650	FxaC_4g07650
LOC_000256	Fvb1-1[+]7911073-7911578	FxaC_4g07700	-
LOC_000257	Fvb1-1[+]7912713-7913099	FxaC_4g07710	FxaC_4g07710
LOC_000258	Fvb1-1[+]7969187-7969477	FxaC_4g07750	FxaC_4g07750
LOC_000259	Fvb1-1[+]8044972-8045832	FxaC_4g07770	FxaC_4g07770
LOC_000260	Fvb1-1[+]8076890-8077115	FxaC_4g07800	FxaC_4g07800
LOC_000261	Fvb1-1[+]8080499-8080939	FxaC_4g07810	FxaC_4g07810
LOC_000262	Fvb1-1[+]8080965-8081219	FxaC_4g07820	FxaC_4g07820
LOC_000263	Fvb1-1[+]8122497-8124032	FxaC_4g07850	FxaC_4g07850
LOC_000264	Fvb1-1[+]8219523-8220103	FxaC_4g07990	FxaC_4g07990
LOC_000265	Fvb1-1[+]8220224-8220640	FxaC_4g08000	FxaC_4g08000
LOC_000266	Fvb1-1[+]8240897-8241145	FxaC_4g08060	FxaC_4g08060
LOC_000267	Fvb1-1[+]8259414-8260386	FxaC_4g08110	FxaC_4g08110
LOC_000268	Fvb1-1[+]8272905-8276557	FxaC_4g08130	FxaC_4g08130
LOC_000269	Fvb1-1[+]8335877-8337068	FxaC_4g08170	FxaC_4g08170
LOC_000270	Fvb1-1[+]8366848-8367777	FxaC_4g08180	FxaC_4g08180
LOC_000271	Fvb1-1[+]8424060-8425364	FxaC_4g08200	FxaC_4g08200
LOC_000272	Fvb1-1[+]8433695-8437682	FxaC_4g08220	FxaC_4g08220
LOC_000273	Fvb1-1[+]8485028-8486224	FxaC_4g08250	FxaC_4g08250
LOC_000274	Fvb1-1[+]8570791-8575277	FxaC_4g08310	FxaC_4g08310
LOC_000275	Fvb1-1[+]8576237-8576766	FxaC_4g08330	FxaC_4g08330
LOC_000276	Fvb1-1[+]8602765-8603472	FxaC_4g08370	FxaC_4g08370
LOC_000277	Fvb1-1[+]8603683-8604831	FxaC_4g08380	FxaC_4g08380
LOC_000278	Fvb1-1[+]8622423-8622982	FxaC_4g08390	FxaC_4g08390
LOC_000279	Fvb1-1[+]8624797-8630629	FxaC_4g08400	FxaC_4g08400
LOC_000280	Fvb1-1[+]8645252-8650978	FxaC_4g08430	FxaC_4g08430
LOC_000281	Fvb1-1[+]8651342-8654051	-	FxaC_4g08431
LOC_000282	Fvb1-1[+]8658053-8659601	FxaC_4g08460	FxaC_4g08460
LOC_000283	Fvb1-1[+]8739440-8742229	FxaC_4g08520	FxaC_4g08520
LOC_000284	Fvb1-1[+]8743457-8745087	FxaC_4g08530	FxaC_4g08530
LOC_000285	Fvb1-1[+]8776274-8776699	FxaC_4g08570	FxaC_4g08570
LOC_000286	Fvb1-1[+]8776831-8777922	FxaC_4g08580	FxaC_4g08580
LOC_000287	Fvb1-1[+]8828299-8829156	FxaC_4g08610	FxaC_4g08610
LOC_000288	Fvb1-1[+]8845044-8847331	FxaC_4g08620	FxaC_4g08620
LOC_000289	Fvb1-1[+]8876350-8878849	FxaC_4g08650	FxaC_4g08650
LOC_000290	Fvb1-1[+]8913224-8921206	FxaC_4g08680	FxaC_4g08680
LOC_000291	Fvb1-1[+]8935848-8938907	FxaC_4g08710,FxaC_4g08730	FxaC_4g08730
LOC_000292	Fvb1-1[+]8940970-8941360	FxaC_4g08740	FxaC_4g08740
LOC_000293	Fvb1-1[+]8952589-8953296	FxaC_4g08750	FxaC_4g08750
LOC_000294	Fvb1-1[+]8966715-8971168	FxaC_4g08800	FxaC_4g08800
LOC_000295	Fvb1-1[+]8971853-8985401	FxaC_4g08810,FxaC_4g08850,FxaC_4g08860	FxaC_4g08860
LOC_000296	Fvb1-1[+]9026155-9029848	FxaC_4g08930	FxaC_4g08930
LOC_000297	Fvb1-1[+]9030446-9032389	FxaC_4g08950	FxaC_4g08950
LOC_000298	Fvb1-1[+]9034444-9043140	FxaC_4g08960	FxaC_4g08960,FxaC_4g08961
LOC_000299	Fvb1-1[+]9057053-9058234	FxaC_4g08970	FxaC_4g08970
LOC_000300	Fvb1-1[+]9068606-9069840	FxaC_4g09000	FxaC_4g09000
LOC_000301	Fvb1-1[+]9071397-9074624	FxaC_4g09010	FxaC_4g09010
LOC_000302	Fvb1-1[+]9082395-9084564	FxaC_4g09030	FxaC_4g09030
LOC_000303	Fvb1-1[+]9090925-9093216	FxaC_4g09070	FxaC_4g09070
LOC_000304	Fvb1-1[+]9114804-9116530	FxaC_4g09140	FxaC_4g09140
LOC_000305	Fvb1-1[+]9166761-9167096	FxaC_4g09170	FxaC_4g09170
LOC_000306	Fvb1-1[+]9169068-9171072	FxaC_4g09180	FxaC_4g09180
LOC_000307	Fvb1-1[+]9223851-9225727	FxaC_4g09220	FxaC_4g09220
LOC_000308	Fvb1-1[+]9231918-9233839	FxaC_4g09280	FxaC_4g09280
LOC_000309	Fvb1-1[+]9265673-9267540	FxaC_4g09360	FxaC_4g09360
LOC_000310	Fvb1-1[+]9299142-9299691	FxaC_4g09370	FxaC_4g09370
LOC_000311	Fvb1-1[+]9310526-9315013	FxaC_4g09400	FxaC_4g09400
LOC_000312	Fvb1-1[+]9316179-9322532	FxaC_4g09410	FxaC_4g09410
LOC_000313	Fvb1-1[+]9328347-9331156	FxaC_4g09430	FxaC_4g09430
LOC_000314	Fvb1-1[+]9387214-9388385	FxaC_4g09480	FxaC_4g09480
LOC_000315	Fvb1-1[+]9405804-9410377	FxaC_4g09500	FxaC_4g09500,FxaC_4g09501
LOC_000316	Fvb1-1[+]9412519-9413215	-	FxaC_4g09502
LOC_000317	Fvb1-1[+]9414745-9415893	FxaC_4g09510	FxaC_4g09510
LOC_000318	Fvb1-1[+]9419706-9420898	FxaC_4g09520	FxaC_4g09520
LOC_000319	Fvb1-1[+]9475575-9475988	FxaC_4g09590	FxaC_4g09590
LOC_000320	Fvb1-1[+]9477182-9478912	FxaC_4g09600	FxaC_4g09600
LOC_000321	Fvb1-1[+]9491543-9493247	FxaC_4g09640	FxaC_4g09640
LOC_000322	Fvb1-1[+]9495537-9497411	FxaC_4g09660	FxaC_4g09660
LOC_000323	Fvb1-1[+]9504315-9504557	FxaC_4g09670	FxaC_4g09670
LOC_000324	Fvb1-1[+]9504587-9504868	FxaC_4g09680	FxaC_4g09680
LOC_000325	Fvb1-1[+]9505237-9505461	FxaC_4g09690	FxaC_4g09690
LOC_000326	Fvb1-1[+]9521221-9523503	FxaC_4g09710	FxaC_4g09710
LOC_000327	Fvb1-1[+]9527456-9532771	FxaC_4g09720	FxaC_4g09720
LOC_000328	Fvb1-1[+]9533236-9534005	FxaC_4g09730	FxaC_4g09730
LOC_000329	Fvb1-1[+]9534030-9534542	FxaC_4g09740	FxaC_4g09740
LOC_000330	Fvb1-1[+]9538031-9539608	FxaC_4g09760	FxaC_4g09760
LOC_000331	Fvb1-1[+]9590477-9591298	FxaC_4g09780	FxaC_4g09780
LOC_000332	Fvb1-1[+]9591320-9593441	FxaC_4g09790	FxaC_4g09790
LOC_000333	Fvb1-1[+]9622088-9625537	FxaC_4g09840	FxaC_4g09840
LOC_000334	Fvb1-1[+]9625564-9625782	FxaC_4g09850	FxaC_4g09850
LOC_000335	Fvb1-1[+]9657830-9669272	FxaC_4g09870	FxaC_4g09870
LOC_000336	Fvb1-1[+]9676535-9677492	FxaC_4g09890	FxaC_4g09890
LOC_000337	Fvb1-1[+]9695600-9701725	FxaC_4g09910	FxaC_4g09910
LOC_000338	Fvb1-1[+]9702930-9703165	FxaC_4g09920	FxaC_4g09920
LOC_000339	Fvb1-1[+]9703190-9703661	FxaC_4g09930	FxaC_4g09930
LOC_000340	Fvb1-1[+]9709597-9712291	FxaC_4g09950	FxaC_4g09950
LOC_000341	Fvb1-1[+]9713018-9716066	FxaC_4g09960	FxaC_4g09960
LOC_000342	Fvb1-1[+]9717401-9717715	FxaC_4g09980	-
LOC_000343	Fvb1-1[+]9721173-9722187	FxaC_4g10000	FxaC_4g10000
LOC_000344	Fvb1-1[+]9722300-9722632	FxaC_4g10010	FxaC_4g10010
LOC_000345	Fvb1-1[+]9738464-9741310	FxaC_4g10030	FxaC_4g10030
LOC_000346	Fvb1-1[+]9757941-9760544	FxaC_4g10060	FxaC_4g10060
LOC_000347	Fvb1-1[+]9816023-9818028	FxaC_4g10100	FxaC_4g10100
LOC_000348	Fvb1-1[+]9829355-9837089	FxaC_4g10110	FxaC_4g10110
LOC_000349	Fvb1-1[+]9850361-9854253	FxaC_4g10120	FxaC_4g10120
LOC_000350	Fvb1-1[+]9898596-9906107	FxaC_4g10150	FxaC_4g10150
LOC_000351	Fvb1-1[+]9912680-9918179	FxaC_4g10170	FxaC_4g10170
LOC_000352	Fvb1-1[+]9954544-9966877	FxaC_4g10220	FxaC_4g10220
LOC_000353	Fvb1-1[+]10044638-10048846	FxaC_4g10270	FxaC_4g10270
LOC_000354	Fvb1-1[+]10049762-10052608	FxaC_4g10280	FxaC_4g10280
LOC_000355	Fvb1-1[+]10093456-10101094	FxaC_4g10350	FxaC_4g10350
LOC_000356	Fvb1-1[+]10106474-10107769	FxaC_4g10370	FxaC_4g10370
LOC_000357	Fvb1-1[+]10114187-10116707	FxaC_4g10390	FxaC_4g10390
LOC_000358	Fvb1-1[+]10123917-10134652	FxaC_4g10400	FxaC_4g10400
LOC_000359	Fvb1-1[+]10171871-10174910	FxaC_4g10430	FxaC_4g10430
LOC_000360	Fvb1-1[+]10277049-10281286	FxaC_4g10450	FxaC_4g10450
LOC_000361	Fvb1-1[+]10283447-10286074	FxaC_4g10460	FxaC_4g10460
LOC_000362	Fvb1-1[+]10294905-10301931	FxaC_4g10470	FxaC_4g10470
LOC_000363	Fvb1-1[+]10343466-10345414	FxaC_4g10520	FxaC_4g10520
LOC_000364	Fvb1-1[+]10364002-10366010	FxaC_4g10560	FxaC_4g10560
LOC_000365	Fvb1-1[+]10369478-10370572	FxaC_4g10570	FxaC_4g10570
LOC_000366	Fvb1-1[+]10384744-10391134	FxaC_4g10590	FxaC_4g10590
LOC_000367	Fvb1-1[+]10394315-10399055	FxaC_4g10600	FxaC_4g10600
LOC_000368	Fvb1-1[+]10420498-10422411	FxaC_4g10610	FxaC_4g10610
LOC_000369	Fvb1-1[+]10429330-10429940	FxaC_4g10660	FxaC_4g10660
LOC_000370	Fvb1-1[+]10433495-10439014	FxaC_4g10670	FxaC_4g10670
LOC_000371	Fvb1-1[+]10440193-10445426	FxaC_4g10680	FxaC_4g10680
LOC_000372	Fvb1-1[+]10474306-10477846	FxaC_4g10690	FxaC_4g10690
LOC_000373	Fvb1-1[+]10481127-10488012	FxaC_4g10700	FxaC_4g10700
LOC_000374	Fvb1-1[+]10490532-10495836	FxaC_4g10710	FxaC_4g10710
LOC_000375	Fvb1-1[+]10497128-10499664	FxaC_4g10720	FxaC_4g10720
LOC_000376	Fvb1-1[+]10531566-10534462	FxaC_4g10740	FxaC_4g10740
LOC_000377	Fvb1-1[+]10545785-10549917	FxaC_4g10750	FxaC_4g10750
LOC_000378	Fvb1-1[+]10561650-10562710	FxaC_4g10790	FxaC_4g10790
LOC_000379	Fvb1-1[+]10575384-10575662	FxaC_4g10810	FxaC_4g10810
LOC_000380	Fvb1-1[+]10597234-10599205	FxaC_4g10820	FxaC_4g10820
LOC_000381	Fvb1-1[+]10602188-10602760	FxaC_4g10830	FxaC_4g10830
LOC_000382	Fvb1-1[+]10622104-10625489	FxaC_4g10850	FxaC_4g10850
LOC_000383	Fvb1-1[+]10656707-10657301	FxaC_4g10870	FxaC_4g10870
LOC_000384	Fvb1-1[+]10691941-10693597	FxaC_4g10920	FxaC_4g10920
LOC_000385	Fvb1-1[+]10710528-10712478	FxaC_4g10940	FxaC_4g10940
LOC_000386	Fvb1-1[+]10873430-10874092	FxaC_4g11070	FxaC_4g11070
LOC_000387	Fvb1-1[+]10880143-10882736	FxaC_4g11080	FxaC_4g11080
LOC_000388	Fvb1-1[+]10901228-10904659	FxaC_4g11090	FxaC_4g11090
LOC_000389	Fvb1-1[+]10910422-10913257	FxaC_4g11100	FxaC_4g11100
LOC_000390	Fvb1-1[+]10942308-10948410	FxaC_4g11120	FxaC_4g11120
LOC_000391	Fvb1-1[+]10951902-10952273	FxaC_4g11140	FxaC_4g11140
LOC_000392	Fvb1-1[+]11018982-11026239	FxaC_4g11210	FxaC_4g11210
LOC_000393	Fvb1-1[+]11026241-11028109	FxaC_4g11220	FxaC_4g11220
LOC_000394	Fvb1-1[+]11041897-11042361	FxaC_4g11240	FxaC_4g11240
LOC_000395	Fvb1-1[+]11042613-11043475	FxaC_4g11250	FxaC_4g11250
LOC_000396	Fvb1-1[+]11055587-11056476	FxaC_4g11280	FxaC_4g11280
LOC_000397	Fvb1-1[+]11082738-11091650	FxaC_4g11300	FxaC_4g11300,FxaC_4g11301
LOC_000398	Fvb1-1[+]11138175-11141419	FxaC_4g11380	FxaC_4g11380
LOC_000399	Fvb1-1[+]11143468-11154402	FxaC_4g11390	FxaC_4g11390
LOC_000400	Fvb1-1[+]11237290-11237875	FxaC_4g11470	FxaC_4g11470
LOC_000401	Fvb1-1[+]11237904-11238973	FxaC_4g11480	FxaC_4g11480
LOC_000402	Fvb1-1[+]11239005-11239961	FxaC_4g11490	FxaC_4g11490
LOC_000403	Fvb1-1[+]11263624-11265738	FxaC_4g11510	FxaC_4g11510
LOC_000404	Fvb1-1[+]11275386-11276536	FxaC_4g11520	FxaC_4g11520
LOC_000405	Fvb1-1[+]11276688-11277781	FxaC_4g11530	FxaC_4g11530
LOC_000406	Fvb1-1[+]11277897-11279234	FxaC_4g11540	FxaC_4g11540
LOC_000407	Fvb1-1[+]11279262-11280080	FxaC_4g11550	FxaC_4g11550
LOC_000408	Fvb1-1[+]11287385-11290863	FxaC_4g11560	FxaC_4g11560
LOC_000409	Fvb1-1[+]11294515-11297359	FxaC_4g11570	FxaC_4g11570
LOC_000410	Fvb1-1[+]11299373-11308947	FxaC_4g11580	FxaC_4g11580
LOC_000411	Fvb1-1[+]11310665-11312736	FxaC_4g11590	FxaC_4g11590
LOC_000412	Fvb1-1[+]11333616-11333936	-	FxaC_4g11591
LOC_000413	Fvb1-1[+]11333985-11334807	FxaC_4g11660	FxaC_4g11660
LOC_000414	Fvb1-1[+]11345147-11347411	FxaC_4g11670	FxaC_4g11670,FxaC_4g11671
LOC_000415	Fvb1-1[+]11367867-11374160	FxaC_4g11710	FxaC_4g11710
LOC_000416	Fvb1-1[+]11382215-11383111	FxaC_4g11720	FxaC_4g11720
LOC_000417	Fvb1-1[+]11426075-11427880	FxaC_4g11770	FxaC_4g11770
LOC_000418	Fvb1-1[+]11432027-11433234	FxaC_4g11790	FxaC_4g11790
LOC_000419	Fvb1-1[+]11525453-11528628	FxaC_4g11860	FxaC_4g11860
LOC_000420	Fvb1-1[+]11578544-11580351	FxaC_4g11980	FxaC_4g11980
LOC_000421	Fvb1-1[+]11600994-11603459	FxaC_4g12000	FxaC_4g12000
LOC_000422	Fvb1-1[+]11604194-11605860	FxaC_4g12010	FxaC_4g12010
LOC_000423	Fvb1-1[+]11607491-11608822	FxaC_4g12020	FxaC_4g12020
LOC_000424	Fvb1-1[+]11655040-11662049	FxaC_4g12040	FxaC_4g12040
LOC_000425	Fvb1-1[+]11682919-11697073	FxaC_4g12050	FxaC_4g12050
LOC_000426	Fvb1-1[+]11720722-11725033	FxaC_4g12080	FxaC_4g12080
LOC_000427	Fvb1-1[+]11729046-11734217	FxaC_4g12100	FxaC_4g12100
LOC_000428	Fvb1-1[+]11774711-11778811	FxaC_4g12140	FxaC_4g12140
LOC_000429	Fvb1-1[+]11795495-11798904	FxaC_4g12170	FxaC_4g12170
LOC_000430	Fvb1-1[+]11805143-11805695	FxaC_4g12190	FxaC_4g12190
LOC_000431	Fvb1-1[+]11810241-11810973	FxaC_4g12200	FxaC_4g12200
LOC_000432	Fvb1-1[+]11823512-11823778	FxaC_4g12210	FxaC_4g12210
LOC_000433	Fvb1-1[+]11834232-11834823	FxaC_4g12240	FxaC_4g12240
LOC_000434	Fvb1-1[+]11848840-11849838	FxaC_4g12260	-
LOC_000435	Fvb1-1[+]11861789-11862368	FxaC_4g12290	FxaC_4g12290
LOC_000436	Fvb1-1[+]11871675-11876520	FxaC_4g12300	FxaC_4g12300
LOC_000437	Fvb1-1[+]11891956-11894306	FxaC_4g12350	FxaC_4g12350
LOC_000438	Fvb1-1[+]11919823-11922922	FxaC_4g12380	FxaC_4g12380
LOC_000439	Fvb1-1[+]11952999-11954067	FxaC_4g12430	FxaC_4g12430
LOC_000440	Fvb1-1[+]11956288-11957495	FxaC_4g12440	-
LOC_000441	Fvb1-1[+]11965044-11969513	FxaC_4g12470	FxaC_4g12470
LOC_000442	Fvb1-1[+]11971674-11972992	FxaC_4g12480	FxaC_4g12480
LOC_000443	Fvb1-1[+]12005139-12005890	FxaC_4g12510	FxaC_4g12510
LOC_000444	Fvb1-1[+]12006022-12008257	FxaC_4g12520	FxaC_4g12520
LOC_000445	Fvb1-1[+]12050002-12051909	FxaC_4g12580	FxaC_4g12580
LOC_000446	Fvb1-1[+]12054183-12055048	FxaC_4g12590	FxaC_4g12590
LOC_000447	Fvb1-1[+]12083020-12087389	FxaC_4g12610	FxaC_4g12610
LOC_000448	Fvb1-1[+]12088634-12094504	FxaC_4g12620	FxaC_4g12620
LOC_000449	Fvb1-1[+]12101493-12105115	FxaC_4g12640	FxaC_4g12640
LOC_000450	Fvb1-1[+]12114441-12117867	FxaC_4g12670	FxaC_4g12670
LOC_000451	Fvb1-1[+]12141052-12154976	FxaC_4g12700	FxaC_4g12700
LOC_000452	Fvb1-1[+]12164175-12166507	FxaC_4g12740	FxaC_4g12740
LOC_000453	Fvb1-1[+]12193552-12195584	FxaC_4g12800	FxaC_4g12800
LOC_000454	Fvb1-1[+]12196154-12197033	FxaC_4g12810	FxaC_4g12810
LOC_000455	Fvb1-1[+]12201037-12201396	FxaC_4g12820	FxaC_4g12820
LOC_000456	Fvb1-1[+]12202855-12204015	FxaC_4g12830	FxaC_4g12830
LOC_000457	Fvb1-1[+]12233125-12236358	FxaC_4g12880	FxaC_4g12880
LOC_000458	Fvb1-1[+]12261204-12263027	FxaC_4g12920	FxaC_4g12920
LOC_000459	Fvb1-1[+]12314440-12318396	FxaC_4g12950	FxaC_4g12950
LOC_000460	Fvb1-1[+]12322760-12325611	FxaC_4g12960	FxaC_4g12960
LOC_000461	Fvb1-1[+]12326510-12326967	FxaC_4g12970	FxaC_4g12970
LOC_000462	Fvb1-1[+]12337811-12345130	FxaC_4g13010	FxaC_4g13010
LOC_000463	Fvb1-1[+]12346605-12352666	FxaC_4g13020	-
LOC_000464	Fvb1-1[+]12361315-12363591	FxaC_4g13040	FxaC_4g13040
LOC_000465	Fvb1-1[+]12377601-12382410	FxaC_4g13050	FxaC_4g13060,FxaC_4g13050
LOC_000466	Fvb1-1[+]12382525-12384118	FxaC_4g13060	FxaC_4g13051
LOC_000467	Fvb1-1[+]12408168-12417059	FxaC_4g13130	FxaC_4g13130
LOC_000468	Fvb1-1[+]12418971-12426074	FxaC_4g13140	FxaC_4g13140
LOC_000469	Fvb1-1[+]12437719-12438773	FxaC_4g13160	FxaC_4g13160
LOC_000470	Fvb1-1[+]12440528-12440855	FxaC_4g13180	FxaC_4g13180
LOC_000471	Fvb1-1[+]12455295-12461138	FxaC_4g13190	FxaC_4g13190
LOC_000472	Fvb1-1[+]12464725-12465797	FxaC_4g13200	FxaC_4g13200
LOC_000473	Fvb1-1[+]12504581-12506193	FxaC_4g13250	FxaC_4g13250
LOC_000474	Fvb1-1[+]12514278-12523901	FxaC_4g13260	FxaC_4g13260
LOC_000475	Fvb1-1[+]12525127-12531336	FxaC_4g13270	FxaC_4g13270
LOC_000476	Fvb1-1[+]12549756-12553630	FxaC_4g13290	FxaC_4g13290
LOC_000477	Fvb1-1[+]12555224-12555472	FxaC_4g13300	FxaC_4g13300
LOC_000478	Fvb1-1[+]12564818-12572297	FxaC_4g13310	FxaC_4g13310
LOC_000479	Fvb1-1[+]12598174-12601250	FxaC_4g13340	FxaC_4g13340
LOC_000480	Fvb1-1[+]12609793-12615558	FxaC_4g13350	FxaC_4g13350
LOC_000481	Fvb1-1[+]12631756-12633356	FxaC_4g13390	FxaC_4g13390
LOC_000482	Fvb1-1[+]12634759-12636459	FxaC_4g13400	FxaC_4g13400
LOC_000483	Fvb1-1[+]12670579-12677840	FxaC_4g13440	FxaC_4g13440
LOC_000484	Fvb1-1[+]12685072-12685464	FxaC_4g13450	-
LOC_000485	Fvb1-1[+]12685466-12685882	-	FxaC_4g13450
LOC_000486	Fvb1-1[+]12689404-12695066	FxaC_4g13460	FxaC_4g13460
LOC_000487	Fvb1-1[+]12708791-12710945	FxaC_4g13480	FxaC_4g13480
LOC_000488	Fvb1-1[+]12720960-12722561	FxaC_4g13490	FxaC_4g13490
LOC_000489	Fvb1-1[+]12725483-12729472	FxaC_4g13520	FxaC_4g13520
LOC_000490	Fvb1-1[+]12730580-12731221	FxaC_4g13540	FxaC_4g13540
LOC_000491	Fvb1-1[+]12785383-12786087	FxaC_4g13570	FxaC_4g13570
LOC_000492	Fvb1-1[+]12817844-12821272	FxaC_4g13650	FxaC_4g13650
LOC_000493	Fvb1-1[+]12838973-12839545	FxaC_4g13660	FxaC_4g13660
LOC_000494	Fvb1-1[+]12862826-12864368	FxaC_4g13690	FxaC_4g13690
LOC_000495	Fvb1-1[+]12872941-12873330	FxaC_4g13710	FxaC_4g13710
LOC_000496	Fvb1-1[+]12892720-12896686	FxaC_4g13770	FxaC_4g13770
LOC_000497	Fvb1-1[+]12905351-12906140	FxaC_4g13790	FxaC_4g13790
LOC_000498	Fvb1-1[+]12910279-12915552	FxaC_4g13800	FxaC_4g13800
LOC_000499	Fvb1-1[+]12982609-12983063	FxaC_4g13870	-
LOC_000500	Fvb1-1[+]12992316-12993126	FxaC_4g13910	FxaC_4g13910
LOC_000501	Fvb1-1[+]13015356-13018758	FxaC_4g13940	FxaC_4g13940
LOC_000502	Fvb1-1[+]13050686-13054240	FxaC_4g13970	FxaC_4g13970
LOC_000503	Fvb1-1[+]13092829-13094740	-	FxaC_4g13971
LOC_000504	Fvb1-1[+]13095795-13096460	FxaC_4g14020	FxaC_4g14020
LOC_000505	Fvb1-1[+]13103534-13104185	FxaC_4g14040	FxaC_4g14040
LOC_000506	Fvb1-1[+]13131841-13154476	FxaC_4g14060	FxaC_4g14060
LOC_000507	Fvb1-1[+]13156445-13158374	FxaC_4g14070	FxaC_4g14070
LOC_000508	Fvb1-1[+]13159649-13160441	FxaC_4g14080	FxaC_4g14080
LOC_000509	Fvb1-1[+]13165673-13166601	FxaC_4g14100	FxaC_4g14100
LOC_000510	Fvb1-1[+]13174812-13177189	FxaC_4g14120	-
LOC_000511	Fvb1-1[+]13226093-13227066	FxaC_4g14180	-
LOC_000512	Fvb1-1[+]13244327-13248094	FxaC_4g14210	FxaC_4g14210
LOC_000513	Fvb1-1[+]13268365-13274059	FxaC_4g14250	FxaC_4g14250
LOC_000514	Fvb1-1[+]13301677-13303447	FxaC_4g14280	FxaC_4g14280
LOC_000515	Fvb1-1[+]13316438-13322071	FxaC_4g14290	FxaC_4g14290
LOC_000516	Fvb1-1[+]13345431-13347975	FxaC_4g14330	FxaC_4g14330
LOC_000517	Fvb1-1[+]13350296-13350807	FxaC_4g14340	FxaC_4g14340
LOC_000518	Fvb1-1[+]13353986-13354363	FxaC_4g14360	FxaC_4g14360
LOC_000519	Fvb1-1[+]13357680-13359299	FxaC_4g14380	FxaC_4g14380
LOC_000520	Fvb1-1[+]13373357-13374151	FxaC_4g14410	FxaC_4g14410
LOC_000521	Fvb1-1[+]13380814-13388531	FxaC_4g14420	FxaC_4g14420
LOC_000522	Fvb1-1[+]13443440-13444573	FxaC_4g14510	FxaC_4g14510
LOC_000523	Fvb1-1[+]13449988-13451334	FxaC_4g14520	FxaC_4g14520
LOC_000524	Fvb1-1[+]13492372-13493129	FxaC_4g14560	FxaC_4g14560
LOC_000525	Fvb1-1[+]13512681-13513429	FxaC_4g14600	FxaC_4g14600
LOC_000526	Fvb1-1[+]13552835-13554723	FxaC_4g14640	FxaC_4g14640
LOC_000527	Fvb1-1[+]13559147-13560765	FxaC_4g14670	FxaC_4g14670
LOC_000528	Fvb1-1[+]13583545-13588985	FxaC_4g14690	-
LOC_000529	Fvb1-1[+]13625236-13625693	FxaC_4g14730	FxaC_4g14730
LOC_000530	Fvb1-1[+]13635260-13636857	FxaC_4g14740	FxaC_4g14740
LOC_000531	Fvb1-1[+]13661328-13661995	FxaC_4g14760	FxaC_4g14760
LOC_000532	Fvb1-1[+]13676991-13678235	FxaC_4g14780	FxaC_4g14780
LOC_000533	Fvb1-1[+]13723325-13724975	FxaC_4g14850	FxaC_4g14850
LOC_000534	Fvb1-1[+]13726008-13729591	FxaC_4g14860	FxaC_4g14860
LOC_000535	Fvb1-1[+]13765899-13768366	FxaC_4g14900	FxaC_4g14900
LOC_000536	Fvb1-1[+]13775565-13789611	FxaC_4g14920	FxaC_4g14920,FxaC_4g14921
LOC_000537	Fvb1-1[+]13799883-13801594	FxaC_4g14940	FxaC_4g14940
LOC_000538	Fvb1-1[+]13816792-13822224	FxaC_4g14950	FxaC_4g14950
LOC_000539	Fvb1-1[+]13834142-13835769	FxaC_4g14960	FxaC_4g14960
LOC_000540	Fvb1-1[+]13839508-13840300	FxaC_4g14970	FxaC_4g14970
LOC_000541	Fvb1-1[+]13844318-13846593	FxaC_4g15000	FxaC_4g15000
LOC_000542	Fvb1-1[+]13859401-13859858	FxaC_4g15010	FxaC_4g15010
LOC_000543	Fvb1-1[+]13899904-13911026	FxaC_4g15020	FxaC_4g15020,FxaC_4g15021
LOC_000544	Fvb1-1[+]13937473-13940292	FxaC_4g15030	FxaC_4g15030
LOC_000545	Fvb1-1[+]14011741-14012429	FxaC_4g15110	FxaC_4g15110
LOC_000546	Fvb1-1[+]14017401-14018046	FxaC_4g15120	FxaC_4g15120
LOC_000547	Fvb1-1[+]14018125-14019593	FxaC_4g15130	FxaC_4g15130
LOC_000548	Fvb1-1[+]14052140-14052688	FxaC_4g15150	FxaC_4g15150
LOC_000549	Fvb1-1[+]14052713-14053447	FxaC_4g15160	FxaC_4g15160
LOC_000550	Fvb1-1[+]14101765-14103704	FxaC_4g15180	FxaC_4g15180
LOC_000551	Fvb1-1[+]14106050-14107799	FxaC_4g15190	FxaC_4g15190
LOC_000552	Fvb1-1[+]14109637-14111157	FxaC_4g15200	FxaC_4g15200
LOC_000553	Fvb1-1[+]14133015-14135451	FxaC_4g15240	FxaC_4g15240
LOC_000554	Fvb1-1[+]14188620-14199160	FxaC_4g15290	FxaC_4g15290
LOC_000555	Fvb1-1[+]14199339-14199719	FxaC_4g15300	FxaC_4g15300
LOC_000556	Fvb1-1[+]14274674-14276298	FxaC_4g15390	FxaC_4g15390
LOC_000557	Fvb1-1[+]14357064-14360801	FxaC_4g15500	FxaC_4g15500
LOC_000558	Fvb1-1[+]14363187-14367609	FxaC_4g15510	FxaC_4g15510
LOC_000559	Fvb1-1[+]14372357-14373896	FxaC_4g15520	FxaC_4g15520
LOC_000560	Fvb1-1[+]14396005-14398538	FxaC_4g15550	FxaC_4g15550
LOC_000561	Fvb1-1[+]14400105-14400697	FxaC_4g15560	FxaC_4g15560
LOC_000562	Fvb1-1[+]14410293-14413712	FxaC_4g15600	FxaC_4g15600,FxaC_4g15601
LOC_000563	Fvb1-1[+]14415267-14421662	FxaC_4g15610	FxaC_4g15610
LOC_000564	Fvb1-1[+]14437940-14438167	FxaC_4g15670	FxaC_4g15670
LOC_000565	Fvb1-1[+]14479650-14480494	FxaC_4g15720	FxaC_4g15720
LOC_000566	Fvb1-1[+]14488699-14490937	FxaC_4g15740	FxaC_4g15740
LOC_000567	Fvb1-1[+]14497013-14501008	FxaC_4g15760	FxaC_4g15760
LOC_000568	Fvb1-1[+]14506626-14507523	FxaC_4g15780	FxaC_4g15780
LOC_000569	Fvb1-1[+]14509026-14509208	FxaC_4g15790	FxaC_4g15790
LOC_000570	Fvb1-1[+]14517362-14523984	FxaC_4g15800	FxaC_4g15800
LOC_000571	Fvb1-1[+]14528924-14533832	FxaC_4g15820	FxaC_4g15820
LOC_000572	Fvb1-1[+]14541172-14548908	FxaC_4g15830	FxaC_4g15830
LOC_000573	Fvb1-1[+]14550093-14554037	FxaC_4g15840	FxaC_4g15840
LOC_000574	Fvb1-1[+]14570970-14571530	FxaC_4g15870	FxaC_4g15870
LOC_000575	Fvb1-1[+]14603202-14604278	FxaC_4g15910	FxaC_4g15910
LOC_000576	Fvb1-1[+]14609717-14610100	FxaC_4g15930	FxaC_4g15930
LOC_000577	Fvb1-1[+]14631000-14641477	FxaC_4g15950	FxaC_4g15950
LOC_000578	Fvb1-1[+]14672302-14674279	FxaC_4g16020	FxaC_4g16020
LOC_000579	Fvb1-1[+]14701873-14702262	FxaC_4g16060	FxaC_4g16060
LOC_000580	Fvb1-1[+]14704221-14714632	FxaC_4g16070	FxaC_4g16070
LOC_000581	Fvb1-1[+]14715862-14716231	FxaC_4g16080	FxaC_4g16080
LOC_000582	Fvb1-1[+]14721377-14722490	FxaC_4g16090	FxaC_4g16090
LOC_000583	Fvb1-1[+]14763815-14765048	FxaC_4g16140	FxaC_4g16140
LOC_000584	Fvb1-1[+]14823110-14824780	FxaC_4g16240	FxaC_4g16240
LOC_000585	Fvb1-1[+]14824790-14825206	FxaC_4g16250	FxaC_4g16250
LOC_000586	Fvb1-1[+]14833232-14835336	FxaC_4g16260	FxaC_4g16260
LOC_000587	Fvb1-1[+]14853337-14853981	FxaC_4g16290	FxaC_4g16290
LOC_000588	Fvb1-1[+]14903779-14905146	FxaC_4g16380	FxaC_4g16380
LOC_000589	Fvb1-1[+]14918185-14919513	FxaC_4g16390	FxaC_4g16390
LOC_000590	Fvb1-1[+]14927382-14929801	FxaC_4g16410	FxaC_4g16410
LOC_000591	Fvb1-1[+]14943445-14944038	FxaC_4g16430	-
LOC_000592	Fvb1-1[+]14948880-14954012	FxaC_4g16440	FxaC_4g16440
LOC_000593	Fvb1-1[+]14956195-14956650	FxaC_4g16450	FxaC_4g16450
LOC_000594	Fvb1-1[+]14960515-14962114	FxaC_4g16460	FxaC_4g16460
LOC_000595	Fvb1-1[+]14973425-14976573	FxaC_4g16500	FxaC_4g16500
LOC_000596	Fvb1-1[+]14988118-14988553	FxaC_4g16510	FxaC_4g16510
LOC_000597	Fvb1-1[+]15008675-15011116	FxaC_4g16520	FxaC_4g16520
LOC_000598	Fvb1-1[+]15012171-15013511	FxaC_4g16530	FxaC_4g16530
LOC_000599	Fvb1-1[+]15019011-15020979	FxaC_4g16550	FxaC_4g16550
LOC_000600	Fvb1-1[+]15075936-15085956	FxaC_4g16590	FxaC_4g16590
LOC_000601	Fvb1-1[+]15089909-15094097	FxaC_4g16600	FxaC_4g16600
LOC_000602	Fvb1-1[+]15098470-15100352	FxaC_4g16630	FxaC_4g16630
LOC_000603	Fvb1-1[+]15100377-15101776	FxaC_4g16640	FxaC_4g16640
LOC_000604	Fvb1-1[+]15108260-15110185	FxaC_4g16660	FxaC_4g16660
LOC_000605	Fvb1-1[+]15111271-15116045	-	FxaC_4g16661
LOC_000606	Fvb1-1[+]15128945-15130240	FxaC_4g16770	FxaC_4g16770
LOC_000607	Fvb1-1[+]15147798-15148802	FxaC_4g16810	FxaC_4g16810
LOC_000608	Fvb1-1[+]15150831-15151211	FxaC_4g16820	FxaC_4g16820
LOC_000609	Fvb1-1[+]15158623-15158901	FxaC_4g16830	FxaC_4g16830
LOC_000610	Fvb1-1[+]15159553-15160388	FxaC_4g16840	FxaC_4g16840
LOC_000611	Fvb1-1[+]15160443-15160758	FxaC_4g16850	FxaC_4g16850
LOC_000612	Fvb1-1[+]15216922-15217507	FxaC_4g16900	FxaC_4g16900
LOC_000613	Fvb1-1[+]15217568-15218480	FxaC_4g16910	FxaC_4g16910
LOC_000614	Fvb1-1[+]15238096-15240933	FxaC_4g16940	FxaC_4g16940
LOC_000615	Fvb1-1[+]15252465-15254649	FxaC_4g16950	FxaC_4g16950
LOC_000616	Fvb1-1[+]15263748-15267106	FxaC_4g16970	FxaC_4g16970
LOC_000617	Fvb1-1[+]15315051-15317929	FxaC_4g17000	FxaC_4g17000
LOC_000618	Fvb1-1[+]15333920-15334564	FxaC_4g17050	FxaC_4g17050
LOC_000619	Fvb1-1[+]15365760-15367852	FxaC_4g17080	FxaC_4g17080
LOC_000620	Fvb1-1[+]15378700-15384334	FxaC_4g17100	FxaC_4g17100,FxaC_4g17101
LOC_000621	Fvb1-1[+]15389200-15389684	FxaC_4g17120	FxaC_4g17120
LOC_000622	Fvb1-1[+]15468176-15474950	FxaC_4g17240	FxaC_4g17240
LOC_000623	Fvb1-1[+]15514730-15526031	FxaC_4g17310	FxaC_4g17310,FxaC_4g17311
LOC_000624	Fvb1-1[+]15536056-15536410	FxaC_4g17320	FxaC_4g17320
LOC_000625	Fvb1-1[+]15537790-15543964	FxaC_4g17330	FxaC_4g17330
LOC_000626	Fvb1-1[+]15566442-15567722	FxaC_4g17360	FxaC_4g17360
LOC_000627	Fvb1-1[+]15623101-15624240	FxaC_4g17410	FxaC_4g17410
LOC_000628	Fvb1-1[+]15626797-15626946	FxaC_4g17420	FxaC_4g17420
LOC_000629	Fvb1-1[+]15638125-15639213	FxaC_4g17430	FxaC_4g17430
LOC_000630	Fvb1-1[+]15640654-15642052	FxaC_4g17440	FxaC_4g17440
LOC_000631	Fvb1-1[+]15682003-15684709	FxaC_4g17510	FxaC_4g17510
LOC_000632	Fvb1-1[+]15701256-15702298	FxaC_4g17570	-
LOC_000633	Fvb1-1[+]15705456-15705791	FxaC_4g17580	FxaC_4g17580
LOC_000634	Fvb1-1[+]15740091-15740909	FxaC_4g17620	FxaC_4g17620
LOC_000635	Fvb1-1[+]15795853-15797581	FxaC_4g17660	FxaC_4g17660
LOC_000636	Fvb1-1[+]15807145-15808418	FxaC_4g17680	FxaC_4g17680
LOC_000637	Fvb1-1[+]15816940-15821703	FxaC_4g17710	FxaC_4g17710
LOC_000638	Fvb1-1[+]15863892-15864149	FxaC_4g17740	FxaC_4g17740
LOC_000639	Fvb1-1[+]15868317-15871004	FxaC_4g17760	FxaC_4g17760
LOC_000640	Fvb1-1[+]15872406-15875425	FxaC_4g17770	FxaC_4g17770
LOC_000641	Fvb1-1[+]15875440-15875815	FxaC_4g17780	FxaC_4g17780
LOC_000642	Fvb1-1[+]15897663-15898839	FxaC_4g17790	FxaC_4g17790
LOC_000643	Fvb1-1[+]15898847-15899224	FxaC_4g17800	FxaC_4g17800
LOC_000644	Fvb1-1[+]15910862-15912723	FxaC_4g17810	FxaC_4g17810
LOC_000645	Fvb1-1[+]15927966-15932423	FxaC_4g17840	FxaC_4g17840
LOC_000646	Fvb1-1[+]15933094-15936242	FxaC_4g17850	FxaC_4g17850
LOC_000647	Fvb1-1[+]15937382-15937684	FxaC_4g17860	FxaC_4g17860
LOC_000648	Fvb1-1[+]15954592-15956604	FxaC_4g17890	FxaC_4g17890
LOC_000649	Fvb1-1[+]15956826-15957830	FxaC_4g17900	-
LOC_000650	Fvb1-1[+]15990727-15997329	FxaC_4g17920	FxaC_4g17920
LOC_000651	Fvb1-1[+]16000899-16005266	FxaC_4g17950	FxaC_4g17950
LOC_000652	Fvb1-1[+]16011290-16015677	FxaC_4g17970	FxaC_4g17970
LOC_000653	Fvb1-1[+]16024849-16025125	FxaC_4g17990	FxaC_4g17990
LOC_000654	Fvb1-1[+]16032891-16033653	FxaC_4g18000	FxaC_4g18000
LOC_000655	Fvb1-1[+]16047724-16049034	FxaC_4g18020	FxaC_4g18020
LOC_000656	Fvb1-1[+]16051290-16059800	FxaC_4g18030	FxaC_4g18030
LOC_000657	Fvb1-1[+]16069708-16069989	FxaC_4g18060	-
LOC_000658	Fvb1-1[+]16073644-16078039	FxaC_4g18080	FxaC_4g18080
LOC_000659	Fvb1-1[+]16078633-16080152	FxaC_4g18090	FxaC_4g18090
LOC_000660	Fvb1-1[+]16111260-16115284	FxaC_4g18110	FxaC_4g18110
LOC_000661	Fvb1-1[+]16163457-16168109	FxaC_4g18140	FxaC_4g18140
LOC_000662	Fvb1-1[+]16179136-16188481	FxaC_4g18150,FxaC_4g18170,FxaC_4g18190,FxaC_4g18200	FxaC_4g18200
LOC_000663	Fvb1-1[+]16213055-16214584	-	FxaC_4g18270
LOC_000664	Fvb1-1[+]16214756-16215083	FxaC_4g18270	FxaC_4g18271
LOC_000665	Fvb1-1[+]16372821-16374453	FxaC_4g18440	FxaC_4g18440
LOC_000666	Fvb1-1[+]16426438-16432295	FxaC_4g18510	FxaC_4g18510
LOC_000667	Fvb1-1[+]16450882-16452336	FxaC_4g18540	FxaC_4g18540
LOC_000668	Fvb1-1[+]16477768-16478786	FxaC_4g18560	FxaC_4g18560,FxaC_4g18561
LOC_000669	Fvb1-1[+]16529251-16529520	FxaC_4g18620	FxaC_4g18620
LOC_000670	Fvb1-1[+]16573091-16574085	FxaC_4g18680	FxaC_4g18680
LOC_000671	Fvb1-1[+]16594984-16600830	FxaC_4g18700	FxaC_4g18700
LOC_000672	Fvb1-1[+]16615293-16616952	FxaC_4g18820	FxaC_4g18820
LOC_000673	Fvb1-1[+]16617013-16620810	FxaC_4g18830	FxaC_4g18830
LOC_000674	Fvb1-1[+]16627462-16629733	FxaC_4g18870	FxaC_4g18870
LOC_000675	Fvb1-1[+]16645199-16645573	FxaC_4g18890	FxaC_4g18890
LOC_000676	Fvb1-1[+]16645811-16646254	-	FxaC_4g18891
LOC_000677	Fvb1-1[+]16652478-16653739	FxaC_4g18920	FxaC_4g18920
LOC_000678	Fvb1-1[+]16671604-16675771	FxaC_4g18930	FxaC_4g18930
LOC_000679	Fvb1-1[+]16676489-16680999	FxaC_4g18940	FxaC_4g18940
LOC_000680	Fvb1-1[+]16682395-16689112	FxaC_4g18950	FxaC_4g18950
LOC_000681	Fvb1-1[+]16690740-16691161	FxaC_4g18960	FxaC_4g18960
LOC_000682	Fvb1-1[+]16693262-16694078	FxaC_4g18970	FxaC_4g18970
LOC_000683	Fvb1-1[+]16736105-16736506	-	FxaC_4g18971
LOC_000684	Fvb1-1[+]16753846-16754733	FxaC_4g19060	FxaC_4g19060
LOC_000685	Fvb1-1[+]16757697-16760248	FxaC_4g19070	FxaC_4g19070
LOC_000686	Fvb1-1[+]16761562-16767995	FxaC_4g19080,FxaC_4g19090	FxaC_4g19090
LOC_000687	Fvb1-1[+]16778143-16778424	FxaC_4g19140	-
LOC_000688	Fvb1-1[+]16780353-16783653	FxaC_4g19160	FxaC_4g19160
LOC_000689	Fvb1-1[+]16799946-16801310	FxaC_4g19170	FxaC_4g19170
LOC_000690	Fvb1-1[+]16833102-16835976	FxaC_4g19200	FxaC_4g19200
LOC_000691	Fvb1-1[+]16871874-16874123	-	FxaC_4g19201
LOC_000692	Fvb1-1[+]16880028-16881991	FxaC_4g19260	-
LOC_000693	Fvb1-1[+]16881994-16884179	FxaC_4g19270	FxaC_4g19270
LOC_000694	Fvb1-1[+]16891842-16896556	FxaC_4g19280	FxaC_4g19280
LOC_000695	Fvb1-1[+]16902393-16905198	-	FxaC_4g19310
LOC_000696	Fvb1-1[+]16905839-16911913	FxaC_4g19310	FxaC_4g19311
LOC_000697	Fvb1-1[+]16917254-16917994	FxaC_4g19320	FxaC_4g19320
LOC_000698	Fvb1-1[+]16930127-16931124	FxaC_4g19340	FxaC_4g19340
LOC_000699	Fvb1-1[+]16933006-16937432	FxaC_4g19350	FxaC_4g19350
LOC_000700	Fvb1-1[+]16938838-16941654	FxaC_4g19360	FxaC_4g19360
LOC_000701	Fvb1-1[+]16945052-16946387	FxaC_4g19370	FxaC_4g19370
LOC_000702	Fvb1-1[+]16955460-16956948	FxaC_4g19400	FxaC_4g19400
LOC_000703	Fvb1-1[+]16961201-16964241	FxaC_4g19410	FxaC_4g19410
LOC_000704	Fvb1-1[+]16970500-16971167	FxaC_4g19420	FxaC_4g19420
LOC_000705	Fvb1-1[+]16986427-16990032	FxaC_4g19430	FxaC_4g19430
LOC_000706	Fvb1-1[+]17040089-17042140	FxaC_4g19500	FxaC_4g19500
LOC_000707	Fvb1-1[+]17054907-17056253	FxaC_4g19520	FxaC_4g19520
LOC_000708	Fvb1-1[+]17078200-17078541	-	FxaC_4g19521
LOC_000709	Fvb1-1[+]17087458-17087910	FxaC_4g19560	FxaC_4g19560
LOC_000710	Fvb1-1[+]17087935-17088675	FxaC_4g19570	FxaC_4g19570
LOC_000711	Fvb1-1[+]17088717-17090350	FxaC_4g19580	FxaC_4g19580
LOC_000712	Fvb1-1[+]17101715-17105320	FxaC_4g19590	FxaC_4g19590
LOC_000713	Fvb1-1[+]17118219-17120506	FxaC_4g19600	FxaC_4g19600
LOC_000714	Fvb1-1[+]17121675-17124237	FxaC_4g19610	FxaC_4g19610
LOC_000715	Fvb1-1[+]17133172-17134110	FxaC_4g19620	FxaC_4g19620
LOC_000716	Fvb1-1[+]17146227-17147905	FxaC_4g19660	FxaC_4g19660
LOC_000717	Fvb1-1[+]17152297-17153646	FxaC_4g19680	FxaC_4g19680
LOC_000718	Fvb1-1[+]17153761-17156868	FxaC_4g19690	-
LOC_000719	Fvb1-1[+]17158746-17162762	FxaC_4g19710	-
LOC_000720	Fvb1-1[+]17196335-17198653	FxaC_4g19770	FxaC_4g19770
LOC_000721	Fvb1-1[+]17204131-17205397	FxaC_4g19780	FxaC_4g19780
LOC_000722	Fvb1-1[+]17212007-17213779	-	FxaC_4g19781
LOC_000723	Fvb1-1[+]17233341-17234424	FxaC_4g19830	FxaC_4g19830
LOC_000724	Fvb1-1[+]17235803-17238875	FxaC_4g19840	FxaC_4g19840
LOC_000725	Fvb1-1[+]17239957-17245645	FxaC_4g19850	FxaC_4g19850
LOC_000726	Fvb1-1[+]17248872-17252580	FxaC_4g19860	FxaC_4g19860
LOC_000727	Fvb1-1[+]17259431-17260814	FxaC_4g19870	FxaC_4g19870
LOC_000728	Fvb1-1[+]17305656-17306654	FxaC_4g19910	FxaC_4g19910
LOC_000729	Fvb1-1[+]17315125-17317326	FxaC_4g19940	FxaC_4g19940
LOC_000730	Fvb1-1[+]17322427-17323983	FxaC_4g19970	-
LOC_000731	Fvb1-1[+]17354344-17355436	FxaC_4g19990	-
LOC_000732	Fvb1-1[+]17357314-17358281	FxaC_4g20000	FxaC_4g20000
LOC_000733	Fvb1-1[+]17416342-17419529	FxaC_4g20110	-
LOC_000734	Fvb1-1[+]17421043-17423783	FxaC_4g20130	FxaC_4g20130
LOC_000735	Fvb1-1[+]17428189-17428722	FxaC_4g20140	FxaC_4g20140
LOC_000736	Fvb1-1[+]17431240-17431756	FxaC_4g20150	FxaC_4g20150
LOC_000737	Fvb1-1[+]17440066-17440401	FxaC_4g20180	-
LOC_000738	Fvb1-1[+]17470943-17473750	FxaC_4g20260	FxaC_4g20260
LOC_000739	Fvb1-1[+]17490029-17492661	FxaC_4g20280	FxaC_4g20280
LOC_000740	Fvb1-1[+]17497062-17497262	FxaC_4g20300	-
LOC_000741	Fvb1-1[+]17497334-17499718	FxaC_4g20310	-
LOC_000742	Fvb1-1[+]17520918-17521478	FxaC_4g20360	FxaC_4g20360
LOC_000743	Fvb1-1[+]17521752-17527418	FxaC_4g20370	FxaC_4g20370
LOC_000744	Fvb1-1[+]17528867-17529157	FxaC_4g20390	-
LOC_000745	Fvb1-1[+]17540785-17541384	FxaC_4g20420	FxaC_4g20420
LOC_000746	Fvb1-1[+]17552757-17560125	FxaC_4g20430	FxaC_4g20430
LOC_000747	Fvb1-1[+]17568924-17569211	FxaC_4g20460	FxaC_4g20460
LOC_000748	Fvb1-1[+]17569877-17571491	FxaC_4g20470	FxaC_4g20470
LOC_000749	Fvb1-1[+]17574278-17577885	FxaC_4g20490	FxaC_4g20490
LOC_000750	Fvb1-1[+]17590239-17594297	FxaC_4g20530	FxaC_4g20530
LOC_000751	Fvb1-1[+]17596377-17596763	FxaC_4g20540	FxaC_4g20540
LOC_000752	Fvb1-1[+]17597853-17598236	FxaC_4g20550	FxaC_4g20550
LOC_000753	Fvb1-1[+]17601769-17603666	FxaC_4g20570	FxaC_4g20570
LOC_000754	Fvb1-1[+]17604937-17605807	FxaC_4g20580	FxaC_4g20580
LOC_000755	Fvb1-1[+]17610153-17614514	FxaC_4g20600	FxaC_4g20600
LOC_000756	Fvb1-1[+]17623845-17626793	FxaC_4g20620	FxaC_4g20620
LOC_000757	Fvb1-1[+]17638399-17638790	FxaC_4g20650	FxaC_4g20650
LOC_000758	Fvb1-1[+]17643962-17646584	FxaC_4g20660	FxaC_4g20660
LOC_000759	Fvb1-1[+]17647360-17648343	FxaC_4g20670	FxaC_4g20670
LOC_000760	Fvb1-1[+]17668663-17671555	FxaC_4g20700	FxaC_4g20700
LOC_000761	Fvb1-1[+]17692678-17693900	FxaC_4g20760	FxaC_4g20760
LOC_000762	Fvb1-1[+]17694850-17695207	FxaC_4g20770	FxaC_4g20770
LOC_000763	Fvb1-1[+]17698106-17699108	FxaC_4g20790	-
LOC_000764	Fvb1-1[+]17715632-17716072	FxaC_4g20810	FxaC_4g20810
LOC_000765	Fvb1-1[+]17724544-17725326	FxaC_4g20830	FxaC_4g20830
LOC_000766	Fvb1-1[+]17726189-17730411	FxaC_4g20840	FxaC_4g20840
LOC_000767	Fvb1-1[+]17732417-17734040	FxaC_4g20850	FxaC_4g20850
LOC_000768	Fvb1-1[+]17747668-17751581	FxaC_4g20880	FxaC_4g20880
LOC_000769	Fvb1-1[+]17791471-17800368	FxaC_4g20920	FxaC_4g20920
LOC_000770	Fvb1-1[+]17825134-17827182	FxaC_4g20960	FxaC_4g20960
LOC_000771	Fvb1-1[+]17828776-17830556	FxaC_4g20970	FxaC_4g20970
LOC_000772	Fvb1-1[+]17846021-17847324	FxaC_4g20990	FxaC_4g20990
LOC_000773	Fvb1-1[+]17847399-17849271	FxaC_4g21000	FxaC_4g21000
LOC_000774	Fvb1-1[+]17850350-17852215	FxaC_4g21010	FxaC_4g21010
LOC_000775	Fvb1-1[+]17857204-17857647	-	FxaC_4g21011
LOC_000776	Fvb1-1[+]17880764-17884040	FxaC_4g21100	FxaC_4g21100
LOC_000777	Fvb1-1[+]17891054-17891284	FxaC_4g21110	FxaC_4g21110
LOC_000778	Fvb1-1[+]17903610-17903933	FxaC_4g21130	-
LOC_000779	Fvb1-1[+]17935660-17937903	FxaC_4g21170	FxaC_4g21170
LOC_000780	Fvb1-1[+]17951136-17951984	FxaC_4g21220	FxaC_4g21220
LOC_000781	Fvb1-1[+]17970901-17972292	FxaC_4g21240	FxaC_4g21240
LOC_000782	Fvb1-1[+]17976106-17978080	FxaC_4g21250	FxaC_4g21250
LOC_000783	Fvb1-1[+]18015189-18015437	FxaC_4g21350	FxaC_4g21350
LOC_000784	Fvb1-1[+]18022099-18022745	FxaC_4g21400	FxaC_4g21400
LOC_000785	Fvb1-1[+]18051689-18054110	FxaC_4g21480	FxaC_4g21480
LOC_000786	Fvb1-1[+]18066189-18069452	FxaC_4g21510	FxaC_4g21510
LOC_000787	Fvb1-1[+]18073049-18076237	FxaC_4g21530	FxaC_4g21530
LOC_000788	Fvb1-1[+]18077759-18080574	FxaC_4g21540	FxaC_4g21540
LOC_000789	Fvb1-1[+]18086219-18089288	FxaC_4g21560	FxaC_4g21560
LOC_000790	Fvb1-1[+]18099848-18102133	FxaC_4g21590	FxaC_4g21590
LOC_000791	Fvb1-1[+]18107005-18107274	FxaC_4g21640	FxaC_4g21640
LOC_000792	Fvb1-1[+]18128501-18129601	FxaC_4g21650	FxaC_4g21650
LOC_000793	Fvb1-1[+]18136676-18139101	FxaC_4g21660	FxaC_4g21660
LOC_000794	Fvb1-1[+]18141377-18142663	FxaC_4g21670	FxaC_4g21670
LOC_000795	Fvb1-1[+]18146953-18156719	FxaC_4g21680	FxaC_4g21680
LOC_000796	Fvb1-1[+]18173540-18175131	FxaC_4g21700	FxaC_4g21700
LOC_000797	Fvb1-1[+]18177960-18184131	FxaC_4g21710	FxaC_4g21710
LOC_000798	Fvb1-1[+]18204481-18207907	FxaC_4g21750	FxaC_4g21750
LOC_000799	Fvb1-1[+]18281108-18281395	FxaC_4g21810	-
LOC_000800	Fvb1-1[+]18293933-18295792	FxaC_4g21840	FxaC_4g21840
LOC_000801	Fvb1-1[+]18306103-18317092	FxaC_4g21860	FxaC_4g21860
LOC_000802	Fvb1-1[+]18320043-18320397	FxaC_4g21880	FxaC_4g21880
LOC_000803	Fvb1-1[+]18338553-18339218	FxaC_4g21910	-
LOC_000804	Fvb1-1[+]18339419-18340539	FxaC_4g21930	FxaC_4g21930
LOC_000805	Fvb1-1[+]18353502-18355902	FxaC_4g21940	FxaC_4g21940
LOC_000806	Fvb1-1[+]18369766-18373511	FxaC_4g21980	FxaC_4g21980
LOC_000807	Fvb1-1[+]18381543-18383642	FxaC_4g22000	FxaC_4g22000
LOC_000808	Fvb1-1[+]18390900-18391109	FxaC_4g22010	FxaC_4g22010
LOC_000809	Fvb1-1[+]18416409-18417908	FxaC_4g22060	FxaC_4g22060
LOC_000810	Fvb1-1[+]18431215-18432388	FxaC_4g22090	FxaC_4g22090
LOC_000811	Fvb1-1[+]18441761-18448298	FxaC_4g22110	FxaC_4g22110
LOC_000812	Fvb1-1[+]18452414-18452629	FxaC_4g22130	-
LOC_000813	Fvb1-1[+]18485485-18486414	FxaC_4g22200	FxaC_4g22200
LOC_000814	Fvb1-1[+]18495829-18496802	FxaC_4g22220	FxaC_4g22220
LOC_000815	Fvb1-1[+]18503118-18505890	FxaC_4g22240	FxaC_4g22221
LOC_000816	Fvb1-1[+]18537746-18539915	FxaC_4g22300	FxaC_4g22300
LOC_000817	Fvb1-1[+]18541364-18541597	FxaC_4g22310	FxaC_4g22310
LOC_000818	Fvb1-1[+]18556366-18560498	-	FxaC_4g22311
LOC_000819	Fvb1-1[+]18605255-18605521	FxaC_4g22350	FxaC_4g22350
LOC_000820	Fvb1-1[+]18608745-18611959	FxaC_4g22360	FxaC_4g22360,FxaC_4g22361
LOC_000821	Fvb1-1[+]18619920-18620996	FxaC_4g22370	FxaC_4g22370
LOC_000822	Fvb1-1[+]18633738-18634380	FxaC_4g22390	FxaC_4g22390
LOC_000823	Fvb1-1[+]18634392-18634976	FxaC_4g22400	FxaC_4g22400
LOC_000824	Fvb1-1[+]18641382-18645052	FxaC_4g22430	-
LOC_000825	Fvb1-1[+]18657321-18663466	FxaC_4g22440	FxaC_4g22440,FxaC_4g22441
LOC_000826	Fvb1-1[+]18671325-18671950	FxaC_4g22460	FxaC_4g22460
LOC_000827	Fvb1-1[+]18676126-18676741	FxaC_4g22480	-
LOC_000828	Fvb1-1[+]18679304-18680292	FxaC_4g22490	-
LOC_000829	Fvb1-1[+]18687315-18688254	FxaC_4g22520	FxaC_4g22520
LOC_000830	Fvb1-1[+]18735166-18735485	FxaC_4g22600	FxaC_4g22600
LOC_000831	Fvb1-1[+]18747480-18748256	FxaC_4g22610	FxaC_4g22610
LOC_000832	Fvb1-1[+]18748263-18749777	FxaC_4g22620	-
LOC_000833	Fvb1-1[+]18759091-18759534	FxaC_4g22650	FxaC_4g22650
LOC_000834	Fvb1-1[+]18777475-18780263	FxaC_4g22670	FxaC_4g22670
LOC_000835	Fvb1-1[+]18783661-18784377	FxaC_4g22680	FxaC_4g22680
LOC_000836	Fvb1-1[+]18793321-18797204	FxaC_4g22700	FxaC_4g22700
LOC_000837	Fvb1-1[+]18800050-18801408	FxaC_4g22710	FxaC_4g22710
LOC_000838	Fvb1-1[+]18803592-18804125	FxaC_4g22730	-
LOC_000839	Fvb1-1[+]18809492-18816754	FxaC_4g22750	FxaC_4g22750
LOC_000840	Fvb1-1[+]18818364-18819458	FxaC_4g22770	FxaC_4g22770
LOC_000841	Fvb1-1[+]18822236-18822310	FxaC_4g22780	FxaC_4g22780
LOC_000842	Fvb1-1[+]18823329-18823628	FxaC_4g22790	FxaC_4g22790
LOC_000843	Fvb1-1[+]18835124-18836098	FxaC_4g22810	FxaC_4g22810
LOC_000844	Fvb1-1[+]18841240-18842009	FxaC_4g22830	FxaC_4g22830
LOC_000845	Fvb1-1[+]18845098-18846542	FxaC_4g22840	FxaC_4g22840
LOC_000846	Fvb1-1[+]18869644-18871128	FxaC_4g22880	FxaC_4g22880
LOC_000847	Fvb1-1[+]18871272-18872732	FxaC_4g22890	FxaC_4g22890
LOC_000848	Fvb1-1[+]18880430-18881743	FxaC_4g22920	FxaC_4g22920
LOC_000849	Fvb1-1[+]18884391-18887233	FxaC_4g22930	FxaC_4g22930
LOC_000850	Fvb1-1[+]18898676-18899989	FxaC_4g22950	FxaC_4g22950
LOC_000851	Fvb1-1[+]18902618-18904945	FxaC_4g22960	FxaC_4g22960
LOC_000852	Fvb1-1[+]18934130-18937029	FxaC_4g23000	FxaC_4g23000
LOC_000853	Fvb1-1[+]18948383-18949802	FxaC_4g23010	FxaC_4g23010
LOC_000854	Fvb1-1[+]18950929-18954961	FxaC_4g23020	FxaC_4g23020
LOC_000855	Fvb1-1[+]18975241-18977184	FxaC_4g23030	FxaC_4g23030
LOC_000856	Fvb1-1[+]18999953-19001488	FxaC_4g23050	FxaC_4g23050
LOC_000857	Fvb1-1[+]19006015-19006673	FxaC_4g23070	FxaC_4g23070
LOC_000858	Fvb1-1[+]19007057-19007882	FxaC_4g23080	FxaC_4g23080
LOC_000859	Fvb1-1[+]19013668-19013898	FxaC_4g23100	-
LOC_000860	Fvb1-1[+]19016181-19019314	FxaC_4g23110	FxaC_4g23110
LOC_000861	Fvb1-1[+]19044151-19053985	FxaC_4g23150	FxaC_4g23150,FxaC_4g23151
LOC_000862	Fvb1-1[+]19067463-19073964	FxaC_4g23170	FxaC_4g23170
LOC_000863	Fvb1-1[+]19078097-19082951	FxaC_4g23190	FxaC_4g23190
LOC_000864	Fvb1-1[+]19087222-19093078	FxaC_4g23210	FxaC_4g23210
LOC_000865	Fvb1-1[+]19110729-19112024	FxaC_4g23230	FxaC_4g23230
LOC_000866	Fvb1-1[+]19133996-19136673	FxaC_4g23270	FxaC_4g23270
LOC_000867	Fvb1-1[+]19139093-19141494	FxaC_4g23280	FxaC_4g23280
LOC_000868	Fvb1-1[+]19142754-19143051	FxaC_4g23290	FxaC_4g23290
LOC_000869	Fvb1-1[+]19143777-19146348	FxaC_4g23300	-
LOC_000870	Fvb1-1[+]19157729-19158314	FxaC_4g23330	FxaC_4g23330
LOC_000871	Fvb1-1[+]19158810-19160276	FxaC_4g23340	FxaC_4g23340
LOC_000872	Fvb1-1[+]19192592-19194190	FxaC_4g23380	FxaC_4g23380
LOC_000873	Fvb1-1[+]19196020-19203777	FxaC_4g23390,FxaC_4g23400	FxaC_4g23400
LOC_000874	Fvb1-1[+]19220118-19232930	FxaC_4g23460	FxaC_4g23460
LOC_000875	Fvb1-1[+]19233018-19238917	FxaC_4g23470	FxaC_4g23470
LOC_000876	Fvb1-1[+]19238981-19240722	FxaC_4g23480	FxaC_4g23480
LOC_000877	Fvb1-1[+]19241622-19244680	FxaC_4g23490	FxaC_4g23490
LOC_000878	Fvb1-1[+]19252079-19252970	FxaC_4g23510	FxaC_4g23510
LOC_000879	Fvb1-1[+]19260740-19261146	FxaC_4g23540	FxaC_4g23540
LOC_000880	Fvb1-1[+]19267456-19267898	FxaC_4g23560	FxaC_4g23560
LOC_000881	Fvb1-1[+]19268815-19271149	FxaC_4g23570	FxaC_4g23570
LOC_000882	Fvb1-1[+]19272866-19274044	FxaC_4g23580	FxaC_4g23580
LOC_000883	Fvb1-1[+]19278433-19280013	FxaC_4g23590	FxaC_4g23590
LOC_000884	Fvb1-1[+]19287295-19287620	FxaC_4g23610	FxaC_4g23610
LOC_000885	Fvb1-1[+]19295972-19297999	FxaC_4g23630	-
LOC_000886	Fvb1-1[+]19300123-19307751	FxaC_4g23640	FxaC_4g23640
LOC_000887	Fvb1-1[+]19325047-19326398	FxaC_4g23660	FxaC_4g23660
LOC_000888	Fvb1-1[+]19342728-19344716	FxaC_4g23680	FxaC_4g23680
LOC_000889	Fvb1-1[+]19346553-19349490	FxaC_4g23690	FxaC_4g23690
LOC_000890	Fvb1-1[+]19380754-19381206	FxaC_4g23730	FxaC_4g23730
LOC_000891	Fvb1-1[+]19409246-19411984	FxaC_4g23750	FxaC_4g23750
LOC_000892	Fvb1-1[+]19466312-19471152	FxaC_4g23830	FxaC_4g23830
LOC_000893	Fvb1-1[+]19500707-19500977	FxaC_4g23890	FxaC_4g23890
LOC_000894	Fvb1-1[+]19501009-19501479	FxaC_4g23900	FxaC_4g23900
LOC_000895	Fvb1-1[+]19502627-19509743	FxaC_4g23910	FxaC_4g23910
LOC_000896	Fvb1-1[+]19511066-19517891	FxaC_4g23920	FxaC_4g23920
LOC_000897	Fvb1-1[+]19519446-19521755	FxaC_4g23930	FxaC_4g23930
LOC_000898	Fvb1-1[+]19525578-19528649	FxaC_4g23950	FxaC_4g23950
LOC_000899	Fvb1-1[+]19533065-19535276	FxaC_4g23960	FxaC_4g23960
LOC_000900	Fvb1-1[+]19544716-19549598	FxaC_4g23970	FxaC_4g23970
LOC_000901	Fvb1-1[+]19566250-19568645	FxaC_4g23990	FxaC_4g23990
LOC_000902	Fvb1-1[+]19585736-19586998	FxaC_4g24020	FxaC_4g24020
LOC_000903	Fvb1-1[+]19598295-19598492	FxaC_4g24050	FxaC_4g24050
LOC_000904	Fvb1-1[+]19600557-19600960	FxaC_4g24060	FxaC_4g24060
LOC_000905	Fvb1-1[+]19602557-19616543	FxaC_4g24070	-
LOC_000906	Fvb1-1[+]19638072-19638658	FxaC_4g24120	FxaC_4g24120
LOC_000907	Fvb1-1[+]19640642-19640890	FxaC_4g24130	FxaC_4g24130
LOC_000908	Fvb1-1[+]19645778-19646530	FxaC_4g24140	FxaC_4g24140
LOC_000909	Fvb1-1[+]19651333-19653276	FxaC_4g24160	FxaC_4g24160
LOC_000910	Fvb1-1[+]19655764-19658999	FxaC_4g24170	FxaC_4g24170
LOC_000911	Fvb1-1[+]19670231-19675337	FxaC_4g24200	FxaC_4g24200
LOC_000912	Fvb1-1[+]19691882-19693098	FxaC_4g24210	FxaC_4g24210
LOC_000913	Fvb1-1[+]19695257-19696225	FxaC_4g24220	-
LOC_000914	Fvb1-1[+]19696228-19696533	FxaC_4g24240	-
LOC_000915	Fvb1-1[+]19721936-19722652	FxaC_4g24270	FxaC_4g24270
LOC_000916	Fvb1-1[+]19727510-19729206	FxaC_4g24280	FxaC_4g24280
LOC_000917	Fvb1-1[+]19741903-19743680	FxaC_4g24290	FxaC_4g24290
LOC_000918	Fvb1-1[+]19744876-19745228	FxaC_4g24300	FxaC_4g24300
LOC_000919	Fvb1-1[+]19748479-19748776	FxaC_4g24310	-
LOC_000920	Fvb1-1[+]19749960-19750672	FxaC_4g24320	FxaC_4g24320
LOC_000921	Fvb1-1[+]19754833-19755478	FxaC_4g24330	FxaC_4g24330
LOC_000922	Fvb1-1[+]19758668-19762605	FxaC_4g24340	FxaC_4g24340
LOC_000923	Fvb1-1[+]19764597-19766764	FxaC_4g24350	FxaC_4g24350
LOC_000924	Fvb1-1[+]19767898-19771824	FxaC_4g24360	FxaC_4g24360
LOC_000925	Fvb1-1[+]19791022-19793799	FxaC_4g24390	FxaC_4g24390
LOC_000926	Fvb1-1[+]19795898-19796440	FxaC_4g24400	FxaC_4g24400
LOC_000927	Fvb1-1[+]19803242-19803697	FxaC_4g24410	FxaC_4g24410
LOC_000928	Fvb1-1[+]19804394-19804696	FxaC_4g24420	FxaC_4g24420
LOC_000929	Fvb1-1[+]19812410-19812715	FxaC_4g24430	FxaC_4g24430
LOC_000930	Fvb1-1[+]19821017-19821325	FxaC_4g24440	FxaC_4g24440
LOC_000931	Fvb1-1[+]19825973-19831542	FxaC_4g24450	FxaC_4g24450
LOC_000932	Fvb1-1[+]19841602-19844994	FxaC_4g24470	FxaC_4g24470
LOC_000933	Fvb1-1[+]19859046-19860306	FxaC_4g24490	FxaC_4g24490
LOC_000934	Fvb1-1[+]19866193-19871071	FxaC_4g24500	FxaC_4g24500
LOC_000935	Fvb1-1[+]19877760-19878883	FxaC_4g24510	FxaC_4g24510
LOC_000936	Fvb1-1[+]19881828-19882824	FxaC_4g24520	FxaC_4g24520
LOC_000937	Fvb1-1[+]19882861-19883232	FxaC_4g24530	FxaC_4g24530
LOC_000938	Fvb1-1[+]19903535-19912344	FxaC_4g24560	FxaC_4g24560,FxaC_4g24561,FxaC_4g24562
LOC_000939	Fvb1-1[+]19912927-19913937	FxaC_4g24570	FxaC_4g24570
LOC_000940	Fvb1-1[+]19941377-19941574	FxaC_4g24640	FxaC_4g24640
LOC_000941	Fvb1-1[+]19946200-19948399	FxaC_4g24660	FxaC_4g24660
LOC_000942	Fvb1-1[+]19962792-19963174	FxaC_4g24670	FxaC_4g24670
LOC_000943	Fvb1-1[+]19967855-19968094	FxaC_4g24690	FxaC_4g24690
LOC_000944	Fvb1-1[+]19989112-19989607	FxaC_4g24730	FxaC_4g24730
LOC_000945	Fvb1-1[+]19990948-19995136	FxaC_4g24740	FxaC_4g24740
LOC_000946	Fvb1-1[+]20002812-20003501	FxaC_4g24760	FxaC_4g24760
LOC_000947	Fvb1-1[+]20014990-20017384	FxaC_4g24790	FxaC_4g24790
LOC_000948	Fvb1-1[+]20056459-20056715	FxaC_4g24840	FxaC_4g24840
LOC_000949	Fvb1-1[+]20060100-20067193	FxaC_4g24850	FxaC_4g24850,FxaC_4g24851
LOC_000950	Fvb1-1[+]20096198-20097357	FxaC_4g24870	FxaC_4g24870
LOC_000951	Fvb1-1[+]20101317-20104280	FxaC_4g24880	FxaC_4g24880
LOC_000952	Fvb1-1[+]20130197-20145699	FxaC_4g24920	FxaC_4g24920,FxaC_4g24921
LOC_000953	Fvb1-1[+]20146454-20146891	FxaC_4g24950	FxaC_4g24950
LOC_000954	Fvb1-1[+]20147288-20148373	FxaC_4g24960	FxaC_4g24960
LOC_000955	Fvb1-1[+]20149998-20151459	FxaC_4g24970	FxaC_4g24970
LOC_000956	Fvb1-1[+]20165476-20165722	FxaC_4g25000	FxaC_4g25000
LOC_000957	Fvb1-1[+]20184562-20191479	FxaC_4g25060	FxaC_4g25060
LOC_000958	Fvb1-1[+]20191669-20192391	FxaC_4g25070	FxaC_4g25070
LOC_000959	Fvb1-1[+]20195009-20198925	FxaC_4g25080	FxaC_4g25080
LOC_000960	Fvb1-1[+]20204605-20207490	FxaC_4g25100	FxaC_4g25100
LOC_000961	Fvb1-1[+]20207558-20212366	FxaC_4g25110	FxaC_4g25110
LOC_000962	Fvb1-1[+]20218587-20219874	FxaC_4g25140	FxaC_4g25140
LOC_000963	Fvb1-1[+]20221131-20222667	FxaC_4g25150	FxaC_4g25150
LOC_000964	Fvb1-1[+]20223667-20226234	FxaC_4g25170	FxaC_4g25170
LOC_000965	Fvb1-1[+]20241056-20243380	FxaC_4g25180	FxaC_4g25180
LOC_000966	Fvb1-1[+]20243407-20250326	FxaC_4g25190	FxaC_4g25190,FxaC_4g25191
LOC_000967	Fvb1-1[+]20256656-20259304	FxaC_4g25200	FxaC_4g25200
LOC_000968	Fvb1-1[+]20260028-20262579	FxaC_4g25210	FxaC_4g25210
LOC_000969	Fvb1-1[+]20272497-20281020	FxaC_4g25250	FxaC_4g25250
LOC_000970	Fvb1-1[+]20282006-20282338	FxaC_4g25270	FxaC_4g25270
LOC_000971	Fvb1-1[+]20287215-20288784	FxaC_4g25290	FxaC_4g25290
LOC_000972	Fvb1-1[+]20292220-20295955	FxaC_4g25300	FxaC_4g25300
LOC_000973	Fvb1-1[+]20319407-20320304	FxaC_4g25330	-
LOC_000974	Fvb1-1[+]20323635-20326745	FxaC_4g25350	FxaC_4g25350
LOC_000975	Fvb1-1[+]20330690-20331943	FxaC_4g25360	FxaC_4g25360
LOC_000976	Fvb1-1[+]20335715-20337973	FxaC_4g25370	FxaC_4g25370
LOC_000977	Fvb1-1[+]20339680-20341854	FxaC_4g25380	FxaC_4g25380
LOC_000978	Fvb1-1[+]20345701-20349029	FxaC_4g25390	FxaC_4g25390
LOC_000979	Fvb1-1[+]20366520-20367163	FxaC_4g25410	FxaC_4g25410
LOC_000980	Fvb1-1[+]20387338-20392606	FxaC_4g25440	FxaC_4g25440
LOC_000981	Fvb1-1[+]20404803-20405381	FxaC_4g25450	FxaC_4g25450
LOC_000982	Fvb1-1[+]20420979-20424520	FxaC_4g25460	FxaC_4g25460
LOC_000983	Fvb1-1[+]20433294-20436990	FxaC_4g25500	FxaC_4g25500
LOC_000984	Fvb1-1[+]20451017-20451718	FxaC_4g25540	FxaC_4g25540
LOC_000985	Fvb1-1[+]20454036-20455901	FxaC_4g25550	FxaC_4g25550
LOC_000986	Fvb1-1[+]20463592-20464842	FxaC_4g25570	FxaC_4g25570
LOC_000987	Fvb1-1[+]20492701-20495855	FxaC_4g25610	FxaC_4g25610
LOC_000988	Fvb1-1[+]20524666-20525568	FxaC_4g25640	FxaC_4g25640
LOC_000989	Fvb1-1[+]20526247-20526705	FxaC_4g25650	FxaC_4g25650
LOC_000990	Fvb1-1[+]20591243-20591425	FxaC_4g25770	FxaC_4g25770
LOC_000991	Fvb1-1[+]20592919-20593137	FxaC_4g25780	FxaC_4g25780
LOC_000992	Fvb1-1[+]20631903-20633378	FxaC_4g25810	FxaC_4g25810
LOC_000993	Fvb1-1[+]20637318-20638161	FxaC_4g25830	-
LOC_000994	Fvb1-1[+]20646186-20646578	FxaC_4g25850	-
LOC_000995	Fvb1-1[+]20649002-20650264	FxaC_4g25860	FxaC_4g25860
LOC_000996	Fvb1-1[+]20668589-20670008	FxaC_4g25890	FxaC_4g25890
LOC_000997	Fvb1-1[+]20671106-20675136	FxaC_4g25900	FxaC_4g25900
LOC_000998	Fvb1-1[+]20678661-20679174	FxaC_4g25920	FxaC_4g25920
LOC_000999	Fvb1-1[+]20681201-20685450	FxaC_4g25930	FxaC_4g25930
LOC_001000	Fvb1-1[+]20687384-20690180	FxaC_4g25940	FxaC_4g25940
LOC_001001	Fvb1-1[+]20698873-20700867	FxaC_4g25960	-
LOC_001002	Fvb1-1[+]20700908-20701443	FxaC_4g25980	-
LOC_001003	Fvb1-1[+]20701723-20702121	FxaC_4g25990	-
LOC_001004	Fvb1-1[+]20734084-20736989	FxaC_4g26020	FxaC_4g26020
LOC_001005	Fvb1-1[+]20756389-20761400	FxaC_4g26080	FxaC_4g26080
LOC_001006	Fvb1-1[+]20774028-20781392	FxaC_4g26100	FxaC_4g26100
LOC_001007	Fvb1-1[+]20782704-20786492	FxaC_4g26110	FxaC_4g26110
LOC_001008	Fvb1-1[+]20795184-20802323	FxaC_4g26130	FxaC_4g26130
LOC_001009	Fvb1-1[+]20825917-20829583	-	FxaC_4g26170
LOC_001010	Fvb1-1[+]20829748-20831137	FxaC_4g26170	-
LOC_001011	Fvb1-1[+]20834951-20835798	FxaC_4g26200	FxaC_4g26200
LOC_001012	Fvb1-1[+]20839620-20842349	-	FxaC_4g26210
LOC_001013	Fvb1-1[+]20843050-20845691	FxaC_4g26210	FxaC_4g26211
LOC_001014	Fvb1-1[+]20846587-20849195	-	FxaC_4g26212
LOC_001015	Fvb1-1[+]20851078-20851575	FxaC_4g26220	FxaC_4g26220
LOC_001016	Fvb1-1[+]20856371-20857468	FxaC_4g26230	FxaC_4g26230
LOC_001017	Fvb1-1[+]20858796-20860414	FxaC_4g26240	FxaC_4g26240
LOC_001018	Fvb1-1[+]20863136-20865021	FxaC_4g26250	FxaC_4g26250
LOC_001019	Fvb1-1[+]20867199-20869036	FxaC_4g26260	FxaC_4g26260
LOC_001020	Fvb1-1[+]20871020-20873786	FxaC_4g26270	FxaC_4g26270
LOC_001021	Fvb1-1[+]20874674-20879056	FxaC_4g26280	FxaC_4g26280
LOC_001022	Fvb1-1[+]20881208-20883733	FxaC_4g26290	FxaC_4g26290
LOC_001023	Fvb1-1[+]20885160-20889916	FxaC_4g26300	FxaC_4g26300
LOC_001024	Fvb1-1[+]20901569-20905776	FxaC_4g26310	FxaC_4g26310
LOC_001025	Fvb1-1[+]20910423-20915108	FxaC_4g26320	FxaC_4g26320
LOC_001026	Fvb1-1[+]20919583-20921433	FxaC_4g26330	FxaC_4g26330
LOC_001027	Fvb1-1[+]20928731-20929357	FxaC_4g26340	FxaC_4g26340
LOC_001028	Fvb1-1[+]20931226-20931542	FxaC_4g26350	FxaC_4g26350
LOC_001029	Fvb1-1[+]20934178-20934510	-	FxaC_4g26351
LOC_001030	Fvb1-1[+]20937869-20939676	FxaC_4g26400	FxaC_4g26400
LOC_001031	Fvb1-1[+]20939764-20940093	-	FxaC_4g26401
LOC_001032	Fvb1-1[+]20948308-20949977	FxaC_4g26460	FxaC_4g26460
LOC_001033	Fvb1-1[+]20954247-20959258	FxaC_4g26480	FxaC_4g26480
LOC_001034	Fvb1-1[+]20970161-20970992	FxaC_4g26520	FxaC_4g26520
LOC_001035	Fvb1-1[+]20972797-20974627	FxaC_4g26530	FxaC_4g26530
LOC_001036	Fvb1-1[+]20985246-20985618	FxaC_4g26560	-
LOC_001037	Fvb1-1[+]21004862-21008067	FxaC_4g26580	FxaC_4g26580
LOC_001038	Fvb1-1[+]21016037-21017113	FxaC_4g26590	FxaC_4g26590
LOC_001039	Fvb1-1[+]21028945-21032910	FxaC_4g26620	FxaC_4g26620
LOC_001040	Fvb1-1[+]21039663-21041949	FxaC_4g26650	FxaC_4g26650
LOC_001041	Fvb1-1[+]21042652-21046166	FxaC_4g26660	FxaC_4g26660
LOC_001042	Fvb1-1[+]21051708-21054870	FxaC_4g26680	FxaC_4g26680
LOC_001043	Fvb1-1[+]21057718-21058813	FxaC_4g26690	FxaC_4g26690
LOC_001044	Fvb1-1[+]21059536-21060065	FxaC_4g26700	FxaC_4g26700
LOC_001045	Fvb1-1[+]21060827-21063815	FxaC_4g26710	FxaC_4g26710
LOC_001046	Fvb1-1[+]21072149-21077871	FxaC_4g26730	FxaC_4g26730
LOC_001047	Fvb1-1[+]21082226-21085298	FxaC_4g26740	FxaC_4g26740
LOC_001048	Fvb1-1[+]21086238-21087786	FxaC_4g26750	FxaC_4g26750
LOC_001049	Fvb1-1[+]21088922-21091969	FxaC_4g26760	FxaC_4g26760
LOC_001050	Fvb1-1[+]21107769-21108512	FxaC_4g26780	FxaC_4g26780
LOC_001051	Fvb1-1[+]21123384-21124493	FxaC_4g26790	FxaC_4g26790
LOC_001052	Fvb1-1[+]21146823-21147657	FxaC_4g26810	FxaC_4g26810
LOC_001053	Fvb1-1[+]21148004-21153327	FxaC_4g26820	FxaC_4g26820
LOC_001054	Fvb1-1[+]21153744-21154471	FxaC_4g26840	FxaC_4g26840
LOC_001055	Fvb1-1[+]21159479-21162365	FxaC_4g26850	FxaC_4g26850
LOC_001056	Fvb1-1[+]21165401-21166843	FxaC_4g26860	FxaC_4g26860
LOC_001057	Fvb1-1[+]21170512-21172108	FxaC_4g26870	FxaC_4g26870
LOC_001058	Fvb1-1[+]21177888-21179396	FxaC_4g26880	FxaC_4g26880
LOC_001059	Fvb1-1[+]21180245-21185750	FxaC_4g26890	FxaC_4g26890
LOC_001060	Fvb1-1[+]21208827-21210315	FxaC_4g26920	FxaC_4g26920
LOC_001061	Fvb1-1[+]21211990-21215293	FxaC_4g26930	FxaC_4g26930
LOC_001062	Fvb1-1[+]21218535-21219987	FxaC_4g26940	FxaC_4g26940
LOC_001063	Fvb1-1[+]21224456-21225203	FxaC_4g26950	FxaC_4g26950
LOC_001064	Fvb1-1[+]21233814-21234771	FxaC_4g26970	FxaC_4g26970
LOC_001065	Fvb1-1[+]21244593-21245159	FxaC_4g26980	FxaC_4g26980
LOC_001066	Fvb1-1[+]21246592-21250698	FxaC_4g26990	FxaC_4g26990
LOC_001067	Fvb1-1[+]21282633-21284342	FxaC_4g27060	FxaC_4g27060
LOC_001068	Fvb1-1[+]21307398-21307888	FxaC_4g27100	FxaC_4g27100
LOC_001069	Fvb1-1[+]21314537-21316247	FxaC_4g27110	FxaC_4g27110
LOC_001070	Fvb1-1[+]21340189-21340713	FxaC_4g27140	FxaC_4g27140
LOC_001071	Fvb1-1[+]21375950-21377553	FxaC_4g27160	FxaC_4g27160
LOC_001072	Fvb1-1[+]21391316-21392511	FxaC_4g27180	FxaC_4g27180
LOC_001073	Fvb1-1[+]21417922-21418578	FxaC_4g27210	-
LOC_001074	Fvb1-1[+]21418758-21423220	FxaC_4g27220	FxaC_4g27220
LOC_001075	Fvb1-1[+]21424403-21426086	FxaC_4g27230	FxaC_4g27230
LOC_001076	Fvb1-1[+]21463265-21463552	FxaC_4g27290	FxaC_4g27290
LOC_001077	Fvb1-1[+]21471177-21473054	FxaC_4g27300	FxaC_4g27300
LOC_001078	Fvb1-1[+]21475364-21475651	FxaC_4g27310	FxaC_4g27310
LOC_001079	Fvb1-1[+]21486509-21490164	FxaC_4g27320	FxaC_4g27320
LOC_001080	Fvb1-1[+]21491943-21493190	FxaC_4g27330	FxaC_4g27330
LOC_001081	Fvb1-1[+]21493440-21497871	FxaC_4g27340	FxaC_4g27340
LOC_001082	Fvb1-1[+]21506492-21507585	FxaC_4g27360	FxaC_4g27360
LOC_001083	Fvb1-1[+]21528979-21530965	FxaC_4g27390	FxaC_4g27390
LOC_001084	Fvb1-1[+]21558355-21561494	FxaC_4g27440	FxaC_4g27440
LOC_001085	Fvb1-1[+]21562839-21564493	-	FxaC_4g27441
LOC_001086	Fvb1-1[+]21565165-21569663	FxaC_4g27450	FxaC_4g27450
LOC_001087	Fvb1-1[+]21569918-21571048	FxaC_4g27460	FxaC_4g27460
LOC_001088	Fvb1-1[+]21573208-21574752	FxaC_4g27470	FxaC_4g27470
LOC_001089	Fvb1-1[+]21575913-21579655	FxaC_4g27480	FxaC_4g27480
LOC_001090	Fvb1-1[+]21580491-21586144	FxaC_4g27500	FxaC_4g27500
LOC_001091	Fvb1-1[+]21598683-21600512	FxaC_4g27540	FxaC_4g27540
LOC_001092	Fvb1-1[+]21610743-21616129	FxaC_4g27580	FxaC_4g27580
LOC_001093	Fvb1-1[+]21622939-21625797	FxaC_4g27600	FxaC_4g27600
LOC_001094	Fvb1-1[+]21626996-21631425	FxaC_4g27610	FxaC_4g27610
LOC_001095	Fvb1-1[+]21650360-21653832	FxaC_4g27640	FxaC_4g27640
LOC_001096	Fvb1-1[+]21658056-21661090	FxaC_4g27660	FxaC_4g27660
LOC_001097	Fvb1-1[+]21682984-21685166	FxaC_4g27730	FxaC_4g27730
LOC_001098	Fvb1-1[+]21687032-21689454	FxaC_4g27750	FxaC_4g27750
LOC_001099	Fvb1-1[+]21708626-21708907	FxaC_4g27770	FxaC_4g27770
LOC_001100	Fvb1-1[+]21714343-21734704	FxaC_4g27790	FxaC_4g27790
LOC_001101	Fvb1-1[+]21741906-21743628	FxaC_4g27820	FxaC_4g27820
LOC_001102	Fvb1-1[+]21805626-21809391	FxaC_4g27950	FxaC_4g27950
LOC_001103	Fvb1-1[+]21812553-21813617	FxaC_4g27970	FxaC_4g27970
LOC_001104	Fvb1-1[+]21813622-21815396	-	FxaC_4g27971
LOC_001105	Fvb1-1[+]21859829-21861835	FxaC_4g28010	FxaC_4g28010
LOC_001106	Fvb1-1[+]21865815-21868024	FxaC_4g28030	FxaC_4g28030
LOC_001107	Fvb1-1[+]21869040-21869807	FxaC_4g28040	FxaC_4g28040
LOC_001108	Fvb1-1[+]21872443-21873773	FxaC_4g28060	FxaC_4g28060
LOC_001109	Fvb1-1[+]21880819-21882924	FxaC_4g28090	FxaC_4g28090
LOC_001110	Fvb1-1[+]21891023-21895035	FxaC_4g28120	FxaC_4g28120
LOC_001111	Fvb1-1[+]21900004-21906600	FxaC_4g28140	FxaC_4g28140,FxaC_4g28141
LOC_001112	Fvb1-1[+]21908160-21911312	FxaC_4g28150	FxaC_4g28150
LOC_001113	Fvb1-1[+]21918577-21922422	FxaC_4g28160	FxaC_4g28160
LOC_001114	Fvb1-1[+]21928493-21934354	FxaC_4g28170	FxaC_4g28170
LOC_001115	Fvb1-1[+]21961138-21961628	FxaC_4g28230	FxaC_4g28230
LOC_001116	Fvb1-1[+]21962055-21963432	FxaC_4g28240	FxaC_4g28240
LOC_001117	Fvb1-1[+]21965452-21966106	FxaC_4g28250	FxaC_4g28250
LOC_001118	Fvb1-1[+]21976249-21978807	-	FxaC_4g28251
LOC_001119	Fvb1-1[+]21979234-21980609	FxaC_4g28270	FxaC_4g28270
LOC_001120	Fvb1-1[+]21992764-21995044	FxaC_4g28290	FxaC_4g28290
LOC_001121	Fvb1-1[+]22000842-22005933	FxaC_4g28300	FxaC_4g28300
LOC_001122	Fvb1-1[+]22022021-22024040	FxaC_4g28310	FxaC_4g28310
LOC_001123	Fvb1-1[+]22024759-22030581	FxaC_4g28320	-
LOC_001124	Fvb1-1[+]22038787-22041602	FxaC_4g28350	FxaC_4g28350
LOC_001125	Fvb1-1[+]22070731-22073407	FxaC_4g28400	FxaC_4g28400
LOC_001126	Fvb1-1[+]22075244-22077615	FxaC_4g28410	FxaC_4g28410
LOC_001127	Fvb1-1[+]22117704-22119974	FxaC_4g28480	FxaC_4g28480
LOC_001128	Fvb1-1[+]22122490-22124895	FxaC_4g28490	FxaC_4g28490
LOC_001129	Fvb1-1[+]22126070-22126897	FxaC_4g28510	FxaC_4g28510
LOC_001130	Fvb1-1[+]22128051-22131139	FxaC_4g28520	FxaC_4g28520
LOC_001131	Fvb1-1[+]22133683-22136748	FxaC_4g28530	FxaC_4g28530
LOC_001132	Fvb1-1[+]22148462-22149725	FxaC_4g28570	FxaC_4g28570
LOC_001133	Fvb1-1[+]22155275-22156771	FxaC_4g28590	FxaC_4g28590
LOC_001134	Fvb1-1[+]22160403-22164261	FxaC_4g28610	FxaC_4g28610
LOC_001135	Fvb1-1[+]22196179-22198648	FxaC_4g28680	FxaC_4g28680
LOC_001136	Fvb1-1[+]22201477-22203888	FxaC_4g28690	FxaC_4g28690
LOC_001137	Fvb1-1[+]22206245-22209235	FxaC_4g28700	FxaC_4g28700
LOC_001138	Fvb1-1[+]22231790-22237258	FxaC_4g28740	FxaC_4g28740
LOC_001139	Fvb1-1[+]22251734-22259759	FxaC_4g28800	FxaC_4g28800
LOC_001140	Fvb1-1[+]22261358-22268330	FxaC_4g28820	FxaC_4g28820
LOC_001141	Fvb1-1[+]22269232-22269894	FxaC_4g28830	FxaC_4g28830
LOC_001142	Fvb1-1[+]22270712-22273124	FxaC_4g28840	FxaC_4g28840
LOC_001143	Fvb1-1[+]22276288-22276771	FxaC_4g28850	FxaC_4g28850
LOC_001144	Fvb1-1[+]22279979-22285147	FxaC_4g28860	FxaC_4g28860
LOC_001145	Fvb1-1[+]22294688-22299862	-	FxaC_4g28890,FxaC_4g28891
LOC_001146	Fvb1-1[+]22300443-22303429	FxaC_4g28890	-
LOC_001147	Fvb1-1[+]22304054-22305852	-	FxaC_4g28892
LOC_001148	Fvb1-1[+]22306617-22308994	FxaC_4g28900	FxaC_4g28900
LOC_001149	Fvb1-1[+]22316183-22323329	FxaC_4g28930	FxaC_4g28930
LOC_001150	Fvb1-1[+]22324994-22326125	FxaC_4g28960	FxaC_4g28960
LOC_001151	Fvb1-1[+]22326828-22327371	FxaC_4g28970	FxaC_4g28970
LOC_001152	Fvb1-1[+]22329491-22329866	FxaC_4g28990	FxaC_4g28990
LOC_001153	Fvb1-1[+]22331055-22334291	FxaC_4g29000	FxaC_4g29000
LOC_001154	Fvb1-1[+]22342970-22344133	FxaC_4g29030	FxaC_4g29030
LOC_001155	Fvb1-1[+]22348964-22350170	FxaC_4g29050	FxaC_4g29050
LOC_001156	Fvb1-1[+]22379053-22383457	FxaC_4g29110	FxaC_4g29110
LOC_001157	Fvb1-1[+]22391380-22391830	FxaC_4g29130	FxaC_4g29130
LOC_001158	Fvb1-1[+]22445101-22446159	FxaC_4g29200	FxaC_4g29200
LOC_001159	Fvb1-1[+]22471443-22473215	FxaC_4g29270	FxaC_4g29270
LOC_001160	Fvb1-1[+]22484958-22485527	FxaC_4g29290	FxaC_4g29290
LOC_001161	Fvb1-1[+]22485807-22486079	FxaC_4g29300	FxaC_4g29300
LOC_001162	Fvb1-1[+]22486240-22486594	FxaC_4g29320	-
LOC_001163	Fvb1-1[+]22487549-22498334	FxaC_4g29330	FxaC_4g29330
LOC_001164	Fvb1-1[+]22518236-22520503	FxaC_4g29360	FxaC_4g29360
LOC_001165	Fvb1-1[+]22531152-22533979	FxaC_4g29390	FxaC_4g29390
LOC_001166	Fvb1-1[+]22535174-22541728	FxaC_4g29400	FxaC_4g29400
LOC_001167	Fvb1-1[+]22550720-22551220	FxaC_4g29440	FxaC_4g29440
LOC_001168	Fvb1-1[+]22561995-22566369	FxaC_4g29470	FxaC_4g29470
LOC_001169	Fvb1-1[+]22567442-22573206	FxaC_4g29480	FxaC_4g29480
LOC_001170	Fvb1-1[+]22600912-22603155	-	FxaC_4g29550
LOC_001171	Fvb1-1[+]22604083-22613425	FxaC_4g29550	FxaC_4g29551
LOC_001172	Fvb1-1[+]22615537-22620522	FxaC_4g29560	FxaC_4g29560
LOC_001173	Fvb1-1[+]22635108-22637104	FxaC_4g29630	FxaC_4g29630
LOC_001174	Fvb1-1[+]22639738-22646598	FxaC_4g29640	FxaC_4g29640
LOC_001175	Fvb1-1[+]22649550-22650101	FxaC_4g29660	FxaC_4g29660
LOC_001176	Fvb1-1[+]22668347-22673415	FxaC_4g29690	FxaC_4g29690,FxaC_4g29691
LOC_001177	Fvb1-1[+]22682615-22683535	FxaC_4g29710	FxaC_4g29710
LOC_001178	Fvb1-1[+]22683575-22684711	-	FxaC_4g29711
LOC_001179	Fvb1-1[+]22693606-22693932	FxaC_4g29750	-
LOC_001180	Fvb1-1[+]22699505-22705505	FxaC_4g29770	-
LOC_001181	Fvb1-1[+]22705512-22708989	-	FxaC_4g29770
LOC_001182	Fvb1-1[+]22715523-22723946	FxaC_4g29790	FxaC_4g29790
LOC_001183	Fvb1-1[+]22738392-22744660	FxaC_4g29820	FxaC_4g29820
LOC_001184	Fvb1-1[+]22749264-22749881	FxaC_4g29830	FxaC_4g29830
LOC_001185	Fvb1-1[+]22786981-22789728	FxaC_4g29890	FxaC_4g29890
LOC_001186	Fvb1-1[+]22790649-22795602	FxaC_4g29900	FxaC_4g29900
LOC_001187	Fvb1-1[+]22802505-22803316	FxaC_4g29920	FxaC_4g29920
LOC_001188	Fvb1-1[+]22803323-22804142	-	FxaC_4g29921
LOC_001189	Fvb1-1[+]22813936-22815801	FxaC_4g29930	FxaC_4g29930
LOC_001190	Fvb1-1[+]22834660-22836311	FxaC_4g29970	FxaC_4g29970
LOC_001191	Fvb1-1[+]22839297-22840111	FxaC_4g29980	FxaC_4g29980
LOC_001192	Fvb1-1[+]22859007-22859411	FxaC_4g30030	FxaC_4g30030
LOC_001193	Fvb1-1[+]22870468-22870839	FxaC_4g30050	FxaC_4g30050
LOC_001194	Fvb1-1[+]22872180-22874442	FxaC_4g30060	FxaC_4g30060
LOC_001195	Fvb1-1[+]22879239-22880072	FxaC_4g30070	FxaC_4g30070
LOC_001196	Fvb1-1[+]22899833-22900649	FxaC_4g30100	FxaC_4g30100
LOC_001197	Fvb1-1[+]22901556-22902402	FxaC_4g30110	FxaC_4g30110
LOC_001198	Fvb1-1[+]22906809-22908512	FxaC_4g30130	FxaC_4g30130
LOC_001199	Fvb1-1[+]22915702-22922919	FxaC_4g30150	FxaC_4g30150
LOC_001200	Fvb1-1[+]22923622-22924801	FxaC_4g30160	FxaC_4g30160
LOC_001201	Fvb1-1[+]22950477-22950905	FxaC_4g30220	FxaC_4g30220
LOC_001202	Fvb1-1[+]22959353-22960323	FxaC_4g30240	-
LOC_001203	Fvb1-1[+]22961077-22961889	-	FxaC_4g30240
LOC_001204	Fvb1-1[+]22962684-22963553	FxaC_4g30250	FxaC_4g30250
LOC_001205	Fvb1-1[+]22964868-22968062	FxaC_4g30260	FxaC_4g30260
LOC_001206	Fvb1-1[+]22972123-22977085	FxaC_4g30280	FxaC_4g30280
LOC_001207	Fvb1-1[+]22994310-22997592	FxaC_4g30320	FxaC_4g30320
LOC_001208	Fvb1-1[+]23010894-23012791	FxaC_4g30330	FxaC_4g30330
LOC_001209	Fvb1-1[+]23014241-23016491	FxaC_4g30340	FxaC_4g30340
LOC_001210	Fvb1-1[+]23016612-23018612	-	FxaC_4g30341
LOC_001211	Fvb1-1[+]23034396-23037026	FxaC_4g30370	FxaC_4g30370
LOC_001212	Fvb1-1[+]23040831-23045471	FxaC_4g30380	FxaC_4g30380
LOC_001213	Fvb1-1[+]23053638-23056135	FxaC_4g30400	FxaC_4g30400
LOC_001214	Fvb1-1[+]23061315-23063884	FxaC_4g30410	FxaC_4g30410
LOC_001215	Fvb1-1[+]23065889-23073241	FxaC_4g30420	FxaC_4g30420
LOC_001216	Fvb1-1[+]23137479-23138120	FxaC_4g30500	FxaC_4g30500
LOC_001217	Fvb1-1[+]23140582-23145900	FxaC_4g30510	FxaC_4g30510
LOC_001218	Fvb1-1[+]23146852-23148342	FxaC_4g30520	FxaC_4g30520
LOC_001219	Fvb1-1[+]23181576-23183603	FxaC_4g30580	FxaC_4g30580
LOC_001220	Fvb1-1[+]23191844-23196052	FxaC_4g30600	FxaC_4g30600
LOC_001221	Fvb1-1[+]23202823-23204265	FxaC_4g30620	FxaC_4g30620
LOC_001222	Fvb1-1[+]23206132-23207294	FxaC_4g30630	FxaC_4g30630
LOC_001223	Fvb1-1[+]23215438-23216154	FxaC_4g30650	FxaC_4g30650
LOC_001224	Fvb1-1[+]23216916-23217721	FxaC_4g30660	FxaC_4g30660
LOC_001225	Fvb1-1[+]23235365-23235952	FxaC_4g30680	FxaC_4g30680
LOC_001226	Fvb1-1[+]23236766-23243943	FxaC_4g30700	FxaC_4g30700
LOC_001227	Fvb1-1[+]23255883-23259722	FxaC_4g30720	FxaC_4g30720
LOC_001228	Fvb1-1[+]23261073-23261901	FxaC_4g30740	-
LOC_001229	Fvb1-1[+]23270237-23272148	FxaC_4g30780	FxaC_4g30780
LOC_001230	Fvb1-1[+]23296197-23296502	FxaC_4g30820	FxaC_4g30820
LOC_001231	Fvb1-1[+]23300317-23302710	FxaC_4g30830	FxaC_4g30830
LOC_001232	Fvb1-1[+]23311479-23313134	FxaC_4g30850	FxaC_4g30850
LOC_001233	Fvb1-1[+]23322650-23323528	FxaC_4g30870	FxaC_4g30870
LOC_001234	Fvb1-1[+]23327641-23328653	FxaC_4g30890	FxaC_4g30890
LOC_001235	Fvb1-1[+]23329133-23330643	FxaC_4g30900	FxaC_4g30900
LOC_001236	Fvb1-1[+]23350605-23355277	FxaC_4g30940	FxaC_4g30940
LOC_001237	Fvb1-1[+]23360376-23361288	FxaC_4g30960	-
LOC_001238	Fvb1-1[+]23363484-23364554	FxaC_4g30990	FxaC_4g30990
LOC_001239	Fvb1-1[+]23378903-23379277	FxaC_4g31010	FxaC_4g31010
LOC_001240	Fvb1-1[+]23388369-23389522	FxaC_4g31030	FxaC_4g31030
LOC_001241	Fvb1-1[+]23394160-23399967	FxaC_4g31040	FxaC_4g31040
LOC_001242	Fvb1-1[+]23411933-23415868	FxaC_4g31060	FxaC_4g31060
LOC_001243	Fvb1-1[+]23426449-23428363	FxaC_4g31110	FxaC_4g31110
LOC_001244	Fvb1-1[+]23446901-23448573	FxaC_4g31150	FxaC_4g31150
LOC_001245	Fvb1-1[+]23457982-23458832	FxaC_4g31170	FxaC_4g31170
LOC_001246	Fvb1-1[+]23477767-23478896	FxaC_4g31200	FxaC_4g31200
LOC_001247	Fvb1-1[+]23483998-23485739	FxaC_4g31240	FxaC_4g31240
LOC_001248	Fvb1-1[+]23490052-23490693	FxaC_4g31250	FxaC_4g31250
LOC_001249	Fvb1-1[+]23490717-23491233	FxaC_4g31260	FxaC_4g31260
LOC_001250	Fvb1-1[+]23499179-23501659	FxaC_4g31280	FxaC_4g31280
LOC_001251	Fvb1-1[+]23505838-23506173	FxaC_4g31300	FxaC_4g31300
LOC_001252	Fvb1-1[+]23532052-23533336	FxaC_4g31350	FxaC_4g31350
LOC_001253	Fvb1-1[+]23534752-23536071	FxaC_4g31360	FxaC_4g31360
LOC_001254	Fvb1-1[+]23536077-23536502	FxaC_4g31370	FxaC_4g31370
LOC_001255	Fvb1-1[+]23541146-23543438	FxaC_4g31390	FxaC_4g31390
LOC_001256	Fvb1-1[+]23550361-23551809	FxaC_4g31400	FxaC_4g31400
LOC_001257	Fvb1-1[+]23581141-23582492	FxaC_4g31440	FxaC_4g31440
LOC_001258	Fvb1-1[+]23587021-23587473	FxaC_4g31460	FxaC_4g31460
LOC_001259	Fvb1-1[+]23595742-23599895	FxaC_4g31480	FxaC_4g31480,FxaC_4g31481
LOC_001260	Fvb1-1[+]23603350-23605311	FxaC_4g31510	FxaC_4g31510
LOC_001261	Fvb1-1[+]23613960-23616703	FxaC_4g31530	FxaC_4g31530
LOC_001262	Fvb1-1[+]23618934-23619176	FxaC_4g31550	-
LOC_001263	Fvb1-1[+]23633292-23633654	FxaC_4g31580	FxaC_4g31580
LOC_001264	Fvb1-1[+]23640897-23641191	FxaC_4g31610	FxaC_4g31610
LOC_001265	Fvb1-1[+]23655428-23657340	FxaC_4g31640	FxaC_4g31640
LOC_001266	Fvb1-1[+]23660658-23663854	FxaC_4g31660	FxaC_4g31660
LOC_001267	Fvb1-1[+]23676007-23678055	FxaC_4g31690	FxaC_4g31690
LOC_001268	Fvb1-1[+]23679243-23680103	FxaC_4g31700	FxaC_4g31700
LOC_001269	Fvb1-1[+]23681866-23683952	FxaC_4g31710	FxaC_4g31710
LOC_001270	Fvb1-1[+]23684471-23684860	-	FxaC_4g31711
LOC_001271	Fvb1-1[+]23685783-23689509	FxaC_4g31720	FxaC_4g31720
LOC_001272	Fvb1-1[+]23706834-23710365	FxaC_4g31750	FxaC_4g31750
LOC_001273	Fvb1-1[+]23727771-23728789	FxaC_4g31830	FxaC_4g31830
LOC_001274	Fvb1-1[+]23758385-23766342	FxaC_4g31930	FxaC_4g31930
LOC_001275	Fvb1-1[+]23768853-23770255	FxaC_4g31940	FxaC_4g31940
LOC_001276	Fvb1-1[+]23781220-23782807	-	FxaC_4g31941
LOC_001277	Fvb1-1[+]23782896-23787910	FxaC_4g31960	FxaC_4g31960
LOC_001278	Fvb1-1[+]23833954-23834304	FxaC_4g32060	FxaC_4g32060
LOC_001279	Fvb1-1[+]23838940-23841069	FxaC_4g32070	FxaC_4g32070
LOC_001280	Fvb1-1[+]23842184-23844348	FxaC_4g32080	FxaC_4g32080
LOC_001281	Fvb1-1[+]23849171-23849665	FxaC_4g32100	FxaC_4g32100
LOC_001282	Fvb1-1[+]23857790-23859908	FxaC_4g32150	FxaC_4g32150
LOC_001283	Fvb1-1[+]23861107-23861619	FxaC_4g32160	FxaC_4g32160
LOC_001284	Fvb1-1[+]23862067-23862306	FxaC_4g32170	FxaC_4g32170
LOC_001285	Fvb1-1[+]23870893-23874792	FxaC_4g32190	FxaC_4g32190
LOC_001286	Fvb1-1[+]23880392-23882152	FxaC_4g32220	FxaC_4g32220
LOC_001287	Fvb1-1[+]23883329-23886575	FxaC_4g32230	FxaC_4g32230
LOC_001288	Fvb1-1[+]23887903-23890787	FxaC_4g32240	FxaC_4g32240
LOC_001289	Fvb1-1[+]23892173-23895083	FxaC_4g32250	FxaC_4g32250
LOC_001290	Fvb1-1[+]23897352-23899133	FxaC_4g32260	FxaC_4g32260
LOC_001291	Fvb1-1[+]23908661-23911370	FxaC_4g32290	FxaC_4g32290
LOC_001292	Fvb1-1[+]23913628-23913942	FxaC_4g32310	-
LOC_001293	Fvb1-1[+]23917212-23928297	FxaC_4g32330	FxaC_4g32330
LOC_001294	Fvb1-1[+]23935464-23937228	FxaC_4g32350	FxaC_4g32350
LOC_001295	Fvb1-1[+]23943506-23945041	FxaC_4g32380	FxaC_4g32380
LOC_001296	Fvb1-1[+]23947927-23950757	FxaC_4g32400	FxaC_4g32400
LOC_001297	Fvb1-1[+]23982859-23983255	FxaC_4g32480	FxaC_4g32480
LOC_001298	Fvb1-1[+]24000796-24012186	FxaC_4g32520	FxaC_4g32520,FxaC_4g32521
LOC_001299	Fvb1-1[+]24013597-24017536	FxaC_4g32540	-
LOC_001300	Fvb1-1[+]24018246-24018626	-	FxaC_4g32540
LOC_001301	Fvb1-1[+]24040714-24043524	FxaC_4g32610	FxaC_4g32610
LOC_001302	Fvb1-1[+]24045418-24046512	-	FxaC_4g32611
LOC_001303	Fvb1-1[+]24047915-24051829	FxaC_4g32620	-
LOC_001304	Fvb1-1[+]24052539-24052919	-	FxaC_4g32620
LOC_001305	Fvb1-1[+]24061300-24065384	FxaC_4g32670	FxaC_4g32670
LOC_001306	Fvb1-1[+]24065582-24065821	FxaC_4g32680	FxaC_4g32680
LOC_001307	Fvb1-1[+]24080416-24081678	FxaC_4g32720	FxaC_4g32720
LOC_001308	Fvb1-1[+]24082443-24086784	FxaC_4g32730	FxaC_4g32730
LOC_001309	Fvb1-1[+]24102353-24104323	FxaC_4g32770	FxaC_4g32770
LOC_001310	Fvb1-1[+]24111496-24113451	FxaC_4g32780	FxaC_4g32780
LOC_001311	Fvb1-1[+]24119265-24123094	FxaC_4g32810	FxaC_4g32810
LOC_001312	Fvb1-1[+]24145762-24147893	FxaC_4g32850	FxaC_4g32850
LOC_001313	Fvb1-1[+]24148625-24150630	-	FxaC_4g32860
LOC_001314	Fvb1-1[+]24151131-24153819	FxaC_4g32860	FxaC_4g32861
LOC_001315	Fvb1-1[+]24159509-24160318	-	FxaC_4g32862
LOC_001316	Fvb1-1[+]24169830-24171452	FxaC_4g32940	FxaC_4g32940
LOC_001317	Fvb1-1[+]24198730-24199782	FxaC_4g32990	FxaC_4g32990
LOC_001318	Fvb1-1[+]24215879-24219053	FxaC_4g33030	FxaC_4g33030
LOC_001319	Fvb1-1[+]24222287-24228408	FxaC_4g33040	FxaC_4g33040
LOC_001320	Fvb1-1[+]24230999-24235315	FxaC_4g33050	FxaC_4g33050
LOC_001321	Fvb1-1[+]24236017-24240824	FxaC_4g33060	FxaC_4g33060
LOC_001322	Fvb1-1[+]24244658-24245605	FxaC_4g33070	FxaC_4g33070
LOC_001323	Fvb1-1[+]24246777-24249444	FxaC_4g33080	FxaC_4g33080
LOC_001324	Fvb1-1[+]24268687-24269325	FxaC_4g33110	FxaC_4g33110
LOC_001325	Fvb1-1[+]24276968-24278365	FxaC_4g33120	FxaC_4g33120
LOC_001326	Fvb1-1[+]24284786-24287786	FxaC_4g33130	FxaC_4g33130
LOC_001327	Fvb1-1[+]24289245-24291774	FxaC_4g33140	FxaC_4g33140
LOC_001328	Fvb1-1[+]24292261-24293661	FxaC_4g33150	-
LOC_001329	Fvb1-1[+]24294561-24297735	FxaC_4g33160	FxaC_4g33160
LOC_001330	Fvb1-1[+]24302257-24303726	FxaC_4g33190	FxaC_4g33190
LOC_001331	Fvb1-1[+]24305397-24307282	FxaC_4g33200	FxaC_4g33200
LOC_001332	Fvb1-1[+]24308153-24311068	FxaC_4g33210	FxaC_4g33210
LOC_001333	Fvb1-1[+]24313426-24314775	FxaC_4g33220	FxaC_4g33220
LOC_001334	Fvb1-1[+]24328552-24330888	FxaC_4g33260	FxaC_4g33260
LOC_001335	Fvb1-1[+]24338351-24338905	FxaC_4g33310	FxaC_4g33310
LOC_001336	Fvb1-1[+]24338969-24339913	FxaC_4g33320	FxaC_4g33320
LOC_001337	Fvb1-1[+]24343341-24349048	FxaC_4g33340	FxaC_4g33340
LOC_001338	Fvb1-1[+]24375224-24380790	FxaC_4g33380	FxaC_4g33380,FxaC_4g33381
LOC_001339	Fvb1-1[+]24381977-24383404	FxaC_4g33390	FxaC_4g33390
LOC_001340	Fvb1-1[+]24392057-24395714	FxaC_4g33430	FxaC_4g33430
LOC_001341	Fvb1-1[+]24397747-24399033	FxaC_4g33450	FxaC_4g33450
LOC_001342	Fvb1-1[+]24425573-24427419	FxaC_4g33550	FxaC_4g33550
LOC_001343	Fvb1-1[+]24431730-24432672	FxaC_4g33570	FxaC_4g33570
LOC_001344	Fvb1-1[+]24442259-24443891	FxaC_4g33590	FxaC_4g33590
LOC_001345	Fvb1-1[+]24452157-24453906	FxaC_4g33610	-
LOC_001346	Fvb1-1[+]24457951-24459165	FxaC_4g33620	FxaC_4g33620
LOC_001347	Fvb1-1[+]24460152-24461766	FxaC_4g33630	FxaC_4g33630
LOC_001348	Fvb1-1[+]24468913-24473555	FxaC_4g33660	FxaC_4g33660
LOC_001349	Fvb1-1[+]24474640-24475034	FxaC_4g33670	FxaC_4g33670
LOC_001350	Fvb1-1[+]24475636-24478686	FxaC_4g33680	FxaC_4g33680
LOC_001351	Fvb1-1[+]24478721-24489941	FxaC_4g33690	FxaC_4g33690,FxaC_4g33691
LOC_001352	Fvb1-1[+]24507481-24511320	FxaC_4g33700	FxaC_4g33700
LOC_001353	Fvb1-1[+]24514384-24517139	FxaC_4g33720	FxaC_4g33720
LOC_001354	Fvb1-1[+]24517155-24520085	-	FxaC_4g33721
LOC_001355	Fvb1-1[+]24523111-24530495	FxaC_4g33740	FxaC_4g33740
LOC_001356	Fvb1-1[+]24531652-24532962	FxaC_4g33750	FxaC_4g33750
LOC_001357	Fvb1-1[+]24534177-24535052	FxaC_4g33760	FxaC_4g33760
LOC_001358	Fvb1-1[+]24538586-24540582	FxaC_4g33780	FxaC_4g33780
LOC_001359	Fvb1-1[+]24582017-24598008	FxaC_4g33820,FxaC_4g33830	FxaC_4g33830,FxaC_4g33820,FxaC_4g33821,FxaC_4g33822
LOC_001360	Fvb1-1[+]24621135-24625032	FxaC_4g33890	FxaC_4g33890
LOC_001361	Fvb1-1[+]24629772-24633276	FxaC_4g33900	FxaC_4g33900
LOC_001362	Fvb1-1[+]24645741-24646958	FxaC_4g33920	FxaC_4g33920
LOC_001363	Fvb1-1[+]24661120-24663041	FxaC_4g33940	FxaC_4g33940
LOC_001364	Fvb1-1[+]24664506-24666355	FxaC_4g33950	FxaC_4g33950
LOC_001365	Fvb1-1[+]24668160-24669591	FxaC_4g33960	FxaC_4g33960
LOC_001366	Fvb1-1[+]24671241-24672985	FxaC_4g33980	-
LOC_001367	Fvb1-1[+]24680786-24681044	FxaC_4g34010	FxaC_4g34010
LOC_001368	Fvb1-1[+]24681964-24687670	FxaC_4g34020	FxaC_4g34020
LOC_001369	Fvb1-1[+]24696017-24696253	FxaC_4g34040	FxaC_4g34040
LOC_001370	Fvb1-1[+]24706071-24708673	FxaC_4g34070	FxaC_4g34070
LOC_001371	Fvb1-1[+]24735894-24736584	FxaC_4g34140	FxaC_4g34140
LOC_001372	Fvb1-1[+]24738818-24742344	FxaC_4g34150	FxaC_4g34150
LOC_001373	Fvb1-1[+]24751143-24753820	FxaC_4g34190	-
LOC_001374	Fvb1-1[+]24756909-24760889	FxaC_4g34200	FxaC_4g34200
LOC_001375	Fvb1-1[+]24767736-24769532	FxaC_4g34230	FxaC_4g34230
LOC_001376	Fvb1-1[+]24770737-24773528	FxaC_4g34240	FxaC_4g34240
LOC_001377	Fvb1-1[+]24785469-24791042	FxaC_4g34250	FxaC_4g34250
LOC_001378	Fvb1-1[+]24798987-24804624	FxaC_4g34280	FxaC_4g34280
LOC_001379	Fvb1-1[+]24805417-24807809	FxaC_4g34290	FxaC_4g34290
LOC_001380	Fvb1-1[+]24836342-24838010	FxaC_4g34350	FxaC_4g34350
LOC_001381	Fvb1-1[+]24857161-24857637	FxaC_4g34380	FxaC_4g34380
LOC_001382	Fvb1-1[+]24859071-24866213	FxaC_4g34390	FxaC_4g34390
LOC_001383	Fvb1-1[+]24870097-24872048	FxaC_4g34420	FxaC_4g34420
LOC_001384	Fvb1-1[+]24876870-24883994	FxaC_4g34440	FxaC_4g34440
LOC_001385	Fvb1-1[+]24943581-24946474	FxaC_4g34520	-
LOC_001386	Fvb1-1[+]24951865-24952560	FxaC_4g34540	FxaC_4g34540
LOC_001387	Fvb1-1[+]24955508-24957306	FxaC_4g34550	FxaC_4g34550
LOC_001388	Fvb1-1[+]24959032-24960333	FxaC_4g34560	FxaC_4g34560
LOC_001389	Fvb1-1[+]24979486-24985464	FxaC_4g34580	FxaC_4g34580
LOC_001390	Fvb1-1[+]24985897-24987136	-	FxaC_4g34581
LOC_001391	Fvb1-1[+]24991110-24994085	FxaC_4g34620	FxaC_4g34620
LOC_001392	Fvb1-1[+]25005743-25006209	FxaC_4g34660	FxaC_4g34660
LOC_001393	Fvb1-1[+]25010971-25014928	FxaC_4g34680	FxaC_4g34680
LOC_001394	Fvb1-1[+]25026963-25027397	FxaC_4g34700	FxaC_4g34700
LOC_001395	Fvb1-1[+]25028175-25029525	FxaC_4g34710	-
LOC_001396	Fvb1-1[+]25034441-25035812	FxaC_4g34730	FxaC_4g34730
LOC_001397	Fvb1-1[+]25048796-25051975	FxaC_4g34770	FxaC_4g34770
LOC_001398	Fvb1-1[+]25054207-25055622	FxaC_4g34780	FxaC_4g34780
LOC_001399	Fvb1-1[+]25056370-25062997	FxaC_4g34790	FxaC_4g34790
LOC_001400	Fvb1-1[+]25063853-25066522	FxaC_4g34800	FxaC_4g34800
LOC_001401	Fvb1-1[+]25067161-25069259	FxaC_4g34810	FxaC_4g34810
LOC_001402	Fvb1-1[+]25071010-25072407	FxaC_4g34820	FxaC_4g34820
LOC_001403	Fvb1-1[+]25075738-25077978	-	FxaC_4g34830
LOC_001404	Fvb1-1[+]25078996-25080626	FxaC_4g34830	FxaC_4g34831
LOC_001405	Fvb1-1[+]25099713-25102305	FxaC_4g34900	FxaC_4g34900
LOC_001406	Fvb1-1[+]25107354-25108406	FxaC_4g34920	FxaC_4g34920
LOC_001407	Fvb1-1[+]25139440-25144316	FxaC_4g35000	FxaC_4g35000
LOC_001408	Fvb1-1[+]25145322-25148030	FxaC_4g35010	FxaC_4g35010
LOC_001409	Fvb1-1[+]25150180-25151382	FxaC_4g35030	FxaC_4g35030
LOC_001410	Fvb1-1[+]25162835-25163444	FxaC_4g35070	-
LOC_001411	Fvb1-1[+]25194572-25195291	FxaC_4g35160	FxaC_4g35160
LOC_001412	Fvb1-1[+]25195370-25195886	FxaC_4g35170	FxaC_4g35170
LOC_001413	Fvb1-1[+]25197519-25197953	FxaC_4g35190	FxaC_4g35190
LOC_001414	Fvb1-1[+]25215336-25215821	FxaC_4g35210	FxaC_4g35210
LOC_001415	Fvb1-1[+]25228239-25228663	FxaC_4g35240	-
LOC_001416	Fvb1-1[+]25232554-25232862	FxaC_4g35250	FxaC_4g35250
LOC_001417	Fvb1-1[+]25256523-25258315	FxaC_4g35330	FxaC_4g35330
LOC_001418	Fvb1-1[+]25293404-25297533	FxaC_4g35380	FxaC_4g35380
LOC_001419	Fvb1-1[+]25301493-25302653	FxaC_4g35400	FxaC_4g35400
LOC_001420	Fvb1-1[+]25310564-25312822	FxaC_4g35410	FxaC_4g35410
LOC_001421	Fvb1-1[+]25353947-25357084	FxaC_4g35520	FxaC_4g35520
LOC_001422	Fvb1-1[+]25361771-25362553	FxaC_4g35540	FxaC_4g35540
LOC_001423	Fvb1-1[+]25366030-25366737	FxaC_4g35560	FxaC_4g35560
LOC_001424	Fvb1-1[+]25367978-25371261	FxaC_4g35570	FxaC_4g35570
LOC_001425	Fvb1-1[+]25377363-25377859	FxaC_4g35600	FxaC_4g35600
LOC_001426	Fvb1-1[+]25393741-25405371	FxaC_4g35620	FxaC_4g35620
LOC_001427	Fvb1-1[+]25405402-25407773	-	FxaC_4g35621
LOC_001428	Fvb1-1[+]25419365-25420754	FxaC_4g35660	FxaC_4g35660
LOC_001429	Fvb1-1[+]25425820-25426219	FxaC_4g35670	FxaC_4g35670
LOC_001430	Fvb1-1[+]25435854-25437994	FxaC_4g35690	FxaC_4g35690
LOC_001431	Fvb1-1[+]25470351-25475162	FxaC_4g35740	FxaC_4g35740
LOC_001432	Fvb1-1[+]25475886-25477292	-	FxaC_4g35741
LOC_001433	Fvb1-1[+]25478333-25492006	FxaC_4g35750	FxaC_4g35750
LOC_001434	Fvb1-1[+]25503303-25503926	FxaC_4g35770	FxaC_4g35770
LOC_001435	Fvb1-1[+]25517845-25520193	FxaC_4g35780	FxaC_4g35780
LOC_001436	Fvb1-1[+]25521678-25522612	FxaC_4g35790	FxaC_4g35790
LOC_001437	Fvb1-1[+]25526072-25527758	FxaC_4g35800	FxaC_4g35800
LOC_001438	Fvb1-1[+]25537665-25544865	FxaC_4g35820	FxaC_4g35820
LOC_001439	Fvb1-1[+]25546126-25547308	FxaC_4g35830	FxaC_4g35830
LOC_001440	Fvb1-1[+]25564516-25567095	FxaC_4g35860	FxaC_4g35860
LOC_001441	Fvb1-1[+]25579483-25581569	FxaC_4g35880	FxaC_4g35880
LOC_001442	Fvb1-1[+]25587563-25589094	FxaC_4g35900	-
LOC_001443	Fvb1-1[+]25598759-25599112	FxaC_4g35940	-
LOC_001444	Fvb1-1[+]25604210-25605551	FxaC_4g35950	FxaC_4g35950
LOC_001445	Fvb1-1[+]25615835-25617658	FxaC_4g35960	FxaC_4g35960
LOC_001446	Fvb1-1[+]25621974-25624355	FxaC_4g35990	-
LOC_001447	Fvb1-1[+]25627822-25634101	FxaC_4g36020	FxaC_4g36020,FxaC_4g36021
LOC_001448	Fvb1-1[+]25654555-25655069	FxaC_4g36050	FxaC_4g36050
LOC_001449	Fvb1-1[+]25659332-25660650	FxaC_4g36060	FxaC_4g36060
LOC_001450	Fvb1-1[+]25662235-25664736	FxaC_4g36070	FxaC_4g36070
LOC_001451	Fvb1-1[+]25665752-25667995	FxaC_4g36080	FxaC_4g36080
LOC_001452	Fvb1-1[+]25685772-25686116	FxaC_4g36110	FxaC_4g36110
LOC_001453	Fvb1-1[+]25689484-25691402	FxaC_4g36130	FxaC_4g36130
LOC_001454	Fvb1-1[+]25707135-25709967	FxaC_4g36150	FxaC_4g36150
LOC_001455	Fvb1-1[+]25722070-25722744	FxaC_4g36190	FxaC_4g36190
LOC_001456	Fvb1-1[+]25727367-25728632	FxaC_4g36210	FxaC_4g36210
LOC_001457	Fvb1-1[+]25730262-25731644	FxaC_4g36220	FxaC_4g36220
LOC_001458	Fvb1-1[+]25737057-25739062	FxaC_4g36240	FxaC_4g36240
LOC_001459	Fvb1-1[+]25749586-25750200	FxaC_4g36280	FxaC_4g36280
LOC_001460	Fvb1-1[+]25753752-25754519	FxaC_4g36310	FxaC_4g36310
LOC_001461	Fvb1-1[+]25757783-25761999	FxaC_4g36330	FxaC_4g36330,FxaC_4g36331
LOC_001462	Fvb1-1[+]25768173-25771875	FxaC_4g36350	FxaC_4g36350
LOC_001463	Fvb1-1[+]25772396-25774776	-	FxaC_4g36351
LOC_001464	Fvb1-1[+]25776282-25776620	FxaC_4g36360	FxaC_4g36360
LOC_001465	Fvb1-1[+]25792759-25793058	-	FxaC_4g36361
LOC_001466	Fvb1-1[+]25795083-25797475	-	FxaC_4g36362
LOC_001467	Fvb1-1[+]25803106-25803603	FxaC_4g36440	FxaC_4g36440
LOC_001468	Fvb1-1[+]25809232-25812183	FxaC_4g36450	FxaC_4g36450
LOC_001469	Fvb1-1[+]25817621-25819070	FxaC_4g36470	FxaC_4g36470
LOC_001470	Fvb1-1[+]25820827-25821405	FxaC_4g36480	FxaC_4g36480
LOC_001471	Fvb1-1[+]25825901-25827153	FxaC_4g36500	FxaC_4g36500
LOC_001472	Fvb1-1[+]25832233-25832974	FxaC_4g36520	FxaC_4g36520
LOC_001473	Fvb1-1[+]25833903-25839185	FxaC_4g36530	FxaC_4g36530
LOC_001474	Fvb1-1[+]25842955-25844786	FxaC_4g36560	FxaC_4g36560
LOC_001475	Fvb1-1[+]25849141-25850311	FxaC_4g36570	FxaC_4g36570
LOC_001476	Fvb1-1[+]25853832-25863010	FxaC_4g36580	FxaC_4g36580,FxaC_4g36581
LOC_001477	Fvb1-1[+]25865037-25865339	-	FxaC_4g36582
LOC_001478	Fvb1-1[+]25869113-25871733	FxaC_4g36620	FxaC_4g36620
LOC_001479	Fvb1-1[+]25875739-25877521	FxaC_4g36640	FxaC_4g36640
LOC_001480	Fvb1-1[+]25879445-25879803	FxaC_4g36650	FxaC_4g36650
LOC_001481	Fvb1-1[+]25880553-25884778	FxaC_4g36660	FxaC_4g36660
LOC_001482	Fvb1-1[+]25885480-25901642	FxaC_4g36670	FxaC_4g36670
LOC_001483	Fvb1-1[+]25922542-25924136	FxaC_4g36740	FxaC_4g36740
LOC_001484	Fvb1-1[+]25927152-25928238	FxaC_4g36760	FxaC_4g36760
LOC_001485	Fvb1-1[+]25929445-25930256	FxaC_4g36770	FxaC_4g36770
LOC_001486	Fvb1-1[+]25937400-25938007	FxaC_4g36800	FxaC_4g36800
LOC_001487	Fvb1-1[+]25945119-25945824	FxaC_4g36820	FxaC_4g36820
LOC_001488	Fvb1-1[+]25947340-25950661	FxaC_4g36830	FxaC_4g36830
LOC_001489	Fvb1-1[+]25951632-25965599	FxaC_4g36840,FxaC_4g36870	FxaC_4g36870,FxaC_4g36840,FxaC_4g36841
LOC_001490	Fvb1-1[+]25972070-25974500	FxaC_4g36880	FxaC_4g36880
LOC_001491	Fvb1-1[+]25979636-25980072	FxaC_4g36890	FxaC_4g36890
LOC_001492	Fvb1-1[+]25998481-25999838	FxaC_4g36910	FxaC_4g36910
LOC_001493	Fvb1-1[+]26000372-26002051	FxaC_4g36920	FxaC_4g36920
LOC_001494	Fvb1-1[+]26009210-26012631	FxaC_4g36950	FxaC_4g36950
LOC_001495	Fvb1-1[+]26029744-26031474	FxaC_4g36970	FxaC_4g36970
LOC_001496	Fvb1-1[+]26038482-26041567	FxaC_4g36990	FxaC_4g36990
LOC_001497	Fvb1-1[+]26045092-26047623	-	FxaC_4g37000
LOC_001498	Fvb1-1[+]26048814-26049500	FxaC_4g37000	FxaC_4g37001
LOC_001499	Fvb1-1[+]26050434-26057869	FxaC_4g37010	FxaC_4g37010
LOC_001500	Fvb1-1[+]26064682-26074713	FxaC_4g37030	FxaC_4g37030
LOC_001501	Fvb1-1[+]26088745-26097403	FxaC_4g37050	FxaC_4g37050
LOC_001502	Fvb1-1[+]26099572-26099921	FxaC_4g37060	FxaC_4g37060
LOC_001503	Fvb1-1[+]26106045-26107063	FxaC_4g37080	FxaC_4g37080
LOC_001504	Fvb1-1[+]26108845-26115641	FxaC_4g37090	-
LOC_001505	Fvb1-1[+]26116659-26120270	FxaC_4g37100	FxaC_4g37100
LOC_001506	Fvb1-1[+]26138484-26147055	FxaC_4g37140	FxaC_4g37140
LOC_001507	Fvb1-1[+]26158863-26160635	FxaC_4g37200	FxaC_4g37200
LOC_001508	Fvb1-1[+]26190537-26191127	FxaC_4g37250	FxaC_4g37250
LOC_001509	Fvb1-1[+]26204268-26205448	FxaC_4g37310	FxaC_4g37310
LOC_001510	Fvb1-1[+]26244020-26244679	FxaC_4g37390	FxaC_4g37390
LOC_001511	Fvb1-1[+]26249889-26252500	FxaC_4g37410	FxaC_4g37410
LOC_001512	Fvb1-1[+]26267096-26270176	-	FxaC_4g37411
LOC_001513	Fvb1-1[+]26276570-26279347	-	FxaC_4g37412
LOC_001514	Fvb1-1[+]26282076-26288173	FxaC_4g37530	FxaC_4g37530
LOC_001515	Fvb1-1[+]26289072-26294088	FxaC_4g37540	FxaC_4g37540
LOC_001516	Fvb1-1[+]26304585-26304930	FxaC_4g37570	-
LOC_001517	Fvb1-1[+]26325066-26325584	FxaC_4g37620	FxaC_4g37620
LOC_001518	Fvb1-1[+]26357566-26360140	FxaC_4g37670	FxaC_4g37670
LOC_001519	Fvb1-1[+]26373435-26377759	FxaC_4g37700	FxaC_4g37700
LOC_001520	Fvb1-1[+]26384691-26385851	FxaC_4g37720	FxaC_4g37720
LOC_001521	Fvb1-1[+]26417305-26418228	FxaC_4g37760	FxaC_4g37760
LOC_001522	Fvb1-1[+]26429504-26432525	-	FxaC_4g37761
LOC_001523	Fvb1-1[+]26437780-26441966	FxaC_4g37810	FxaC_4g37810
LOC_001524	Fvb1-1[+]26443063-26445224	FxaC_4g37820	FxaC_4g37820
LOC_001525	Fvb1-1[+]26481641-26483267	FxaC_4g37890	FxaC_4g37890
LOC_001526	Fvb1-1[+]26507222-26513318	FxaC_4g37940	FxaC_4g37940
LOC_001527	Fvb1-1[+]26523645-26525408	FxaC_4g37970	FxaC_4g37970
LOC_001528	Fvb1-1[+]26527311-26532763	FxaC_4g37980	FxaC_4g37980
LOC_001529	Fvb1-1[+]26538548-26540911	FxaC_4g38000	FxaC_4g38000
LOC_001530	Fvb1-1[+]26546384-26548603	FxaC_4g38020	-
LOC_001531	Fvb1-1[+]26551704-26552471	FxaC_4g38040	FxaC_4g38040
LOC_001532	Fvb1-1[+]26560702-26560953	FxaC_4g38060	FxaC_4g38060
LOC_001533	Fvb1-1[+]26565647-26566061	FxaC_4g38080	FxaC_4g38080
LOC_001534	Fvb1-1[+]26570020-26570208	FxaC_4g38100	FxaC_4g38100
LOC_001535	Fvb1-1[+]26602164-26602495	FxaC_4g38170	FxaC_4g38170
LOC_001536	Fvb1-1[+]26604000-26605078	FxaC_4g38180	FxaC_4g38180
LOC_001537	Fvb1-1[+]26606376-26606612	FxaC_4g38190	FxaC_4g38190
LOC_001538	Fvb1-1[+]26618450-26619797	FxaC_4g38210	FxaC_4g38210
LOC_001539	Fvb1-1[+]26621940-26622599	FxaC_4g38220	FxaC_4g38220
LOC_001540	Fvb1-1[+]26625323-26632310	FxaC_4g38230	FxaC_4g38230,FxaC_4g38231
LOC_001541	Fvb1-1[+]26635256-26637650	FxaC_4g38240	FxaC_4g38240
LOC_001542	Fvb1-1[+]26642777-26647320	FxaC_4g38260	-
LOC_001543	Fvb1-1[+]26647542-26649561	FxaC_4g38270	-
LOC_001544	Fvb1-1[+]26651339-26654872	FxaC_4g38280	FxaC_4g38280
LOC_001545	Fvb1-1[+]26678216-26678731	FxaC_4g38310	FxaC_4g38310
LOC_001546	Fvb1-1[+]26685284-26690381	FxaC_4g38320	FxaC_4g38320
LOC_001547	Fvb1-1[+]26726833-26732837	FxaC_4g38390	FxaC_4g38390,FxaC_4g38391
LOC_001548	Fvb1-1[+]26758722-26762754	FxaC_4g38420	FxaC_4g38420
LOC_001549	Fvb1-1[+]26764296-26771675	FxaC_4g38430	FxaC_4g38430,FxaC_4g38431
LOC_001550	Fvb1-1[+]26775207-26777184	FxaC_4g38440	FxaC_4g38440
LOC_001551	Fvb1-1[+]26781021-26783152	FxaC_4g38460	FxaC_4g38460
LOC_001552	Fvb1-1[+]26784127-26791433	FxaC_4g38470	FxaC_4g38470
LOC_001553	Fvb1-1[+]26796008-26798963	FxaC_4g38490	FxaC_4g38490
LOC_001554	Fvb1-1[+]26801304-26802836	FxaC_4g38510	FxaC_4g38510
LOC_001555	Fvb1-1[+]26872112-26874973	FxaC_4g38580	FxaC_4g38580
LOC_001556	Fvb1-1[+]26880101-26882621	FxaC_4g38610	FxaC_4g38610
LOC_001557	Fvb1-1[+]26885289-26887784	FxaC_4g38620	FxaC_4g38620
LOC_001558	Fvb1-1[+]26890751-26893852	FxaC_4g38630	FxaC_4g38630
LOC_001559	Fvb1-1[+]26917923-26921276	FxaC_4g38700	FxaC_4g38700
LOC_001560	Fvb1-1[+]26928282-26928969	FxaC_4g38710	FxaC_4g38710
LOC_001561	Fvb1-1[+]26948211-26950514	FxaC_4g38750	FxaC_4g38750
LOC_001562	Fvb1-1[+]26956551-26967316	FxaC_4g38780	FxaC_4g38780,FxaC_4g38781,FxaC_4g38782
LOC_001563	Fvb1-1[+]26972537-26975316	FxaC_4g38790	FxaC_4g38790
LOC_001564	Fvb1-1[+]26986423-26989835	FxaC_4g38840	FxaC_4g38840
LOC_001565	Fvb1-1[+]26991063-26991530	FxaC_4g38850	FxaC_4g38850
LOC_001566	Fvb1-1[+]27027447-27030444	FxaC_4g38920	FxaC_4g38920
LOC_001567	Fvb1-1[+]27036182-27041049	FxaC_4g38940	FxaC_4g38940
LOC_001568	Fvb1-1[+]27044014-27046593	FxaC_4g38960	FxaC_4g38960
LOC_001569	Fvb1-1[+]27051133-27052704	FxaC_4g38970	FxaC_4g38970
LOC_001570	Fvb1-1[+]27075139-27077991	FxaC_4g39030	FxaC_4g39030
LOC_001571	Fvb1-1[+]27088004-27091293	FxaC_4g39060	FxaC_4g39060
LOC_001572	Fvb1-1[+]27092175-27094026	FxaC_4g39070	FxaC_4g39070
LOC_001573	Fvb1-1[+]27097446-27110308	FxaC_4g39090	FxaC_4g39090,FxaC_4g39091,FxaC_4g39092
LOC_001574	Fvb1-1[+]27134061-27137939	FxaC_4g39130	FxaC_4g39130
LOC_001575	Fvb1-1[+]27142814-27144425	FxaC_4g39170	FxaC_4g39170
LOC_001576	Fvb1-1[+]27148632-27151191	FxaC_4g39190	FxaC_4g39190
LOC_001577	Fvb1-1[+]27155261-27155596	FxaC_4g39210	FxaC_4g39210
LOC_001578	Fvb1-1[+]27157590-27158973	FxaC_4g39220	-
LOC_001579	Fvb1-1[+]27160055-27160857	FxaC_4g39240	FxaC_4g39240
LOC_001580	Fvb1-1[+]27176124-27178085	FxaC_4g39290	FxaC_4g39290
LOC_001581	Fvb1-1[+]27180792-27183021	FxaC_4g39310	FxaC_4g39310
LOC_001582	Fvb1-1[+]27184196-27188623	FxaC_4g39320	FxaC_4g39320
LOC_001583	Fvb1-1[+]27208190-27210554	FxaC_4g39360	FxaC_4g39360
LOC_001584	Fvb1-1[+]27211879-27214177	FxaC_4g39370	FxaC_4g39370
LOC_001585	Fvb1-1[+]27225406-27232292	FxaC_4g39410	FxaC_4g39410
LOC_001586	Fvb1-1[+]27236521-27236809	FxaC_4g39440	FxaC_4g39440
LOC_001587	Fvb1-1[+]27239713-27241457	FxaC_4g39460	FxaC_4g39460
LOC_001588	Fvb1-1[+]27251623-27259358	FxaC_4g39480	FxaC_4g39480
LOC_001589	Fvb1-1[+]27261772-27264037	FxaC_4g39500	FxaC_4g39501
LOC_001590	Fvb1-1[+]27264640-27265102	-	FxaC_4g39500
LOC_001591	Fvb1-1[+]27297675-27300051	FxaC_4g39510	FxaC_4g39510
LOC_001592	Fvb1-1[+]27301586-27304574	FxaC_4g39520	FxaC_4g39520
LOC_001593	Fvb1-1[+]27314482-27318203	FxaC_4g39550	FxaC_4g39550
LOC_001594	Fvb1-1[+]27322043-27322608	FxaC_4g39570	FxaC_4g39570
LOC_001595	Fvb1-1[+]27329661-27331130	FxaC_4g39590	FxaC_4g39590
LOC_001596	Fvb1-1[+]27332530-27338422	FxaC_4g39600	FxaC_4g39600
LOC_001597	Fvb1-1[+]27340226-27341999	FxaC_4g39620	-
LOC_001598	Fvb1-1[+]27343444-27345064	FxaC_4g39630	FxaC_4g39630
LOC_001599	Fvb1-1[+]27348887-27350560	FxaC_4g39640	FxaC_4g39640
LOC_001600	Fvb1-1[+]27365901-27369741	FxaC_4g39680	FxaC_4g39680
LOC_001601	Fvb1-1[+]27402718-27403889	FxaC_4g39730	FxaC_4g39730
LOC_001602	Fvb1-1[+]27419615-27421228	FxaC_4g39770	-
LOC_001603	Fvb1-1[+]27427498-27427989	-	FxaC_4g39731
LOC_001604	Fvb1-1[+]27448321-27453145	FxaC_4g39830	FxaC_4g39830
LOC_001605	Fvb1-1[+]27455922-27458334	FxaC_4g39840	FxaC_4g39840
LOC_001606	Fvb1-1[+]27460752-27465190	-	FxaC_4g39860
LOC_001607	Fvb1-1[+]27467977-27470984	FxaC_4g39860	FxaC_4g39861
LOC_001608	Fvb1-1[+]27471744-27475991	FxaC_4g39880	FxaC_4g39880
LOC_001609	Fvb1-1[+]27476477-27480569	FxaC_4g39890	FxaC_4g39890
LOC_001610	Fvb1-1[+]27481117-27483658	-	FxaC_4g39891
LOC_001611	Fvb1-1[+]27486668-27490139	FxaC_4g39910	FxaC_4g39910
LOC_001612	Fvb1-1[+]27490144-27490649	FxaC_4g39920	FxaC_4g39920
LOC_001613	Fvb1-1[+]27490671-27491243	FxaC_4g39930	FxaC_4g39930
LOC_001614	Fvb1-1[+]27493217-27497352	FxaC_4g39940	FxaC_4g39940
LOC_001615	Fvb1-1[+]27498642-27499079	FxaC_4g39950	FxaC_4g39950
LOC_001616	Fvb1-1[+]27500743-27501791	FxaC_4g39960	FxaC_4g39960
LOC_001617	Fvb1-1[+]27510840-27512171	FxaC_4g40000	FxaC_4g40000
LOC_001618	Fvb1-1[+]27517500-27528234	FxaC_4g40010	FxaC_4g40010,FxaC_4g40011,FxaC_4g40012
LOC_001619	Fvb1-1[+]27529208-27530176	FxaC_4g40020	-
LOC_001620	Fvb1-1[+]27533375-27533770	-	FxaC_4g40013
LOC_001621	Fvb1-1[+]27542432-27546577	FxaC_4g40050	FxaC_4g40050
LOC_001622	Fvb1-1[+]27555219-27562293	FxaC_4g40070	FxaC_4g40070
LOC_001623	Fvb1-1[+]27565233-27569488	FxaC_4g40080	FxaC_4g40080
LOC_001624	Fvb1-1[+]27579442-27584791	FxaC_4g40110	FxaC_4g40110
LOC_001625	Fvb1-1[+]27588908-27590485	FxaC_4g40130	FxaC_4g40130
LOC_001626	Fvb1-1[-]5831-7575	FxaC_4g00020	FxaC_4g00020
LOC_001627	Fvb1-1[-]8487-8797	FxaC_4g00030	FxaC_4g00030
LOC_001628	Fvb1-1[-]11127-11411	FxaC_4g00050	FxaC_4g00050
LOC_001629	Fvb1-1[-]188788-189613	-	FxaC_4g00051
LOC_001630	Fvb1-1[-]316228-317539	FxaC_4g00200	FxaC_4g00200
LOC_001631	Fvb1-1[-]363853-364215	FxaC_4g00240	FxaC_4g00240
LOC_001632	Fvb1-1[-]364783-372158	FxaC_4g00250	FxaC_4g00250
LOC_001633	Fvb1-1[-]374758-376307	FxaC_4g00260	FxaC_4g00260
LOC_001634	Fvb1-1[-]413678-424704	FxaC_4g00300	FxaC_4g00300
LOC_001635	Fvb1-1[-]426489-435749	FxaC_4g00310	FxaC_4g00310
LOC_001636	Fvb1-1[-]462652-465952	FxaC_4g00380	FxaC_4g00380
LOC_001637	Fvb1-1[-]559123-561159	FxaC_4g00440	FxaC_4g00440
LOC_001638	Fvb1-1[-]569006-573862	FxaC_4g00480	FxaC_4g00480
LOC_001639	Fvb1-1[-]601680-602738	FxaC_4g00530	FxaC_4g00530
LOC_001640	Fvb1-1[-]618452-622542	FxaC_4g00570	FxaC_4g00570
LOC_001641	Fvb1-1[-]719899-720210	FxaC_4g00640	FxaC_4g00640
LOC_001642	Fvb1-1[-]799829-801115	FxaC_4g00710	FxaC_4g00710
LOC_001643	Fvb1-1[-]854341-858564	FxaC_4g00730	FxaC_4g00730
LOC_001644	Fvb1-1[-]858574-858837	FxaC_4g00740	FxaC_4g00740
LOC_001645	Fvb1-1[-]863489-866793	FxaC_4g00770	FxaC_4g00770
LOC_001646	Fvb1-1[-]868722-874221	FxaC_4g00780	FxaC_4g00780
LOC_001647	Fvb1-1[-]878816-881805	FxaC_4g00790	FxaC_4g00790
LOC_001648	Fvb1-1[-]909734-910820	FxaC_4g00810	FxaC_4g00810
LOC_001649	Fvb1-1[-]913670-919805	FxaC_4g00830	FxaC_4g00830
LOC_001650	Fvb1-1[-]920891-926267	FxaC_4g00840	FxaC_4g00840
LOC_001651	Fvb1-1[-]932639-933426	FxaC_4g00870	FxaC_4g00870
LOC_001652	Fvb1-1[-]983321-987297	FxaC_4g00880	FxaC_4g00880
LOC_001653	Fvb1-1[-]994459-995413	FxaC_4g00900	FxaC_4g00900
LOC_001654	Fvb1-1[-]1037187-1046286	FxaC_4g00930	FxaC_4g00930
LOC_001655	Fvb1-1[-]1047724-1049260	FxaC_4g00940	FxaC_4g00940
LOC_001656	Fvb1-1[-]1049465-1049939	FxaC_4g00950	FxaC_4g00950
LOC_001657	Fvb1-1[-]1049965-1051518	FxaC_4g00960	FxaC_4g00960
LOC_001658	Fvb1-1[-]1053511-1053936	FxaC_4g00970	FxaC_4g00970
LOC_001659	Fvb1-1[-]1072947-1073180	FxaC_4g00980	FxaC_4g00980
LOC_001660	Fvb1-1[-]1161790-1164375	FxaC_4g01100	-
LOC_001661	Fvb1-1[-]1171693-1173101	FxaC_4g01130	FxaC_4g01130
LOC_001662	Fvb1-1[-]1187259-1187683	FxaC_4g01220	FxaC_4g01220
LOC_001663	Fvb1-1[-]1265328-1269723	-	FxaC_4g01260
LOC_001664	Fvb1-1[-]1270373-1276147	FxaC_4g01260	FxaC_4g01261
LOC_001665	Fvb1-1[-]1278840-1282476	FxaC_4g01280	FxaC_4g01280,FxaC_4g01281
LOC_001666	Fvb1-1[-]1293973-1297402	FxaC_4g01330,FxaC_4g01340	FxaC_4g01340
LOC_001667	Fvb1-1[-]1378972-1383286	FxaC_4g01470	FxaC_4g01470
LOC_001668	Fvb1-1[-]1388564-1390051	FxaC_4g01480	FxaC_4g01480
LOC_001669	Fvb1-1[-]1430662-1431042	-	FxaC_4g01481
LOC_001670	Fvb1-1[-]1463582-1465372	FxaC_4g01620	FxaC_4g01620
LOC_001671	Fvb1-1[-]1469025-1474377	FxaC_4g01650	FxaC_4g01650
LOC_001672	Fvb1-1[-]1512632-1513009	FxaC_4g01670	FxaC_4g01670
LOC_001673	Fvb1-1[-]1519868-1528790	FxaC_4g01680	FxaC_4g01680
LOC_001674	Fvb1-1[-]1570703-1573219	FxaC_4g01720	FxaC_4g01720
LOC_001675	Fvb1-1[-]1638798-1640100	FxaC_4g01770	FxaC_4g01770
LOC_001676	Fvb1-1[-]1673053-1675999	FxaC_4g01780	FxaC_4g01780
LOC_001677	Fvb1-1[-]1685073-1688978	FxaC_4g01800	FxaC_4g01800
LOC_001678	Fvb1-1[-]1691008-1692315	FxaC_4g01810	FxaC_4g01810
LOC_001679	Fvb1-1[-]1752661-1753011	FxaC_4g01850	FxaC_4g01850
LOC_001680	Fvb1-1[-]1808083-1808792	FxaC_4g01910	-
LOC_001681	Fvb1-1[-]1849157-1849611	FxaC_4g01930	FxaC_4g01930
LOC_001682	Fvb1-1[-]1849699-1857313	FxaC_4g01940	FxaC_4g01940
LOC_001683	Fvb1-1[-]1925574-1929101	FxaC_4g01990	FxaC_4g01990
LOC_001684	Fvb1-1[-]1971467-1973558	FxaC_4g02040	FxaC_4g02040
LOC_001685	Fvb1-1[-]1980462-1982207	FxaC_4g02050	FxaC_4g02050
LOC_001686	Fvb1-1[-]2107996-2108550	FxaC_4g02150	FxaC_4g02150
LOC_001687	Fvb1-1[-]2141231-2142879	FxaC_4g02190	-
LOC_001688	Fvb1-1[-]2179895-2183034	FxaC_4g02220	FxaC_4g02220
LOC_001689	Fvb1-1[-]2193858-2195693	FxaC_4g02230	FxaC_4g02230
LOC_001690	Fvb1-1[-]2205317-2209597	-	FxaC_4g02270
LOC_001691	Fvb1-1[-]2209658-2228300	FxaC_4g02270	FxaC_4g02271
LOC_001692	Fvb1-1[-]2229921-2232445	FxaC_4g02290	-
LOC_001693	Fvb1-1[-]2233463-2241592	FxaC_4g02300	FxaC_4g02300
LOC_001694	Fvb1-1[-]2256151-2256552	FxaC_4g02330	FxaC_4g02330
LOC_001695	Fvb1-1[-]2259394-2267607	FxaC_4g02350	FxaC_4g02350
LOC_001696	Fvb1-1[-]2307771-2309504	FxaC_4g02380	FxaC_4g02380
LOC_001697	Fvb1-1[-]2334219-2335196	-	FxaC_4g02381
LOC_001698	Fvb1-1[-]2350283-2356641	FxaC_4g02430	FxaC_4g02430
LOC_001699	Fvb1-1[-]2358845-2359519	FxaC_4g02450	FxaC_4g02450
LOC_001700	Fvb1-1[-]2429913-2433545	-	FxaC_4g02451
LOC_001701	Fvb1-1[-]2463843-2465015	FxaC_4g02530	FxaC_4g02530
LOC_001702	Fvb1-1[-]2531566-2539765	FxaC_4g02590	FxaC_4g02590
LOC_001703	Fvb1-1[-]2548114-2548804	FxaC_4g02610	FxaC_4g02610
LOC_001704	Fvb1-1[-]2580383-2581235	FxaC_4g02630	FxaC_4g02630
LOC_001705	Fvb1-1[-]2619037-2623177	FxaC_4g02650	FxaC_4g02650,FxaC_4g02651,FxaC_4g02652
LOC_001706	Fvb1-1[-]2709573-2710800	FxaC_4g02690	FxaC_4g02690
LOC_001707	Fvb1-1[-]2712637-2716217	FxaC_4g02700	FxaC_4g02700
LOC_001708	Fvb1-1[-]2771090-2774312	FxaC_4g02810	FxaC_4g02810
LOC_001709	Fvb1-1[-]2811590-2816572	FxaC_4g02840	FxaC_4g02840
LOC_001710	Fvb1-1[-]2818520-2819330	FxaC_4g02850	FxaC_4g02850
LOC_001711	Fvb1-1[-]2819481-2820164	FxaC_4g02860	FxaC_4g02860
LOC_001712	Fvb1-1[-]2843635-2844720	FxaC_4g02880	FxaC_4g02880
LOC_001713	Fvb1-1[-]2944080-2945933	FxaC_4g02950	FxaC_4g02950
LOC_001714	Fvb1-1[-]3029534-3032283	FxaC_4g03130	FxaC_4g03130
LOC_001715	Fvb1-1[-]3048094-3053940	FxaC_4g03140	FxaC_4g03140
LOC_001716	Fvb1-1[-]3125635-3125904	FxaC_4g03180	FxaC_4g03180
LOC_001717	Fvb1-1[-]3163539-3164042	FxaC_4g03250	FxaC_4g03250
LOC_001718	Fvb1-1[-]3172504-3172732	FxaC_4g03300	FxaC_4g03300
LOC_001719	Fvb1-1[-]3172916-3173358	FxaC_4g03310	FxaC_4g03310
LOC_001720	Fvb1-1[-]3175774-3176220	FxaC_4g03330	FxaC_4g03330
LOC_001721	Fvb1-1[-]3197634-3198848	FxaC_4g03370	FxaC_4g03370
LOC_001722	Fvb1-1[-]3219374-3221707	FxaC_4g03390	FxaC_4g03390
LOC_001723	Fvb1-1[-]3224870-3230248	FxaC_4g03400	FxaC_4g03400
LOC_001724	Fvb1-1[-]3246500-3246986	-	FxaC_4g03401
LOC_001725	Fvb1-1[-]3297404-3297619	FxaC_4g03470	FxaC_4g03470
LOC_001726	Fvb1-1[-]3305111-3305448	FxaC_4g03490	FxaC_4g03490
LOC_001727	Fvb1-1[-]3342386-3347650	FxaC_4g03530	FxaC_4g03530
LOC_001728	Fvb1-1[-]3389422-3396346	FxaC_4g03550	FxaC_4g03550
LOC_001729	Fvb1-1[-]3396429-3397746	FxaC_4g03560	FxaC_4g03560
LOC_001730	Fvb1-1[-]3397768-3398379	FxaC_4g03570	FxaC_4g03570
LOC_001731	Fvb1-1[-]3520230-3520751	-	FxaC_4g03571
LOC_001732	Fvb1-1[-]3589120-3591340	FxaC_4g03650	FxaC_4g03650
LOC_001733	Fvb1-1[-]3591440-3592289	FxaC_4g03660	FxaC_4g03660
LOC_001734	Fvb1-1[-]3648070-3651118	FxaC_4g03690	FxaC_4g03690
LOC_001735	Fvb1-1[-]3693510-3695752	FxaC_4g03710	FxaC_4g03710
LOC_001736	Fvb1-1[-]3695793-3696833	FxaC_4g03720	FxaC_4g03720
LOC_001737	Fvb1-1[-]3736683-3740992	FxaC_4g03740	FxaC_4g03740
LOC_001738	Fvb1-1[-]3742314-3742741	FxaC_4g03750	FxaC_4g03750
LOC_001739	Fvb1-1[-]3750116-3753775	FxaC_4g03760	FxaC_4g03760
LOC_001740	Fvb1-1[-]3781733-3782126	FxaC_4g03770	FxaC_4g03770
LOC_001741	Fvb1-1[-]3782197-3782490	FxaC_4g03780	FxaC_4g03780
LOC_001742	Fvb1-1[-]3786152-3786908	FxaC_4g03800	FxaC_4g03800
LOC_001743	Fvb1-1[-]3787042-3787725	FxaC_4g03810	FxaC_4g03810
LOC_001744	Fvb1-1[-]3788155-3788611	FxaC_4g03820	FxaC_4g03820
LOC_001745	Fvb1-1[-]3788630-3789625	FxaC_4g03830	FxaC_4g03830
LOC_001746	Fvb1-1[-]3812022-3814677	FxaC_4g03860	FxaC_4g03860
LOC_001747	Fvb1-1[-]3831758-3836650	FxaC_4g03890	FxaC_4g03890,FxaC_4g03891
LOC_001748	Fvb1-1[-]3838307-3845317	FxaC_4g03900	FxaC_4g03900
LOC_001749	Fvb1-1[-]3848547-3849743	FxaC_4g03910	FxaC_4g03910
LOC_001750	Fvb1-1[-]3864206-3870554	FxaC_4g03930	FxaC_4g03930
LOC_001751	Fvb1-1[-]3875098-3878882	FxaC_4g03950	FxaC_4g03950
LOC_001752	Fvb1-1[-]3878910-3879386	FxaC_4g03960	FxaC_4g03960
LOC_001753	Fvb1-1[-]3922981-3923849	FxaC_4g03990	FxaC_4g03990
LOC_001754	Fvb1-1[-]3923861-3924825	FxaC_4g04000	FxaC_4g04000
LOC_001755	Fvb1-1[-]3949565-3950044	FxaC_4g04060	FxaC_4g04060
LOC_001756	Fvb1-1[-]4046399-4046845	FxaC_4g04090	FxaC_4g04090
LOC_001757	Fvb1-1[-]4111225-4111542	FxaC_4g04120	FxaC_4g04120
LOC_001758	Fvb1-1[-]4111559-4114004	FxaC_4g04130	FxaC_4g04130
LOC_001759	Fvb1-1[-]4114289-4114814	FxaC_4g04140	FxaC_4g04140
LOC_001760	Fvb1-1[-]4114866-4115144	FxaC_4g04150	FxaC_4g04150
LOC_001761	Fvb1-1[-]4115196-4115866	FxaC_4g04160	FxaC_4g04160
LOC_001762	Fvb1-1[-]4132750-4133009	FxaC_4g04170	FxaC_4g04170
LOC_001763	Fvb1-1[-]4241696-4242805	FxaC_4g04300	FxaC_4g04300
LOC_001764	Fvb1-1[-]4245785-4252355	FxaC_4g04320	FxaC_4g04320
LOC_001765	Fvb1-1[-]4267504-4269766	FxaC_4g04350	-
LOC_001766	Fvb1-1[-]4292632-4294686	FxaC_4g04380	FxaC_4g04380
LOC_001767	Fvb1-1[-]4323113-4330481	FxaC_4g04390	FxaC_4g04390
LOC_001768	Fvb1-1[-]4437440-4442892	FxaC_4g04420	FxaC_4g04420
LOC_001769	Fvb1-1[-]4452303-4457830	FxaC_4g04430	FxaC_4g04430
LOC_001770	Fvb1-1[-]4480034-4480480	FxaC_4g04440	FxaC_4g04440
LOC_001771	Fvb1-1[-]4501747-4513367	FxaC_4g04450	FxaC_4g04450
LOC_001772	Fvb1-1[-]4517195-4521213	FxaC_4g04460	FxaC_4g04460
LOC_001773	Fvb1-1[-]4524960-4526973	FxaC_4g04480	FxaC_4g04480
LOC_001774	Fvb1-1[-]4557420-4558058	FxaC_4g04510	FxaC_4g04510
LOC_001775	Fvb1-1[-]4584480-4585097	FxaC_4g04520	FxaC_4g04520
LOC_001776	Fvb1-1[-]4585103-4587298	FxaC_4g04530	FxaC_4g04530
LOC_001777	Fvb1-1[-]4587344-4588816	FxaC_4g04540	FxaC_4g04540
LOC_001778	Fvb1-1[-]4594207-4594842	-	FxaC_4g04541
LOC_001779	Fvb1-1[-]4630149-4630412	FxaC_4g04580	FxaC_4g04580
LOC_001780	Fvb1-1[-]4660757-4666185	FxaC_4g04630	FxaC_4g04630
LOC_001781	Fvb1-1[-]4678856-4681650	-	FxaC_4g04640
LOC_001782	Fvb1-1[-]4682489-4684300	FxaC_4g04640	FxaC_4g04641
LOC_001783	Fvb1-1[-]4697773-4709793	FxaC_4g04670	FxaC_4g04670
LOC_001784	Fvb1-1[-]4715698-4719669	FxaC_4g04680	FxaC_4g04680
LOC_001785	Fvb1-1[-]4746759-4747556	FxaC_4g04760	FxaC_4g04760
LOC_001786	Fvb1-1[-]4754526-4766736	FxaC_4g04880	FxaC_4g04880
LOC_001787	Fvb1-1[-]4783928-4787518	FxaC_4g04910	FxaC_4g04910
LOC_001788	Fvb1-1[-]4796699-4800214	FxaC_4g04930	FxaC_4g04930
LOC_001789	Fvb1-1[-]4821709-4823133	FxaC_4g04950	FxaC_4g04950
LOC_001790	Fvb1-1[-]4824604-4825005	FxaC_4g04960	FxaC_4g04960
LOC_001791	Fvb1-1[-]4864808-4866337	FxaC_4g05000	FxaC_4g05000
LOC_001792	Fvb1-1[-]4880755-4885951	FxaC_4g05040	FxaC_4g05040
LOC_001793	Fvb1-1[-]4915878-4917462	FxaC_4g05060	FxaC_4g05060
LOC_001794	Fvb1-1[-]5002529-5004449	FxaC_4g05130	FxaC_4g05130
LOC_001795	Fvb1-1[-]5047987-5051461	FxaC_4g05150	FxaC_4g05150
LOC_001796	Fvb1-1[-]5064451-5067328	FxaC_4g05180	FxaC_4g05180
LOC_001797	Fvb1-1[-]5098729-5103904	FxaC_4g05240	FxaC_4g05240
LOC_001798	Fvb1-1[-]5131925-5133533	FxaC_4g05260	-
LOC_001799	Fvb1-1[-]5140138-5143961	FxaC_4g05280	FxaC_4g05280
LOC_001800	Fvb1-1[-]5149948-5151008	FxaC_4g05290	-
LOC_001801	Fvb1-1[-]5152934-5154066	FxaC_4g05310	FxaC_4g05310
LOC_001802	Fvb1-1[-]5155639-5162338	FxaC_4g05320	FxaC_4g05320
LOC_001803	Fvb1-1[-]5324721-5326341	FxaC_4g05420	FxaC_4g05420
LOC_001804	Fvb1-1[-]5327367-5330815	FxaC_4g05430	FxaC_4g05430
LOC_001805	Fvb1-1[-]5338056-5338839	-	FxaC_4g05431
LOC_001806	Fvb1-1[-]5338910-5341228	-	FxaC_4g05432
LOC_001807	Fvb1-1[-]5368466-5380145	FxaC_4g05440	FxaC_4g05440
LOC_001808	Fvb1-1[-]5414069-5417586	FxaC_4g05460	FxaC_4g05460
LOC_001809	Fvb1-1[-]5424248-5425888	FxaC_4g05480	FxaC_4g05480
LOC_001810	Fvb1-1[-]5480778-5481065	FxaC_4g05500	-
LOC_001811	Fvb1-1[-]5537655-5549512	FxaC_4g05520	FxaC_4g05520
LOC_001812	Fvb1-1[-]5599671-5599952	FxaC_4g05530	FxaC_4g05530
LOC_001813	Fvb1-1[-]5600234-5600613	FxaC_4g05540	FxaC_4g05540
LOC_001814	Fvb1-1[-]5623169-5624951	FxaC_4g05550	FxaC_4g05550
LOC_001815	Fvb1-1[-]5634593-5635761	FxaC_4g05570	FxaC_4g05570
LOC_001816	Fvb1-1[-]5635775-5639555	FxaC_4g05580	FxaC_4g05580
LOC_001817	Fvb1-1[-]5654238-5656378	FxaC_4g05590	FxaC_4g05590
LOC_001818	Fvb1-1[-]5657353-5657618	FxaC_4g05600	FxaC_4g05600
LOC_001819	Fvb1-1[-]5657719-5658196	FxaC_4g05610	FxaC_4g05610
LOC_001820	Fvb1-1[-]5658654-5659058	FxaC_4g05620	FxaC_4g05620
LOC_001821	Fvb1-1[-]5701918-5703429	FxaC_4g05630	FxaC_4g05630
LOC_001822	Fvb1-1[-]5703448-5703809	FxaC_4g05640	FxaC_4g05640
LOC_001823	Fvb1-1[-]5706583-5708118	FxaC_4g05650	FxaC_4g05650
LOC_001824	Fvb1-1[-]5746191-5751688	FxaC_4g05680	FxaC_4g05680
LOC_001825	Fvb1-1[-]5788286-5798695	FxaC_4g05690	FxaC_4g05690
LOC_001826	Fvb1-1[-]5801239-5808566	FxaC_4g05700	FxaC_4g05700
LOC_001827	Fvb1-1[-]5821921-5825847	FxaC_4g05710	FxaC_4g05710
LOC_001828	Fvb1-1[-]5825863-5829507	FxaC_4g05720	FxaC_4g05720
LOC_001829	Fvb1-1[-]5917105-5918016	FxaC_4g05800	FxaC_4g05800
LOC_001830	Fvb1-1[-]5918074-5918575	FxaC_4g05810	FxaC_4g05810
LOC_001831	Fvb1-1[-]5950885-5951836	FxaC_4g05840	FxaC_4g05840
LOC_001832	Fvb1-1[-]6014463-6022593	FxaC_4g05920	-
LOC_001833	Fvb1-1[-]6067250-6068765	FxaC_4g05960	FxaC_4g05960
LOC_001834	Fvb1-1[-]6269925-6272410	FxaC_4g06050	FxaC_4g06050
LOC_001835	Fvb1-1[-]6290645-6295292	FxaC_4g06070	FxaC_4g06070
LOC_001836	Fvb1-1[-]6315430-6318034	FxaC_4g06080	FxaC_4g06080
LOC_001837	Fvb1-1[-]6339396-6340786	FxaC_4g06100	FxaC_4g06100
LOC_001838	Fvb1-1[-]6362986-6365701	FxaC_4g06120	FxaC_4g06120
LOC_001839	Fvb1-1[-]6365727-6366923	FxaC_4g06130	FxaC_4g06130
LOC_001840	Fvb1-1[-]6376968-6377156	FxaC_4g06160	FxaC_4g06160
LOC_001841	Fvb1-1[-]6379717-6380199	FxaC_4g06170	FxaC_4g06170
LOC_001842	Fvb1-1[-]6391541-6405429	FxaC_4g06190	FxaC_4g06190
LOC_001843	Fvb1-1[-]6425459-6428558	FxaC_4g06220	FxaC_4g06220
LOC_001844	Fvb1-1[-]6432802-6436662	FxaC_4g06230	FxaC_4g06230
LOC_001845	Fvb1-1[-]6587750-6589657	FxaC_4g06320	FxaC_4g06320
LOC_001846	Fvb1-1[-]6656033-6660197	FxaC_4g06360	FxaC_4g06360
LOC_001847	Fvb1-1[-]6708474-6709457	FxaC_4g06400	FxaC_4g06400
LOC_001848	Fvb1-1[-]6827187-6827941	FxaC_4g06450	FxaC_4g06450
LOC_001849	Fvb1-1[-]6928802-6930203	FxaC_4g06470	FxaC_4g06470
LOC_001850	Fvb1-1[-]6937582-6938034	FxaC_4g06480	FxaC_4g06480
LOC_001851	Fvb1-1[-]7030190-7031108	FxaC_4g06550	FxaC_4g06550
LOC_001852	Fvb1-1[-]7052459-7053740	FxaC_4g06560	FxaC_4g06560
LOC_001853	Fvb1-1[-]7068296-7069862	FxaC_4g06570	FxaC_4g06570
LOC_001854	Fvb1-1[-]7114181-7115042	FxaC_4g06640	FxaC_4g06640
LOC_001855	Fvb1-1[-]7115088-7119229	-	FxaC_4g06641
LOC_001856	Fvb1-1[-]7190222-7192068	FxaC_4g06760	FxaC_4g06760
LOC_001857	Fvb1-1[-]7202416-7204308	FxaC_4g06770	FxaC_4g06770
LOC_001858	Fvb1-1[-]7233098-7241735	FxaC_4g06840	FxaC_4g06840
LOC_001859	Fvb1-1[-]7259352-7260088	FxaC_4g06860	FxaC_4g06860
LOC_001860	Fvb1-1[-]7276526-7276760	FxaC_4g06920	FxaC_4g06920
LOC_001861	Fvb1-1[-]7318318-7320369	FxaC_4g06950	FxaC_4g06950
LOC_001862	Fvb1-1[-]7330243-7333661	FxaC_4g06960	FxaC_4g06960
LOC_001863	Fvb1-1[-]7424187-7428276	FxaC_4g07080	FxaC_4g07080
LOC_001864	Fvb1-1[-]7431479-7431907	FxaC_4g07090	FxaC_4g07090
LOC_001865	Fvb1-1[-]7459328-7459705	FxaC_4g07180	FxaC_4g07180
LOC_001866	Fvb1-1[-]7464766-7465105	FxaC_4g07190	FxaC_4g07190
LOC_001867	Fvb1-1[-]7482381-7482641	FxaC_4g07200	FxaC_4g07200
LOC_001868	Fvb1-1[-]7498008-7498991	FxaC_4g07240	FxaC_4g07240
LOC_001869	Fvb1-1[-]7498998-7499275	FxaC_4g07250	FxaC_4g07250
LOC_001870	Fvb1-1[-]7499277-7501300	FxaC_4g07260	FxaC_4g07260
LOC_001871	Fvb1-1[-]7509559-7513431	FxaC_4g07290	FxaC_4g07290
LOC_001872	Fvb1-1[-]7552792-7554104	FxaC_4g07350	FxaC_4g07350
LOC_001873	Fvb1-1[-]7560249-7560689	FxaC_4g07370	FxaC_4g07370
LOC_001874	Fvb1-1[-]7564094-7566988	FxaC_4g07390	FxaC_4g07390
LOC_001875	Fvb1-1[-]7579655-7582049	FxaC_4g07410	FxaC_4g07410
LOC_001876	Fvb1-1[-]7595101-7598023	FxaC_4g07420	FxaC_4g07420
LOC_001877	Fvb1-1[-]7600278-7603566	FxaC_4g07430	FxaC_4g07430
LOC_001878	Fvb1-1[-]7681062-7681549	FxaC_4g07450	FxaC_4g07450
LOC_001879	Fvb1-1[-]7723390-7724540	FxaC_4g07470	FxaC_4g07470
LOC_001880	Fvb1-1[-]7766874-7769601	FxaC_4g07510	FxaC_4g07510
LOC_001881	Fvb1-1[-]7805411-7811879	FxaC_4g07550	FxaC_4g07550
LOC_001882	Fvb1-1[-]7848220-7849839	FxaC_4g07580	FxaC_4g07580
LOC_001883	Fvb1-1[-]7853251-7856625	FxaC_4g07600	FxaC_4g07600
LOC_001884	Fvb1-1[-]7860911-7863753	FxaC_4g07610	FxaC_4g07610
LOC_001885	Fvb1-1[-]7866396-7872057	FxaC_4g07620	FxaC_4g07620
LOC_001886	Fvb1-1[-]7909902-7911572	FxaC_4g07690	FxaC_4g07690
LOC_001887	Fvb1-1[-]7920382-7924830	FxaC_4g07740	FxaC_4g07740
LOC_001888	Fvb1-1[-]8054608-8058544	FxaC_4g07780	FxaC_4g07780
LOC_001889	Fvb1-1[-]8065357-8067284	FxaC_4g07790	FxaC_4g07790
LOC_001890	Fvb1-1[-]8089328-8095909	FxaC_4g07830	FxaC_4g07830
LOC_001891	Fvb1-1[-]8117177-8120880	FxaC_4g07840	FxaC_4g07840
LOC_001892	Fvb1-1[-]8131297-8132886	FxaC_4g07860	FxaC_4g07860
LOC_001893	Fvb1-1[-]8133220-8133610	FxaC_4g07870	FxaC_4g07870
LOC_001894	Fvb1-1[-]8133716-8134741	FxaC_4g07880	FxaC_4g07880
LOC_001895	Fvb1-1[-]8139810-8143999	FxaC_4g07890	FxaC_4g07890
LOC_001896	Fvb1-1[-]8157104-8165359	FxaC_4g07900	FxaC_4g07900
LOC_001897	Fvb1-1[-]8165377-8166618	FxaC_4g07910	FxaC_4g07910
LOC_001898	Fvb1-1[-]8166651-8167115	FxaC_4g07920	FxaC_4g07920
LOC_001899	Fvb1-1[-]8168226-8180796	FxaC_4g07930	FxaC_4g07930
LOC_001900	Fvb1-1[-]8221540-8223411	FxaC_4g08010	FxaC_4g08010
LOC_001901	Fvb1-1[-]8241314-8242843	FxaC_4g08070	FxaC_4g08070
LOC_001902	Fvb1-1[-]8247442-8250229	FxaC_4g08100	FxaC_4g08100
LOC_001903	Fvb1-1[-]8263533-8264331	FxaC_4g08120	FxaC_4g08120
LOC_001904	Fvb1-1[-]8276896-8277249	FxaC_4g08140	FxaC_4g08140
LOC_001905	Fvb1-1[-]8426379-8429100	FxaC_4g08210	FxaC_4g08210
LOC_001906	Fvb1-1[-]8450059-8451235	FxaC_4g08240	FxaC_4g08240
LOC_001907	Fvb1-1[-]8514595-8517978	FxaC_4g08270	FxaC_4g08270
LOC_001908	Fvb1-1[-]8542131-8542989	FxaC_4g08290	FxaC_4g08290
LOC_001909	Fvb1-1[-]8577343-8578209	FxaC_4g08320	FxaC_4g08320
LOC_001910	Fvb1-1[-]8579908-8580386	FxaC_4g08340	FxaC_4g08340
LOC_001911	Fvb1-1[-]8666852-8670783	FxaC_4g08470	FxaC_4g08470
LOC_001912	Fvb1-1[-]8717124-8718031	FxaC_4g08490	FxaC_4g08490
LOC_001913	Fvb1-1[-]8726306-8729366	FxaC_4g08500	FxaC_4g08500
LOC_001914	Fvb1-1[-]8730928-8739261	FxaC_4g08510	FxaC_4g08510
LOC_001915	Fvb1-1[-]8754529-8754930	FxaC_4g08540	FxaC_4g08540
LOC_001916	Fvb1-1[-]8754946-8762619	FxaC_4g08550	FxaC_4g08550
LOC_001917	Fvb1-1[-]8765104-8765580	FxaC_4g08560	FxaC_4g08560
LOC_001918	Fvb1-1[-]8792933-8794145	FxaC_4g08590	FxaC_4g08590
LOC_001919	Fvb1-1[-]8855797-8856090	FxaC_4g08630	FxaC_4g08630
LOC_001920	Fvb1-1[-]8902514-8915118	FxaC_4g08670	FxaC_4g08670
LOC_001921	Fvb1-1[-]8923399-8924450	FxaC_4g08690	FxaC_4g08690
LOC_001922	Fvb1-1[-]8938072-8938326	FxaC_4g08720	-
LOC_001923	Fvb1-1[-]8957744-8960926	FxaC_4g08760	FxaC_4g08760
LOC_001924	Fvb1-1[-]8960975-8961187	FxaC_4g08770	FxaC_4g08770
LOC_001925	Fvb1-1[-]8961203-8961466	FxaC_4g08780	FxaC_4g08780
LOC_001926	Fvb1-1[-]8961472-8961837	FxaC_4g08790	FxaC_4g08790
LOC_001927	Fvb1-1[-]8977387-8978471	FxaC_4g08820	-
LOC_001928	Fvb1-1[-]8978489-8978692	FxaC_4g08830	-
LOC_001929	Fvb1-1[-]8978699-8979056	FxaC_4g08840	-
LOC_001930	Fvb1-1[-]9032821-9034208	FxaC_4g08940	FxaC_4g08940
LOC_001931	Fvb1-1[-]9058683-9059546	FxaC_4g08980	FxaC_4g08980
LOC_001932	Fvb1-1[-]9085868-9086090	FxaC_4g09040	FxaC_4g09040
LOC_001933	Fvb1-1[-]9086212-9089305	FxaC_4g09050	FxaC_4g09050
LOC_001934	Fvb1-1[-]9095189-9097596	FxaC_4g09080	FxaC_4g09080
LOC_001935	Fvb1-1[-]9098467-9099801	FxaC_4g09090	FxaC_4g09090
LOC_001936	Fvb1-1[-]9100766-9106170	FxaC_4g09110	FxaC_4g09110
LOC_001937	Fvb1-1[-]9108590-9112251	FxaC_4g09130	FxaC_4g09130
LOC_001938	Fvb1-1[-]9117238-9117738	FxaC_4g09150	FxaC_4g09150
LOC_001939	Fvb1-1[-]9151620-9154072	FxaC_4g09160	FxaC_4g09160
LOC_001940	Fvb1-1[-]9234348-9234832	FxaC_4g09290	FxaC_4g09290
LOC_001941	Fvb1-1[-]9235653-9241056	FxaC_4g09300	FxaC_4g09300
LOC_001942	Fvb1-1[-]9248071-9248728	FxaC_4g09310	FxaC_4g09310
LOC_001943	Fvb1-1[-]9257062-9258209	FxaC_4g09340	FxaC_4g09340
LOC_001944	Fvb1-1[-]9261016-9262565	FxaC_4g09350	FxaC_4g09350
LOC_001945	Fvb1-1[-]9308935-9309297	FxaC_4g09380	-
LOC_001946	Fvb1-1[-]9323091-9324622	FxaC_4g09420	-
LOC_001947	Fvb1-1[-]9331828-9334102	FxaC_4g09440	FxaC_4g09440
LOC_001948	Fvb1-1[-]9334775-9335783	FxaC_4g09450	FxaC_4g09450
LOC_001949	Fvb1-1[-]9353999-9356367	FxaC_4g09460	FxaC_4g09460
LOC_001950	Fvb1-1[-]9358829-9360369	FxaC_4g09470	FxaC_4g09470
LOC_001951	Fvb1-1[-]9389429-9392949	FxaC_4g09490	FxaC_4g09490
LOC_001952	Fvb1-1[-]9421906-9427746	FxaC_4g09530	FxaC_4g09530
LOC_001953	Fvb1-1[-]9428744-9436637	FxaC_4g09540	FxaC_4g09540
LOC_001954	Fvb1-1[-]9483675-9484547	FxaC_4g09610	FxaC_4g09610
LOC_001955	Fvb1-1[-]9484562-9485350	FxaC_4g09620	FxaC_4g09620
LOC_001956	Fvb1-1[-]9486839-9487319	FxaC_4g09630	FxaC_4g09630
LOC_001957	Fvb1-1[-]9493667-9495282	FxaC_4g09650	FxaC_4g09650
LOC_001958	Fvb1-1[-]9535933-9537735	FxaC_4g09750	FxaC_4g09750
LOC_001959	Fvb1-1[-]9542251-9554067	FxaC_4g09770	FxaC_4g09770
LOC_001960	Fvb1-1[-]9607845-9614285	FxaC_4g09820	FxaC_4g09820
LOC_001961	Fvb1-1[-]9615447-9620792	FxaC_4g09830	FxaC_4g09830
LOC_001962	Fvb1-1[-]9671825-9675025	FxaC_4g09880	FxaC_4g09880
LOC_001963	Fvb1-1[-]9693720-9694064	FxaC_4g09900	FxaC_4g09900
LOC_001964	Fvb1-1[-]9705017-9707685	FxaC_4g09940	FxaC_4g09940
LOC_001965	Fvb1-1[-]9716730-9718516	FxaC_4g09970	FxaC_4g09970
LOC_001966	Fvb1-1[-]9722660-9727596	FxaC_4g10020	FxaC_4g10020
LOC_001967	Fvb1-1[-]9742752-9750602	FxaC_4g10040	FxaC_4g10040,FxaC_4g10041
LOC_001968	Fvb1-1[-]9754870-9756260	FxaC_4g10050	FxaC_4g10050
LOC_001969	Fvb1-1[-]9761954-9766036	FxaC_4g10070	FxaC_4g10070
LOC_001970	Fvb1-1[-]9767913-9768480	FxaC_4g10080	FxaC_4g10080
LOC_001971	Fvb1-1[-]9770702-9784432	FxaC_4g10090	FxaC_4g10090
LOC_001972	Fvb1-1[-]9854560-9855042	FxaC_4g10130	FxaC_4g10130
LOC_001973	Fvb1-1[-]9857931-9865446	FxaC_4g10140	FxaC_4g10140
LOC_001974	Fvb1-1[-]9907180-9912222	FxaC_4g10160	FxaC_4g10160
LOC_001975	Fvb1-1[-]9936150-9938053	FxaC_4g10200	FxaC_4g10200
LOC_001976	Fvb1-1[-]9982597-9984016	FxaC_4g10230	FxaC_4g10230
LOC_001977	Fvb1-1[-]10010682-10011084	FxaC_4g10240	FxaC_4g10240
LOC_001978	Fvb1-1[-]10036425-10039396	FxaC_4g10250	FxaC_4g10250
LOC_001979	Fvb1-1[-]10057710-10058100	FxaC_4g10290	FxaC_4g10290
LOC_001980	Fvb1-1[-]10058530-10065099	FxaC_4g10300	FxaC_4g10300
LOC_001981	Fvb1-1[-]10065329-10066879	FxaC_4g10310	FxaC_4g10310
LOC_001982	Fvb1-1[-]10067855-10072011	FxaC_4g10320	FxaC_4g10320
LOC_001983	Fvb1-1[-]10072765-10077085	FxaC_4g10330	FxaC_4g10330
LOC_001984	Fvb1-1[-]10102745-10104205	FxaC_4g10360	FxaC_4g10360
LOC_001985	Fvb1-1[-]10108393-10109416	FxaC_4g10380	FxaC_4g10380
LOC_001986	Fvb1-1[-]10135398-10137845	FxaC_4g10410	FxaC_4g10410
LOC_001987	Fvb1-1[-]10309782-10310492	FxaC_4g10480	FxaC_4g10480
LOC_001988	Fvb1-1[-]10312686-10316854	FxaC_4g10490	FxaC_4g10490
LOC_001989	Fvb1-1[-]10353283-10355607	FxaC_4g10530	FxaC_4g10530
LOC_001990	Fvb1-1[-]10355647-10360014	FxaC_4g10540	FxaC_4g10540
LOC_001991	Fvb1-1[-]10360087-10360611	FxaC_4g10550	FxaC_4g10550
LOC_001992	Fvb1-1[-]10423430-10424013	FxaC_4g10620	FxaC_4g10620
LOC_001993	Fvb1-1[-]10424117-10425105	FxaC_4g10630	FxaC_4g10630
LOC_001994	Fvb1-1[-]10425149-10425529	FxaC_4g10640	FxaC_4g10640
LOC_001995	Fvb1-1[-]10427147-10427506	FxaC_4g10650	FxaC_4g10650
LOC_001996	Fvb1-1[-]10550341-10551146	FxaC_4g10760	FxaC_4g10760
LOC_001997	Fvb1-1[-]10551504-10551962	FxaC_4g10770	FxaC_4g10770
LOC_001998	Fvb1-1[-]10559021-10559304	FxaC_4g10780	FxaC_4g10780
LOC_001999	Fvb1-1[-]10563473-10565724	FxaC_4g10800	FxaC_4g10800
[truncated: 110,276 more rows]
