# Supplementary material for: Reannotation of the cultivated strawberry genome and establishment of a strawberry genome database
Source: Hortic Res. 2021 Mar 1;8:41. doi: 10.1038/s41438-021-00476-4 (PMC7917095; doi:10.1038/s41438-021-00476-4)
Supplement: Supplementary file 5 — Dataset 4 [file 41438_2021_476_MOESM5_ESM.xlsx]

## Sheet: eggNOG
GeneID	KO number	GO number	Description
FxaC_4g00010			calcium-transporting ATPase
FxaC_4g00020
FxaC_4g00030			RRNA intron-encoded homing endonuclease
FxaC_4g00110			thioredoxin-like
FxaC_4g00051	K01280	GO:0003674,GO:0003824,GO:0004175,GO:0004252,GO:0005575,GO:0005622,GO:0005623,GO:0005737,GO:0005773,GO:0005774,GO:0005829,GO:0005840,GO:0006508,GO:0008150,GO:0008152,GO:0008233,GO:0008236,GO:0008238,GO:0008240,GO:0009507,GO:0009536,GO:0016020,GO:0016787,GO:0017171,GO:0019538,GO:0022626,GO:0030529,GO:0031090,GO:0032991,GO:0043170,GO:0043226,GO:0043227,GO:0043228,GO:0043229,GO:0043231,GO:0043232,GO:…	Tripeptidyl-peptidase
FxaC_4g00200	K02183	GO:0005513,GO:0007154,GO:0007165,GO:0008150,GO:0009593,GO:0009987,GO:0010035,GO:0010038,GO:0010099,GO:0019722,GO:0019932,GO:0023052,GO:0035556,GO:0042221,GO:0044699,GO:0044700,GO:0044763,GO:0048580,GO:0048583,GO:0050789,GO:0050793,GO:0050794,GO:0050896,GO:0051239,GO:0051592,GO:0051606,GO:0051716,GO:0065007,GO:2000026,GO:2000030	Calcium binding protein
FxaC_4g00220			SWIM zinc finger
FxaC_4g00230	K07955	GO:0000166,GO:0001882,GO:0001883,GO:0002252,GO:0002376,GO:0003674,GO:0005488,GO:0005525,GO:0006950,GO:0006952,GO:0008150,GO:0009607,GO:0009615,GO:0017076,GO:0019001,GO:0032549,GO:0032550,GO:0032553,GO:0032555,GO:0032561,GO:0035639,GO:0036094,GO:0043167,GO:0043168,GO:0050896,GO:0051607,GO:0051704,GO:0051707,GO:0097159,GO:1901265,GO:1901363	G-protein alpha subunit
FxaC_4g00280	K09422		Transcription factor
FxaC_4g00300		GO:0000003,GO:0003006,GO:0005575,GO:0005622,GO:0005623,GO:0005737,GO:0005739,GO:0007275,GO:0008150,GO:0009507,GO:0009532,GO:0009536,GO:0009570,GO:0009790,GO:0009791,GO:0009793,GO:0010154,GO:0022414,GO:0032501,GO:0032502,GO:0043226,GO:0043227,GO:0043229,GO:0043231,GO:0044422,GO:0044424,GO:0044434,GO:0044435,GO:0044444,GO:0044446,GO:0044464,GO:0044699,GO:0044707,GO:0044767,GO:0048316,GO:0048608,GO:…	Insulinase (Peptidase family M16)
FxaC_4g00310	K08869		ABC1 family
FxaC_4g00320	K11128	GO:0005575,GO:0005622,GO:0005623,GO:0005634,GO:0005730,GO:0005737,GO:0009507,GO:0009534,GO:0009535,GO:0009536,GO:0009579,GO:0016020,GO:0031974,GO:0031976,GO:0031981,GO:0031984,GO:0034357,GO:0042651,GO:0043226,GO:0043227,GO:0043228,GO:0043229,GO:0043231,GO:0043232,GO:0043233,GO:0044422,GO:0044424,GO:0044428,GO:0044434,GO:0044435,GO:0044436,GO:0044444,GO:0044446,GO:0044464,GO:0055035,GO:0070013	h ACA ribonucleoprotein complex subunit 1-like protein
FxaC_4g00380			Conserved gene of
FxaC_4g00410			Glutamate decarboxylase
FxaC_4g00440			Targeting protein for Xklp2 (TPX2)
FxaC_4g00480			calmodulin-binding heat-shock protein
FxaC_4g00412		GO:0005575,GO:0005622,GO:0005623,GO:0005737,GO:0005739,GO:0043226,GO:0043227,GO:0043229,GO:0043231,GO:0044424,GO:0044444,GO:0044464	Inherit from strNOG: Retrotransposon protein
FxaC_4g00510		GO:0005575,GO:0005576	GDSL esterase lipase
FxaC_4g00520		GO:0005575,GO:0005576	GDSL esterase lipase
FxaC_4g00530	K02949	GO:0005575,GO:0005618,GO:0005622,GO:0005623,GO:0005737,GO:0005829,GO:0005840,GO:0005911,GO:0009506,GO:0015935,GO:0016020,GO:0022626,GO:0022627,GO:0030054,GO:0030312,GO:0030529,GO:0032991,GO:0043226,GO:0043228,GO:0043229,GO:0043232,GO:0044391,GO:0044422,GO:0044424,GO:0044444,GO:0044445,GO:0044446,GO:0044464,GO:0055044,GO:0071944	ribosomal protein
FxaC_4g00570			glucan endo-1-3-beta-glucosidase
FxaC_4g00590	K14404	GO:0000491,GO:0005575,GO:0005576,GO:0005622,GO:0005623,GO:0005634,GO:0008150,GO:0016043,GO:0022607,GO:0022613,GO:0022618,GO:0034622,GO:0043226,GO:0043227,GO:0043229,GO:0043231,GO:0043933,GO:0044085,GO:0044424,GO:0044464,GO:0048046,GO:0065003,GO:0071826,GO:0071840	Nuclear fragile X mental retardation-interacting protein 1 (NUFIP1)
FxaC_4g00600		GO:0005575,GO:0005623,GO:0005886,GO:0016020,GO:0044464,GO:0071944	expressed protein
FxaC_4g00620	K03977	GO:0005575,GO:0005622,GO:0005623,GO:0005737,GO:0009507,GO:0009536,GO:0043226,GO:0043227,GO:0043229,GO:0043231,GO:0044424,GO:0044444,GO:0044464	GTPase that plays an essential role in the late steps of ribosome biogenesis (By similarity)
FxaC_4g00630	K03977	GO:0005575,GO:0005622,GO:0005623,GO:0005737,GO:0009507,GO:0009536,GO:0043226,GO:0043227,GO:0043229,GO:0043231,GO:0044424,GO:0044444,GO:0044464	GTPase that plays an essential role in the late steps of ribosome biogenesis (By similarity)
FxaC_4g00640			lipid-transfer protein
FxaC_4g00650	K12602	GO:0000151,GO:0005575,GO:0005622,GO:0005623,GO:0005737,GO:0005829,GO:0006325,GO:0006464,GO:0006479,GO:0006996,GO:0008150,GO:0008152,GO:0008213,GO:0009909,GO:0009910,GO:0009987,GO:0010452,GO:0016043,GO:0016568,GO:0016569,GO:0016570,GO:0016571,GO:0019538,GO:0031461,GO:0032259,GO:0032991,GO:0034968,GO:0036211,GO:0043170,GO:0043234,GO:0043412,GO:0043414,GO:0044237,GO:0044238,GO:0044260,GO:0044267,GO:…	WD repeat-containing protein
FxaC_4g00700	K02603		origin recognition complex subunit
FxaC_4g00710	K12602	GO:0000151,GO:0005575,GO:0005622,GO:0005623,GO:0005737,GO:0005829,GO:0006325,GO:0006464,GO:0006479,GO:0006996,GO:0008150,GO:0008152,GO:0008213,GO:0009909,GO:0009910,GO:0009987,GO:0010452,GO:0016043,GO:0016568,GO:0016569,GO:0016570,GO:0016571,GO:0019538,GO:0031461,GO:0032259,GO:0032991,GO:0034968,GO:0036211,GO:0043170,GO:0043234,GO:0043412,GO:0043414,GO:0044237,GO:0044238,GO:0044260,GO:0044267,GO:…	WD repeat-containing protein
FxaC_4g00720			lipid-transfer protein
FxaC_4g00740			May be involved in pre-mRNA splicing (By similarity)
FxaC_4g00770			Isocitrate dehydrogenase NADP
FxaC_4g00780	K01267	GO:0005575,GO:0005622,GO:0005623,GO:0005737,GO:0009507,GO:0009532,GO:0009536,GO:0009570,GO:0043226,GO:0043227,GO:0043229,GO:0043231,GO:0044422,GO:0044424,GO:0044434,GO:0044435,GO:0044444,GO:0044446,GO:0044464	aspartyl
FxaC_4g00790	K02206	GO:0000003,GO:0000910,GO:0003006,GO:0003674,GO:0003824,GO:0004672,GO:0004674,GO:0004693,GO:0005575,GO:0005622,GO:0005623,GO:0005634,GO:0005737,GO:0005829,GO:0005856,GO:0005874,GO:0005881,GO:0005886,GO:0005938,GO:0006139,GO:0006259,GO:0006260,GO:0006261,GO:0006464,GO:0006468,GO:0006725,GO:0006793,GO:0006796,GO:0006807,GO:0006950,GO:0007049,GO:0007275,GO:0008150,GO:0008152,GO:0008284,GO:0008356,GO:…	Cell division control protein 2
FxaC_4g00800	K03553	GO:0005575,GO:0005622,GO:0005623,GO:0005737,GO:0006950,GO:0006974,GO:0008150,GO:0009507,GO:0009532,GO:0009536,GO:0009570,GO:0009987,GO:0033554,GO:0043226,GO:0043227,GO:0043229,GO:0043231,GO:0044422,GO:0044424,GO:0044434,GO:0044435,GO:0044444,GO:0044446,GO:0044464,GO:0044699,GO:0044763,GO:0050896,GO:0051716	DNA repair protein recA
FxaC_4g00810		GO:0005575,GO:0005618,GO:0005623,GO:0016020,GO:0030312,GO:0044464,GO:0071944	plant-type cell wall organization
FxaC_4g00830			Utp-glucose-1-phosphate
FxaC_4g00840			K( ) efflux antiporter 2
FxaC_4g00850			Retrotransposon protein
FxaC_4g00880			IGR protein motif
FxaC_4g00890		GO:0005575,GO:0005618,GO:0005623,GO:0016020,GO:0030312,GO:0044464,GO:0071944	plant-type cell wall organization
FxaC_4g00930			auxin response factor
FxaC_4g00970			calmodulin-like protein
FxaC_4g01000		GO:0003674,GO:0005575,GO:0005622,GO:0005623,GO:0005737,GO:0006091,GO:0008150,GO:0008152,GO:0009055,GO:0009507,GO:0009534,GO:0009535,GO:0009536,GO:0009579,GO:0009767,GO:0009987,GO:0015979,GO:0016020,GO:0019684,GO:0022900,GO:0031976,GO:0031984,GO:0034357,GO:0042651,GO:0043226,GO:0043227,GO:0043229,GO:0043231,GO:0044237,GO:0044422,GO:0044424,GO:0044434,GO:0044435,GO:0044436,GO:0044444,GO:0044446,GO:…	oxygen-evolving enhancer protein
FxaC_4g01070	K12864		beta-catenin-like protein
FxaC_4g01090			tRNA-splicing endonuclease positive
FxaC_4g01110			be involved in pre-mRNA splicing (By similarity)
FxaC_4g01120	K09191	GO:0000182,GO:0001071,GO:0003674,GO:0003676,GO:0003677,GO:0003700,GO:0003723,GO:0005488,GO:0005575,GO:0005622,GO:0005623,GO:0005634,GO:0005730,GO:0006355,GO:0008097,GO:0008150,GO:0009889,GO:0010468,GO:0010556,GO:0019219,GO:0019222,GO:0019843,GO:0031323,GO:0031326,GO:0031974,GO:0031981,GO:0043226,GO:0043227,GO:0043228,GO:0043229,GO:0043231,GO:0043232,GO:0043233,GO:0043565,GO:0044422,GO:0044424,GO:…	transcription factor IIIA
FxaC_4g01130			transcription factor IIIA
FxaC_4g01140
FxaC_4g01220	K00799		Glutathione S-transferase
FxaC_4g01240			Acyl coa ligase acetate-coa
FxaC_4g01250			Acyl coa ligase acetate-coa
FxaC_4g01260			Polyamine oxidase
FxaC_4g01261			Set domain
FxaC_4g01280	K00695	GO:0003674,GO:0003824,GO:0005575,GO:0005618,GO:0005623,GO:0008150,GO:0008152,GO:0008194,GO:0016157,GO:0016740,GO:0016757,GO:0016758,GO:0030312,GO:0033036,GO:0033037,GO:0035251,GO:0044464,GO:0046527,GO:0051179,GO:0052545,GO:0071944,GO:0080165	Sucrose-cleaving enzyme that provides UDP-glucose and fructose for various metabolic pathways (By similarity)
FxaC_4g01281			Sucrose-cleaving enzyme that provides UDP-glucose and fructose for various metabolic pathways (By similarity)
FxaC_4g01310			mitochondrial transcription termination factor family protein
FxaC_4g01320			ala-interacting subunit
FxaC_4g01340
FxaC_4g01410			Protein of unknown function, DUF594
FxaC_4g01420			expressed protein
FxaC_4g01450			Conserved gene of
FxaC_4g01480		GO:0001071,GO:0003674,GO:0003700,GO:0006355,GO:0008150,GO:0009889,GO:0010468,GO:0010556,GO:0019219,GO:0019222,GO:0031323,GO:0031326,GO:0050789,GO:0050794,GO:0051171,GO:0051252,GO:0060255,GO:0065007,GO:0080090,GO:2000112,GO:2001141	(No apical meristem) protein
FxaC_4g01490
FxaC_4g01590			NC domain-containing protein
FxaC_4g01620			NAK-like ser thr protein kinase
FxaC_4g01630
FxaC_4g01640
FxaC_4g01650			NAK-like ser thr protein kinase
FxaC_4g01670		GO:0005575,GO:0005622,GO:0005623,GO:0005634,GO:0043226,GO:0043227,GO:0043229,GO:0043231,GO:0044424,GO:0044464	B3
FxaC_4g01680	K12161	GO:0005575,GO:0005622,GO:0005623,GO:0005737,GO:0044424,GO:0044464	Urm1 (Ubiquitin related modifier)
FxaC_4g01710			Polygalacturonase
FxaC_4g01720			Zinc knuckle
FxaC_4g01740			protein SCO1 homolog
FxaC_4g01760			Flowering time control
FxaC_4g01770			Transcription factor
FxaC_4g01780		GO:0000003,GO:0003006,GO:0005575,GO:0005622,GO:0005623,GO:0005737,GO:0005739,GO:0007275,GO:0008150,GO:0009507,GO:0009532,GO:0009536,GO:0009570,GO:0009790,GO:0009791,GO:0009793,GO:0010154,GO:0022414,GO:0032501,GO:0032502,GO:0043226,GO:0043227,GO:0043229,GO:0043231,GO:0044422,GO:0044424,GO:0044434,GO:0044435,GO:0044444,GO:0044446,GO:0044464,GO:0044699,GO:0044707,GO:0044767,GO:0048316,GO:0048608,GO:…	Insulinase (Peptidase family M16)
FxaC_4g01810			Translation initiation factor
FxaC_4g01830		GO:0005575,GO:0016020	reductase-like
FxaC_4g01850			Inherit from NOG: senescence-associated protein
FxaC_4g01890	K00860	GO:0000003,GO:0005575,GO:0005622,GO:0005623,GO:0005737,GO:0005829,GO:0007276,GO:0008150,GO:0019953,GO:0022414,GO:0032501,GO:0032504,GO:0044424,GO:0044444,GO:0044464,GO:0044699,GO:0044702,GO:0048232,GO:0048609	Catalyzes the synthesis of activated sulfate (By similarity)
FxaC_4g01920			glutamate dehydrogenase
FxaC_4g01940			- CK1 includes the casein kinase 1 kinases, expressed
FxaC_4g01970			Plant mobile domain
FxaC_4g01990
FxaC_4g02010	K00965	GO:0003674,GO:0003824,GO:0005975,GO:0008150,GO:0008152,GO:0010646,GO:0010647,GO:0016740,GO:0016772,GO:0016779,GO:0032101,GO:0032103,GO:0032104,GO:0032106,GO:0032107,GO:0032109,GO:0044238,GO:0047345,GO:0048518,GO:0048522,GO:0048583,GO:0048584,GO:0050789,GO:0050794,GO:0065007,GO:0070566,GO:0071704,GO:0080040,GO:0080134,GO:0080135	galactose-1-phosphate
FxaC_4g02030			General transcription factor that functions at the core of the DNA-binding multiprotein factor TFIID. Binding of TFIID to the TATA box is the initial transcriptional step of the pre- initiation complex (PIC), playing a role in the activation of eukaryotic genes transcribed by RNA polymerase II
FxaC_4g02040			glucan endo-1-3-beta-glucosidase
FxaC_4g02050			Transcription factor
FxaC_4g02070	K10406		KISc
FxaC_4g02120			glutamine synthetase
FxaC_4g02130			Yip1 domain
FxaC_4g02150		GO:0005575,GO:0016020	Pfam:DUF26
FxaC_4g02160	K01640		HMGL-like
FxaC_4g02170	K01640		Hydroxymethylglutaryl-CoA lyase
FxaC_4g02230			Anthocyanidin
FxaC_4g02240			centromere protein V-like
FxaC_4g02250			Microsomal glutathione S-transferase
FxaC_4g02270	K03934	GO:0003674,GO:0003824,GO:0003954,GO:0005575,GO:0005622,GO:0005623,GO:0005737,GO:0005739,GO:0005740,GO:0005743,GO:0005746,GO:0005747,GO:0006091,GO:0006950,GO:0006979,GO:0008137,GO:0008150,GO:0008152,GO:0009058,GO:0009507,GO:0009536,GO:0009853,GO:0009987,GO:0015980,GO:0016020,GO:0016491,GO:0016651,GO:0016655,GO:0019866,GO:0030964,GO:0031090,GO:0031966,GO:0031967,GO:0031975,GO:0032991,GO:0043094,GO:…	NADH dehydrogenase ubiquinone iron-sulfur protein 1, mitochondrial-like
FxaC_4g02271	K06171	GO:0005575,GO:0005622,GO:0005623,GO:0005737,GO:0005773,GO:0005774,GO:0005783,GO:0016020,GO:0031090,GO:0043226,GO:0043227,GO:0043229,GO:0043231,GO:0044422,GO:0044424,GO:0044437,GO:0044444,GO:0044446,GO:0044464	Nicastrin
FxaC_4g02300	K13205		AAR2 protein
FxaC_4g02330	K13205		AAR2 protein
FxaC_4g02350			zinc finger protein
FxaC_4g02400			Potassium channel
FxaC_4g02420			Histone-lysine N-methyltransferase
FxaC_4g02430			Exosome complex component
FxaC_4g02450
FxaC_4g02470		GO:0005575,GO:0005622,GO:0005623,GO:0005737,GO:0009536,GO:0043226,GO:0043227,GO:0043229,GO:0043231,GO:0044424,GO:0044444,GO:0044464	ThiF family
FxaC_4g02480			PHD-finger
FxaC_4g02451			60S ribosomal export protein
FxaC_4g02520	K02606		Inherit from strNOG: origin recognition complex subunit
FxaC_4g02530			Pfam:DUF248
FxaC_4g02580			phosphatase
FxaC_4g02600	K00924	GO:0003674,GO:0003824,GO:0004672,GO:0004674,GO:0004675,GO:0004871,GO:0004872,GO:0004888,GO:0005575,GO:0005576,GO:0005623,GO:0005886,GO:0006464,GO:0006468,GO:0006793,GO:0006796,GO:0007154,GO:0007165,GO:0007166,GO:0007167,GO:0007178,GO:0008150,GO:0008152,GO:0009987,GO:0016020,GO:0016301,GO:0016310,GO:0016740,GO:0016772,GO:0016773,GO:0019199,GO:0019538,GO:0023052,GO:0036211,GO:0038023,GO:0043170,GO:…	receptor protein kinase
FxaC_4g02610			Phosphatase
FxaC_4g02630			Phosphoribulokinase / Uridine kinase family
FxaC_4g02640	K14805		DEAD-box ATP-dependent RNA helicase
FxaC_4g02650	K12590	GO:0003674,GO:0003676,GO:0003677,GO:0003690,GO:0003723,GO:0003727,GO:0003824,GO:0004518,GO:0004536,GO:0004540,GO:0005488,GO:0005575,GO:0005622,GO:0005623,GO:0005634,GO:0005730,GO:0006139,GO:0006725,GO:0006807,GO:0008150,GO:0008152,GO:0009987,GO:0016787,GO:0016788,GO:0031974,GO:0031981,GO:0034641,GO:0043170,GO:0043226,GO:0043227,GO:0043228,GO:0043229,GO:0043231,GO:0043232,GO:0043233,GO:0043566,GO:…	exosome complex exonuclease
FxaC_4g02670	K03125	GO:0005575,GO:0005622,GO:0005623,GO:0005634,GO:0008150,GO:0009292,GO:0009294,GO:0009987,GO:0043226,GO:0043227,GO:0043229,GO:0043231,GO:0044424,GO:0044464,GO:0044764,GO:0051704	Transcription initiation factor TFIID, subunit
FxaC_4g02690			Oxidoreductase family, NAD-binding Rossmann fold
FxaC_4g02700			Pentatricopeptide repeat-containing protein
FxaC_4g02810	K12830		Splicing factor 3B subunit
FxaC_4g02840		GO:0005575,GO:0005622,GO:0005623,GO:0005737,GO:0005783,GO:0043226,GO:0043227,GO:0043229,GO:0043231,GO:0044424,GO:0044444,GO:0044464
FxaC_4g02870		GO:0005575,GO:0005622,GO:0005623,GO:0005737,GO:0009507,GO:0009532,GO:0009534,GO:0009536,GO:0009543,GO:0009570,GO:0009579,GO:0031976,GO:0031977,GO:0031978,GO:0031984,GO:0043226,GO:0043227,GO:0043229,GO:0043231,GO:0044422,GO:0044424,GO:0044434,GO:0044435,GO:0044436,GO:0044444,GO:0044446,GO:0044464	PsbP domain-containing protein 6
FxaC_4g02880			ADP-ribosylation factor GTPase-activating protein
FxaC_4g02900			ADP-ribosylation factor GTPase-activating protein
FxaC_4g02920			ADP-ribosylation factor GTPase-activating protein
FxaC_4g02930			Glutathione S-transferase, N-terminal domain
FxaC_4g02950			protein ethylene insensitive
FxaC_4g03000			Uncharacterised conserved protein (DUF2359)
FxaC_4g03061			Uncharacterised conserved protein (DUF2359)
FxaC_4g03060			Uncharacterised conserved protein (DUF2359)
FxaC_4g03100			Gibberellin regulated protein
FxaC_4g03120		GO:0000003,GO:0003006,GO:0005575,GO:0005622,GO:0005623,GO:0005737,GO:0006950,GO:0006979,GO:0007275,GO:0007568,GO:0008150,GO:0008152,GO:0009507,GO:0009536,GO:0009791,GO:0009987,GO:0010150,GO:0010228,GO:0010260,GO:0022414,GO:0032501,GO:0032502,GO:0033554,GO:0034599,GO:0042221,GO:0043226,GO:0043227,GO:0043229,GO:0043231,GO:0044237,GO:0044424,GO:0044444,GO:0044464,GO:0044699,GO:0044707,GO:0044763,GO:…
FxaC_4g03130			Pfam:DUF593
FxaC_4g03140		GO:0000003,GO:0003006,GO:0005575,GO:0005622,GO:0005623,GO:0005737,GO:0006950,GO:0006979,GO:0007275,GO:0007568,GO:0008150,GO:0008152,GO:0009507,GO:0009536,GO:0009791,GO:0009987,GO:0010150,GO:0010228,GO:0010260,GO:0022414,GO:0032501,GO:0032502,GO:0033554,GO:0034599,GO:0042221,GO:0043226,GO:0043227,GO:0043229,GO:0043231,GO:0044237,GO:0044424,GO:0044444,GO:0044464,GO:0044699,GO:0044707,GO:0044763,GO:…
FxaC_4g03161			Tho complex subunit
FxaC_4g03190		GO:0005575,GO:0005622,GO:0005623,GO:0005737,GO:0005829,GO:0044424,GO:0044444,GO:0044464	Protein of unknown function (DUF775)
FxaC_4g03330			Calcium-binding allergen Ole e
FxaC_4g03380	K00847	GO:0005575,GO:0005622,GO:0005623,GO:0005737,GO:0009507,GO:0009532,GO:0009536,GO:0009570,GO:0043226,GO:0043227,GO:0043229,GO:0043231,GO:0044422,GO:0044424,GO:0044434,GO:0044435,GO:0044444,GO:0044446,GO:0044464	pfkB family carbohydrate kinase
FxaC_4g03390			proline-rich receptor-like protein kinase
FxaC_4g03382			transposon protein
FxaC_4g03460		GO:0005575,GO:0005622,GO:0005623,GO:0005634,GO:0043226,GO:0043227,GO:0043229,GO:0043231,GO:0044424,GO:0044464	Transcription factor
FxaC_4g03480
FxaC_4g03510			Magnesium-protoporphyrin IX monomethyl ester oxidative cyclase
FxaC_4g03520			ZnF_C2H2
FxaC_4g03600	K04506		E3 ubiquitin-protein ligase SINA-like
FxaC_4g03571			e3 ubiquitin-protein ligase
FxaC_4g03680			Nucleotide-diphospho-sugar transferase
FxaC_4g03690			U-box domain-containing protein 4-like
FxaC_4g03710			Inherit from euNOG: CACTA, En Spm sub-class
FxaC_4g03720			Inherit from euNOG: CACTA, En Spm sub-class
FxaC_4g03760	K12830		Splicing factor 3B subunit
FxaC_4g03850			F-box kelch-repeat protein
FxaC_4g03860			Protein of unknown function (DUF812)
FxaC_4g03870		GO:0005575,GO:0005623,GO:0005886,GO:0007275,GO:0008150,GO:0009555,GO:0009653,GO:0009987,GO:0010152,GO:0010208,GO:0010584,GO:0010927,GO:0016020,GO:0016043,GO:0021700,GO:0032501,GO:0032502,GO:0032989,GO:0044464,GO:0044699,GO:0044707,GO:0044763,GO:0044767,GO:0045229,GO:0048229,GO:0048646,GO:0048856,GO:0048869,GO:0071840,GO:0071944	ABC transporter G family member
FxaC_4g03880			Domain of unknown function DUF20
FxaC_4g03890			F-box domain
FxaC_4g03891			F-box domain
FxaC_4g03900
FxaC_4g03910
FxaC_4g03920			subtilisin-like
FxaC_4g03930			Pentatricopeptide repeat-containing protein
FxaC_4g03940
FxaC_4g03950
FxaC_4g04260			Conserved gene of
FxaC_4g04300			phosphatidylinositol
FxaC_4g04320			4-alpha-glucanotransferase
FxaC_4g04360	K12865		WW domain
FxaC_4g04340	K12865		WW domain
FxaC_4g04370			zinc finger protein
FxaC_4g04380			B3
FxaC_4g04390	K11292	GO:0005575,GO:0005622,GO:0005623,GO:0005737,GO:0005829,GO:0005911,GO:0009506,GO:0030054,GO:0044424,GO:0044444,GO:0044464,GO:0055044	Transcription elongation factor
FxaC_4g04420			S-acyltransferase
FxaC_4g04430			S-acyltransferase
FxaC_4g04450	K11835	GO:0005575,GO:0005622,GO:0005623,GO:0005634,GO:0006508,GO:0006511,GO:0008150,GO:0008152,GO:0009056,GO:0009057,GO:0009987,GO:0019538,GO:0019941,GO:0030163,GO:0043170,GO:0043226,GO:0043227,GO:0043229,GO:0043231,GO:0043632,GO:0044237,GO:0044238,GO:0044248,GO:0044257,GO:0044260,GO:0044265,GO:0044267,GO:0044424,GO:0044464,GO:0051603,GO:0071704,GO:1901575	ubiquitin carboxyl-terminal hydrolase
FxaC_4g04460	K03086	GO:0000988,GO:0000990,GO:0000996,GO:0001053,GO:0003674,GO:0005575,GO:0005622,GO:0005623,GO:0005737,GO:0006139,GO:0006351,GO:0006352,GO:0006399,GO:0006725,GO:0006807,GO:0006996,GO:0008150,GO:0008152,GO:0009058,GO:0009059,GO:0009314,GO:0009416,GO:0009507,GO:0009536,GO:0009628,GO:0009637,GO:0009639,GO:0009657,GO:0009658,GO:0009889,GO:0009987,GO:0010114,GO:0010467,GO:0010556,GO:0016043,GO:0016070,GO:…	RNA polymerase sigma factor
FxaC_4g04480			Endonuclease/Exonuclease/phosphatase family
FxaC_4g04500			F-Box protein
FxaC_4g04510			U4 U6 small nuclear ribonucleoprotein
FxaC_4g04530			Conserved gene of
FxaC_4g04560	K09754	GO:0003674,GO:0003824,GO:0004497,GO:0005575,GO:0005622,GO:0005623,GO:0005737,GO:0005739,GO:0005783,GO:0005886,GO:0006725,GO:0008150,GO:0008152,GO:0009058,GO:0009698,GO:0009699,GO:0009804,GO:0009805,GO:0009808,GO:0009809,GO:0009812,GO:0009813,GO:0009987,GO:0016020,GO:0016491,GO:0018130,GO:0019438,GO:0019748,GO:0043226,GO:0043227,GO:0043229,GO:0043231,GO:0044237,GO:0044249,GO:0044424,GO:0044444,GO:…	cytochrome P450
FxaC_4g04600	K02503	GO:0003674,GO:0003824,GO:0005575,GO:0005622,GO:0005623,GO:0005737,GO:0005777,GO:0005886,GO:0006139,GO:0006163,GO:0006725,GO:0006753,GO:0006790,GO:0006793,GO:0006796,GO:0006807,GO:0008150,GO:0008152,GO:0009117,GO:0009150,GO:0009259,GO:0009987,GO:0016020,GO:0016787,GO:0016817,GO:0016819,GO:0019637,GO:0019693,GO:0034641,GO:0042579,GO:0043226,GO:0043227,GO:0043229,GO:0043231,GO:0044237,GO:0044238,GO:…	14 kDa zinc-binding
FxaC_4g04630			myb family transcription factor APL-like
FxaC_4g04640			FAD dependent oxidoreductase
FxaC_4g04670			ELMO domain-containing protein
FxaC_4g04680			Plant mobile domain
FxaC_4g04760	K15559		Pfam:DUF618
FxaC_4g04880	K15559		Pfam:DUF618
FxaC_4g04910			Conserved gene of
FxaC_4g04920
FxaC_4g04930
FxaC_4g05000	K10406		KISc
FxaC_4g05010			Transcription factor
FxaC_4g05030			glucan endo-1-3-beta-glucosidase
FxaC_4g05040			General transcription factor that functions at the core of the DNA-binding multiprotein factor TFIID. Binding of TFIID to the TATA box is the initial transcriptional step of the pre- initiation complex (PIC), playing a role in the activation of eukaryotic genes transcribed by RNA polymerase II
FxaC_4g05060			galactose-1-phosphate
FxaC_4g05090
FxaC_4g05100			- CK1 includes the casein kinase 1 kinases, expressed
FxaC_4g05130			glutamate dehydrogenase
FxaC_4g05140			Glycosyl hydrolase family 17 protein
FxaC_4g05150			Inherit from KOG: transposon protein
FxaC_4g05180			DnaJ domain
FxaC_4g05240		GO:0000003,GO:0003006,GO:0005575,GO:0005622,GO:0005623,GO:0005737,GO:0005739,GO:0007275,GO:0008150,GO:0009507,GO:0009532,GO:0009536,GO:0009570,GO:0009790,GO:0009791,GO:0009793,GO:0010154,GO:0022414,GO:0032501,GO:0032502,GO:0043226,GO:0043227,GO:0043229,GO:0043231,GO:0044422,GO:0044424,GO:0044434,GO:0044435,GO:0044444,GO:0044446,GO:0044464,GO:0044699,GO:0044707,GO:0044767,GO:0048316,GO:0048608,GO:…	Insulinase (Peptidase family M16)
FxaC_4g05250			Protein of unknown function (DUF2470)
FxaC_4g05310
FxaC_4g05320		GO:0005575,GO:0016020	reductase-like
FxaC_4g05330			Translation initiation factor
FxaC_4g05340		GO:0000003,GO:0003006,GO:0005575,GO:0005622,GO:0005623,GO:0005737,GO:0005739,GO:0007275,GO:0008150,GO:0009507,GO:0009532,GO:0009536,GO:0009570,GO:0009790,GO:0009791,GO:0009793,GO:0010154,GO:0022414,GO:0032501,GO:0032502,GO:0043226,GO:0043227,GO:0043229,GO:0043231,GO:0044422,GO:0044424,GO:0044434,GO:0044435,GO:0044444,GO:0044446,GO:0044464,GO:0044699,GO:0044707,GO:0044767,GO:0048316,GO:0048608,GO:…	Insulinase (Peptidase family M16)
FxaC_4g05360	K03260	GO:0005575,GO:0005622,GO:0005623,GO:0005634,GO:0005737,GO:0005829,GO:0043226,GO:0043227,GO:0043229,GO:0043231,GO:0044424,GO:0044444,GO:0044464	initiation factor
FxaC_4g05380		GO:0000003,GO:0000741,GO:0003006,GO:0005575,GO:0005622,GO:0005623,GO:0005737,GO:0005794,GO:0006996,GO:0006997,GO:0007275,GO:0008150,GO:0009507,GO:0009536,GO:0009553,GO:0009559,GO:0009561,GO:0009856,GO:0009987,GO:0010197,GO:0016043,GO:0022414,GO:0030154,GO:0032501,GO:0032502,GO:0043226,GO:0043227,GO:0043229,GO:0043231,GO:0044424,GO:0044444,GO:0044464,GO:0044699,GO:0044703,GO:0044706,GO:0044707,GO:…	DUF246 domain-containing protein
FxaC_4g05430			RNA recognition motif
FxaC_4g05431
FxaC_4g05432			Inherit from KOG: transposon protein
FxaC_4g05440	K02433	GO:0005575,GO:0005622,GO:0005623,GO:0005737,GO:0005739,GO:0009507,GO:0009532,GO:0009536,GO:0009570,GO:0043226,GO:0043227,GO:0043229,GO:0043231,GO:0044422,GO:0044424,GO:0044434,GO:0044435,GO:0044444,GO:0044446,GO:0044464	Allows the formation of correctly charged Gln-tRNA(Gln) through the transamidation of misacylated Glu-tRNA(Gln) in chloroplasts and mitochondria. The reaction takes place in the presence of glutamine and ATP through an activated gamma-phospho- Glu-tRNA(Gln)
FxaC_4g05460			5-methyltetrahydropteroyltriglutamate--homocysteine
FxaC_4g05480			Ankyrin repeat
FxaC_4g05520			FH protein interacting protein
FxaC_4g05381			CS domain
FxaC_4g05550			Plant protein of unknown function (DUF639)
FxaC_4g05580			Wings apart-like protein regulation of heterochromatin
FxaC_4g05630			Pfam:MuDR
FxaC_4g05650			Retrotransposon protein
FxaC_4g05660		GO:0003674,GO:0003824,GO:0004175,GO:0004222,GO:0005575,GO:0005622,GO:0005623,GO:0005737,GO:0006091,GO:0006461,GO:0006950,GO:0006970,GO:0006996,GO:0008150,GO:0008152,GO:0008233,GO:0008237,GO:0009314,GO:0009416,GO:0009507,GO:0009536,GO:0009605,GO:0009606,GO:0009628,GO:0009629,GO:0009630,GO:0009651,GO:0009657,GO:0009658,GO:0009668,GO:0009719,GO:0009723,GO:0009725,GO:0009959,GO:0009987,GO:0010027,GO:…	Peptidase family M50
FxaC_4g05680			BTB POZ and MATH domain-containing protein
FxaC_4g05700			Cationic amino acid transporter
FxaC_4g05760
FxaC_4g05780	K00962	GO:0000175,GO:0003674,GO:0003824,GO:0004518,GO:0004527,GO:0004532,GO:0004540,GO:0004654,GO:0005575,GO:0005622,GO:0005623,GO:0005737,GO:0006109,GO:0006139,GO:0006396,GO:0006401,GO:0006629,GO:0006720,GO:0006721,GO:0006725,GO:0006778,GO:0006779,GO:0006807,GO:0006950,GO:0007154,GO:0008150,GO:0008152,GO:0008299,GO:0008408,GO:0008610,GO:0009056,GO:0009057,GO:0009058,GO:0009267,GO:0009507,GO:0009532,GO:…	polyribonucleotide
FxaC_4g05800	K03859	GO:0000003,GO:0000506,GO:0000902,GO:0000904,GO:0003006,GO:0005575,GO:0005622,GO:0005623,GO:0005737,GO:0005783,GO:0006464,GO:0006497,GO:0006505,GO:0006506,GO:0006629,GO:0006643,GO:0006644,GO:0006650,GO:0006661,GO:0006664,GO:0006793,GO:0006796,GO:0008150,GO:0008152,GO:0008610,GO:0008654,GO:0009058,GO:0009059,GO:0009247,GO:0009653,GO:0009826,GO:0009846,GO:0009856,GO:0009860,GO:0009932,GO:0009987,GO:…	phosphatidylinositol N-acetylglucosaminyltransferase subunit
FxaC_4g05810			Pentatricopeptide repeat-containing protein
FxaC_4g05870	K04505	GO:0000139,GO:0003674,GO:0003824,GO:0004175,GO:0005575,GO:0005622,GO:0005623,GO:0005737,GO:0005783,GO:0005789,GO:0005794,GO:0005886,GO:0005887,GO:0008150,GO:0008152,GO:0008233,GO:0012505,GO:0016020,GO:0016021,GO:0016787,GO:0031090,GO:0031224,GO:0031226,GO:0042175,GO:0043226,GO:0043227,GO:0043229,GO:0043231,GO:0044422,GO:0044424,GO:0044425,GO:0044431,GO:0044432,GO:0044444,GO:0044446,GO:0044459,GO:…	presenilin-like protein
FxaC_4g05900			Retrotransposon protein
FxaC_4g05901			Leucine-rich repeat receptor-like protein kinase
FxaC_4g05960			CCT motif
FxaC_4g06020			Myb-related protein
FxaC_4g06030		GO:0005575,GO:0005623,GO:0005886,GO:0016020,GO:0044464,GO:0071944	expressed protein
FxaC_4g06040		GO:0005575,GO:0005622,GO:0005623,GO:0005737,GO:0006091,GO:0006461,GO:0008150,GO:0008152,GO:0009507,GO:0009534,GO:0009535,GO:0009536,GO:0009579,GO:0009987,GO:0015979,GO:0016020,GO:0016043,GO:0019684,GO:0022607,GO:0031976,GO:0031984,GO:0034357,GO:0034622,GO:0042651,GO:0043226,GO:0043227,GO:0043229,GO:0043231,GO:0043623,GO:0043933,GO:0044085,GO:0044237,GO:0044422,GO:0044424,GO:0044434,GO:0044435,GO:…	Tetratricopeptide repeat
FxaC_4g06050			Domain of unknown function (DUF309)
FxaC_4g06080			wuschel-related homeobox
FxaC_4g06130			Plant mobile domain
FxaC_4g06220			Conserved gene of
FxaC_4g06230	K03687	GO:0003674,GO:0005488,GO:0005507,GO:0005575,GO:0005622,GO:0005623,GO:0005737,GO:0005739,GO:0005759,GO:0009507,GO:0009532,GO:0009536,GO:0009570,GO:0009579,GO:0031974,GO:0043167,GO:0043169,GO:0043226,GO:0043227,GO:0043229,GO:0043231,GO:0043233,GO:0044422,GO:0044424,GO:0044429,GO:0044434,GO:0044435,GO:0044444,GO:0044446,GO:0044464,GO:0046872,GO:0046914,GO:0070013	Essential component of the PAM complex, a complex required for the translocation of transit peptide-containing proteins from the inner membrane into the mitochondrial matrix in an ATP-dependent manner (By similarity)
FxaC_4g06270		GO:0005575,GO:0005622,GO:0005623,GO:0005737,GO:0005768,GO:0005794,GO:0005802,GO:0043226,GO:0043227,GO:0043229,GO:0043231,GO:0044424,GO:0044444,GO:0044464
FxaC_4g06280	K10779,K11446		SNF2 family N-terminal domain
FxaC_4g06290			exocyst complex
FxaC_4g06310		GO:0005575,GO:0005623,GO:0005886,GO:0016020,GO:0044464,GO:0071944
FxaC_4g06320			Serine hydrolase (FSH1)
FxaC_4g06350			Conserved gene of
FxaC_4g06370		GO:0005575,GO:0016020	DnaJ domain
FxaC_4g06380		GO:0005575,GO:0005623,GO:0005886,GO:0016020,GO:0044464,GO:0071944	C-type lectin receptor-like tyrosine-protein kinase
FxaC_4g06390			Plant mobile domain
FxaC_4g06420			CRAL TRIO domain containing protein, expressed
FxaC_4g06470			thioredoxin-like
FxaC_4g06480			calmodulin-like protein
FxaC_4g06540			nonspecific lipid-transfer protein
FxaC_4g06550
FxaC_4g06560	K11883	GO:0000469,GO:0003674,GO:0003824,GO:0004518,GO:0004519,GO:0004521,GO:0004540,GO:0005575,GO:0005622,GO:0005623,GO:0005737,GO:0006139,GO:0006364,GO:0006396,GO:0006725,GO:0006807,GO:0007275,GO:0008150,GO:0008152,GO:0009553,GO:0009555,GO:0009987,GO:0010467,GO:0016070,GO:0016072,GO:0016787,GO:0016788,GO:0022613,GO:0032501,GO:0032502,GO:0034470,GO:0034641,GO:0034660,GO:0042254,GO:0043170,GO:0044085,GO:…	RNA-binding protein
FxaC_4g06610		GO:0003674,GO:0005575,GO:0005622,GO:0005623,GO:0005737,GO:0006091,GO:0008150,GO:0008152,GO:0009055,GO:0009507,GO:0009534,GO:0009535,GO:0009536,GO:0009579,GO:0009767,GO:0009987,GO:0015979,GO:0016020,GO:0019684,GO:0022900,GO:0031976,GO:0031984,GO:0034357,GO:0042651,GO:0043226,GO:0043227,GO:0043229,GO:0043231,GO:0044237,GO:0044422,GO:0044424,GO:0044434,GO:0044435,GO:0044436,GO:0044444,GO:0044446,GO:…	oxygen-evolving enhancer protein
FxaC_4g06620			Cysteine-rich receptor-like protein kinase
FxaC_4g06641			DJ-1/PfpI family
FxaC_4g06640	K18881		DJ-1/PfpI family
FxaC_4g06670	K12864		beta-catenin-like protein
FxaC_4g06680			tRNA-splicing endonuclease positive effector-related
FxaC_4g06681			Inherit from KOG: Retrotransposon protein
FxaC_4g06740			Set domain
FxaC_4g06750			Polyamine oxidase
FxaC_4g06760			Acyl coa ligase acetate-coa
FxaC_4g06770			Acyl coa ligase acetate-coa
FxaC_4g06820			mitochondrial transcription termination factor family protein
FxaC_4g06830			ala-interacting subunit
FxaC_4g06840
FxaC_4g06860	K01535	GO:0005575,GO:0005623,GO:0005886,GO:0016020,GO:0044464,GO:0071944	plasma membrane ATPase
FxaC_4g06870			Protein of unknown function, DUF594
FxaC_4g06930			Conserved gene of
FxaC_4g06940
FxaC_4g06960		GO:0001071,GO:0003674,GO:0003700,GO:0006355,GO:0008150,GO:0009889,GO:0010468,GO:0010556,GO:0019219,GO:0019222,GO:0031323,GO:0031326,GO:0050789,GO:0050794,GO:0051171,GO:0051252,GO:0060255,GO:0065007,GO:0080090,GO:2000112,GO:2001141	(No apical meristem) protein
FxaC_4g06970
FxaC_4g06990
FxaC_4g07060			NC domain-containing protein
FxaC_4g07090			NAK-like ser thr protein kinase
FxaC_4g07180		GO:0005575,GO:0005622,GO:0005623,GO:0005634,GO:0043226,GO:0043227,GO:0043229,GO:0043231,GO:0044424,GO:0044464	B3
FxaC_4g07190	K12161	GO:0005575,GO:0005622,GO:0005623,GO:0005737,GO:0044424,GO:0044464	Acts as a sulfur carrier required for 2-thiolation of mcm(5)S(2)U at tRNA wobble positions of tRNA(Lys), tRNA(Glu) and tRNA(Gln). Serves as sulfur donor in tRNA 2-thiolation reaction by thiocarboxylated (-COSH) at its C-terminus by MOCS3. The sulfur is then transferred to tRNA to form 2-thiolation of mcm(5)S(2)U. May also act as an ubiquitin-like protein that is covalently conjugated to other pro…
FxaC_4g07260			Conserved gene of
FxaC_4g07280			Polygalacturonase
FxaC_4g07290			Zinc knuckle
FxaC_4g07320			protein SCO1 homolog
FxaC_4g07340			Flowering time control
FxaC_4g07350			Transcription factor
FxaC_4g07370			Transcription factor
FxaC_4g07390			ATP-dependent DNA helicase
FxaC_4g07420	K06611	GO:0003674,GO:0003824,GO:0006950,GO:0006979,GO:0008150,GO:0008152,GO:0008378,GO:0009628,GO:0016740,GO:0016757,GO:0016758,GO:0047268,GO:0050896,GO:0080167	Stachyose
FxaC_4g07430	K09008		NADH dehydrogenase ubiquinone 1 alpha subcomplex assembly factor 3-like
FxaC_4g07450			Alba
FxaC_4g07460		GO:0005575,GO:0005623,GO:0005886,GO:0016020,GO:0044464,GO:0071944	von Willebrand factor type A domain
FxaC_4g07510			CACTA, En Spm sub-class
FxaC_4g07540		GO:0003674,GO:0003676,GO:0003677,GO:0005488,GO:0005575,GO:0005622,GO:0005623,GO:0005737,GO:0007154,GO:0007165,GO:0008150,GO:0009507,GO:0009536,GO:0009987,GO:0010019,GO:0023052,GO:0031930,GO:0043226,GO:0043227,GO:0043229,GO:0043231,GO:0044424,GO:0044444,GO:0044464,GO:0044699,GO:0044700,GO:0044763,GO:0050789,GO:0050794,GO:0050896,GO:0051716,GO:0065007,GO:0097159,GO:1901363	Pentatricopeptide repeat-containing protein
FxaC_4g07550		GO:0005575,GO:0005618,GO:0005622,GO:0005623,GO:0005737,GO:0005773,GO:0005774,GO:0005783,GO:0005794,GO:0009505,GO:0016020,GO:0030312,GO:0031090,GO:0043226,GO:0043227,GO:0043229,GO:0043231,GO:0044422,GO:0044424,GO:0044437,GO:0044444,GO:0044446,GO:0044464,GO:0071944	nodal modulator
FxaC_4g07570			Ribonucleases P MRP protein subunit POP1 containing protein, expressed
FxaC_4g07580			Pentatricopeptide repeat-containing protein
FxaC_4g07590
FxaC_4g07600	K12835		DEAD-box ATP-dependent RNA helicase
FxaC_4g07620			armadillo repeat-containing protein
FxaC_4g07630			zinc finger CCCH domain-containing protein
FxaC_4g07640	K11498		KISc
FxaC_4g07650			Isoleucyl-tRNA synthetase
FxaC_4g07690			acyl coa ligase acetate-coa synthetase-like protein
FxaC_4g07710			RNA-dependent RNA polymerase
FxaC_4g07740			Plant mobile domain
FxaC_4g07750			Glycosyl hydrolases family 18
FxaC_4g07770			Dof domain, zinc finger
FxaC_4g07840	K12820		Pre-mRNA-splicing factor ATP-dependent RNA
FxaC_4g07850			Retrotransposon protein
FxaC_4g07900			long chain acyl-CoA synthetase
FxaC_4g07910			Polygalacturonase
FxaC_4g07920			Polygalacturonase
FxaC_4g07930			long chain acyl-CoA synthetase
FxaC_4g08010			Polygalacturonase
FxaC_4g08070			repeat-containing protein
FxaC_4g08100	K00924		SHAGGY-related protein kinase
FxaC_4g08120	K08592		Ulp1 protease family, C-terminal catalytic domain
FxaC_4g08130	K12820		Pre-mRNA-splicing factor ATP-dependent RNA
FxaC_4g08170			phosphatase 2C
FxaC_4g08200			phosphatase 2C
FxaC_4g08210			Polyketide cyclase / dehydrase and lipid transport
FxaC_4g08250			Transcription factor
FxaC_4g08270	K04125		gibberellin
FxaC_4g08310	K11324		DNA methyltransferase 1-associated protein
FxaC_4g08330
FxaC_4g08320			NifU-like protein 1
FxaC_4g08430			agenet domain-containing protein
FxaC_4g08470			boron transporter
FxaC_4g08500	K10990	GO:0000003,GO:0000724,GO:0000725,GO:0006139,GO:0006259,GO:0006281,GO:0006302,GO:0006310,GO:0006725,GO:0006807,GO:0006950,GO:0006974,GO:0007049,GO:0007126,GO:0008150,GO:0008152,GO:0009987,GO:0022402,GO:0033554,GO:0034641,GO:0043170,GO:0044237,GO:0044238,GO:0044260,GO:0044699,GO:0044763,GO:0046483,GO:0048610,GO:0050896,GO:0051321,GO:0051716,GO:0071704,GO:0090304,GO:1901360	Domain of unknown function (DUF1767)
FxaC_4g08510		GO:0005575,GO:0005622,GO:0005623,GO:0005737,GO:0005829,GO:0044424,GO:0044444,GO:0044464	Protein of unknown function (DUF952)
FxaC_4g08520		GO:0000166,GO:0000287,GO:0000820,GO:0000821,GO:0001882,GO:0001883,GO:0003674,GO:0005488,GO:0005524,GO:0005575,GO:0005622,GO:0005623,GO:0005737,GO:0005829,GO:0006521,GO:0006807,GO:0008150,GO:0008152,GO:0009058,GO:0009314,GO:0009416,GO:0009507,GO:0009534,GO:0009536,GO:0009579,GO:0009628,GO:0009718,GO:0009743,GO:0009744,GO:0009812,GO:0009813,GO:0009889,GO:0010033,GO:0010307,GO:0010565,GO:0017076,GO:…	nitrogen regulatory protein P-II
FxaC_4g08530	K07937	GO:0000166,GO:0001882,GO:0001883,GO:0003674,GO:0005488,GO:0005525,GO:0005575,GO:0005622,GO:0005623,GO:0005737,GO:0005773,GO:0005794,GO:0005911,GO:0008047,GO:0008150,GO:0009506,GO:0016004,GO:0017076,GO:0019001,GO:0019222,GO:0030054,GO:0030234,GO:0032549,GO:0032550,GO:0032553,GO:0032555,GO:0032561,GO:0035639,GO:0036094,GO:0043085,GO:0043167,GO:0043168,GO:0043226,GO:0043227,GO:0043229,GO:0043231,GO:…	ADP-ribosylation factor
FxaC_4g08540			ANK
FxaC_4g08550			Inherit from KOG: Ankyrin Repeat
FxaC_4g08560
FxaC_4g08590			galactinol synthase
FxaC_4g08620			short-chain dehydrogenase reductase
FxaC_4g08650			expressed protein
FxaC_4g08670			Inherit from strNOG: CACTA, En Spm sub-class
FxaC_4g08680			NADP-dependent alkenal double bond reductase
FxaC_4g08730			expressed protein
FxaC_4g08750			Conserved gene of
FxaC_4g08800			zinc finger protein
FxaC_4g08860	K13205		AAR2 protein
FxaC_4g08930	K15446		tRNA guanosine-2'-O-methyltransferase TRM13 homolog
FxaC_4g08940			autophagy-related protein
FxaC_4g08950			WD40-like Beta Propeller Repeat
FxaC_4g08960		GO:0000151,GO:0005575,GO:0005622,GO:0005623,GO:0031461,GO:0032991,GO:0043234,GO:0044424,GO:0044464,GO:0080008	WD domain, G-beta repeat
FxaC_4g08961		GO:0000151,GO:0005575,GO:0005622,GO:0005623,GO:0031461,GO:0032991,GO:0043234,GO:0044424,GO:0044464,GO:0080008	WD domain, G-beta repeat
FxaC_4g08970	K00789	GO:0000096,GO:0003674,GO:0003824,GO:0004478,GO:0005575,GO:0005618,GO:0005622,GO:0005623,GO:0005634,GO:0005730,GO:0005737,GO:0005886,GO:0005911,GO:0006082,GO:0006520,GO:0006555,GO:0006725,GO:0006790,GO:0006807,GO:0006950,GO:0008150,GO:0008152,GO:0009058,GO:0009066,GO:0009266,GO:0009409,GO:0009506,GO:0009628,GO:0009698,GO:0009699,GO:0009808,GO:0009809,GO:0009987,GO:0016020,GO:0016740,GO:0016765,GO:…	Catalyzes the formation of S-adenosylmethionine from methionine and ATP (By similarity)
FxaC_4g09000			F-box domain
FxaC_4g09030			serine threonine protein kinase
FxaC_4g09070			Pfam:DUF88
FxaC_4g09080			Inherit from KOG: tRNA-splicing endonuclease positive
FxaC_4g09090			Inherit from KOG: tRNA-splicing endonuclease positive
FxaC_4g09110			Inherit from KOG: tRNA-splicing endonuclease positive
FxaC_4g09130			beta-galactosidase
FxaC_4g09140			SANT
FxaC_4g09160
FxaC_4g09220			N-terminal domain of NEFA-interacting nuclear protein NIP30
FxaC_4g09290			CTD small phosphatase-like protein
FxaC_4g09300	K05658		ABC transporter B family member
FxaC_4g09350			3-n-debenzoyl-2-deoxytaxol
FxaC_4g09360			Potassium channel
FxaC_4g09400		GO:0005575,GO:0005622,GO:0005623,GO:0005737,GO:0005829,GO:0044424,GO:0044444,GO:0044464	transport) protein
FxaC_4g09410	K03070	GO:0005575,GO:0005622,GO:0005623,GO:0005737,GO:0009507,GO:0009532,GO:0009534,GO:0009535,GO:0009536,GO:0009570,GO:0009579,GO:0016020,GO:0031976,GO:0031984,GO:0034357,GO:0042651,GO:0043226,GO:0043227,GO:0043229,GO:0043231,GO:0044422,GO:0044424,GO:0044434,GO:0044435,GO:0044436,GO:0044444,GO:0044446,GO:0044464,GO:0055035	Protein translocase subunit secA
FxaC_4g09430		GO:0005575,GO:0005622,GO:0005623,GO:0005737,GO:0005773,GO:0043226,GO:0043227,GO:0043229,GO:0043231,GO:0044424,GO:0044444,GO:0044464	glycoside hydrolase family 28 protein
FxaC_4g09440			zinc finger
FxaC_4g09460		GO:0001071,GO:0003674,GO:0003700,GO:0005575,GO:0005622,GO:0005623,GO:0005634,GO:0006355,GO:0008150,GO:0009889,GO:0010468,GO:0010556,GO:0019219,GO:0019222,GO:0031323,GO:0031326,GO:0043226,GO:0043227,GO:0043229,GO:0043231,GO:0044424,GO:0044464,GO:0050789,GO:0050794,GO:0051171,GO:0051252,GO:0060255,GO:0065007,GO:0080090,GO:2000112,GO:2001141	WRKY transcription factor
FxaC_4g09470	K07562	GO:0005575,GO:0005622,GO:0005623,GO:0005634,GO:0005737,GO:0005829,GO:0006611,GO:0006810,GO:0006886,GO:0006913,GO:0006996,GO:0007029,GO:0008104,GO:0008150,GO:0009832,GO:0009834,GO:0009987,GO:0015031,GO:0016043,GO:0016482,GO:0033036,GO:0034613,GO:0042546,GO:0043226,GO:0043227,GO:0043229,GO:0043231,GO:0044085,GO:0044424,GO:0044444,GO:0044464,GO:0044699,GO:0044763,GO:0044765,GO:0045184,GO:0046907,GO:…	60S ribosomal export protein
FxaC_4g09480			chitinase
FxaC_4g09490	K00231	GO:0003674,GO:0003824,GO:0004729,GO:0005575,GO:0005622,GO:0005623,GO:0005737,GO:0006725,GO:0006778,GO:0006779,GO:0006807,GO:0008150,GO:0008152,GO:0009058,GO:0009507,GO:0009526,GO:0009534,GO:0009536,GO:0009579,GO:0009941,GO:0009987,GO:0016491,GO:0016627,GO:0016634,GO:0018130,GO:0019438,GO:0031967,GO:0031975,GO:0031976,GO:0031984,GO:0033013,GO:0033014,GO:0034641,GO:0043226,GO:0043227,GO:0043229,GO:…	Protoporphyrinogen oxidase
FxaC_4g09500
FxaC_4g09501
FxaC_4g09502	K15053		Charged multivesicular body protein
FxaC_4g09510		GO:0005575,GO:0005618,GO:0005623,GO:0007275,GO:0008150,GO:0008544,GO:0009653,GO:0009888,GO:0009913,GO:0009987,GO:0010015,GO:0010053,GO:0010054,GO:0016020,GO:0016049,GO:0021700,GO:0022622,GO:0030154,GO:0030312,GO:0030855,GO:0032501,GO:0032502,GO:0040007,GO:0043588,GO:0044464,GO:0044699,GO:0044707,GO:0044763,GO:0044767,GO:0048364,GO:0048468,GO:0048469,GO:0048513,GO:0048588,GO:0048589,GO:0048731,GO:…	atexpa7, exp7, atexp7, athexp alpha 1.26, expa7 atexpa7 (arabidopsis thaliana expansin a7)
FxaC_4g09520
FxaC_4g09530	K19882		Pectinacetylesterase family
FxaC_4g09540	K08869	GO:0003674,GO:0005215,GO:0005575,GO:0005622,GO:0005623,GO:0005737,GO:0005739,GO:0005740,GO:0005743,GO:0005746,GO:0006461,GO:0006725,GO:0006778,GO:0006787,GO:0006807,GO:0006810,GO:0008150,GO:0008152,GO:0009056,GO:0009987,GO:0015994,GO:0015996,GO:0016020,GO:0016043,GO:0017004,GO:0019439,GO:0019866,GO:0022607,GO:0031090,GO:0031966,GO:0031967,GO:0031975,GO:0033013,GO:0033015,GO:0034622,GO:0034641,GO:…	chaperone activity of bc1 complex-like
FxaC_4g09590			heat shock protein
FxaC_4g09610			Polygalacturonase
FxaC_4g09620			Polygalacturonase
FxaC_4g09630			glyoxalase bleomycin resistance protein dioxygenase
FxaC_4g09640	K18551		Haloacid dehalogenase-like hydrolase family protein
FxaC_4g09650	K03768	GO:0000096,GO:0000097,GO:0000413,GO:0003674,GO:0003755,GO:0003824,GO:0005575,GO:0005576,GO:0005622,GO:0005623,GO:0005737,GO:0005829,GO:0005840,GO:0006082,GO:0006464,GO:0006520,GO:0006534,GO:0006790,GO:0006807,GO:0006950,GO:0006952,GO:0006970,GO:0006979,GO:0007154,GO:0007165,GO:0008150,GO:0008152,GO:0008652,GO:0009058,GO:0009069,GO:0009070,GO:0009314,GO:0009416,GO:0009507,GO:0009526,GO:0009532,GO:…	PPIases accelerate the folding of proteins (By similarity)
FxaC_4g09660		GO:0005575,GO:0005622,GO:0005623,GO:0005737,GO:0009507,GO:0009536,GO:0043226,GO:0043227,GO:0043229,GO:0043231,GO:0044424,GO:0044444,GO:0044464	Polyketide cyclase / dehydrase and lipid transport
FxaC_4g09680			transcription factor
FxaC_4g09720			aspartic proteinase
FxaC_4g09730			ANX
FxaC_4g09740	K17095	GO:0000166,GO:0001882,GO:0001883,GO:0003674,GO:0003824,GO:0004601,GO:0005488,GO:0005507,GO:0005509,GO:0005515,GO:0005524,GO:0005575,GO:0005576,GO:0005618,GO:0005622,GO:0005623,GO:0005737,GO:0005739,GO:0005773,GO:0005774,GO:0005829,GO:0005886,GO:0005911,GO:0006810,GO:0006811,GO:0006812,GO:0006813,GO:0006816,GO:0006950,GO:0006970,GO:0006979,GO:0008150,GO:0008152,GO:0008270,GO:0009266,GO:0009408,GO:…	Annexin Arabidopsis
FxaC_4g09750
FxaC_4g09760			Hepatocellular carcinoma-associated antigen 59
FxaC_4g09770		GO:0005575,GO:0005622,GO:0005623,GO:0005737,GO:0005829,GO:0044424,GO:0044444,GO:0044464	Inherit from euNOG: phosphatase domain containing, paladin 1
FxaC_4g09820			PHD finger protein At1g33420-like
FxaC_4g09830			transporter
FxaC_4g09870
FxaC_4g09880			glutamine phosphoribosylpyrophosphate amidotransferase
FxaC_4g09890
FxaC_4g09900			Ribosomal L18p/L5e family
FxaC_4g09910	K01869	GO:0005575,GO:0005622,GO:0005623,GO:0005737,GO:0005829,GO:0005911,GO:0009506,GO:0009507,GO:0009536,GO:0030054,GO:0043226,GO:0043227,GO:0043229,GO:0043231,GO:0044424,GO:0044444,GO:0044464,GO:0055044	Leucyl-tRNA synthetase
FxaC_4g09950		GO:0002252,GO:0002376,GO:0005575,GO:0005622,GO:0005623,GO:0005737,GO:0005783,GO:0005829,GO:0006139,GO:0006396,GO:0006725,GO:0006807,GO:0006950,GO:0006952,GO:0006955,GO:0007275,GO:0008150,GO:0008152,GO:0009058,GO:0009607,GO:0009615,GO:0009616,GO:0009791,GO:0009892,GO:0009987,GO:0010025,GO:0010033,GO:0010050,GO:0010166,GO:0010267,GO:0010467,GO:0010468,GO:0010605,GO:0010608,GO:0010629,GO:0014070,GO:…	Protein SUPPRESSOR OF GENE SILENCING
FxaC_4g09960			Cathepsin B-like
FxaC_4g09970			Dof-type zinc finger protein
FxaC_4g10000			long-chain-alcohol O-fatty-acyltransferase
FxaC_4g10010			long-chain-alcohol O-fatty-acyltransferase
FxaC_4g10020			exocyst complex
FxaC_4g10030			Got1/Sft2-like family
FxaC_4g10040			Histone deacetylation protein Rxt3
FxaC_4g10041			Histone deacetylation protein Rxt3
FxaC_4g10050			Ankyrin repeat
FxaC_4g10060	K05302		SET domain-containing protein
FxaC_4g10070	K05016	GO:0000325,GO:0005575,GO:0005622,GO:0005623,GO:0005737,GO:0005773,GO:0005774,GO:0009705,GO:0016020,GO:0031090,GO:0043226,GO:0043227,GO:0043229,GO:0043231,GO:0044422,GO:0044424,GO:0044437,GO:0044444,GO:0044446,GO:0044464	chloride channel
FxaC_4g10080	K13116		DEAD-box ATP-dependent RNA helicase
FxaC_4g10090			ABC transporter D family member
FxaC_4g10100
FxaC_4g10110	K06236,K08775		BRCA2, oligonucleotide/oligosaccharide-binding, domain 1
FxaC_4g10120			domain-containing protein
FxaC_4g10130			VQ motif
FxaC_4g10140			Histone deacetylase
FxaC_4g10150			Cleft lip and palate transmembrane protein
FxaC_4g10160			MAC/Perforin domain
FxaC_4g10170		GO:0005575,GO:0005623,GO:0005886,GO:0016020,GO:0044464,GO:0071944	Domain of unknown function (DUF3475)
FxaC_4g10220		GO:0005575,GO:0005623,GO:0005886,GO:0016020,GO:0044464,GO:0071944	LRR receptor-like serine threonine-protein kinase
FxaC_4g10230	K11271		Sister chromatid cohesion protein
FxaC_4g10240			Ammonium Transporter
FxaC_4g10250	K03320	GO:0005575,GO:0016020	Ammonium Transporter
FxaC_4g10270		GO:0005575,GO:0006885,GO:0008150,GO:0016020,GO:0042592,GO:0048878,GO:0050801,GO:0055067,GO:0055080,GO:0065007,GO:0065008	Cation H( ) antiporter
FxaC_4g10280			monovalent cation proton antiporter sodium hydrogen antiporter
FxaC_4g10320	K01955		carbamoyl-phosphate synthase large
FxaC_4g10330			magnesium transporter
FxaC_4g10350			E3 ubiquitin-protein ligase
FxaC_4g10360	K09422	GO:0000003,GO:0001071,GO:0003006,GO:0003674,GO:0003700,GO:0005575,GO:0005622,GO:0005623,GO:0005634,GO:0006355,GO:0007275,GO:0007276,GO:0008150,GO:0009555,GO:0009889,GO:0009987,GO:0010468,GO:0010556,GO:0019219,GO:0019222,GO:0019953,GO:0022412,GO:0022414,GO:0030154,GO:0031323,GO:0031326,GO:0032501,GO:0032502,GO:0032504,GO:0043226,GO:0043227,GO:0043229,GO:0043231,GO:0044424,GO:0044464,GO:0044699,GO:…	Transcription factor
FxaC_4g10370			Cytochrome p450
FxaC_4g10400			CBS domain-containing protein
FxaC_4g10410		GO:0000003,GO:0007275,GO:0008150,GO:0009555,GO:0009566,GO:0009567,GO:0019953,GO:0022414,GO:0032501,GO:0032502,GO:0044699,GO:0044702,GO:0044707,GO:0048229,GO:0048856
FxaC_4g10430	K00616		K00616 transaldolase EC 2.2.1.2
FxaC_4g10450			filament-like plant protein
FxaC_4g10470			glutamyl-tRNA(Gln) amidotransferase subunit
FxaC_4g10520			Pentatricopeptide repeat-containing protein
FxaC_4g10540			Conserved gene of
FxaC_4g10550			Conserved gene of
FxaC_4g10560		GO:0005575,GO:0005622,GO:0005623,GO:0005737,GO:0005829,GO:0006996,GO:0008150,GO:0009314,GO:0009416,GO:0009628,GO:0009637,GO:0009657,GO:0009658,GO:0009902,GO:0009903,GO:0009904,GO:0009987,GO:0016043,GO:0044424,GO:0044444,GO:0044464,GO:0044699,GO:0044763,GO:0050896,GO:0051179,GO:0051234,GO:0051640,GO:0051641,GO:0051644,GO:0051649,GO:0051656,GO:0051667,GO:0071840	protein PLASTID MOVEMENT IMPAIRED
FxaC_4g10570			Leucine-rich repeat receptor-like protein kinase
FxaC_4g10590			Lipase (class 3)
FxaC_4g10600	K00901		Diacylglycerol kinase
FxaC_4g10610	K17604		Pfam:MuDR
FxaC_4g10660	K02469	GO:0003674,GO:0003824,GO:0003916,GO:0003918,GO:0005575,GO:0005622,GO:0005623,GO:0005634,GO:0005654,GO:0005737,GO:0005739,GO:0006139,GO:0006152,GO:0006163,GO:0006195,GO:0006200,GO:0006259,GO:0006260,GO:0006261,GO:0006265,GO:0006725,GO:0006753,GO:0006793,GO:0006796,GO:0006807,GO:0007059,GO:0008094,GO:0008150,GO:0008152,GO:0009056,GO:0009058,GO:0009059,GO:0009116,GO:0009117,GO:0009119,GO:0009123,GO:…	DNA gyrase subunit A
FxaC_4g10670	K15026	GO:0005575,GO:0005623,GO:0005886,GO:0016020,GO:0044464,GO:0071944	eukaryotic translation initiation factor
FxaC_4g10680			Dehydrogenase
FxaC_4g10690			PHP domain
FxaC_4g10700			VHS and GAT domain containing protein, expressed
FxaC_4g10710			ATP-utilising chromatin assembly and remodelling N-terminal
FxaC_4g10720			DNA replication complex GINS protein
FxaC_4g10740			glycosyltransferase At5g03795-like
FxaC_4g10750			Translation initiation factor eIF-2B
FxaC_4g10760			Conserved gene of
FxaC_4g10780		GO:0005575,GO:0005622,GO:0005623,GO:0005737,GO:0009507,GO:0009536,GO:0043226,GO:0043227,GO:0043229,GO:0043231,GO:0044424,GO:0044444,GO:0044464	plastid-lipid-associated protein 7
FxaC_4g10790			cysteine
FxaC_4g10800	K05527		BolA-like protein
FxaC_4g10820			trihelix transcription factor GT-2-like
FxaC_4g10830
FxaC_4g10840			DnaJ domain
FxaC_4g10860		GO:0005575,GO:0016020	auxin-induced protein
FxaC_4g10920	K00517,K13260	GO:0005575,GO:0005622,GO:0005623,GO:0005737,GO:0005783,GO:0005886,GO:0008150,GO:0009628,GO:0016020,GO:0043226,GO:0043227,GO:0043229,GO:0043231,GO:0044424,GO:0044444,GO:0044464,GO:0050896,GO:0071944,GO:0080167	cytochrome P450
FxaC_4g10940			Transcription elongation factor
FxaC_4g10950			Pfam:DUF88
FxaC_4g10970			FAD binding domain
FxaC_4g11050			FAD binding domain
FxaC_4g11080	K00083		Cinnamyl alcohol dehydrogenase
FxaC_4g11090			Alginate lyase
FxaC_4g11100			WD repeat domain-containing protein
FxaC_4g11120			cellulose synthase A catalytic subunit
FxaC_4g11130			Alba
FxaC_4g11150			RNA-binding protein
FxaC_4g11210			Protein of unknown function (DUF502)
FxaC_4g11220			Pentatricopeptide repeat-containing protein
FxaC_4g11240			Pentatricopeptide repeat-containing protein
FxaC_4g11250			Pentatricopeptide repeat-containing protein
FxaC_4g11300			Provides the precursors necessary for DNA synthesis. Catalyzes the biosynthesis of deoxyribonucleotides from the corresponding ribonucleotides (By similarity)
FxaC_4g11301	K08867		serine threonine-protein kinase
FxaC_4g11330			coiled-coil domain-containing protein 111
FxaC_4g11340			Plant mobile domain
FxaC_4g11351			Inherit from strNOG: CACTA, En Spm sub-class
FxaC_4g11390		GO:0000086,GO:0000278,GO:0005575,GO:0005622,GO:0005623,GO:0005634,GO:0007049,GO:0007275,GO:0008150,GO:0009653,GO:0009888,GO:0009933,GO:0009934,GO:0009987,GO:0016020,GO:0022402,GO:0022603,GO:0032501,GO:0032502,GO:0043226,GO:0043227,GO:0043229,GO:0043231,GO:0044424,GO:0044464,GO:0044699,GO:0044707,GO:0044763,GO:0044767,GO:0044770,GO:0044772,GO:0048507,GO:0048509,GO:0048513,GO:0048532,GO:0048731,GO:…	TPR
FxaC_4g11420			calmodulin-like protein
FxaC_4g11430			U-box domain-containing protein
FxaC_4g11510			CACTA, En Spm sub-class
FxaC_4g11560			WD domain, G-beta repeat
FxaC_4g11570
FxaC_4g11580	K09903	GO:0005575,GO:0005622,GO:0005623,GO:0005737,GO:0009507,GO:0009536,GO:0043226,GO:0043227,GO:0043229,GO:0043231,GO:0044424,GO:0044444,GO:0044464	Amino acid kinase family
FxaC_4g11690			Nucleotide-diphospho-sugar transferase
FxaC_4g11710			zinc finger CCCH domain-containing protein
FxaC_4g11720		GO:0000003,GO:0001071,GO:0003006,GO:0003674,GO:0003700,GO:0005575,GO:0005622,GO:0005623,GO:0005634,GO:0006355,GO:0007275,GO:0008150,GO:0009653,GO:0009791,GO:0009886,GO:0009887,GO:0009889,GO:0009908,GO:0010468,GO:0010500,GO:0010556,GO:0019219,GO:0019222,GO:0022414,GO:0031323,GO:0031326,GO:0032501,GO:0032502,GO:0043226,GO:0043227,GO:0043229,GO:0043231,GO:0044424,GO:0044464,GO:0044699,GO:0044707,GO:…	sequence-specific DNA binding transcription factor activity
FxaC_4g11770			powdery mildew resistant protein 5
FxaC_4g11790			tRNA (Guanine-1)-methyltransferase
FxaC_4g11800	K10751	GO:0000724,GO:0000725,GO:0005575,GO:0005622,GO:0005623,GO:0005634,GO:0006139,GO:0006259,GO:0006281,GO:0006302,GO:0006310,GO:0006323,GO:0006325,GO:0006333,GO:0006334,GO:0006338,GO:0006725,GO:0006807,GO:0006950,GO:0006974,GO:0006996,GO:0007275,GO:0008150,GO:0008152,GO:0008283,GO:0008544,GO:0009555,GO:0009653,GO:0009888,GO:0009913,GO:0009933,GO:0009987,GO:0010026,GO:0016043,GO:0016568,GO:0022607,GO:…	Chromatin assembly factor 1 subunit
FxaC_4g11810			cell wall vacuolar inhibitor of fructosidase
FxaC_4g11860			Aminotransferase class-V
FxaC_4g11870	K03798	GO:0005575,GO:0005622,GO:0005623,GO:0005737,GO:0007275,GO:0008150,GO:0009507,GO:0009526,GO:0009536,GO:0009790,GO:0009941,GO:0031967,GO:0031975,GO:0032501,GO:0032502,GO:0043226,GO:0043227,GO:0043229,GO:0043231,GO:0044422,GO:0044424,GO:0044434,GO:0044435,GO:0044444,GO:0044446,GO:0044464,GO:0044699,GO:0044707,GO:0044767,GO:0048856	ATP-dependent zinc metalloprotease FtsH-like
FxaC_4g11910			ABC transporter G family member
FxaC_4g11930			ABC transporter G family member
FxaC_4g11960			LRR receptor-like serine threonine-protein kinase
FxaC_4g11970
FxaC_4g11980
FxaC_4g12010			Aminotransferase class-V
FxaC_4g12020	K06990		Mediator of cell motility 1
FxaC_4g12030	K03798	GO:0005575,GO:0005622,GO:0005623,GO:0005737,GO:0007275,GO:0008150,GO:0009507,GO:0009526,GO:0009536,GO:0009790,GO:0009941,GO:0031967,GO:0031975,GO:0032501,GO:0032502,GO:0043226,GO:0043227,GO:0043229,GO:0043231,GO:0044422,GO:0044424,GO:0044434,GO:0044435,GO:0044444,GO:0044446,GO:0044464,GO:0044699,GO:0044707,GO:0044767,GO:0048856	ATP-dependent zinc metalloprotease FtsH-like
FxaC_4g12040		GO:0005575,GO:0005622,GO:0005623,GO:0005634,GO:0005737,GO:0043226,GO:0043227,GO:0043229,GO:0043231,GO:0044424,GO:0044464	DUF246 domain-containing protein
FxaC_4g12050	K19801	GO:0000003,GO:0000902,GO:0000904,GO:0003006,GO:0003674,GO:0003824,GO:0004430,GO:0005575,GO:0005622,GO:0005623,GO:0005634,GO:0005737,GO:0005829,GO:0006629,GO:0006644,GO:0006650,GO:0006793,GO:0006796,GO:0007275,GO:0008150,GO:0008152,GO:0008544,GO:0009653,GO:0009826,GO:0009856,GO:0009860,GO:0009888,GO:0009913,GO:0009932,GO:0009987,GO:0010015,GO:0010053,GO:0010054,GO:0012506,GO:0016020,GO:0016023,GO:…	Phosphatidylinositol 4-kinase beta
FxaC_4g12070	K17796	GO:0005575,GO:0005622,GO:0005623,GO:0005737,GO:0005739,GO:0005740,GO:0005743,GO:0007275,GO:0008150,GO:0009791,GO:0016020,GO:0019866,GO:0031090,GO:0031966,GO:0031967,GO:0031975,GO:0032501,GO:0032502,GO:0043226,GO:0043227,GO:0043229,GO:0043231,GO:0044422,GO:0044424,GO:0044429,GO:0044444,GO:0044446,GO:0044464,GO:0044699,GO:0044707,GO:0090351	import inner membrane translocase subunit
FxaC_4g12080	K14376	GO:0005575,GO:0005622,GO:0005623,GO:0005634,GO:0006139,GO:0006396,GO:0006725,GO:0006807,GO:0008150,GO:0008152,GO:0009987,GO:0010467,GO:0016070,GO:0031123,GO:0034641,GO:0043170,GO:0043226,GO:0043227,GO:0043229,GO:0043231,GO:0043631,GO:0044237,GO:0044238,GO:0044260,GO:0044424,GO:0044464,GO:0046483,GO:0071704,GO:0090304,GO:1901360	poly(A) polymerase-like
FxaC_4g12090			BTB POZ domain-containing protein At2g13690-like
FxaC_4g12100		GO:0006139,GO:0006259,GO:0006304,GO:0006305,GO:0006306,GO:0006725,GO:0006807,GO:0008150,GO:0008152,GO:0009987,GO:0010468,GO:0019222,GO:0032259,GO:0034641,GO:0040029,GO:0043170,GO:0043412,GO:0043414,GO:0044237,GO:0044238,GO:0044260,GO:0044728,GO:0046483,GO:0050789,GO:0060255,GO:0065007,GO:0071704,GO:0090304,GO:1901360	DNA (cytosine-5-)-methyltransferase
FxaC_4g12110	K11000	GO:0000003,GO:0000271,GO:0000902,GO:0000904,GO:0001558,GO:0003006,GO:0005575,GO:0005623,GO:0005886,GO:0005975,GO:0005976,GO:0006073,GO:0006074,GO:0006075,GO:0007049,GO:0007275,GO:0008150,GO:0008152,GO:0009058,GO:0009059,GO:0009250,GO:0009555,GO:0009556,GO:0009653,GO:0009826,GO:0009846,GO:0009856,GO:0009860,GO:0009932,GO:0009987,GO:0010208,GO:0010769,GO:0010927,GO:0016020,GO:0016043,GO:0016049,GO:…	Vta1 like
FxaC_4g12111			Pfam:hATC
FxaC_4g12140			Glycoside hydrolase family 28 protein polygalacturonase (pectinase) family protein
FxaC_4g12150			Photosystem I reaction center subunit
FxaC_4g12151	K15356	GO:0000139,GO:0003674,GO:0005215,GO:0005338,GO:0005458,GO:0005575,GO:0005622,GO:0005623,GO:0005737,GO:0005794,GO:0006810,GO:0006862,GO:0008150,GO:0009987,GO:0012505,GO:0015215,GO:0015748,GO:0015780,GO:0015784,GO:0015931,GO:0015932,GO:0016020,GO:0022857,GO:0022891,GO:0022892,GO:0031090,GO:0036079,GO:0036080,GO:0043226,GO:0043227,GO:0043229,GO:0043231,GO:0044422,GO:0044424,GO:0044431,GO:0044444,GO:…	GDP-mannose transporter
FxaC_4g12170			myosin-J heavy chain-like
FxaC_4g12180	K11664		vacuolar protein sorting-associated protein 72
FxaC_4g12230			- STE kinases include homologs to sterile 7, sterile 11 and sterile 20 from yeast, expressed
FxaC_4g12240	K00857	GO:0003674,GO:0003824,GO:0004797,GO:0006139,GO:0006725,GO:0006753,GO:0006793,GO:0006796,GO:0006807,GO:0008150,GO:0008152,GO:0009058,GO:0009117,GO:0009123,GO:0009124,GO:0009157,GO:0009162,GO:0009165,GO:0009987,GO:0016301,GO:0016310,GO:0016740,GO:0016772,GO:0018130,GO:0019136,GO:0019205,GO:0019206,GO:0019438,GO:0019637,GO:0034641,GO:0034654,GO:0044237,GO:0044238,GO:0044249,GO:0044271,GO:0044281,GO:…	thymidine kinase
FxaC_4g12250			Glycoside hydrolase family 28 protein polygalacturonase (pectinase) family protein
FxaC_4g12270			hydroquinone:oxygen oxidoreductase activity
FxaC_4g12280	K12624	GO:0003674,GO:0003676,GO:0003723,GO:0005488,GO:0006950,GO:0008150,GO:0009414,GO:0009415,GO:0009628,GO:0009719,GO:0009725,GO:0009737,GO:0010033,GO:0010035,GO:0033993,GO:0042221,GO:0050896,GO:0097159,GO:0097305,GO:1901363,GO:1901700	U6 snRNA-associated Sm-like protein
FxaC_4g12300			ras-related protein
FxaC_4g12320			RWP-RK domain-containing protein
FxaC_4g12350
FxaC_4g12360			U-box domain-containing protein
FxaC_4g12380	K01262	GO:0005575,GO:0005622,GO:0005623,GO:0005737,GO:0009507,GO:0009532,GO:0009536,GO:0009570,GO:0043226,GO:0043227,GO:0043229,GO:0043231,GO:0044422,GO:0044424,GO:0044434,GO:0044435,GO:0044444,GO:0044446,GO:0044464	xaa-Pro aminopeptidase
FxaC_4g12390		GO:0005575,GO:0006885,GO:0008150,GO:0016020,GO:0042592,GO:0048878,GO:0050801,GO:0055067,GO:0055080,GO:0065007,GO:0065008	Cation H( ) antiporter
FxaC_4g12430	K08592		Ulp1 protease family, C-terminal catalytic domain
FxaC_4g12460			Plant mobile domain
FxaC_4g12470			Converts adenosine 3'-phosphate 5'-phosphosulfate (PAPS) to adenosine 5'-phosphosulfate (APS) and 3'(2')-phosphoadenosine 5'- phosphate (PAP) to AMP
FxaC_4g12480			transferase activity, transferring hexosyl groups
FxaC_4g12490		GO:0005575,GO:0005623,GO:0005886,GO:0016020,GO:0044464,GO:0071944	ABC transporter
FxaC_4g12500	K00166		2-oxoisovalerate dehydrogenase subunit alpha
FxaC_4g12540		GO:0003674,GO:0003824,GO:0005488,GO:0005515,GO:0005575,GO:0005622,GO:0005623,GO:0005634,GO:0005737,GO:0005829,GO:0006464,GO:0006476,GO:0008092,GO:0008150,GO:0008152,GO:0009507,GO:0009536,GO:0009987,GO:0015631,GO:0016787,GO:0016810,GO:0016811,GO:0019213,GO:0019538,GO:0019899,GO:0019902,GO:0019903,GO:0033558,GO:0035601,GO:0036211,GO:0042903,GO:0043014,GO:0043170,GO:0043226,GO:0043227,GO:0043229,GO:…	Histone deacetylase
FxaC_4g12580			ABC transporter G family member
FxaC_4g12590
FxaC_4g12600			expressed protein
FxaC_4g12610			methyltransferase
FxaC_4g12620			Major Facilitator superfamily
FxaC_4g12640	K13963	GO:0003674,GO:0004857,GO:0004866,GO:0004867,GO:0004869,GO:0005575,GO:0005576,GO:0008150,GO:0010466,GO:0010951,GO:0019222,GO:0030162,GO:0030234,GO:0030414,GO:0043086,GO:0044092,GO:0048046,GO:0050789,GO:0050790,GO:0051246,GO:0051336,GO:0051346,GO:0052547,GO:0052548,GO:0060255,GO:0061134,GO:0061135,GO:0065007,GO:0065009,GO:0080090	K13963 serpin B
FxaC_4g12650		GO:0000003,GO:0000902,GO:0000904,GO:0002376,GO:0003006,GO:0005575,GO:0005622,GO:0005623,GO:0005634,GO:0006950,GO:0006952,GO:0006955,GO:0007154,GO:0007165,GO:0007275,GO:0007568,GO:0008150,GO:0008544,GO:0009314,GO:0009416,GO:0009607,GO:0009627,GO:0009628,GO:0009648,GO:0009653,GO:0009743,GO:0009756,GO:0009791,GO:0009814,GO:0009888,GO:0009913,GO:0009987,GO:0010026,GO:0010033,GO:0010090,GO:0010150,GO:…
FxaC_4g12670			Nuclear movement family protein
FxaC_4g12680			Phosphatidate cytidylyltransferase family protein
FxaC_4g12700			DNA polymerase
FxaC_4g12710			E3 ubiquitin-protein ligase
FxaC_4g12740			DNA excision repair protein ERCC-6-like
FxaC_4g12750			kinase family
FxaC_4g12800	K14842		Ribosome biogenesis protein NSA2
FxaC_4g12830	K02995	GO:0000462,GO:0003674,GO:0003735,GO:0005198,GO:0005575,GO:0005622,GO:0005623,GO:0005737,GO:0005829,GO:0005840,GO:0006139,GO:0006364,GO:0006396,GO:0006412,GO:0006414,GO:0006725,GO:0006807,GO:0008150,GO:0008152,GO:0009058,GO:0009059,GO:0009987,GO:0010467,GO:0015935,GO:0016070,GO:0016072,GO:0019538,GO:0022613,GO:0022626,GO:0022627,GO:0030490,GO:0030529,GO:0032991,GO:0034470,GO:0034641,GO:0034645,GO:…	40S ribosomal protein S8
FxaC_4g12840	K11498		KISc
FxaC_4g12860			40S ribosomal protein S8
FxaC_4g12880	K11498		KISc
FxaC_4g12890			40S ribosomal protein S8
FxaC_4g12930			F-box protein
FxaC_4g12940		GO:0005575,GO:0005622,GO:0005623,GO:0005634,GO:0043226,GO:0043227,GO:0043229,GO:0043231,GO:0044424,GO:0044464	Ubiquitin-binding WIYLD domain
FxaC_4g12950	K05906	GO:0000323,GO:0001735,GO:0003674,GO:0003824,GO:0005575,GO:0005622,GO:0005623,GO:0005737,GO:0005764,GO:0005773,GO:0005774,GO:0006508,GO:0006629,GO:0006644,GO:0006720,GO:0006721,GO:0006793,GO:0006796,GO:0007154,GO:0007165,GO:0008150,GO:0008152,GO:0009056,GO:0009057,GO:0009719,GO:0009725,GO:0009737,GO:0009738,GO:0009755,GO:0009987,GO:0010033,GO:0016020,GO:0016491,GO:0016667,GO:0016670,GO:0019538,GO:…	farnesylcysteine
FxaC_4g12960	K09875	GO:0005575,GO:0005622,GO:0005623,GO:0005737,GO:0005783,GO:0005789,GO:0012505,GO:0016020,GO:0031090,GO:0042175,GO:0043226,GO:0043227,GO:0043229,GO:0043231,GO:0044422,GO:0044424,GO:0044425,GO:0044432,GO:0044444,GO:0044446,GO:0044464	Aquaporin
FxaC_4g12970			DNA binding protein binding transcription coactivator
FxaC_4g13010			Pyridoxal
FxaC_4g13040			Conserved gene of
FxaC_4g13051			Pfam:DUF662
FxaC_4g13120			psbP domain-containing protein 2
FxaC_4g13130			NAD-dependent protein deacetylase which modulates the activities of several enzymes which are inactive in their acetylated form (By similarity)
FxaC_4g13140		GO:0000785,GO:0003674,GO:0003682,GO:0005085,GO:0005488,GO:0005575,GO:0005622,GO:0005623,GO:0005634,GO:0005694,GO:0005737,GO:0005829,GO:0008150,GO:0009314,GO:0009411,GO:0009416,GO:0009605,GO:0009628,GO:0009649,GO:0010224,GO:0019222,GO:0030234,GO:0030695,GO:0042752,GO:0043226,GO:0043227,GO:0043228,GO:0043229,GO:0043231,GO:0043232,GO:0044422,GO:0044424,GO:0044427,GO:0044444,GO:0044446,GO:0044464,GO:…	E3 ubiquitin-protein ligase
FxaC_4g13160	K10581		Ubiquitin-conjugating enzyme
FxaC_4g13180	K10686	GO:0003674,GO:0003824,GO:0005488,GO:0005515,GO:0005575,GO:0005622,GO:0005623,GO:0005634,GO:0006464,GO:0008150,GO:0008152,GO:0008641,GO:0009987,GO:0019538,GO:0019781,GO:0032446,GO:0036211,GO:0043170,GO:0043226,GO:0043227,GO:0043229,GO:0043231,GO:0043412,GO:0044237,GO:0044238,GO:0044260,GO:0044267,GO:0044424,GO:0044464,GO:0045116,GO:0046982,GO:0046983,GO:0070647,GO:0071704	E1 C-terminal related 1
FxaC_4g13190		GO:0005575,GO:0005622,GO:0005623,GO:0005737,GO:0005829,GO:0005886,GO:0016020,GO:0044424,GO:0044444,GO:0044464,GO:0071944	DnaJ domain
FxaC_4g13200			nudix hydrolase 26
FxaC_4g13210			aspartic proteinase
FxaC_4g13220			(NAC) domain-containing protein
FxaC_4g13260		GO:0005575,GO:0005576,GO:0005618,GO:0005623,GO:0008150,GO:0009505,GO:0009628,GO:0030312,GO:0044464,GO:0048046,GO:0050896,GO:0071944,GO:0080167	beta-galactosidase
FxaC_4g13270			Protein of unknown function (DUF3727)
FxaC_4g13290	K13119	GO:0000160,GO:0005575,GO:0005622,GO:0005623,GO:0005634,GO:0007154,GO:0007165,GO:0008150,GO:0009314,GO:0009416,GO:0009628,GO:0009637,GO:0009639,GO:0009719,GO:0009723,GO:0009725,GO:0009755,GO:0009873,GO:0009987,GO:0010033,GO:0010099,GO:0010114,GO:0023052,GO:0032870,GO:0042221,GO:0042752,GO:0043226,GO:0043227,GO:0043229,GO:0043231,GO:0044424,GO:0044464,GO:0044699,GO:0044700,GO:0044763,GO:0048580,GO:…	Protein XAP5 CIRCADIAN
FxaC_4g13300			diphthamide biosynthesis protein
FxaC_4g13310			Neutral alpha-glucosidase
FxaC_4g13330	K00128	GO:0003674,GO:0003824,GO:0004028,GO:0004029,GO:0005575,GO:0005622,GO:0005623,GO:0005737,GO:0006950,GO:0008150,GO:0008152,GO:0009414,GO:0009415,GO:0009507,GO:0009526,GO:0009536,GO:0009628,GO:0009719,GO:0009725,GO:0009737,GO:0009941,GO:0010033,GO:0010035,GO:0016491,GO:0016620,GO:0016903,GO:0031967,GO:0031975,GO:0033721,GO:0033993,GO:0042221,GO:0043226,GO:0043227,GO:0043229,GO:0043231,GO:0044422,GO:…	Aldehyde dehydrogenase
FxaC_4g13340	K11364	GO:0005575,GO:0005622,GO:0005623,GO:0005634,GO:0006950,GO:0006970,GO:0008150,GO:0009628,GO:0009651,GO:0043226,GO:0043227,GO:0043229,GO:0043231,GO:0044424,GO:0044464,GO:0050896	SGF29 tudor-like domain
FxaC_4g13350			zinc finger
FxaC_4g13360	K13173
FxaC_4g13390		GO:0005575,GO:0005622,GO:0005623,GO:0005737,GO:0009507,GO:0009526,GO:0009534,GO:0009535,GO:0009536,GO:0009579,GO:0009941,GO:0016020,GO:0031967,GO:0031975,GO:0031976,GO:0031984,GO:0034357,GO:0042651,GO:0043226,GO:0043227,GO:0043229,GO:0043231,GO:0044422,GO:0044424,GO:0044434,GO:0044435,GO:0044436,GO:0044444,GO:0044446,GO:0044464,GO:0055035	Inherit from COG: nitrite reductase (nad(p)h) small subunit
FxaC_4g13400			Protein of unknown function (DUF506)
FxaC_4g13410
FxaC_4g13440			Asparaginyl-tRNA synthetase
FxaC_4g13460	K02208	GO:0005575,GO:0005622,GO:0005623,GO:0005634,GO:0043226,GO:0043227,GO:0043229,GO:0043231,GO:0044424,GO:0044464	cyclin-dependent kinase
FxaC_4g13490			Peptidase inhibitor I9
FxaC_4g13520		GO:0003674,GO:0005198,GO:0005575,GO:0005622,GO:0005623,GO:0005737,GO:0005739,GO:0008150,GO:0008152,GO:0009058,GO:0016043,GO:0016226,GO:0022607,GO:0031163,GO:0043226,GO:0043227,GO:0043229,GO:0043231,GO:0044085,GO:0044424,GO:0044444,GO:0044464,GO:0071840	NifU-like protein 4
FxaC_4g13530			Actins are highly conserved proteins that are involved in various types of cell motility and are ubiquitously expressed in all eukaryotic cells
FxaC_4g13540			Stress-related
FxaC_4g13570			RING-H2 finger protein
FxaC_4g13580			Calreticulin
FxaC_4g13610			expressed protein
FxaC_4g13620			protein TRIGALACTOSYLDIACYLGLYCEROL 2, chloroplastic-like
FxaC_4g13650			Autophagy-related protein 13
FxaC_4g13660			S-locus glycoprotein family
FxaC_4g13680			GRAS family transcription factor
FxaC_4g13690		GO:0001071,GO:0003674,GO:0003700,GO:0005575,GO:0005622,GO:0005623,GO:0005634,GO:0006355,GO:0006950,GO:0006952,GO:0006970,GO:0008150,GO:0009607,GO:0009620,GO:0009628,GO:0009719,GO:0009725,GO:0009737,GO:0009743,GO:0009746,GO:0009749,GO:0009787,GO:0009788,GO:0009889,GO:0009966,GO:0009968,GO:0010033,GO:0010468,GO:0010556,GO:0010646,GO:0010648,GO:0019219,GO:0019222,GO:0023051,GO:0023057,GO:0031323,GO:…	Transcription factor
FxaC_4g13700	K03035		26S proteasome non-atpase regulatory subunit
FxaC_4g13710
FxaC_4g13770	K11851	GO:0005575,GO:0016020	ubiquitin carboxyl-terminal hydrolase
FxaC_4g13790	K14509	GO:0002237,GO:0003674,GO:0003824,GO:0004672,GO:0004673,GO:0005488,GO:0005575,GO:0005622,GO:0005623,GO:0005737,GO:0005783,GO:0005789,GO:0006464,GO:0006468,GO:0006725,GO:0006793,GO:0006796,GO:0006807,GO:0006950,GO:0006952,GO:0006970,GO:0007154,GO:0007165,GO:0008150,GO:0008152,GO:0009058,GO:0009266,GO:0009308,GO:0009408,GO:0009593,GO:0009607,GO:0009617,GO:0009625,GO:0009628,GO:0009651,GO:0009690,GO:…	Ethylene receptor
FxaC_4g13800	K14509	GO:0002237,GO:0003674,GO:0003824,GO:0004672,GO:0004673,GO:0005488,GO:0005575,GO:0005622,GO:0005623,GO:0005737,GO:0005783,GO:0005789,GO:0006464,GO:0006468,GO:0006725,GO:0006793,GO:0006796,GO:0006807,GO:0006950,GO:0006952,GO:0006970,GO:0007154,GO:0007165,GO:0008150,GO:0008152,GO:0009058,GO:0009266,GO:0009308,GO:0009408,GO:0009593,GO:0009607,GO:0009617,GO:0009625,GO:0009628,GO:0009651,GO:0009690,GO:…	Ethylene receptor
FxaC_4g13810	K13832	GO:0000003,GO:0003006,GO:0003674,GO:0003824,GO:0004764,GO:0005575,GO:0005622,GO:0005623,GO:0005737,GO:0006082,GO:0007275,GO:0008150,GO:0008152,GO:0009507,GO:0009532,GO:0009536,GO:0009570,GO:0009790,GO:0009791,GO:0009793,GO:0009987,GO:0010154,GO:0016491,GO:0016614,GO:0016616,GO:0019632,GO:0019752,GO:0022414,GO:0032501,GO:0032502,GO:0032787,GO:0043226,GO:0043227,GO:0043229,GO:0043231,GO:0043436,GO:…	3-dehydroquinate dehydratase shikimate dehydrogenase
FxaC_4g13820	K13832	GO:0000003,GO:0003006,GO:0003674,GO:0003824,GO:0004764,GO:0005575,GO:0005622,GO:0005623,GO:0005737,GO:0006082,GO:0007275,GO:0008150,GO:0008152,GO:0009507,GO:0009532,GO:0009536,GO:0009570,GO:0009790,GO:0009791,GO:0009793,GO:0009987,GO:0010154,GO:0016491,GO:0016614,GO:0016616,GO:0019632,GO:0019752,GO:0022414,GO:0032501,GO:0032502,GO:0032787,GO:0043226,GO:0043227,GO:0043229,GO:0043231,GO:0043436,GO:…	maternal effect embryo arrest 32
FxaC_4g13840		GO:0005575,GO:0005622,GO:0005623,GO:0005737,GO:0005739,GO:0043226,GO:0043227,GO:0043229,GO:0043231,GO:0044424,GO:0044444,GO:0044464	Pentatricopeptide repeat-containing protein
FxaC_4g13860			Interacts with MUS81 to form a DNA structure-specific endonuclease with substrate preference for branched DNA structures with a 5'-end at the branch nick. Typical substrates include 3'- flap structures, D-loops, replication forks, nicked Holliday junctions and also intact Holliday junctions with a reduced efficiency. May be required in mitosis for the processing of stalled or collapsed replicatio…
FxaC_4g13910			Domain of unknown function (DUF3511)
FxaC_4g13920			Cyclin-Dependent Kinase
FxaC_4g13921	K08819		serine threonine-protein kinase At1g54610-like
FxaC_4g13930			Inherit from NOG: tsl-kinase interacting protein
FxaC_4g13940			UDP-galactose transporter 2-like
FxaC_4g13970			kinase protein binding protein heterodimerization protein homodimerization protein kinase protein serine threonine kinase
FxaC_4g14020			Nuclear movement family protein
FxaC_4g14030		GO:0001071,GO:0003674,GO:0003700,GO:0005575,GO:0005622,GO:0005623,GO:0005634,GO:0006355,GO:0008150,GO:0009889,GO:0010468,GO:0010556,GO:0019219,GO:0019222,GO:0031323,GO:0031326,GO:0043226,GO:0043227,GO:0043229,GO:0043231,GO:0044424,GO:0044464,GO:0050789,GO:0050794,GO:0051171,GO:0051252,GO:0060255,GO:0065007,GO:0080090,GO:2000112,GO:2001141	Transcription factor
FxaC_4g14040			aspartic proteinase
FxaC_4g14050			zinc finger A20 and AN1 domain-containing stress-associated protein
FxaC_4g14051			zinc finger A20 and AN1 domain-containing stress-associated protein
FxaC_4g14060			Inherit from KOG: spastic paraplegia 11 (autosomal recessive)
FxaC_4g14070			phosphoribosylformylglycinamidine cyclo-ligase
FxaC_4g14090			Conserved gene of
FxaC_4g14110		GO:0003674,GO:0005488,GO:0005507,GO:0005575,GO:0005622,GO:0005623,GO:0005634,GO:0005730,GO:0005737,GO:0005739,GO:0005740,GO:0005743,GO:0005753,GO:0007275,GO:0008150,GO:0008270,GO:0009507,GO:0009536,GO:0009555,GO:0016020,GO:0016469,GO:0019866,GO:0031090,GO:0031966,GO:0031967,GO:0031974,GO:0031975,GO:0031981,GO:0032501,GO:0032502,GO:0032991,GO:0043167,GO:0043169,GO:0043226,GO:0043227,GO:0043228,GO:…	ATP synthase 24 kDa subunit
FxaC_4g14111			iron-sulfur assembly protein
FxaC_4g14130	K07897	GO:0005575,GO:0005622,GO:0005623,GO:0005737,GO:0005773,GO:0005774,GO:0005794,GO:0005886,GO:0016020,GO:0031090,GO:0043226,GO:0043227,GO:0043229,GO:0043231,GO:0044422,GO:0044424,GO:0044437,GO:0044444,GO:0044446,GO:0044464,GO:0071944	ras-related protein
FxaC_4g14140			splicing factor 3A subunit
FxaC_4g14210			beta-Amyrin
FxaC_4g14250			WRKY transcription factor
FxaC_4g14290			gtp-binding protein
FxaC_4g14330			Histone-lysine N-methyltransferase
FxaC_4g14340			DNA polymerase
FxaC_4g14360
FxaC_4g14350
FxaC_4g14380			DNA-directed RNA Polymerase
FxaC_4g14410			Protein of unknown function, DUF617
FxaC_4g14420	K00705,K17279	GO:0000023,GO:0000025,GO:0000272,GO:0003674,GO:0003824,GO:0004133,GO:0004134,GO:0005575,GO:0005622,GO:0005623,GO:0005737,GO:0005975,GO:0005976,GO:0005977,GO:0005982,GO:0005983,GO:0005984,GO:0005996,GO:0006006,GO:0006073,GO:0006091,GO:0006112,GO:0008150,GO:0008152,GO:0009056,GO:0009057,GO:0009251,GO:0009311,GO:0009313,GO:0009501,GO:0009507,GO:0009536,GO:0009987,GO:0015980,GO:0016052,GO:0016740,GO:…	4-alpha-glucanotransferase
FxaC_4g14430	K05925	GO:0005575,GO:0005622,GO:0005623,GO:0005737,GO:0005829,GO:0044424,GO:0044444,GO:0044464	methyltransferase-like protein 1-like
FxaC_4g14450	K05391	GO:0003674,GO:0005215,GO:0005216,GO:0005217,GO:0005221,GO:0005261,GO:0005575,GO:0005623,GO:0005886,GO:0006810,GO:0006811,GO:0006812,GO:0006813,GO:0006816,GO:0008150,GO:0008324,GO:0009987,GO:0015075,GO:0015267,GO:0015276,GO:0015672,GO:0016020,GO:0022803,GO:0022834,GO:0022836,GO:0022838,GO:0022839,GO:0022857,GO:0022891,GO:0022892,GO:0030001,GO:0034220,GO:0043855,GO:0044464,GO:0044699,GO:0044763,GO:…	Ion transport protein
FxaC_4g14451	K05391	GO:0003674,GO:0005215,GO:0005216,GO:0005217,GO:0005221,GO:0005261,GO:0005575,GO:0005623,GO:0005886,GO:0006810,GO:0006811,GO:0006812,GO:0006813,GO:0006816,GO:0008150,GO:0008324,GO:0009987,GO:0015075,GO:0015267,GO:0015276,GO:0015672,GO:0016020,GO:0022803,GO:0022834,GO:0022836,GO:0022838,GO:0022839,GO:0022857,GO:0022891,GO:0022892,GO:0030001,GO:0034220,GO:0043855,GO:0044464,GO:0044699,GO:0044763,GO:…	cyclic nucleotide-gated ion channel
FxaC_4g14460		GO:0005575,GO:0005622,GO:0005623,GO:0005737,GO:0009507,GO:0009534,GO:0009536,GO:0009579,GO:0031976,GO:0031984,GO:0043226,GO:0043227,GO:0043229,GO:0043231,GO:0044422,GO:0044424,GO:0044434,GO:0044435,GO:0044444,GO:0044446,GO:0044464
FxaC_4g14470			Shikimate kinase
FxaC_4g14510			Transcription factor
FxaC_4g14520			resistance protein
FxaC_4g14530			Pentatricopeptide repeat-containing protein
FxaC_4g14540	K01649	GO:0003674,GO:0003824,GO:0003852,GO:0005575,GO:0005622,GO:0005623,GO:0005737,GO:0006082,GO:0006520,GO:0006551,GO:0006807,GO:0008150,GO:0008152,GO:0008652,GO:0009058,GO:0009081,GO:0009082,GO:0009098,GO:0009507,GO:0009532,GO:0009536,GO:0009570,GO:0009987,GO:0016053,GO:0016740,GO:0016746,GO:0019752,GO:0043226,GO:0043227,GO:0043229,GO:0043231,GO:0043436,GO:0044237,GO:0044238,GO:0044249,GO:0044281,GO:…	LeuA allosteric (dimerisation) domain
FxaC_4g14570			Inherit from euNOG: expressed protein
FxaC_4g14610		GO:0005575,GO:0005623,GO:0005886,GO:0016020,GO:0044464,GO:0071944	Cleavage site for pathogenic type III effector avirulence factor Avr
FxaC_4g14620
FxaC_4g14640			RNA recognition motif. (a.k.a. RRM, RBD, or RNP domain)
FxaC_4g14670		GO:0003674,GO:0005215,GO:0006810,GO:0008150,GO:0009607,GO:0009624,GO:0050896,GO:0051179,GO:0051234,GO:0051704,GO:0051707	ABC transporter F family member
FxaC_4g14700			60S ribosomal protein L13
FxaC_4g14710	K02873	GO:0005575,GO:0005622,GO:0005623,GO:0005737,GO:0005829,GO:0005840,GO:0015934,GO:0016020,GO:0022625,GO:0022626,GO:0030529,GO:0032991,GO:0043226,GO:0043228,GO:0043229,GO:0043232,GO:0044391,GO:0044422,GO:0044424,GO:0044444,GO:0044445,GO:0044446,GO:0044464	60S ribosomal protein L13
FxaC_4g14740			Glycosyl hydrolases family 28
FxaC_4g14750			ABC transporter F family member
FxaC_4g14760			aspartic proteinase
FxaC_4g14770			Inherit from euNOG: CACTA, En Spm sub-class
FxaC_4g14780	K15032
FxaC_4g14800			Inherit from KOG: tRNA-splicing endonuclease positive
FxaC_4g14810			Inherit from KOG: tRNA-splicing endonuclease positive
FxaC_4g14850	K11752		riboflavin biosynthesis protein
FxaC_4g14860			WAX2 C-terminal domain
FxaC_4g14870	K12169	GO:0003674,GO:0003824,GO:0004842,GO:0005575,GO:0006464,GO:0008150,GO:0008152,GO:0009056,GO:0009057,GO:0009607,GO:0009615,GO:0009987,GO:0016020,GO:0016032,GO:0016567,GO:0016874,GO:0016879,GO:0016881,GO:0019048,GO:0019054,GO:0019055,GO:0019538,GO:0019787,GO:0030163,GO:0032446,GO:0035821,GO:0036211,GO:0043170,GO:0043412,GO:0044003,GO:0044068,GO:0044237,GO:0044238,GO:0044260,GO:0044267,GO:0044403,GO:…	E3 ubiquitin-protein ligase
FxaC_4g14880		GO:0000003,GO:0000902,GO:0000904,GO:0002376,GO:0003006,GO:0005575,GO:0005622,GO:0005623,GO:0005634,GO:0006950,GO:0006952,GO:0006955,GO:0007154,GO:0007165,GO:0007275,GO:0007568,GO:0008150,GO:0008544,GO:0009314,GO:0009416,GO:0009607,GO:0009627,GO:0009628,GO:0009648,GO:0009653,GO:0009743,GO:0009756,GO:0009791,GO:0009814,GO:0009888,GO:0009913,GO:0009987,GO:0010026,GO:0010033,GO:0010090,GO:0010150,GO:…
FxaC_4g14890			Transcription factor
FxaC_4g14900	K00677	GO:0003674,GO:0003824,GO:0005575,GO:0005622,GO:0005623,GO:0005737,GO:0005739,GO:0006040,GO:0006793,GO:0006796,GO:0008150,GO:0008152,GO:0008374,GO:0008780,GO:0009987,GO:0016740,GO:0016746,GO:0016747,GO:0019637,GO:0043226,GO:0043227,GO:0043229,GO:0043231,GO:0044237,GO:0044424,GO:0044444,GO:0044464,GO:0071704,GO:1901135,GO:2001289	Bacterial transferase hexapeptide (six repeats)
FxaC_4g14920		GO:0005575,GO:0005622,GO:0005623,GO:0005737,GO:0044424,GO:0044464	Domain of unknown function (DUF1771)
FxaC_4g14921			ABC1 family
FxaC_4g14950		GO:0005575,GO:0005622,GO:0005623,GO:0005737,GO:0005829,GO:0005886,GO:0016020,GO:0044424,GO:0044444,GO:0044464,GO:0071944	inactive receptor kinase
FxaC_4g14970			Subtilase family
FxaC_4g15000			wall-associated receptor kinase-like
FxaC_4g15020			Transcription factor
FxaC_4g15021			Transcription factor
FxaC_4g15030			Conserved gene of
FxaC_4g15130			Plant mobile domain
FxaC_4g15150			cytochrome P450
FxaC_4g15160			cytochrome P450
FxaC_4g15170			Plant mobile domain
FxaC_4g15190			40S ribosomal protein S8
FxaC_4g15200			40S ribosomal protein S8
FxaC_4g15210	K11498		KISc
FxaC_4g15240			40S ribosomal protein S8
FxaC_4g15250
FxaC_4g15320			diphthamide biosynthesis protein
FxaC_4g15330	K13119	GO:0000160,GO:0005575,GO:0005622,GO:0005623,GO:0005634,GO:0007154,GO:0007165,GO:0008150,GO:0009314,GO:0009416,GO:0009628,GO:0009637,GO:0009639,GO:0009719,GO:0009723,GO:0009725,GO:0009755,GO:0009873,GO:0009987,GO:0010033,GO:0010099,GO:0010114,GO:0023052,GO:0032870,GO:0042221,GO:0042752,GO:0043226,GO:0043227,GO:0043229,GO:0043231,GO:0044424,GO:0044464,GO:0044699,GO:0044700,GO:0044763,GO:0048580,GO:…	Protein XAP5 CIRCADIAN
FxaC_4g15340			Protein of unknown function (DUF3727)
FxaC_4g15390			Potassium channel
FxaC_4g15381	K04733
FxaC_4g15400			cytochrome P450
FxaC_4g15410			cytochrome P450
FxaC_4g15480
FxaC_4g15500			gamma-glutamyltranspeptidase
FxaC_4g15510	K00827	GO:0003674,GO:0003824,GO:0005488,GO:0005575,GO:0005622,GO:0005623,GO:0005737,GO:0005739,GO:0005773,GO:0005774,GO:0006082,GO:0006520,GO:0006525,GO:0006527,GO:0006536,GO:0006807,GO:0008150,GO:0008152,GO:0008270,GO:0008453,GO:0008483,GO:0009056,GO:0009063,GO:0009064,GO:0009065,GO:0009987,GO:0010035,GO:0010038,GO:0016020,GO:0016054,GO:0016740,GO:0016769,GO:0019544,GO:0019752,GO:0031090,GO:0042221,GO:…	aminotransferase 2
FxaC_4g15520			glycine-rich protein
FxaC_4g15530			Transcription factor
FxaC_4g15570	K12741		RNA recognition motif. (a.k.a. RRM, RBD, or RNP domain)
FxaC_4g15600			polygalacturonase
FxaC_4g15601			polygalacturonase
FxaC_4g15610			zinc finger C3HC4 type family protein
FxaC_4g15670			Conserved gene of
FxaC_4g15680	K16282		Zinc finger, C3HC4 type (RING finger)
FxaC_4g15740			Dehydrogenase reductase
FxaC_4g15750	K15559		Pfam:DUF618
FxaC_4g15760			Transducin family protein WD-40 repeat family
FxaC_4g15770			SAP domain containing protein
FxaC_4g15780	K13206		nuclear speckle splicing regulatory protein 1-like
FxaC_4g15800			PHD-finger
FxaC_4g15810	K03016		DNA-directed RNA polymerases I, II, and III
FxaC_4g15820			Mitochondrial inner membrane protein
FxaC_4g15830			Armadillo/beta-catenin-like repeat
FxaC_4g15840		GO:0005575,GO:0005623,GO:0005886,GO:0016020,GO:0031224,GO:0031225,GO:0031226,GO:0044425,GO:0044459,GO:0044464,GO:0046658,GO:0071944	aspartic proteinase-like protein
FxaC_4g15870			heavy metal-associated domain containing protein, expressed
FxaC_4g15890	K01802	GO:0000413,GO:0003674,GO:0003755,GO:0003824,GO:0005488,GO:0005527,GO:0005528,GO:0005575,GO:0005622,GO:0005623,GO:0005737,GO:0006464,GO:0008144,GO:0008150,GO:0008152,GO:0009507,GO:0009534,GO:0009535,GO:0009536,GO:0009543,GO:0009579,GO:0009987,GO:0010598,GO:0016020,GO:0016853,GO:0016859,GO:0018193,GO:0018208,GO:0019538,GO:0031976,GO:0031977,GO:0031978,GO:0031984,GO:0032991,GO:0034357,GO:0036211,GO:…	peptidyl-prolyl cis-trans isomerase
FxaC_4g15900			L-ascorbate
FxaC_4g15910			trafficking protein particle complex subunit 12-like
FxaC_4g15930			K13963 serpin B
FxaC_4g15940			Chaperone protein DNAj
FxaC_4g16020			function DUF966 domain containing protein, expressed
FxaC_4g16070			Pollen-specific protein
FxaC_4g16080			defensin-like protein
FxaC_4g16090			aspartic protease At2g35615-like
FxaC_4g16110			transcription factor
FxaC_4g16130
FxaC_4g16140	K00232	GO:0001676,GO:0003674,GO:0003824,GO:0003997,GO:0005575,GO:0005622,GO:0005623,GO:0005737,GO:0005777,GO:0006082,GO:0006629,GO:0006631,GO:0006635,GO:0008150,GO:0008152,GO:0009056,GO:0009062,GO:0009987,GO:0016042,GO:0016054,GO:0016491,GO:0016627,GO:0016634,GO:0019395,GO:0019752,GO:0030258,GO:0032787,GO:0034440,GO:0042579,GO:0043226,GO:0043227,GO:0043229,GO:0043231,GO:0043436,GO:0044237,GO:0044238,GO:…	acyl-coenzyme A oxidase
FxaC_4g16230	K06184	GO:0003674,GO:0005215,GO:0006810,GO:0008150,GO:0051179,GO:0051234	ABC transporter F family member
FxaC_4g16260			Removes the phosphate from trehalose 6-phosphate to produce free trehalose. Trehalose accumulation in plant may improve abiotic stress tolerance
FxaC_4g16280
FxaC_4g16290			wound stress protein
FxaC_4g16300	K09527		TPR repeat-containing thioredoxin
FxaC_4g16310	K07152	GO:0005575,GO:0005622,GO:0005623,GO:0005737,GO:0005739,GO:0005740,GO:0005743,GO:0008150,GO:0016020,GO:0019866,GO:0031090,GO:0031966,GO:0031967,GO:0031975,GO:0042592,GO:0043226,GO:0043227,GO:0043229,GO:0043231,GO:0044422,GO:0044424,GO:0044429,GO:0044444,GO:0044446,GO:0044464,GO:0048878,GO:0050801,GO:0055065,GO:0055070,GO:0055076,GO:0055080,GO:0065007,GO:0065008	electron transport SCO1 SenC family protein
FxaC_4g16320			succinate dehydrogenase ubiquinone iron-sulfur subunit
FxaC_4g16380			VQ motif
FxaC_4g16351			transporter
FxaC_4g16390
FxaC_4g16420			Pentatricopeptide repeat-containing protein
FxaC_4g16460			expressed protein
FxaC_4g16470			Annexin Arabidopsis
FxaC_4g16490			Annexin Arabidopsis
FxaC_4g16500			TLDc
FxaC_4g16510			LRR receptor-like serine threonine-protein kinase
FxaC_4g16520	K15272	GO:0000139,GO:0003674,GO:0005215,GO:0005342,GO:0005575,GO:0005622,GO:0005623,GO:0005737,GO:0005794,GO:0006810,GO:0006811,GO:0006820,GO:0007275,GO:0008150,GO:0008509,GO:0008514,GO:0009555,GO:0009653,GO:0009987,GO:0010208,GO:0010584,GO:0010927,GO:0012505,GO:0015075,GO:0015136,GO:0015711,GO:0015739,GO:0015849,GO:0016020,GO:0016043,GO:0022857,GO:0022891,GO:0022892,GO:0031090,GO:0032501,GO:0032502,GO:…	Nucleotide-sugar transporter family protein
FxaC_4g16530	K02892		ribosomal protein
FxaC_4g16540			BTB POZ domain-containing protein DOT3-like
FxaC_4g16550			ras-related protein
FxaC_4g16560	K14684	GO:0005575,GO:0005622,GO:0005623,GO:0005737,GO:0005739,GO:0005740,GO:0005743,GO:0009536,GO:0016020,GO:0019866,GO:0031090,GO:0031966,GO:0031967,GO:0031975,GO:0043226,GO:0043227,GO:0043229,GO:0043231,GO:0044422,GO:0044424,GO:0044429,GO:0044444,GO:0044446,GO:0044464	mitochondrial carrier protein
FxaC_4g16580	K08819		cyclin-dependent kinase
FxaC_4g16590			calmodulin-binding transcription activator 3-like
FxaC_4g16630			CG-1
FxaC_4g16640			F-box FBD LRR-repeat protein At4g03220-like
FxaC_4g16650			ubiquitin carboxyl-terminal hydrolase
FxaC_4g16660	K02904	GO:0005575,GO:0005622,GO:0005623,GO:0005737,GO:0009295,GO:0009507,GO:0009526,GO:0009532,GO:0009536,GO:0009570,GO:0009941,GO:0031967,GO:0031975,GO:0043226,GO:0043227,GO:0043229,GO:0043231,GO:0044422,GO:0044424,GO:0044434,GO:0044435,GO:0044444,GO:0044446,GO:0044464	Ribosomal L29 protein
FxaC_4g16661		GO:0000226,GO:0005575,GO:0005622,GO:0005623,GO:0005737,GO:0006461,GO:0006996,GO:0007010,GO:0007017,GO:0007021,GO:0008150,GO:0009987,GO:0016043,GO:0022607,GO:0034622,GO:0043623,GO:0043933,GO:0044085,GO:0044424,GO:0044464,GO:0044699,GO:0044763,GO:0065003,GO:0070271,GO:0071822,GO:0071840,GO:0072668	Tubulin binding cofactor C
FxaC_4g16770			transcription factor
FxaC_4g16651			Retrotransposon protein
FxaC_4g16800			Nuclease-related domain
FxaC_4g16810			protein SENSITIVE TO PROTON RHIZOTOXICITY 1-like
FxaC_4g16860			LRR receptor-like serine threonine-protein kinase
FxaC_4g16900			UDP-glycosyltransferase
FxaC_4g16910			UDP-Glycosyltransferase
FxaC_4g16920		GO:0005575,GO:0005622,GO:0005623,GO:0005737,GO:0009507,GO:0009526,GO:0009532,GO:0009536,GO:0009570,GO:0009941,GO:0031967,GO:0031975,GO:0043226,GO:0043227,GO:0043229,GO:0043231,GO:0044422,GO:0044424,GO:0044434,GO:0044435,GO:0044444,GO:0044446,GO:0044464	protein CbbY, chromosomal-like
FxaC_4g16930		GO:0005575,GO:0005576,GO:0007275,GO:0008150,GO:0008544,GO:0009653,GO:0009791,GO:0009886,GO:0009888,GO:0009913,GO:0009987,GO:0010016,GO:0010052,GO:0010103,GO:0010374,GO:0030154,GO:0030855,GO:0032501,GO:0032502,GO:0043588,GO:0044699,GO:0044707,GO:0044763,GO:0044767,GO:0048367,GO:0048513,GO:0048731,GO:0048856,GO:0048869,GO:0060429	epidermal patterning factor-like protein
FxaC_4g16940			squalene
FxaC_4g16950			F-Box protein
FxaC_4g16960
FxaC_4g16970			ABC transporter G family member
FxaC_4g16980
FxaC_4g16990			Ankyrin repeat-containing protein
FxaC_4g17000	K01626	GO:0003674,GO:0003824,GO:0003849,GO:0005575,GO:0005622,GO:0005623,GO:0005737,GO:0005739,GO:0006082,GO:0006520,GO:0006725,GO:0006807,GO:0006950,GO:0008150,GO:0008152,GO:0008652,GO:0009058,GO:0009072,GO:0009073,GO:0009423,GO:0009507,GO:0009536,GO:0009611,GO:0009987,GO:0016053,GO:0016740,GO:0016765,GO:0019438,GO:0019752,GO:0043226,GO:0043227,GO:0043229,GO:0043231,GO:0043436,GO:0043648,GO:0043650,GO:…	phospho-2-dehydro-3-deoxyheptonate aldolase
FxaC_4g17010			Polyadenylate-binding protein
FxaC_4g17020			Polyadenylate-binding protein
FxaC_4g17040		GO:0005575,GO:0005623,GO:0005886,GO:0005911,GO:0009506,GO:0016020,GO:0030054,GO:0044464,GO:0055044,GO:0071944	Tetraspanin family
FxaC_4g17050			Ribose-5-phosphate
FxaC_4g17070			ABC transporter G family member
FxaC_4g17080			ras-related protein
FxaC_4g17090	K15334		NOL1 NOP2 sun family protein
FxaC_4g17100			peroxidase
FxaC_4g17101	K00430	GO:0005575,GO:0005576,GO:0005622,GO:0005623,GO:0005737,GO:0005773,GO:0005829,GO:0043226,GO:0043227,GO:0043229,GO:0043231,GO:0044424,GO:0044444,GO:0044464	peroxidase
FxaC_4g17110			40S ribosomal protein S6
FxaC_4g17120		GO:0000003,GO:0000724,GO:0000725,GO:0006139,GO:0006259,GO:0006281,GO:0006302,GO:0006310,GO:0006725,GO:0006807,GO:0006950,GO:0006974,GO:0006996,GO:0007049,GO:0007126,GO:0007127,GO:0007129,GO:0008150,GO:0008152,GO:0009987,GO:0016043,GO:0022402,GO:0022607,GO:0033554,GO:0034641,GO:0043170,GO:0044085,GO:0044237,GO:0044238,GO:0044260,GO:0044699,GO:0044763,GO:0046483,GO:0048610,GO:0050896,GO:0051026,GO:…	cell division
FxaC_4g17130	K14498	GO:0003674,GO:0003824,GO:0005575,GO:0005622,GO:0005623,GO:0005634,GO:0005737,GO:0005829,GO:0006793,GO:0006796,GO:0006950,GO:0006970,GO:0008150,GO:0008152,GO:0009628,GO:0009651,GO:0009987,GO:0016301,GO:0016310,GO:0016740,GO:0016772,GO:0043226,GO:0043227,GO:0043229,GO:0043231,GO:0044237,GO:0044424,GO:0044444,GO:0044464,GO:0050896	serine threonine-protein kinase
FxaC_4g17180			lanC-like protein
FxaC_4g17190			Inherit from euNOG: expressed protein
FxaC_4g17210			Pentatricopeptide repeat-containing protein
FxaC_4g17220	K11253		histone H3
FxaC_4g17230			Protein of unknown function (DUF3550/UPF0682)
FxaC_4g17240			LMBR1 domain-containing protein 2 homolog A-like
FxaC_4g17250
FxaC_4g17290			homeobox-leucine zipper protein
FxaC_4g17310			CACTA, En Spm sub-class
FxaC_4g17311	K14652	GO:0003674,GO:0003824,GO:0003933,GO:0003935,GO:0005575,GO:0005622,GO:0005623,GO:0005737,GO:0006766,GO:0006767,GO:0006771,GO:0006807,GO:0008150,GO:0008152,GO:0008686,GO:0009058,GO:0009110,GO:0009231,GO:0009507,GO:0009532,GO:0009536,GO:0009570,GO:0009987,GO:0016020,GO:0016787,GO:0016810,GO:0016814,GO:0016829,GO:0016830,GO:0018130,GO:0019238,GO:0034641,GO:0042364,GO:0042726,GO:0042727,GO:0043226,GO:…	riboflavin biosynthesis protein ribBA
FxaC_4g17330			protein At4g01020, chloroplastic-like
FxaC_4g17340
FxaC_4g17350
FxaC_4g17351
FxaC_4g17360	K10664		Zinc finger, C3HC4 type (RING finger)
FxaC_4g17390			Protein of unknown function, DUF617
FxaC_4g17410	K10664	GO:0002376,GO:0003674,GO:0003824,GO:0004842,GO:0005575,GO:0005623,GO:0005886,GO:0006464,GO:0006950,GO:0006952,GO:0006955,GO:0008150,GO:0008152,GO:0009607,GO:0009617,GO:0009719,GO:0009814,GO:0009816,GO:0009987,GO:0010033,GO:0010200,GO:0010243,GO:0016020,GO:0016567,GO:0016874,GO:0016879,GO:0016881,GO:0019538,GO:0019787,GO:0032446,GO:0036211,GO:0042221,GO:0042742,GO:0043170,GO:0043412,GO:0044237,GO:…	E3 ubiquitin-protein ligase
FxaC_4g17430		GO:0005575,GO:0005622,GO:0005623,GO:0005737,GO:0005794,GO:0005905,GO:0012505,GO:0016020,GO:0016023,GO:0030135,GO:0030136,GO:0031410,GO:0031982,GO:0031988,GO:0043226,GO:0043227,GO:0043229,GO:0043231,GO:0044424,GO:0044425,GO:0044444,GO:0044464	Clathrin assembly protein
FxaC_4g17440			Hydroxyproline-rich glycoprotein family protein
FxaC_4g17450	K03327		MatE
FxaC_4g17500			expressed protein
FxaC_4g17510		GO:0005575,GO:0005622,GO:0005623,GO:0005737,GO:0005829,GO:0006325,GO:0006464,GO:0006479,GO:0006996,GO:0007275,GO:0008150,GO:0008152,GO:0008213,GO:0008544,GO:0009653,GO:0009888,GO:0009913,GO:0009987,GO:0010015,GO:0010026,GO:0010053,GO:0010054,GO:0010482,GO:0016043,GO:0016568,GO:0016569,GO:0016570,GO:0016571,GO:0019538,GO:0021700,GO:0022622,GO:0030154,GO:0030855,GO:0032259,GO:0032501,GO:0032502,GO:…	GRAM domain
FxaC_4g17620			ZF-HD homeobox protein
FxaC_4g17640
FxaC_4g17680			Multicopper oxidase
FxaC_4g17690	K13115		Coiled-coil domain-containing protein
FxaC_4g17700			Hyccin
FxaC_4g17710	K00850	GO:0003674,GO:0003824,GO:0003872,GO:0005575,GO:0005622,GO:0005623,GO:0005737,GO:0005975,GO:0005996,GO:0006006,GO:0006007,GO:0006091,GO:0006096,GO:0006793,GO:0006796,GO:0008150,GO:0008152,GO:0008443,GO:0009056,GO:0009507,GO:0009536,GO:0009987,GO:0016052,GO:0016301,GO:0016310,GO:0016740,GO:0016772,GO:0016773,GO:0019200,GO:0019318,GO:0019320,GO:0043226,GO:0043227,GO:0043229,GO:0043231,GO:0044237,GO:…	6-phosphofructokinase 5
FxaC_4g17720	K18810		cell division
FxaC_4g17730	K06630		grf8, 14-3-3kappa, gf14 kappa grf8 (general regulatory factor 8)
FxaC_4g17740			SKP1-like protein
FxaC_4g17760
FxaC_4g17770
FxaC_4g17790			E3 ubiquitin-protein ligase SINA-like
FxaC_4g17810		GO:0005575,GO:0005623,GO:0005886,GO:0016020,GO:0044464,GO:0071944	membrane
FxaC_4g17820	K11985		zinc finger
FxaC_4g17830	K15104	GO:0003674,GO:0005215,GO:0005310,GO:0005342,GO:0005575,GO:0005622,GO:0005623,GO:0005737,GO:0005739,GO:0005740,GO:0005743,GO:0006810,GO:0006811,GO:0006812,GO:0006818,GO:0006820,GO:0006835,GO:0006839,GO:0008150,GO:0008509,GO:0008514,GO:0009987,GO:0015075,GO:0015672,GO:0015711,GO:0015849,GO:0015992,GO:0016020,GO:0017077,GO:0019866,GO:0022857,GO:0022891,GO:0022892,GO:0031090,GO:0031966,GO:0031967,GO:…	Mitochondrial 2-oxoglutarate malate carrier
FxaC_4g17840			ubiquitin carboxyl-terminal hydrolase
FxaC_4g17850			IMPACT family member in pol 5'region-like
FxaC_4g17870	K05310	GO:0005575,GO:0005622,GO:0005623,GO:0005737,GO:0005783,GO:0043226,GO:0043227,GO:0043229,GO:0043231,GO:0044424,GO:0044444,GO:0044464	GPI ethanolamine phosphate transferase
FxaC_4g17890		GO:0005575,GO:0005622,GO:0005623,GO:0005634,GO:0005694,GO:0043226,GO:0043227,GO:0043228,GO:0043229,GO:0043231,GO:0043232,GO:0044424,GO:0044464	Component of the FACT complex, a general chromatin factor that acts to reorganize nucleosomes. The FACT complex is involved in multiple processes that require DNA as a template such as mRNA elongation, DNA replication and DNA repair. During transcription elongation the FACT complex acts as a histone chaperone that both destabilizes and restores nucleosomal structure. It facilitates the passage of…
FxaC_4g17910			geminivirus Rep-interacting motor
FxaC_4g17920		GO:0000003,GO:0000900,GO:0001071,GO:0003006,GO:0003674,GO:0003676,GO:0003700,GO:0005488,GO:0005575,GO:0005622,GO:0005623,GO:0005634,GO:0006355,GO:0006417,GO:0007275,GO:0008150,GO:0009266,GO:0009628,GO:0009791,GO:0009888,GO:0009889,GO:0009890,GO:0009892,GO:0009908,GO:0009909,GO:0009910,GO:0009987,GO:0010022,GO:0010073,GO:0010074,GO:0010076,GO:0010468,GO:0010556,GO:0010558,GO:0010582,GO:0010605,GO:…	MADS-box protein
FxaC_4g17950	K17255		GDP dissociation inhibitor
FxaC_4g17960	K10703	GO:0005575,GO:0005622,GO:0005623,GO:0005634,GO:0005737,GO:0005783,GO:0005789,GO:0012505,GO:0016020,GO:0031090,GO:0042175,GO:0043226,GO:0043227,GO:0043229,GO:0043231,GO:0044422,GO:0044424,GO:0044425,GO:0044432,GO:0044444,GO:0044446,GO:0044464	3-hydroxyacyl-CoA dehydratase PASTICCINO
FxaC_4g17970			DUF246 domain-containing protein At1g04910-like
FxaC_4g17980			Ion channel
FxaC_4g18000	K17619		Inherit from strNOG: Magnesium-dependent phosphatase
FxaC_4g18010
FxaC_4g18020			Inherit from euNOG: expressed protein
FxaC_4g18030			Kinase interacting
FxaC_4g18040			Isochorismatase family
FxaC_4g18050			Protein SGT1 homolog
FxaC_4g18080	K14611	GO:0005575,GO:0005623,GO:0005886,GO:0016020,GO:0044464,GO:0071944	nucleobase-ascorbate transporter
FxaC_4g18090	K07466		Replication factor-A C terminal domain
FxaC_4g18100			AT5G65500 (E 0.0) ATP binding kinase protein kinase protein serine threonine kinase protein tyrosine kinase ubiquitin-protein ligase
FxaC_4g18101			AT5G65500 (E 0.0) ATP binding kinase protein kinase protein serine threonine kinase protein tyrosine kinase ubiquitin-protein ligase
FxaC_4g18110			Transcription factor
FxaC_4g18120			Inherit from euNOG: Tetratricopeptide repeat
FxaC_4g18130			receptor-like cytosolic serine threonine-protein kinase RBK1-like
FxaC_4g18140
FxaC_4g18200			UDP-Glycosyltransferase
FxaC_4g18210	K14270	GO:0003674,GO:0003824,GO:0004069,GO:0006082,GO:0006520,GO:0006807,GO:0008150,GO:0008152,GO:0008483,GO:0008793,GO:0009987,GO:0016740,GO:0016769,GO:0019752,GO:0043436,GO:0044237,GO:0044238,GO:0044281,GO:0044710,GO:0071704,GO:1901564	Aminotransferase
FxaC_4g18270			UDP-Glycosyltransferase
FxaC_4g18280
FxaC_4g18300			UDP-rhamnose rhamnosyltransferase
FxaC_4g18370			UDP-rhamnose rhamnosyltransferase
FxaC_4g18440			Pentatricopeptide repeat-containing protein
FxaC_4g18450	K01662	GO:0005575,GO:0005622,GO:0005623,GO:0005737,GO:0009507,GO:0009536,GO:0043226,GO:0043227,GO:0043229,GO:0043231,GO:0044424,GO:0044444,GO:0044464	1-deoxy-D-xylulose-5-phosphate synthase
FxaC_4g18480			Glycosyltransferase
FxaC_4g18481	K00140,K03437		Aldehyde dehydrogenase family
FxaC_4g18510			kinesin motor
FxaC_4g18520			zinc finger protein
FxaC_4g18530			Cinnamyl alcohol dehydrogenase
FxaC_4g18540			Cinnamyl alcohol dehydrogenase
FxaC_4g18570			Cinnamyl alcohol dehydrogenase
FxaC_4g18610			Cinnamyl alcohol dehydrogenase
FxaC_4g18630			Cinnamyl alcohol dehydrogenase
FxaC_4g18670			Cinnamyl alcohol dehydrogenase
FxaC_4g18680			L-type lectin-domain containing receptor kinase IX.1-like
FxaC_4g18690			Oxidoreductase family, C-terminal alpha/beta domain
FxaC_4g18700			Rhamnogalacturonate lyase family
FxaC_4g18830			Rhamnogalacturonate lyase family
FxaC_4g18870			Cinnamyl alcohol dehydrogenase
FxaC_4g18891			Cinnamyl alcohol dehydrogenase
FxaC_4g18890			Cinnamyl alcohol dehydrogenase
FxaC_4g18920			Cinnamyl alcohol dehydrogenase
FxaC_4g18930	K09264	GO:0001071,GO:0003674,GO:0003700,GO:0005488,GO:0005515,GO:0005575,GO:0005622,GO:0005623,GO:0005634,GO:0006355,GO:0007275,GO:0008150,GO:0008544,GO:0009791,GO:0009888,GO:0009889,GO:0009987,GO:0010374,GO:0010440,GO:0010468,GO:0010556,GO:0019219,GO:0019222,GO:0031323,GO:0031326,GO:0032501,GO:0032502,GO:0042802,GO:0042803,GO:0043226,GO:0043227,GO:0043229,GO:0043231,GO:0043588,GO:0044424,GO:0044464,GO:…	Transcription factor
FxaC_4g18940	K00600	GO:0002376,GO:0003674,GO:0003676,GO:0003723,GO:0003727,GO:0003824,GO:0004372,GO:0005488,GO:0005575,GO:0005576,GO:0005622,GO:0005623,GO:0005634,GO:0005737,GO:0005739,GO:0005759,GO:0005829,GO:0005840,GO:0005886,GO:0006950,GO:0006952,GO:0006955,GO:0008150,GO:0008152,GO:0008187,GO:0008219,GO:0008266,GO:0009058,GO:0009266,GO:0009409,GO:0009507,GO:0009526,GO:0009532,GO:0009534,GO:0009536,GO:0009570,GO:…	Interconversion of serine and glycine (By similarity)
FxaC_4g18950			oligopeptidase
FxaC_4g18960			Involved in regulation of actin and microtubule organization. Part of a WAVE complex that activates the Arp2 3 complex
FxaC_4g19010			isopenicillin N
FxaC_4g19020			nodulation receptor
FxaC_4g18971			transposon protein
FxaC_4g19070		GO:0005575,GO:0005622,GO:0005623,GO:0005737,GO:0009507,GO:0009526,GO:0009534,GO:0009535,GO:0009536,GO:0009579,GO:0009941,GO:0016020,GO:0031967,GO:0031975,GO:0031976,GO:0031984,GO:0034357,GO:0042651,GO:0043226,GO:0043227,GO:0043229,GO:0043231,GO:0044422,GO:0044424,GO:0044434,GO:0044435,GO:0044436,GO:0044444,GO:0044446,GO:0044464,GO:0055035
FxaC_4g19090			Protein of unknown function (DUF1399)
FxaC_4g19100		GO:0005575,GO:0005622,GO:0005623,GO:0005634,GO:0043226,GO:0043227,GO:0043229,GO:0043231,GO:0044424,GO:0044464	F-Box protein
FxaC_4g19120	K03238	GO:0005575,GO:0005623,GO:0005886,GO:0016020,GO:0044464,GO:0071944	eukaryotic translation initiation factor 2
FxaC_4g19130		GO:0003674,GO:0003824,GO:0004553,GO:0005575,GO:0005576,GO:0005578,GO:0005622,GO:0005623,GO:0005737,GO:0005773,GO:0005774,GO:0008150,GO:0008152,GO:0009044,GO:0016020,GO:0016787,GO:0016798,GO:0031012,GO:0031090,GO:0043226,GO:0043227,GO:0043229,GO:0043231,GO:0044421,GO:0044422,GO:0044424,GO:0044437,GO:0044444,GO:0044446,GO:0044464	glycosyl hydrolase family 3 protein
FxaC_4g19160			#NAME?
FxaC_4g19170			Transcription factor
FxaC_4g19180
FxaC_4g19190		GO:0005575,GO:0005623,GO:0005886,GO:0016020,GO:0044464,GO:0071944	Inherit from euNOG: hydroxyproline-rich glycoprotein
FxaC_4g19200			auxin-responsive protein
FxaC_4g19201			zinc finger family protein
FxaC_4g19251			Protein RMD5 homolog
FxaC_4g19270			F-box kelch-repeat protein
FxaC_4g19280			phosphoenolpyruvate carboxykinase
FxaC_4g19310			CONTAINS InterPro DOMAIN s Chromatin SPT2 (InterPro IPR013256)
FxaC_4g19311		GO:0003674,GO:0003824,GO:0008150,GO:0008152,GO:0009011,GO:0016740,GO:0016757,GO:0016758,GO:0046527	starch synthase V
FxaC_4g19320			NADP-dependent alkenal double bond reductase
FxaC_4g19340			NADP-dependent alkenal double bond reductase
FxaC_4g19350	K10401		kinesin-like protein
FxaC_4g19360			WD repeat-containing protein
FxaC_4g19370		GO:0001071,GO:0003674,GO:0003700,GO:0005575,GO:0005622,GO:0005623,GO:0005634,GO:0006355,GO:0008150,GO:0009889,GO:0010468,GO:0010556,GO:0019219,GO:0019222,GO:0031323,GO:0031326,GO:0043226,GO:0043227,GO:0043229,GO:0043231,GO:0044424,GO:0044464,GO:0050789,GO:0050794,GO:0051171,GO:0051252,GO:0060255,GO:0065007,GO:0080090,GO:2000112,GO:2001141	Transcription factor
FxaC_4g19400			transcription factor bHLH25-like
FxaC_4g19410	K00844	GO:0005575,GO:0005622,GO:0005623,GO:0005737,GO:0005739,GO:0006950,GO:0006970,GO:0006974,GO:0006979,GO:0008150,GO:0009266,GO:0009314,GO:0009408,GO:0009409,GO:0009411,GO:0009414,GO:0009415,GO:0009416,GO:0009628,GO:0009651,GO:0009987,GO:0010035,GO:0010224,GO:0016020,GO:0033554,GO:0042221,GO:0043226,GO:0043227,GO:0043229,GO:0043231,GO:0044424,GO:0044444,GO:0044464,GO:0044699,GO:0044763,GO:0050896,GO:…	hexokinase-like 2
FxaC_4g19430			Receptor protein kinase CLAVATA1
FxaC_4g19480			Inherit from KOG: transposon protein
FxaC_4g19500	K06670	GO:0000228,GO:0000278,GO:0000280,GO:0000793,GO:0000794,GO:0000798,GO:0005575,GO:0005622,GO:0005623,GO:0005634,GO:0005694,GO:0005730,GO:0006996,GO:0007049,GO:0007067,GO:0007275,GO:0008150,GO:0008278,GO:0009553,GO:0009555,GO:0009561,GO:0009987,GO:0016043,GO:0022402,GO:0031974,GO:0031981,GO:0032501,GO:0032502,GO:0032991,GO:0043226,GO:0043227,GO:0043228,GO:0043229,GO:0043231,GO:0043232,GO:0043233,GO:…	Conserved region of Rad21 / Rec8 like protein
FxaC_4g19520	K15542	GO:0001700,GO:0005575,GO:0005622,GO:0005623,GO:0005634,GO:0006139,GO:0006396,GO:0006397,GO:0006725,GO:0006807,GO:0007275,GO:0008150,GO:0008152,GO:0009790,GO:0009792,GO:0009909,GO:0009987,GO:0010467,GO:0016070,GO:0016071,GO:0031123,GO:0031124,GO:0032501,GO:0032502,GO:0034641,GO:0043170,GO:0043226,GO:0043227,GO:0043229,GO:0043231,GO:0044237,GO:0044238,GO:0044260,GO:0044424,GO:0044464,GO:0044699,GO:…	flowering time control protein
FxaC_4g19540	K00026	GO:0005575,GO:0005622,GO:0005623,GO:0005737,GO:0005777,GO:0008150,GO:0009507,GO:0009514,GO:0009536,GO:0009889,GO:0009894,GO:0010565,GO:0019216,GO:0019217,GO:0019222,GO:0031323,GO:0031326,GO:0031329,GO:0031998,GO:0042579,GO:0043226,GO:0043227,GO:0043229,GO:0043231,GO:0044424,GO:0044444,GO:0044464,GO:0046320,GO:0050789,GO:0050794,GO:0050994,GO:0065007,GO:0080090,GO:0080093	Malate dehydrogenase
FxaC_4g19560			Conserved gene of
FxaC_4g19570			Conserved gene of
FxaC_4g19590		GO:0005575,GO:0005623,GO:0005886,GO:0016020,GO:0044464,GO:0071944	LRR receptor-like serine threonine-protein kinase
FxaC_4g19600	K07374		Tubulin is the major constituent of microtubules. It binds two moles of GTP, one at an exchangeable site on the beta chain and one at a non-exchangeable site on the alpha chain (By similarity)
FxaC_4g19610
FxaC_4g19620			Inherit from NOG: expressed protein
FxaC_4g19650			auxin-binding protein ABP19a-like
FxaC_4g19660			Cytochrome c oxidase subunit
FxaC_4g19670		GO:0005575,GO:0005622,GO:0005623,GO:0005737,GO:0005768,GO:0005794,GO:0005802,GO:0043226,GO:0043227,GO:0043229,GO:0043231,GO:0044424,GO:0044444,GO:0044464
FxaC_4g19680			Cysteine desulfurase
FxaC_4g19700			ANK
FxaC_4g19760			EPIDERMAL PATTERNING FACTOR-like protein 2-like
FxaC_4g19770			Ubiquitin-conjugating enzyme
FxaC_4g19780	K08235		Xyloglucan endotransglucosylase hydrolase protein
FxaC_4g19790	K10606		WD-repeat region
FxaC_4g19791	K10606		WD-repeat region
FxaC_4g19820			homeobox-leucine zipper protein
FxaC_4g19830	K03456		regulatory subunit A
FxaC_4g19840	K01285	GO:0005575,GO:0005622,GO:0005623,GO:0005737,GO:0005773,GO:0009507,GO:0009536,GO:0043226,GO:0043227,GO:0043229,GO:0043231,GO:0044424,GO:0044444,GO:0044464	Lysosomal Pro-X
FxaC_4g19850	K00826		nuclear matrix constituent protein 1-like
FxaC_4g19860			Branched-chain-amino-acid aminotransferase
FxaC_4g19870	K09422	GO:0001071,GO:0003674,GO:0003700,GO:0005575,GO:0005622,GO:0005623,GO:0005634,GO:0006355,GO:0008150,GO:0009751,GO:0009889,GO:0010033,GO:0010468,GO:0010556,GO:0014070,GO:0019219,GO:0019222,GO:0031323,GO:0031326,GO:0042221,GO:0043226,GO:0043227,GO:0043229,GO:0043231,GO:0044424,GO:0044464,GO:0050789,GO:0050794,GO:0050896,GO:0051171,GO:0051252,GO:0060255,GO:0065007,GO:0080090,GO:1901700,GO:2000112,GO:…	Transcription factor
FxaC_4g19821			Protein of unknown function (DUF726)
FxaC_4g19890			1-aminocyclopropane-1-carboxylate synthase
FxaC_4g19910			Pentatricopeptide repeat-containing protein
FxaC_4g19920
FxaC_4g19930			Pentatricopeptide repeat-containing protein
FxaC_4g19940			Pentatricopeptide repeat-containing protein
FxaC_4g19950	K00511		Squalene epoxidase
FxaC_4g19960	K00511		squalene
FxaC_4g19980			inactive receptor kinase At1g27190
FxaC_4g20010	K09285	GO:0001071,GO:0003674,GO:0003676,GO:0003677,GO:0003700,GO:0005488,GO:0005575,GO:0005622,GO:0005623,GO:0005634,GO:0006355,GO:0007275,GO:0008150,GO:0009888,GO:0009889,GO:0009987,GO:0010073,GO:0010074,GO:0010468,GO:0010492,GO:0010556,GO:0019219,GO:0019222,GO:0019827,GO:0030154,GO:0031323,GO:0031326,GO:0032501,GO:0032502,GO:0042127,GO:0043226,GO:0043227,GO:0043229,GO:0043231,GO:0044424,GO:0044464,GO:…	transcription factor
FxaC_4g20011	K09285	GO:0001071,GO:0003674,GO:0003676,GO:0003677,GO:0003700,GO:0005488,GO:0005575,GO:0005622,GO:0005623,GO:0005634,GO:0006355,GO:0007275,GO:0008150,GO:0009888,GO:0009889,GO:0009987,GO:0010073,GO:0010074,GO:0010468,GO:0010492,GO:0010556,GO:0019219,GO:0019222,GO:0019827,GO:0030154,GO:0031323,GO:0031326,GO:0032501,GO:0032502,GO:0042127,GO:0043226,GO:0043227,GO:0043229,GO:0043231,GO:0044424,GO:0044464,GO:…	transcription factor
FxaC_4g20030			short chain dehydrogenase
FxaC_4g20040			short chain dehydrogenase
FxaC_4g20050	K14411		Rna-binding protein
FxaC_4g20060			AhpC/TSA family
FxaC_4g20080			AhpC/TSA family
FxaC_4g20130		GO:0005575,GO:0005622,GO:0005623,GO:0005634,GO:0007275,GO:0008150,GO:0009607,GO:0009624,GO:0022622,GO:0032501,GO:0032502,GO:0043226,GO:0043227,GO:0043229,GO:0043231,GO:0044424,GO:0044464,GO:0044699,GO:0044707,GO:0044767,GO:0048364,GO:0048513,GO:0048580,GO:0048731,GO:0048856,GO:0050789,GO:0050793,GO:0050896,GO:0051239,GO:0051704,GO:0051707,GO:0061062,GO:0065007,GO:2000026	growth-regulating factor
FxaC_4g20140
FxaC_4g20170			bZIP transcription factor
FxaC_4g20210			splicing factor U2AF
FxaC_4g20220			germin-like protein
FxaC_4g20260			ACT domain
FxaC_4g20270			BSD
FxaC_4g20280			gtp-binding protein
FxaC_4g20290			VQ motif-containing protein
FxaC_4g20330			U-box domain-containing protein
FxaC_4g20340	K14411		heterogeneous nuclear ribonucleoprotein
FxaC_4g20360			Cbl-interacting protein kinase
FxaC_4g20380			Galactosyl transferase GMA12 MNN10 family protein
FxaC_4g20400			Galactosyl transferase GMA12 MNN10 family protein
FxaC_4g20410	K07297		Haemolysin-III related
FxaC_4g20420			glucan endo-1-3-beta-glucosidase
FxaC_4g20430		GO:0005575,GO:0005622,GO:0005623,GO:0005856,GO:0005874,GO:0015630,GO:0032991,GO:0043226,GO:0043228,GO:0043229,GO:0043232,GO:0043234,GO:0044422,GO:0044424,GO:0044430,GO:0044446,GO:0044464	Inherit from euNOG: expressed protein
FxaC_4g20440			F-box protein
FxaC_4g20470			F-box protein
FxaC_4g20480			F-box protein
FxaC_4g20490			Uncharacterized conserved protein (DUF2215)
FxaC_4g20530			Amino acid kinase family
FxaC_4g20550			single myb histone
FxaC_4g20580	K09422	GO:0005575,GO:0005622,GO:0005623,GO:0005634,GO:0043226,GO:0043227,GO:0043229,GO:0043231,GO:0044424,GO:0044464	linker histone H1 and H5 family
FxaC_4g20590			NADH dehydrogenase ubiquinone
FxaC_4g20600			DNA binding double-stranded telomeric DNA binding protein homodimerization single-stranded telomeric DNA binding transcription factor
FxaC_4g20610		GO:0005575,GO:0005622,GO:0005623,GO:0005737,GO:0006139,GO:0006351,GO:0006725,GO:0006807,GO:0006996,GO:0008150,GO:0008152,GO:0009058,GO:0009059,GO:0009507,GO:0009536,GO:0009657,GO:0009987,GO:0010467,GO:0016043,GO:0016070,GO:0018130,GO:0019438,GO:0032774,GO:0034641,GO:0034645,GO:0034654,GO:0042793,GO:0043170,GO:0043226,GO:0043227,GO:0043229,GO:0043231,GO:0044237,GO:0044238,GO:0044249,GO:0044260,GO:…	pentatricopeptide repeat-containing protein At5g67570
FxaC_4g20620			LIM domain kinase
FxaC_4g20630	K07955		ADP-RIBOSYLATION FACTOR-like protein
FxaC_4g20690			Plant mobile domain
FxaC_4g20700			Glycosyl hydrolase family protein 43
FxaC_4g20710			U4 U6 small nuclear ribonucleoprotein
FxaC_4g20720		GO:0001071,GO:0003002,GO:0003674,GO:0003676,GO:0003677,GO:0003700,GO:0005488,GO:0005575,GO:0005622,GO:0005623,GO:0005634,GO:0005737,GO:0006355,GO:0007049,GO:0007275,GO:0007389,GO:0008150,GO:0008356,GO:0009889,GO:0009956,GO:0009987,GO:0010468,GO:0010556,GO:0019219,GO:0019222,GO:0031323,GO:0031326,GO:0032350,GO:0032501,GO:0032502,GO:0042592,GO:0043226,GO:0043227,GO:0043229,GO:0043231,GO:0043565,GO:…	Transcription factor
FxaC_4g20750			Peptidyl-prolyl cis-trans isomerase-like
FxaC_4g20760
FxaC_4g20780			Catalyzes the synthesis of activated sulfate (By similarity)
FxaC_4g20800			BTB POZ domain-containing protein
FxaC_4g20810			60S ribosomal protein
FxaC_4g20820			membrane protein porin
FxaC_4g20830			F-Box protein
FxaC_4g20840	K01537	GO:0003674,GO:0003824,GO:0005215,GO:0005388,GO:0005488,GO:0005515,GO:0005516,GO:0005575,GO:0005622,GO:0005623,GO:0005737,GO:0005783,GO:0005789,GO:0005886,GO:0006139,GO:0006152,GO:0006163,GO:0006195,GO:0006200,GO:0006725,GO:0006753,GO:0006793,GO:0006796,GO:0006807,GO:0006810,GO:0006811,GO:0006812,GO:0006816,GO:0008150,GO:0008152,GO:0008324,GO:0009056,GO:0009116,GO:0009117,GO:0009119,GO:0009123,GO:…	calcium-transporting ATPase
FxaC_4g20850			ATPase, Ca transporting, plasma membrane
FxaC_4g20860			ruvB-like
FxaC_4g20870			Plant transposon protein
FxaC_4g20880			Conserved gene of
FxaC_4g20890	K18811	GO:0005575,GO:0005622,GO:0005623,GO:0005634,GO:0006139,GO:0006259,GO:0006260,GO:0006261,GO:0006725,GO:0006807,GO:0007049,GO:0008150,GO:0008152,GO:0009058,GO:0009059,GO:0009987,GO:0022402,GO:0034641,GO:0034645,GO:0042023,GO:0043170,GO:0043226,GO:0043227,GO:0043229,GO:0043231,GO:0044237,GO:0044238,GO:0044249,GO:0044260,GO:0044424,GO:0044464,GO:0044699,GO:0044763,GO:0044786,GO:0046483,GO:0071704,GO:…	cell division
FxaC_4g20910
FxaC_4g20920		GO:0000302,GO:0003674,GO:0005488,GO:0005515,GO:0005516,GO:0005575,GO:0005622,GO:0005623,GO:0005737,GO:0005773,GO:0005774,GO:0006950,GO:0006970,GO:0006979,GO:0008150,GO:0009611,GO:0009628,GO:0009651,GO:0009719,GO:0009725,GO:0009733,GO:0009739,GO:0009751,GO:0009753,GO:0010033,GO:0010035,GO:0014070,GO:0016020,GO:0031090,GO:0033993,GO:0042221,GO:0042542,GO:0043226,GO:0043227,GO:0043229,GO:0043231,GO:…	BTB POZ and TAZ domain-containing protein
FxaC_4g20940		GO:0003674,GO:0003779,GO:0005488,GO:0005515,GO:0005575,GO:0005618,GO:0005622,GO:0005623,GO:0005634,GO:0005730,GO:0005737,GO:0005819,GO:0005856,GO:0005886,GO:0008092,GO:0009524,GO:0015630,GO:0016020,GO:0030312,GO:0031974,GO:0031981,GO:0032991,GO:0043226,GO:0043227,GO:0043228,GO:0043229,GO:0043231,GO:0043232,GO:0043233,GO:0043234,GO:0044422,GO:0044424,GO:0044428,GO:0044430,GO:0044444,GO:0044446,GO:…	Formin-like protein
FxaC_4g20960			glycosyl hydrolase family protein 17
FxaC_4g20970			Ankyrin repeat-containing protein
FxaC_4g20990			disease resistance protein At5g66900-like
FxaC_4g21000			disease resistance protein At5g66900-like
FxaC_4g21010			cytochrome P450
FxaC_4g21020
FxaC_4g21011			transposon protein
FxaC_4g21100			BTB POZ domain-containing protein
FxaC_4g21120			Acetyltransferase (GNAT) family
FxaC_4g21150		GO:0005575,GO:0005576,GO:0005622,GO:0005623,GO:0005737,GO:0005829,GO:0005886,GO:0016020,GO:0031982,GO:0031988,GO:0043226,GO:0043227,GO:0043230,GO:0044421,GO:0044424,GO:0044444,GO:0044464,GO:0065010,GO:0070062,GO:0071944	Exo70 exocyst complex subunit
FxaC_4g21160	K03097	GO:0005575,GO:0005622,GO:0005623,GO:0005737,GO:0005829,GO:0009507,GO:0009536,GO:0043226,GO:0043227,GO:0043229,GO:0043231,GO:0044424,GO:0044444,GO:0044464	casein kinase II
FxaC_4g21170			Protein of unknown function (DUF2419)
FxaC_4g21190	K01455		K01455 formamidase EC 3.5.1.49
FxaC_4g21220			lob domain-containing protein
FxaC_4g21240		GO:0001071,GO:0003674,GO:0003700,GO:0005575,GO:0005622,GO:0005623,GO:0005634,GO:0006355,GO:0008150,GO:0009889,GO:0010468,GO:0010556,GO:0019219,GO:0019222,GO:0031323,GO:0031326,GO:0043226,GO:0043227,GO:0043229,GO:0043231,GO:0044424,GO:0044464,GO:0050789,GO:0050794,GO:0051171,GO:0051252,GO:0060255,GO:0065007,GO:0080090,GO:2000112,GO:2001141	Scarecrow-like protein
FxaC_4g21250
FxaC_4g21260	K00430		peroxidase
FxaC_4g21320	K09537		dnaJ homolog subfamily C member
FxaC_4g21330			Pentatricopeptide repeat-containing protein
FxaC_4g21400			Inherit from euNOG: expressed protein
FxaC_4g21410			BTB POZ domain-containing protein
FxaC_4g21480			Ribonuclease III
FxaC_4g21510			casein kinase II
FxaC_4g21520			4F5 protein family
FxaC_4g21530			Acyl CoA binding protein
FxaC_4g21540			major facilitator superfamily domain-containing protein 5-like
FxaC_4g21550			prolyl 4-hydroxylase
FxaC_4g21560			Protein of unknown function (DUF1230)
FxaC_4g21570			DnaJ domain
FxaC_4g21590		GO:0000003,GO:0003006,GO:0003674,GO:0003824,GO:0004175,GO:0004252,GO:0005575,GO:0005576,GO:0005618,GO:0005623,GO:0007275,GO:0008150,GO:0008152,GO:0008233,GO:0008236,GO:0009505,GO:0009791,GO:0009845,GO:0009987,GO:0010154,GO:0010191,GO:0010214,GO:0016787,GO:0017171,GO:0022414,GO:0030312,GO:0032501,GO:0032502,GO:0032504,GO:0044237,GO:0044464,GO:0044699,GO:0044702,GO:0044707,GO:0048046,GO:0048316,GO:…	subtilisin-like
FxaC_4g21620
FxaC_4g21640			Late embryogenesis abundant protein 18
FxaC_4g21650
FxaC_4g21660			phosphatase 2C
FxaC_4g21670			Sigma factor sigB regulation protein
FxaC_4g21680		GO:0002376,GO:0003674,GO:0005198,GO:0005488,GO:0005515,GO:0005575,GO:0005622,GO:0005623,GO:0005634,GO:0005737,GO:0006355,GO:0006950,GO:0006952,GO:0006955,GO:0008150,GO:0009607,GO:0009617,GO:0009814,GO:0009816,GO:0009889,GO:0009890,GO:0009892,GO:0010468,GO:0010556,GO:0010558,GO:0010605,GO:0010629,GO:0019219,GO:0019222,GO:0031323,GO:0031324,GO:0031326,GO:0031327,GO:0031347,GO:0031348,GO:0032947,GO:…	Tetratricopeptide repeat protein
FxaC_4g21690
FxaC_4g21700		GO:0005575,GO:0005623,GO:0005886,GO:0016020,GO:0031224,GO:0031225,GO:0044425,GO:0044464,GO:0071944
FxaC_4g21710			LRRcap
FxaC_4g21730			U-box domain-containing protein 4-like
FxaC_4g21740			Frigida-like protein
FxaC_4g21750			cyclic nucleotide-gated ion channel
FxaC_4g21760			Metal transporter
FxaC_4g21770			RING
FxaC_4g21780	K14487		Indole-3-acetic acid-amido synthetase
FxaC_4g21790			zinc finger protein
FxaC_4g21830
FxaC_4g21840		GO:0005575,GO:0005622,GO:0005623,GO:0005737,GO:0009507,GO:0009536,GO:0043226,GO:0043227,GO:0043229,GO:0043231,GO:0044424,GO:0044444,GO:0044464	Pentatricopeptide repeat-containing protein
FxaC_4g21850	K04508	GO:0000151,GO:0005575,GO:0005622,GO:0005623,GO:0005634,GO:0006325,GO:0006464,GO:0006476,GO:0006950,GO:0006996,GO:0008150,GO:0008152,GO:0009266,GO:0009409,GO:0009628,GO:0009987,GO:0016043,GO:0016568,GO:0016569,GO:0016570,GO:0016575,GO:0019538,GO:0031461,GO:0032991,GO:0035601,GO:0036211,GO:0043170,GO:0043226,GO:0043227,GO:0043229,GO:0043231,GO:0043234,GO:0043412,GO:0044237,GO:0044238,GO:0044260,GO:…	F-box-like WD repeat-containing protein
FxaC_4g21860			cytochrome P450
FxaC_4g21870		GO:0000003,GO:0003006,GO:0007275,GO:0008150,GO:0009790,GO:0009791,GO:0009793,GO:0010154,GO:0022414,GO:0032501,GO:0032502,GO:0044699,GO:0044707,GO:0044767,GO:0048316,GO:0048608,GO:0048731,GO:0048856,GO:0061458	Inherit from euNOG: maternal effect embryo arrest 59
FxaC_4g21930			cytochrome P450
FxaC_4g21940			2OG-Fe(II) oxygenase superfamily
FxaC_4g21950	K05542		TRNA-dihydrouridine synthase
FxaC_4g21960		GO:0001071,GO:0003674,GO:0003700,GO:0005488,GO:0005515,GO:0005516,GO:0005575,GO:0005622,GO:0005623,GO:0005634,GO:0006355,GO:0008150,GO:0009719,GO:0009889,GO:0010033,GO:0010200,GO:0010243,GO:0010468,GO:0010556,GO:0019219,GO:0019222,GO:0031323,GO:0031326,GO:0042221,GO:0043226,GO:0043227,GO:0043229,GO:0043231,GO:0044424,GO:0044464,GO:0050789,GO:0050794,GO:0050896,GO:0051171,GO:0051252,GO:0060255,GO:…	Transcription factor
FxaC_4g21980			glycosyltransferase
FxaC_4g22000			cysteine proteinase
FxaC_4g22030	K10268		F-Box protein
FxaC_4g22060			cyclin d3
FxaC_4g22070	K07937		ADP-ribosylation factor
FxaC_4g22080	K17822		Pfam:DUF298
FxaC_4g22090			aldose 1-epimerase
FxaC_4g22150
FxaC_4g22160	K10436	GO:0003674,GO:0005488,GO:0005515,GO:0005575,GO:0005618,GO:0005622,GO:0005623,GO:0005634,GO:0005730,GO:0005737,GO:0005819,GO:0005856,GO:0006996,GO:0007010,GO:0008017,GO:0008092,GO:0008150,GO:0009524,GO:0009605,GO:0009606,GO:0009612,GO:0009628,GO:0009652,GO:0009987,GO:0015630,GO:0015631,GO:0016043,GO:0030312,GO:0030865,GO:0031974,GO:0031981,GO:0032501,GO:0032991,GO:0043226,GO:0043227,GO:0043228,GO:…	microtubule-associated protein RP EB family member
FxaC_4g22170			LRR receptor-like serine threonine-protein kinase
FxaC_4g22180			FAD dependent oxidoreductase
FxaC_4g22200			transcription factor
FxaC_4g22210			cadmium zinc-transporting ATPase
FxaC_4g22220	K00083		alcohol dehydrogenase
FxaC_4g22230	K11339		Mortality factor 4-like protein 1
FxaC_4g22250	K11339		Mortality factor 4-like protein 1
FxaC_4g22270
FxaC_4g22300	K13692		UDP-glucosyl transferase
FxaC_4g22320			receptor-like protein kinase
FxaC_4g22311	K04733
FxaC_4g22330
FxaC_4g22360			hydrolase, alpha beta fold family
FxaC_4g22361	K01247		DNA-3-methyladenine glycosylase
FxaC_4g22370		GO:0003674,GO:0003676,GO:0003677,GO:0005488,GO:0097159,GO:1901363	homeobox protein
FxaC_4g22380			late embryogenesis abundant
FxaC_4g22410	K17681	GO:0005575,GO:0005622,GO:0005623,GO:0005737,GO:0005739,GO:0043226,GO:0043227,GO:0043229,GO:0043231,GO:0044424,GO:0044444,GO:0044464	ATPase family
FxaC_4g22420			Myb-like DNA-binding domain
FxaC_4g22440			U-box domain-containing protein
FxaC_4g22441			anaphase-promoting complex, subunit
FxaC_4g22450		GO:0001071,GO:0003674,GO:0003700,GO:0005575,GO:0005622,GO:0005623,GO:0005634,GO:0005737,GO:0005829,GO:0005886,GO:0006355,GO:0008150,GO:0009536,GO:0009607,GO:0009620,GO:0009889,GO:0010468,GO:0010556,GO:0016020,GO:0019219,GO:0019222,GO:0031323,GO:0031326,GO:0043226,GO:0043227,GO:0043229,GO:0043231,GO:0044424,GO:0044444,GO:0044464,GO:0050789,GO:0050794,GO:0050896,GO:0051171,GO:0051252,GO:0051704,GO:…	tubby-like F-box protein
FxaC_4g22460			Dehydrin
FxaC_4g22470			Pentatricopeptide repeat-containing protein
FxaC_4g22500			Glycosyl transferase
FxaC_4g22510			Periodic tryptophan protein 1
FxaC_4g22520			Dehydrin
FxaC_4g22590			disease resistance protein At5g66900-like
FxaC_4g22580			disease resistance protein At5g66900-like
FxaC_4g22570			disease resistance protein At5g66900-like
FxaC_4g22571			disease resistance protein At5g66900-like
FxaC_4g22572			disease resistance protein At5g66900-like
FxaC_4g22573			disease resistance protein At5g66900-like
FxaC_4g22610			Pentatricopeptide repeat-containing protein
FxaC_4g22630
FxaC_4g22660		GO:0005575,GO:0005622,GO:0005623,GO:0005737,GO:0005783,GO:0005789,GO:0006996,GO:0007029,GO:0008150,GO:0009987,GO:0012505,GO:0016020,GO:0016021,GO:0016043,GO:0030176,GO:0031090,GO:0031224,GO:0031227,GO:0031300,GO:0031301,GO:0042175,GO:0043226,GO:0043227,GO:0043229,GO:0043231,GO:0044422,GO:0044424,GO:0044425,GO:0044432,GO:0044444,GO:0044446,GO:0044464,GO:0044699,GO:0044763,GO:0071458,GO:0071782,GO:…	Reticulon-like protein
FxaC_4g22670		GO:0005575,GO:0005618,GO:0005623,GO:0008150,GO:0009505,GO:0009628,GO:0030312,GO:0044464,GO:0050896,GO:0071944,GO:0080167	L-ascorbate oxidase homolog
FxaC_4g22680			Zinc finger protein
FxaC_4g22690			F-box and leucine-rich repeat protein
FxaC_4g22700			Hydroxyproline-rich glycoprotein family protein
FxaC_4g22710			Pentatricopeptide repeat-containing protein
FxaC_4g22720			esterase
FxaC_4g22740			Inherit from KOG: replication protein
FxaC_4g22760			Pentatricopeptide repeat-containing protein
FxaC_4g22750
FxaC_4g22770			alpha/beta hydrolase fold
FxaC_4g22790			STS14 protein-like
FxaC_4g22820
FxaC_4g22830			oxygen-evolving enhancer protein 1
FxaC_4g22840			oxygen-evolving enhancer protein 1
FxaC_4g22880	K00924		CDPK-related protein
FxaC_4g22890
FxaC_4g22910			short chain dehydrogenase
FxaC_4g22920		GO:0005575,GO:0005622,GO:0005623,GO:0005737,GO:0005829,GO:0009507,GO:0009536,GO:0043226,GO:0043227,GO:0043229,GO:0043231,GO:0044424,GO:0044444,GO:0044464	Inherit from KOG: PDS5, regulator of cohesion maintenance, homolog
FxaC_4g22930			B3 domain-containing protein Os01g0234100-like
FxaC_4g22940
FxaC_4g22950		GO:0005575,GO:0005622,GO:0005623,GO:0005737,GO:0005829,GO:0009507,GO:0009536,GO:0043226,GO:0043227,GO:0043229,GO:0043231,GO:0044424,GO:0044444,GO:0044464	Inherit from KOG: PDS5, regulator of cohesion maintenance, homolog
FxaC_4g22960			B3 domain-containing protein Os01g0234100-like
FxaC_4g22970			glutamine amidotransferase-like protein
FxaC_4g22980			glutamine amidotransferase-like protein
FxaC_4g22990			Cyclin-dependent kinase inhibitor
FxaC_4g23000			Pentatricopeptide repeat-containing protein
FxaC_4g23010			homeobox-leucine zipper protein
FxaC_4g23020			UPF0481 protein
FxaC_4g23030			Major Facilitator Superfamily
FxaC_4g23040			NEDD8-conjugating enzyme
FxaC_4g23050			NEDD8-conjugating enzyme
FxaC_4g23060			Major Facilitator Superfamily
FxaC_4g23080
FxaC_4g23110			homeodomain protein
FxaC_4g23120			BTB POZ domain-containing protein
FxaC_4g23150
FxaC_4g23151
FxaC_4g23160			ATPase family associated with various cellular activities (AAA)
FxaC_4g23170	K11339		Mortality factor 4-like protein 1
FxaC_4g23190			Mortality factor 4-like protein 1
FxaC_4g23200	K00083		alcohol dehydrogenase
FxaC_4g23210			cadmium zinc-transporting ATPase
FxaC_4g23220	K09422		transcription factor
FxaC_4g23230			FAD dependent oxidoreductase
FxaC_4g23270			LRR receptor-like serine threonine-protein kinase
FxaC_4g23280	K10436	GO:0003674,GO:0005488,GO:0005515,GO:0005575,GO:0005618,GO:0005622,GO:0005623,GO:0005634,GO:0005730,GO:0005737,GO:0005819,GO:0005856,GO:0006996,GO:0007010,GO:0008017,GO:0008092,GO:0008150,GO:0009524,GO:0009605,GO:0009606,GO:0009612,GO:0009628,GO:0009652,GO:0009987,GO:0015630,GO:0015631,GO:0016043,GO:0030312,GO:0030865,GO:0031974,GO:0031981,GO:0032501,GO:0032991,GO:0043226,GO:0043227,GO:0043228,GO:…	microtubule-associated protein RP EB family member
FxaC_4g23330	K17822		DCN1-like protein
FxaC_4g23340	K07937		ADP-ribosylation factor
FxaC_4g23350			cyclin d3
FxaC_4g23380	K10268		F-Box protein
FxaC_4g23400			resistance protein
FxaC_4g23410			ribosomal protein S6
FxaC_4g23460			resistance protein
FxaC_4g23470			resistance protein
FxaC_4g23480			leucine Rich Repeat
FxaC_4g23490	K14570		small RNA degrading nuclease
FxaC_4g23500	K01110	GO:0003674,GO:0003824,GO:0005488,GO:0005543,GO:0005575,GO:0005622,GO:0005623,GO:0005737,GO:0005829,GO:0006464,GO:0006470,GO:0006629,GO:0006644,GO:0006650,GO:0006793,GO:0006796,GO:0008150,GO:0008152,GO:0008289,GO:0009987,GO:0016311,GO:0016787,GO:0016788,GO:0016791,GO:0019538,GO:0019637,GO:0030258,GO:0035335,GO:0036211,GO:0042578,GO:0043167,GO:0043168,GO:0043170,GO:0043412,GO:0044237,GO:0044238,GO:…	C2 domain of PTEN tumour-suppressor protein
FxaC_4g23510			RER1A-like
FxaC_4g23520			UPF0481 protein At3g47200-like
FxaC_4g23530			cysteine proteinase
FxaC_4g23550			glycosyltransferase
FxaC_4g23580		GO:0001071,GO:0003674,GO:0003700,GO:0005488,GO:0005515,GO:0005516,GO:0005575,GO:0005622,GO:0005623,GO:0005634,GO:0006355,GO:0008150,GO:0009719,GO:0009889,GO:0010033,GO:0010200,GO:0010243,GO:0010468,GO:0010556,GO:0019219,GO:0019222,GO:0031323,GO:0031326,GO:0042221,GO:0043226,GO:0043227,GO:0043229,GO:0043231,GO:0044424,GO:0044464,GO:0050789,GO:0050794,GO:0050896,GO:0051171,GO:0051252,GO:0060255,GO:…	Transcription factor
FxaC_4g23590	K05542		TRNA-dihydrouridine synthase
FxaC_4g23600			2OG-Fe(II) oxygenase superfamily
FxaC_4g23610		GO:0006950,GO:0006952,GO:0008150,GO:0050896	Potato inhibitor I family
FxaC_4g23620			Plant-specific domain TIGR01627 family protein
FxaC_4g23640			chromosome-associated kinesin
FxaC_4g23650		GO:0005575,GO:0005623,GO:0005886,GO:0016020,GO:0044464,GO:0071944	inactive receptor kinase
FxaC_4g23660			UPF0481 protein
FxaC_4g23670			chromosome-associated kinesin
FxaC_4g23680			SUMO-conjugating enzyme
FxaC_4g23690			RNA recognition motif. (a.k.a. RRM, RBD, or RNP domain)
FxaC_4g23730			Transcription factor
FxaC_4g23740		GO:0005575,GO:0005622,GO:0005623,GO:0005737,GO:0008150,GO:0009507,GO:0009536,GO:0009987,GO:0019725,GO:0042592,GO:0043226,GO:0043227,GO:0043229,GO:0043231,GO:0044424,GO:0044444,GO:0044464,GO:0044699,GO:0044763,GO:0045454,GO:0050789,GO:0050794,GO:0065007,GO:0065008	CBS domain-containing protein CBSX1, chloroplastic-like
FxaC_4g23750	K09284	GO:0000003,GO:0001071,GO:0003002,GO:0003006,GO:0003674,GO:0003700,GO:0005575,GO:0005622,GO:0005623,GO:0005634,GO:0006355,GO:0007275,GO:0007389,GO:0008150,GO:0009653,GO:0009791,GO:0009886,GO:0009887,GO:0009888,GO:0009889,GO:0009908,GO:0010073,GO:0010092,GO:0010093,GO:0010154,GO:0010468,GO:0010556,GO:0019219,GO:0019222,GO:0022414,GO:0031323,GO:0031326,GO:0032501,GO:0032502,GO:0035670,GO:0043226,GO:…	floral homeotic protein APETALA
FxaC_4g23830			plant protein
FxaC_4g23840		GO:0005575,GO:0005622,GO:0005623,GO:0005737,GO:0005739,GO:0043226,GO:0043227,GO:0043229,GO:0043231,GO:0044424,GO:0044444,GO:0044464
FxaC_4g23850			transferase, family
FxaC_4g23910			BAHD family acyltransferase, clade I (EC 2.3.1.-)
FxaC_4g23920	K11430	GO:0000003,GO:0001071,GO:0003006,GO:0003674,GO:0003676,GO:0003700,GO:0003723,GO:0003727,GO:0005488,GO:0005575,GO:0005622,GO:0005623,GO:0005634,GO:0006139,GO:0006325,GO:0006349,GO:0006355,GO:0006464,GO:0006479,GO:0006725,GO:0006807,GO:0006996,GO:0007275,GO:0008150,GO:0008152,GO:0008213,GO:0009292,GO:0009294,GO:0009653,GO:0009791,GO:0009887,GO:0009889,GO:0009965,GO:0009987,GO:0010016,GO:0010228,GO:…	Polycomb group (PcG) protein. Catalytic subunit of some PcG multiprotein complex, which methylates 'Lys-27' of histone H3, leading to transcriptional repression of the affected target genes
FxaC_4g23930			PI-PLC X domain-containing protein
FxaC_4g23940			LRR
FxaC_4g23950			transcription, DNA-dependent
FxaC_4g23960		GO:0000003,GO:0001071,GO:0003006,GO:0003674,GO:0003700,GO:0005575,GO:0005622,GO:0005623,GO:0005634,GO:0006355,GO:0006950,GO:0007275,GO:0007623,GO:0008150,GO:0009266,GO:0009314,GO:0009409,GO:0009416,GO:0009628,GO:0009639,GO:0009791,GO:0009889,GO:0009908,GO:0010029,GO:0010114,GO:0010154,GO:0010187,GO:0010468,GO:0010556,GO:0019219,GO:0019222,GO:0022414,GO:0031323,GO:0031326,GO:0032501,GO:0032502,GO:…	Transcription factor
FxaC_4g23970			nicotinate
FxaC_4g23980			DUF246 domain-containing protein
FxaC_4g23990			serine threonine-protein kinase
FxaC_4g24000			PI-PLC X domain-containing protein
FxaC_4g24020			Late embryogenesis abundant protein
FxaC_4g24030			Mitogen-activated protein kinase kinase kinase
FxaC_4g24110			Rapid ALkalinization Factor (RALF)
FxaC_4g24130	K14270	GO:0003674,GO:0003824,GO:0004069,GO:0006082,GO:0006520,GO:0006807,GO:0008150,GO:0008152,GO:0008483,GO:0008793,GO:0009987,GO:0016740,GO:0016769,GO:0019752,GO:0043436,GO:0044237,GO:0044238,GO:0044281,GO:0044710,GO:0071704,GO:1901564	Aminotransferase
FxaC_4g24140		GO:0000003,GO:0001071,GO:0003006,GO:0003674,GO:0003700,GO:0005575,GO:0005622,GO:0005623,GO:0005634,GO:0006355,GO:0007275,GO:0008150,GO:0009653,GO:0009791,GO:0009886,GO:0009887,GO:0009889,GO:0009908,GO:0010468,GO:0010500,GO:0010556,GO:0019219,GO:0019222,GO:0022414,GO:0031323,GO:0031326,GO:0032501,GO:0032502,GO:0043226,GO:0043227,GO:0043229,GO:0043231,GO:0044424,GO:0044464,GO:0044699,GO:0044707,GO:…	Transcription factor
FxaC_4g24160			Lipase (class 3)
FxaC_4g24170			RNA recognition motif. (a.k.a. RRM, RBD, or RNP domain)
FxaC_4g24180		GO:0005575,GO:0005622,GO:0005623,GO:0005737,GO:0005886,GO:0009507,GO:0009536,GO:0016020,GO:0043226,GO:0043227,GO:0043229,GO:0043231,GO:0044424,GO:0044444,GO:0044464,GO:0071944	Remorin, C-terminal region
FxaC_4g24200			Converts zeaxanthin into antheraxanthin and subsequently violaxanthin (By similarity)
FxaC_4g24210		GO:0005575,GO:0005623,GO:0005886,GO:0007275,GO:0008150,GO:0009888,GO:0016020,GO:0032501,GO:0032502,GO:0044464,GO:0044699,GO:0044707,GO:0048507,GO:0048513,GO:0048731,GO:0048856,GO:0071944	RECEPTOR-like protein
FxaC_4g24230			Inherit from NOG: expressed protein
FxaC_4g24250	K13168		Splicing factor, arginine serine-rich
FxaC_4g24270			Protein of unknown function (DUF1685)
FxaC_4g24290	K09419	GO:0001071,GO:0003674,GO:0003700,GO:0005575,GO:0005622,GO:0005623,GO:0005634,GO:0005737,GO:0006355,GO:0006950,GO:0008150,GO:0009266,GO:0009408,GO:0009628,GO:0009889,GO:0009890,GO:0009892,GO:0010468,GO:0010556,GO:0010558,GO:0010605,GO:0010629,GO:0019219,GO:0019222,GO:0031323,GO:0031324,GO:0031326,GO:0031327,GO:0043226,GO:0043227,GO:0043229,GO:0043231,GO:0044424,GO:0044464,GO:0045892,GO:0045934,GO:…	heat shock factor
FxaC_4g24320			EFh
FxaC_4g24330
FxaC_4g24340	K01265	GO:0005575,GO:0005622,GO:0005623,GO:0005737,GO:0005739,GO:0006464,GO:0008150,GO:0008152,GO:0009507,GO:0009536,GO:0009719,GO:0009725,GO:0009737,GO:0009987,GO:0010033,GO:0019538,GO:0031365,GO:0033993,GO:0036211,GO:0042221,GO:0043170,GO:0043226,GO:0043227,GO:0043229,GO:0043231,GO:0043412,GO:0044237,GO:0044238,GO:0044260,GO:0044267,GO:0044424,GO:0044444,GO:0044464,GO:0050896,GO:0071704,GO:0097305,GO:…	Removes the N-terminal methionine from nascent proteins (By similarity)
FxaC_4g24350			Pentatricopeptide repeat-containing protein
FxaC_4g24360			CTLH
FxaC_4g24370		GO:0003674,GO:0003824,GO:0004620,GO:0008150,GO:0008152,GO:0009719,GO:0009725,GO:0009737,GO:0010033,GO:0016298,GO:0016787,GO:0016788,GO:0033993,GO:0042221,GO:0050896,GO:0097305,GO:1901700	Patatin-like phospholipase
FxaC_4g24390			Sulfotransferase domain
FxaC_4g24410
FxaC_4g24430
FxaC_4g24440
FxaC_4g24450			Protein of unknown function (DUF3651)
FxaC_4g24470			expressed protein
FxaC_4g24480			WD40
FxaC_4g24490
FxaC_4g24510			short chain dehydrogenase
FxaC_4g24540			CDPK-related protein
FxaC_4g24550	K15634		Phosphoglycerate bisphosphoglycerate mutase family protein
FxaC_4g24560			patatin group A-3-like
FxaC_4g24561			patatin group A-3-like
FxaC_4g24562			patatin group A-3-like
FxaC_4g24570
FxaC_4g24580			Peptidyl-prolyl cis-trans isomerase
FxaC_4g24590	K00430		peroxidase
FxaC_4g24591	K00430		peroxidase
FxaC_4g24620			- STE kinases include homologs to sterile 7, sterile 11 and sterile 20 from yeast, expressed
FxaC_4g24630			ribosomal protein
FxaC_4g24660			lob domain-containing protein
FxaC_4g24680			Coiled-coil domain-containing protein
FxaC_4g24700		GO:0005575,GO:0005622,GO:0005623,GO:0005737,GO:0005773,GO:0005774,GO:0005829,GO:0016020,GO:0031090,GO:0043226,GO:0043227,GO:0043229,GO:0043231,GO:0044422,GO:0044424,GO:0044437,GO:0044444,GO:0044446,GO:0044464	Protein misato homolog
FxaC_4g24710		GO:0001071,GO:0003674,GO:0003700,GO:0006355,GO:0008150,GO:0009889,GO:0010468,GO:0010556,GO:0019219,GO:0019222,GO:0031323,GO:0031326,GO:0050789,GO:0050794,GO:0051171,GO:0051252,GO:0060255,GO:0065007,GO:0080090,GO:2000112,GO:2001141	MYB family transcription factor
FxaC_4g24740	K14498	GO:0003674,GO:0003824,GO:0004672,GO:0005575,GO:0005622,GO:0005623,GO:0005634,GO:0005737,GO:0005829,GO:0006464,GO:0006468,GO:0006793,GO:0006796,GO:0006950,GO:0006970,GO:0007154,GO:0007165,GO:0008150,GO:0008152,GO:0009414,GO:0009415,GO:0009628,GO:0009651,GO:0009719,GO:0009725,GO:0009737,GO:0009738,GO:0009739,GO:0009755,GO:0009787,GO:0009789,GO:0009966,GO:0009967,GO:0009987,GO:0010029,GO:0010033,GO:…	serine threonine-protein kinase
FxaC_4g24750			serine threonine-protein kinase
FxaC_4g24760			inactive purple acid phosphatase
FxaC_4g24770			disease resistance protein At5g66900-like
FxaC_4g24780			disease resistance protein At5g66900-like
FxaC_4g24800			disease resistance protein At5g66900-like
FxaC_4g24820			disease resistance protein At5g66900-like
FxaC_4g24830			disease resistance protein At5g66900-like
FxaC_4g24831			disease resistance protein At5g66900-like
FxaC_4g24840			Carboxypeptidase
FxaC_4g24850		GO:0005575,GO:0005618,GO:0005623,GO:0008150,GO:0009505,GO:0009628,GO:0030312,GO:0044464,GO:0050896,GO:0071944,GO:0080167	L-ascorbate oxidase homolog
FxaC_4g24851			Multicopper oxidase
FxaC_4g24860			zinc finger
FxaC_4g24870	K14398		RNA recognition motif. (a.k.a. RRM, RBD, or RNP domain)
FxaC_4g24880	K19730		Protein of unknown function (DUF1649)
FxaC_4g24890			Methylketone synthase Ib
FxaC_4g24891			alpha/beta hydrolase fold
FxaC_4g24900			alpha/beta hydrolase fold
FxaC_4g24910
FxaC_4g24920			carboxylesterase activity
FxaC_4g24930			Inherit from KOG: replication protein
FxaC_4g24940			Pentatricopeptide repeat-containing protein
FxaC_4g24921			alpha/beta hydrolase fold
FxaC_4g24950			alpha/beta hydrolase fold
FxaC_4g24960			alpha/beta hydrolase fold
FxaC_4g24970			Methylketone synthase Ib
FxaC_4g24980			resistance protein
FxaC_4g24990			esterase
FxaC_4g25020			GDSL esterase lipase
FxaC_4g25070			Inherit from euNOG: CACTA, En Spm sub-class
FxaC_4g25080			Zinc-finger domain of monoamine-oxidase A repressor R1
FxaC_4g25100			expressed protein
FxaC_4g25110			expressed protein
FxaC_4g25120		GO:0005575,GO:0016020	Prolyl oligopeptidase, N-terminal beta-propeller domain
FxaC_4g25140			disease resistance protein At5g66900-like
FxaC_4g25150			transcription, DNA-dependent
FxaC_4g25170		GO:0005575,GO:0005622,GO:0005623,GO:0005634,GO:0043226,GO:0043227,GO:0043229,GO:0043231,GO:0044424,GO:0044464	B3 DNA binding domain
FxaC_4g25180			B3
FxaC_4g25190			B3
FxaC_4g25200			Pentatricopeptide repeat-containing protein
FxaC_4g25210			Vitamin B6 photo-protection and homoeostasis
FxaC_4g25220		GO:0001664,GO:0003674,GO:0003824,GO:0003924,GO:0004871,GO:0005102,GO:0005488,GO:0005515,GO:0005575,GO:0005622,GO:0005623,GO:0005634,GO:0005834,GO:0005886,GO:0006139,GO:0006152,GO:0006163,GO:0006184,GO:0006195,GO:0006725,GO:0006753,GO:0006793,GO:0006796,GO:0006807,GO:0007154,GO:0007165,GO:0007166,GO:0007186,GO:0007187,GO:0007188,GO:0008150,GO:0008152,GO:0009056,GO:0009116,GO:0009117,GO:0009119,GO:…	G_alpha
FxaC_4g25250			Protein of unknown function (DUF1162)
FxaC_4g25270
FxaC_4g25280
FxaC_4g25300		GO:0005575,GO:0016020	wall-associated receptor kinase-like
FxaC_4g25320		GO:0003674,GO:0003824,GO:0005575,GO:0005622,GO:0005623,GO:0005737,GO:0006461,GO:0008150,GO:0008152,GO:0009507,GO:0009534,GO:0009535,GO:0009536,GO:0009579,GO:0010190,GO:0016020,GO:0016043,GO:0016491,GO:0016667,GO:0016671,GO:0017004,GO:0022607,GO:0031976,GO:0031977,GO:0031984,GO:0034357,GO:0034622,GO:0042651,GO:0043226,GO:0043227,GO:0043229,GO:0043231,GO:0043623,GO:0043933,GO:0044085,GO:0044422,GO:…	thioredoxin-like protein HCF164
FxaC_4g25340		GO:0005575,GO:0005622,GO:0005623,GO:0005737,GO:0009507,GO:0009534,GO:0009535,GO:0009536,GO:0009579,GO:0016020,GO:0031976,GO:0031984,GO:0034357,GO:0042651,GO:0043226,GO:0043227,GO:0043229,GO:0043231,GO:0044422,GO:0044424,GO:0044434,GO:0044435,GO:0044436,GO:0044444,GO:0044446,GO:0044464,GO:0055035
FxaC_4g25350			SHNi-TPR
FxaC_4g25360
FxaC_4g25370			BTB POZ domain-containing protein
FxaC_4g25380		GO:0005575,GO:0005622,GO:0005623,GO:0005737,GO:0005773,GO:0005774,GO:0005886,GO:0006950,GO:0008150,GO:0016020,GO:0031090,GO:0043226,GO:0043227,GO:0043229,GO:0043231,GO:0044422,GO:0044424,GO:0044437,GO:0044444,GO:0044446,GO:0044464,GO:0050896,GO:0071944	Cold acclimation protein
FxaC_4g25410
FxaC_4g25420		GO:0005575,GO:0005622,GO:0005623,GO:0005634,GO:0005694,GO:0043226,GO:0043227,GO:0043228,GO:0043229,GO:0043231,GO:0043232,GO:0044424,GO:0044464	histone-lysine N-methyltransferase SUVR5-like
FxaC_4g25440			Ternary complex factor MIP1
FxaC_4g25460		GO:0005575,GO:0005622,GO:0005623,GO:0005634,GO:0043226,GO:0043227,GO:0043229,GO:0043231,GO:0044424,GO:0044464	homeodomain protein
FxaC_4g25500			DA1-related 1-like
FxaC_4g25510			serine threonine-protein kinase
FxaC_4g25540			Pentatricopeptide repeat-containing protein
FxaC_4g25550			STYKc
FxaC_4g25560			receptor-like protein kinase
FxaC_4g25580	K04730	GO:0002237,GO:0002376,GO:0003674,GO:0005488,GO:0005575,GO:0005623,GO:0005886,GO:0006950,GO:0006952,GO:0006955,GO:0008061,GO:0008150,GO:0009607,GO:0009617,GO:0009719,GO:0009987,GO:0010033,GO:0010200,GO:0010243,GO:0016020,GO:0042221,GO:0044464,GO:0044699,GO:0044763,GO:0045087,GO:0050896,GO:0051704,GO:0051707,GO:0051716,GO:0070887,GO:0071216,GO:0071219,GO:0071310,GO:0071323,GO:0071417,GO:0071495,GO:…	receptor-like protein kinase
FxaC_4g25600			calcium-binding protein
FxaC_4g25610			PQ-loop repeat family protein
FxaC_4g25620		GO:0000003,GO:0000271,GO:0003002,GO:0003674,GO:0003824,GO:0005575,GO:0005622,GO:0005623,GO:0005737,GO:0005783,GO:0005789,GO:0005975,GO:0005976,GO:0007275,GO:0007389,GO:0008150,GO:0008152,GO:0008194,GO:0009058,GO:0009059,GO:0009987,GO:0010051,GO:0010383,GO:0010410,GO:0010413,GO:0010417,GO:0012505,GO:0016020,GO:0016043,GO:0016051,GO:0016740,GO:0016757,GO:0016758,GO:0031090,GO:0032501,GO:0032502,GO:…	Galacturonosyltransferase-like
FxaC_4g25630	K10666		zinc finger
FxaC_4g25640			GNS1 SUR4 membrane family protein
FxaC_4g25680			Protein of unknown function, DUF607
FxaC_4g25730			UPF0496 protein
FxaC_4g25760			FBOX
FxaC_4g25770			26S proteasome non-atpase regulatory subunit
FxaC_4g25790			geranylgeranyl pyrophosphate synthase
FxaC_4g25810			BES1 BZR1 homolog protein
FxaC_4g25820	K01262	GO:0003674,GO:0003824,GO:0004177,GO:0005488,GO:0005575,GO:0005622,GO:0005623,GO:0005737,GO:0005829,GO:0005886,GO:0006810,GO:0008144,GO:0008150,GO:0008152,GO:0008233,GO:0008238,GO:0009914,GO:0009926,GO:0010013,GO:0010817,GO:0016020,GO:0016787,GO:0031406,GO:0033218,GO:0033293,GO:0043167,GO:0043168,GO:0044424,GO:0044444,GO:0044464,GO:0044699,GO:0044765,GO:0051179,GO:0051234,GO:0060918,GO:0065007,GO:…	xaa-Pro aminopeptidase
FxaC_4g25840			anthocyanidin 3-O-glucosyltransferase 5-like
FxaC_4g25860			caffeoyl-CoA O-methyltransferase At4g26220-like
FxaC_4g25870			minor allergen Alt a
FxaC_4g25890			homeobox-leucine zipper protein
FxaC_4g25900			UPF0481 protein
FxaC_4g25920			40s ribosomal protein
FxaC_4g25930		GO:0003674,GO:0003824,GO:0004672,GO:0004712,GO:0005575,GO:0005623,GO:0005886,GO:0006464,GO:0006468,GO:0006793,GO:0006796,GO:0008150,GO:0008152,GO:0009987,GO:0016020,GO:0016301,GO:0016310,GO:0016740,GO:0016772,GO:0016773,GO:0019538,GO:0036211,GO:0043170,GO:0043412,GO:0044237,GO:0044238,GO:0044260,GO:0044267,GO:0044464,GO:0071704,GO:0071944	serine threonine-protein kinase
FxaC_4g25940			Transcription factor
FxaC_4g25950	K17279		HVA22-like protein
FxaC_4g25970			Scarecrow-like protein
FxaC_4g26020			Cupin family
FxaC_4g26030			protein phosphatase 2C 55-like
FxaC_4g26070			zinc finger protein
FxaC_4g26080	K14721		DNA-directed RNA polymerase III subunit RPC5-like
FxaC_4g26090			Trehalose-phosphate
FxaC_4g26100	K12837	GO:0005575,GO:0005622,GO:0005623,GO:0005634,GO:0043226,GO:0043227,GO:0043229,GO:0043231,GO:0044424,GO:0044464	splicing factor U2af large subunit
FxaC_4g26110			Pentatricopeptide repeat-containing protein
FxaC_4g26120			Pfam:DUF623
FxaC_4g26130			transporter
FxaC_4g26170	K14794		NUC173 domain
FxaC_4g26180			Protein of unknown function (DUF620)
FxaC_4g26200
FxaC_4g26210			Protein of unknown function (DUF1195)
FxaC_4g26211	K03124	GO:0000182,GO:0003674,GO:0003676,GO:0003677,GO:0005488,GO:0005575,GO:0005622,GO:0005623,GO:0005737,GO:0009526,GO:0009527,GO:0009536,GO:0016020,GO:0019867,GO:0031090,GO:0031967,GO:0031968,GO:0031975,GO:0042170,GO:0043226,GO:0043227,GO:0043229,GO:0043231,GO:0043565,GO:0044422,GO:0044424,GO:0044435,GO:0044444,GO:0044446,GO:0044464,GO:0097159,GO:1901363	transcription initiation factor
FxaC_4g26212	K18647		acidic leucine-rich nuclear phosphoprotein 32-related
FxaC_4g26220
FxaC_4g26230
FxaC_4g26240
FxaC_4g26250
FxaC_4g26260
FxaC_4g26270			STYKc
FxaC_4g26280			U1 small nuclear ribonucleoprotein 70
FxaC_4g26290			Sulfite exporter TauE/SafE
FxaC_4g26300	K19001	GO:0000785,GO:0000786,GO:0003674,GO:0003678,GO:0003824,GO:0004003,GO:0004386,GO:0005575,GO:0005622,GO:0005623,GO:0005634,GO:0005694,GO:0006139,GO:0006152,GO:0006163,GO:0006195,GO:0006200,GO:0006259,GO:0006325,GO:0006342,GO:0006344,GO:0006346,GO:0006349,GO:0006355,GO:0006725,GO:0006753,GO:0006793,GO:0006796,GO:0006807,GO:0006996,GO:0008026,GO:0008094,GO:0008150,GO:0008152,GO:0009056,GO:0009116,GO:…	chromatin remodeling
FxaC_4g26310			cytochrome P450
FxaC_4g26320			succinate dehydrogenase
FxaC_4g26330			Scarecrow-like protein
FxaC_4g26340
FxaC_4g26350
FxaC_4g26460			SEC14 cytosolic factor family protein
FxaC_4g26470			Domain of unknown function DUF59
FxaC_4g26480			vam6 Vps39-like protein-like
FxaC_4g26490			Putative methyltransferase
FxaC_4g26500			Pyridine nucleotide-disulfide oxidoreductase domain-containing protein
FxaC_4g26520			SANT
FxaC_4g26530	K06287	GO:0005575,GO:0005622,GO:0005623,GO:0005737,GO:0009507,GO:0009536,GO:0043226,GO:0043227,GO:0043229,GO:0043231,GO:0044424,GO:0044444,GO:0044464	Maf-like protein
FxaC_4g26540	K14544	GO:0005575,GO:0005622,GO:0005623,GO:0005737,GO:0005829,GO:0044424,GO:0044444,GO:0044464	Nucleolar protein
FxaC_4g26550		GO:0001071,GO:0003674,GO:0003700,GO:0005575,GO:0005622,GO:0005623,GO:0005634,GO:0006355,GO:0007275,GO:0008150,GO:0009790,GO:0009889,GO:0009909,GO:0010468,GO:0010556,GO:0019219,GO:0019222,GO:0031323,GO:0031326,GO:0032501,GO:0032502,GO:0043226,GO:0043227,GO:0043229,GO:0043231,GO:0044424,GO:0044464,GO:0044699,GO:0044707,GO:0044767,GO:0048580,GO:0048831,GO:0048856,GO:0050789,GO:0050793,GO:0050794,GO:…	transcription factor
FxaC_4g26580			hydrolase, alpha beta fold family
FxaC_4g26590		GO:0003674,GO:0003676,GO:0003677,GO:0005488,GO:0097159,GO:1901363	homeobox protein
FxaC_4g26600			late embryogenesis abundant
FxaC_4g26610			Regulator of chromosome condensation
FxaC_4g26620	K01792	GO:0005575,GO:0005576,GO:0005622,GO:0005623,GO:0005737,GO:0009507,GO:0009532,GO:0009536,GO:0009570,GO:0043226,GO:0043227,GO:0043229,GO:0043231,GO:0044422,GO:0044424,GO:0044434,GO:0044435,GO:0044444,GO:0044446,GO:0044464,GO:0048046	Aldose 1-epimerase
FxaC_4g26630			syntaxin
FxaC_4g26640			transmembrane protein 53-like
FxaC_4g26650		GO:0005575,GO:0005622,GO:0005623,GO:0005737,GO:0009507,GO:0009526,GO:0009536,GO:0009941,GO:0031967,GO:0031975,GO:0043226,GO:0043227,GO:0043229,GO:0043231,GO:0044422,GO:0044424,GO:0044434,GO:0044435,GO:0044444,GO:0044446,GO:0044464	hydrolase, alpha beta fold family
FxaC_4g26660	K10756		Pfam:RFC-E_C
FxaC_4g26670			retrograde vesicle-mediated transport, Golgi to ER
FxaC_4g26680	K01507	GO:0005575,GO:0005622,GO:0005623,GO:0005737,GO:0044424,GO:0044464	soluble inorganic
FxaC_4g26690			FBOX
FxaC_4g26710		GO:0003674,GO:0003824,GO:0004089,GO:0005575,GO:0005622,GO:0005623,GO:0005737,GO:0005739,GO:0005740,GO:0005743,GO:0005746,GO:0005747,GO:0006461,GO:0008150,GO:0008152,GO:0009058,GO:0009853,GO:0009987,GO:0016020,GO:0016043,GO:0016829,GO:0016835,GO:0016836,GO:0019866,GO:0022607,GO:0030964,GO:0031090,GO:0031966,GO:0031967,GO:0031975,GO:0032991,GO:0043094,GO:0043226,GO:0043227,GO:0043229,GO:0043231,GO:…	bacterial transferase hexapeptide domain containing protein, expressed
FxaC_4g26720			UPF0481 protein
FxaC_4g26730			DnaJ
FxaC_4g26740
FxaC_4g26760	K03595	GO:0005575,GO:0005622,GO:0005623,GO:0005737,GO:0009507,GO:0009536,GO:0043226,GO:0043227,GO:0043229,GO:0043231,GO:0044424,GO:0044444,GO:0044464	GTP-binding protein era
FxaC_4g26770			Ankyrin Repeat
FxaC_4g26771	K07252		PAP2 superfamily
FxaC_4g26780
FxaC_4g26790			f-box family
FxaC_4g26800		GO:0003674,GO:0003824,GO:0008150,GO:0008152,GO:0008168,GO:0008757,GO:0016740,GO:0016741,GO:0032259	S-adenosyl-L-methionine carboxyl methyltransferase family protein
FxaC_4g26810			Heavy-metal-associated domain
FxaC_4g26820			Uncharacterised protein family (UPF0261)
FxaC_4g26830			Abscisic acid 8'-hydroxylase
FxaC_4g26850			mitochondrial chaperone
FxaC_4g26860			Transferase family
FxaC_4g26870			Transferase family
FxaC_4g26880			Inherit from NOG: expressed protein
FxaC_4g26890			mitochondrial chaperone
FxaC_4g26900			Pfam:DUF2351
FxaC_4g26920			Thioredoxin domain-containing protein
FxaC_4g26930			CRAL/TRIO, N-terminal domain
FxaC_4g26940			Mitogen-activated protein kinase
FxaC_4g26950		GO:0001071,GO:0003674,GO:0003700,GO:0006355,GO:0006417,GO:0006950,GO:0008150,GO:0009743,GO:0009744,GO:0009889,GO:0009890,GO:0009892,GO:0009987,GO:0010033,GO:0010468,GO:0010556,GO:0010558,GO:0010605,GO:0010608,GO:0017148,GO:0019219,GO:0019222,GO:0031323,GO:0031324,GO:0031326,GO:0031327,GO:0032055,GO:0032268,GO:0032269,GO:0033554,GO:0034285,GO:0042221,GO:0043555,GO:0044699,GO:0044763,GO:0048519,GO:…	ocs element-binding factor 1
FxaC_4g26960			Periodic tryptophan protein 1
FxaC_4g26970			ribosomal protein
FxaC_4g26980	K02935		ribosomal protein
FxaC_4g26990	K15115	GO:0003674,GO:0005215,GO:0005575,GO:0005622,GO:0005623,GO:0005737,GO:0006810,GO:0006811,GO:0006820,GO:0006835,GO:0006865,GO:0008150,GO:0008517,GO:0009507,GO:0009526,GO:0009536,GO:0009941,GO:0015711,GO:0015849,GO:0015884,GO:0016020,GO:0031090,GO:0031967,GO:0031969,GO:0031975,GO:0042170,GO:0043226,GO:0043227,GO:0043229,GO:0043231,GO:0044422,GO:0044424,GO:0044434,GO:0044435,GO:0044444,GO:0044446,GO:…	Folate transporter
FxaC_4g27000			epoxide hydrolase 2-like
FxaC_4g27001			epoxide hydrolase 2-like
FxaC_4g27020
FxaC_4g27060			protein disulfide oxidoreductase activity
FxaC_4g27070
FxaC_4g27080			methyltransferase
FxaC_4g27100			expressed protein
FxaC_4g27110			Domain of unknown function (DUF702)
FxaC_4g27120		GO:0005575,GO:0005622,GO:0005623,GO:0005737,GO:0005773,GO:0005774,GO:0005783,GO:0005794,GO:0016020,GO:0031090,GO:0043226,GO:0043227,GO:0043229,GO:0043231,GO:0044422,GO:0044424,GO:0044437,GO:0044444,GO:0044446,GO:0044464	FG-GAP repeat-containing protein
FxaC_4g27130			MORC family CW-type zinc finger protein
FxaC_4g27140	K02935		ribosomal protein
FxaC_4g27160	K03671	GO:0003674,GO:0003824,GO:0005575,GO:0005576,GO:0005622,GO:0005623,GO:0005737,GO:0005829,GO:0008047,GO:0008150,GO:0008152,GO:0016491,GO:0016667,GO:0016671,GO:0019222,GO:0030234,GO:0043085,GO:0044093,GO:0044424,GO:0044444,GO:0044464,GO:0044710,GO:0048046,GO:0050789,GO:0050790,GO:0055114,GO:0065007,GO:0065009	Thioredoxin
FxaC_4g27170		GO:0003674,GO:0003824,GO:0004553,GO:0004565,GO:0005575,GO:0005576,GO:0008150,GO:0008152,GO:0015925,GO:0016787,GO:0016798,GO:0048046	beta-galactosidase
FxaC_4g27180	K14191	GO:0000154,GO:0000179,GO:0001510,GO:0003674,GO:0003824,GO:0005575,GO:0005622,GO:0005623,GO:0005737,GO:0005739,GO:0006139,GO:0006364,GO:0006396,GO:0006725,GO:0006807,GO:0008150,GO:0008152,GO:0008168,GO:0008170,GO:0008173,GO:0008649,GO:0008757,GO:0009116,GO:0009119,GO:0009451,GO:0009987,GO:0010467,GO:0016070,GO:0016072,GO:0016433,GO:0016740,GO:0016741,GO:0022613,GO:0031167,GO:0032259,GO:0034470,GO:…	dimethyladenosine
FxaC_4g27190	K12637	GO:0000003,GO:0000902,GO:0003006,GO:0003674,GO:0003824,GO:0004497,GO:0005575,GO:0005622,GO:0005623,GO:0005737,GO:0005783,GO:0005789,GO:0006066,GO:0006629,GO:0006694,GO:0007275,GO:0008150,GO:0008152,GO:0008202,GO:0008610,GO:0009058,GO:0009653,GO:0009791,GO:0009826,GO:0009887,GO:0009908,GO:0009965,GO:0009987,GO:0010016,GO:0010268,GO:0010817,GO:0012505,GO:0016020,GO:0016043,GO:0016049,GO:0016128,GO:…	3-epi-6-deoxocathasterone 23-monooxygenase-like
FxaC_4g27200		GO:0000079,GO:0001932,GO:0008150,GO:0019220,GO:0019222,GO:0031323,GO:0031399,GO:0032268,GO:0042325,GO:0043549,GO:0045859,GO:0050789,GO:0050790,GO:0050794,GO:0051174,GO:0051246,GO:0051338,GO:0051726,GO:0060255,GO:0065007,GO:0065009,GO:0071900,GO:0080090	CDK5RAP1-like
FxaC_4g27220	K18204	GO:0003674,GO:0003824,GO:0005575,GO:0005622,GO:0005623,GO:0005737,GO:0005739,GO:0008150,GO:0008152,GO:0016491,GO:0016614,GO:0043226,GO:0043227,GO:0043229,GO:0043231,GO:0044424,GO:0044444,GO:0044464,GO:0044710,GO:0051990,GO:0055114	D-2-hydroxyglutarate dehydrogenase
FxaC_4g27230	K10688		ubiquitin-conjugating enzyme
FxaC_4g27240			Transmembrane amino acid transporter protein
FxaC_4g27280	K00128	GO:0003674,GO:0003824,GO:0004029,GO:0005575,GO:0005622,GO:0005623,GO:0005737,GO:0005783,GO:0008150,GO:0008152,GO:0016020,GO:0016491,GO:0016620,GO:0016903,GO:0043226,GO:0043227,GO:0043229,GO:0043231,GO:0044424,GO:0044444,GO:0044464,GO:0044710,GO:0055114	Aldehyde dehydrogenase
FxaC_4g27300	K09264	GO:0005575,GO:0005622,GO:0005623,GO:0005634,GO:0043226,GO:0043227,GO:0043229,GO:0043231,GO:0044424,GO:0044464	Transcription factor
FxaC_4g27320			FHA
FxaC_4g27330			LRR receptor-like serine threonine-protein kinase
FxaC_4g27340			Leucine rich repeat N-terminal domain
FxaC_4g27360			GATA transcription factor
FxaC_4g27390	K09755	GO:0003674,GO:0003824,GO:0004497,GO:0005575,GO:0005622,GO:0005623,GO:0005737,GO:0005783,GO:0006725,GO:0008150,GO:0008152,GO:0009058,GO:0009314,GO:0009411,GO:0009416,GO:0009628,GO:0009698,GO:0009699,GO:0009808,GO:0009809,GO:0009987,GO:0010224,GO:0016020,GO:0016491,GO:0019438,GO:0019748,GO:0043226,GO:0043227,GO:0043229,GO:0043231,GO:0044237,GO:0044249,GO:0044424,GO:0044444,GO:0044464,GO:0044550,GO:…	cytochrome P450
FxaC_4g27400			protein FMP32, mitochondrial-like
FxaC_4g27410
FxaC_4g27420			Protein of unknown function (DUF726)
FxaC_4g27430			Plus3
FxaC_4g27440			UPF0183 protein
FxaC_4g27441		GO:0005575,GO:0005622,GO:0005623,GO:0005737,GO:0009507,GO:0009526,GO:0009528,GO:0009536,GO:0009706,GO:0009941,GO:0016020,GO:0019866,GO:0031090,GO:0031967,GO:0031969,GO:0031975,GO:0042170,GO:0043226,GO:0043227,GO:0043229,GO:0043231,GO:0044422,GO:0044424,GO:0044434,GO:0044435,GO:0044444,GO:0044446,GO:0044464	Protein of unknown function (DUF3353)
FxaC_4g27460			mitochondrial chaperone
FxaC_4g27470			mitochondrial chaperone
FxaC_4g27480			mitochondrial chaperone
FxaC_4g27500			mitochondrial chaperone
FxaC_4g27510			serine carboxypeptidase S28 family protein
FxaC_4g27520			salt tolerance-like protein At1g78600-like
FxaC_4g27540			Pentatricopeptide repeat-containing protein
FxaC_4g27550			Glyoxalase/Bleomycin resistance protein/Dioxygenase superfamily
FxaC_4g27580	K11498		Kinesin motor family protein
FxaC_4g27590			V-type proton ATPase 16 kDa proteolipid
FxaC_4g27610			NAC domain-containing protein
FxaC_4g27620			Histone H1
FxaC_4g27630			RNA recognition motif. (a.k.a. RRM, RBD, or RNP domain)
FxaC_4g27640
FxaC_4g27650			GDP-mannose 4,6 dehydratase
FxaC_4g27660			zinc finger CCCH domain-containing protein
FxaC_4g27670	K14488		auxin-induced protein
FxaC_4g27700			protein AF-9 homolog
FxaC_4g27710			Calcium-dependent protein kinase CPK1 adapter protein
FxaC_4g27720			Glycosyl hydrolase family 9
FxaC_4g27730			Zn-finger in Ran binding protein and others
FxaC_4g27740		GO:0005575,GO:0005622,GO:0005623,GO:0005737,GO:0009507,GO:0009534,GO:0009535,GO:0009536,GO:0009579,GO:0016020,GO:0031976,GO:0031984,GO:0034357,GO:0042651,GO:0043226,GO:0043227,GO:0043229,GO:0043231,GO:0044422,GO:0044424,GO:0044434,GO:0044435,GO:0044436,GO:0044444,GO:0044446,GO:0044464,GO:0055035
FxaC_4g27750			Oxidoreductase, 2OG-Fe(II) oxygenase family
FxaC_4g27760	K14962	GO:0000151,GO:0005575,GO:0005622,GO:0005623,GO:0031461,GO:0032991,GO:0043234,GO:0044424,GO:0044464,GO:0080008	WD repeat-containing protein
FxaC_4g27780
FxaC_4g27790	K08874		Transformation transcription domain-associated
FxaC_4g27800
FxaC_4g27810			gast1 protein homolog 1
FxaC_4g27820	K00475		flavanone 3-hydroxylase
FxaC_4g27890			synthase
FxaC_4g27900			Lysine histidine
FxaC_4g27930			Lysine histidine
FxaC_4g27950			calcium-dependent protein kinase
FxaC_4g27960			Transcription factor
FxaC_4g27971	K10772		DNA-(Apurinic or apyrimidinic site) lyase
FxaC_4g27970			DNA-(Apurinic or apyrimidinic site) lyase
FxaC_4g27980			chaperone protein dnaJ 11, chloroplastic-like
FxaC_4g28010			armadillo beta-catenin repeat family protein
FxaC_4g28030			Ferredoxin--nadp reductase, leaf isozyme
FxaC_4g28040	K09250	GO:0003674,GO:0003676,GO:0003677,GO:0003690,GO:0003697,GO:0003723,GO:0005488,GO:0005575,GO:0005622,GO:0005623,GO:0005634,GO:0005737,GO:0006139,GO:0006259,GO:0006725,GO:0006807,GO:0006950,GO:0006970,GO:0008150,GO:0008152,GO:0009266,GO:0009409,GO:0009414,GO:0009415,GO:0009628,GO:0009631,GO:0009651,GO:0009987,GO:0010035,GO:0010501,GO:0016070,GO:0032392,GO:0032508,GO:0034641,GO:0042221,GO:0043170,GO:…	cold shock domain protein 1
FxaC_4g28060		GO:0005575,GO:0016020,GO:0031224,GO:0031225,GO:0044425	thaumatin-like protein
FxaC_4g28090			thaumatin-like protein
FxaC_4g28110			Nodulin-like
FxaC_4g28130			NOL1/NOP2/sun family
FxaC_4g28140	K15692	GO:0000306,GO:0005575,GO:0005622,GO:0005623,GO:0005737,GO:0005773,GO:0005774,GO:0006810,GO:0006886,GO:0008104,GO:0008150,GO:0009987,GO:0015031,GO:0016020,GO:0019898,GO:0031090,GO:0031312,GO:0033036,GO:0034613,GO:0043226,GO:0043227,GO:0043229,GO:0043231,GO:0044422,GO:0044424,GO:0044425,GO:0044437,GO:0044444,GO:0044446,GO:0044464,GO:0044699,GO:0044763,GO:0045184,GO:0046907,GO:0051179,GO:0051234,GO:…	PA domain
FxaC_4g28141			Rhodanese-like domain
FxaC_4g28150			May be involved in modulation of pathogen defense and leaf cell death (By similarity)
FxaC_4g28160			26S proteasome non-atpase regulatory subunit
FxaC_4g28170	K01191		Glycosyl hydrolase family 38 protein
FxaC_4g28190			pectinesterase
FxaC_4g28200	K01191		Glycosyl hydrolase family 38 protein
FxaC_4g28210	K01191		Glycosyl hydrolase family 38 protein
FxaC_4g28220			pectinesterase
FxaC_4g28230	K01191		Glycosyl hydrolase family 38 protein
FxaC_4g28240			pectinesterase
FxaC_4g28250	K01191		Glycosyl hydrolase family 38 protein
FxaC_4g28251	K01191		Glycosyl hydrolase family 38 protein
FxaC_4g28270			pectinesterase
FxaC_4g28280	K01191		Glycosyl hydrolase family 38 protein
FxaC_4g28290			senescence-associated protein
FxaC_4g28300		GO:0000003,GO:0003002,GO:0003006,GO:0003674,GO:0003824,GO:0004871,GO:0004872,GO:0004888,GO:0005034,GO:0005575,GO:0005623,GO:0005886,GO:0006793,GO:0006796,GO:0006950,GO:0006970,GO:0007154,GO:0007165,GO:0007275,GO:0007389,GO:0008150,GO:0008152,GO:0009414,GO:0009415,GO:0009628,GO:0009791,GO:0009927,GO:0009987,GO:0010035,GO:0010154,GO:0010375,GO:0010431,GO:0016020,GO:0016301,GO:0016310,GO:0016740,GO:…	Histidine kinase
FxaC_4g28310	K02731	GO:0005575,GO:0005622,GO:0005623,GO:0005634,GO:0005737,GO:0043226,GO:0043227,GO:0043229,GO:0043231,GO:0044424,GO:0044464	The proteasome is a multicatalytic proteinase complex which is characterized by its ability to cleave peptides with Arg, Phe, Tyr, Leu, and Glu adjacent to the leaving group at neutral or slightly basic pH. The proteasome has an ATP-dependent proteolytic activity
FxaC_4g28340	K00434		L-ascorbate peroxidase
FxaC_4g28350			Protein of unknown function (DUF632)
FxaC_4g28360
FxaC_4g28370	K06662	GO:0005575,GO:0005622,GO:0005623,GO:0005634,GO:0006282,GO:0008150,GO:0019219,GO:0019222,GO:0031323,GO:0043226,GO:0043227,GO:0043229,GO:0043231,GO:0044424,GO:0044464,GO:0048583,GO:0050789,GO:0050794,GO:0051052,GO:0051171,GO:0060255,GO:0065007,GO:0080090,GO:0080134,GO:0080135,GO:2001020	cell cycle checkpoint protein
FxaC_4g28400	K01735	GO:0005575,GO:0005622,GO:0005623,GO:0005737,GO:0005768,GO:0005794,GO:0005802,GO:0009507,GO:0009532,GO:0009536,GO:0009570,GO:0043226,GO:0043227,GO:0043229,GO:0043231,GO:0044422,GO:0044424,GO:0044434,GO:0044435,GO:0044444,GO:0044446,GO:0044464	3-dehydroquinate synthase
FxaC_4g28410			rac-like GTP-binding protein
FxaC_4g28420	K18468	GO:0005575,GO:0005622,GO:0005623,GO:0005737,GO:0005768,GO:0005770,GO:0005802,GO:0006810,GO:0006886,GO:0008104,GO:0008150,GO:0009987,GO:0010008,GO:0015031,GO:0016020,GO:0031090,GO:0031902,GO:0032588,GO:0033036,GO:0034613,GO:0043226,GO:0043227,GO:0043229,GO:0043231,GO:0044422,GO:0044424,GO:0044440,GO:0044444,GO:0044446,GO:0044464,GO:0044699,GO:0044763,GO:0045184,GO:0046907,GO:0051179,GO:0051234,GO:…	Vacuolar protein sorting-associated protein
FxaC_4g28430			GDSL esterase lipase
FxaC_4g28431			GDSL esterase lipase
FxaC_4g28432		GO:0005575,GO:0005576	GDSL-like Lipase/Acylhydrolase
FxaC_4g28440			GDSL esterase lipase
FxaC_4g28450			protein synthesis. May act as a fidelity factor of the translation reaction, by catalyzing a one- codon backward translocation of tRNAs on improperly translocated ribosomes
FxaC_4g28470			GDSL esterase lipase
FxaC_4g28480
FxaC_4g28490			Domain of unknown function DUF221
FxaC_4g28510
FxaC_4g28520			aspartic proteinase-like protein
FxaC_4g28530			Eukaryotic aspartyl protease
FxaC_4g28560	K09498	GO:0005575,GO:0005622,GO:0005623,GO:0005737,GO:0005829,GO:0008150,GO:0010035,GO:0010038,GO:0010043,GO:0016020,GO:0042221,GO:0044424,GO:0044444,GO:0044464,GO:0046686,GO:0050896	T-complex protein 1 subunit
FxaC_4g28570	K00430		peroxidase
FxaC_4g28580			Putative methyltransferase
FxaC_4g28590		GO:0005575,GO:0005622,GO:0005623,GO:0005737,GO:0009507,GO:0009532,GO:0009536,GO:0009570,GO:0043226,GO:0043227,GO:0043229,GO:0043231,GO:0044422,GO:0044424,GO:0044434,GO:0044435,GO:0044444,GO:0044446,GO:0044464	Inherit from euNOG: protein of CLR family
FxaC_4g28600	K09872	GO:0003674,GO:0005215,GO:0005372,GO:0005575,GO:0005622,GO:0005623,GO:0005634,GO:0005737,GO:0005773,GO:0005886,GO:0005911,GO:0006810,GO:0006833,GO:0008150,GO:0009506,GO:0009719,GO:0009725,GO:0009737,GO:0009987,GO:0010033,GO:0015250,GO:0015267,GO:0016020,GO:0022803,GO:0022838,GO:0022857,GO:0022891,GO:0022892,GO:0030054,GO:0031224,GO:0031225,GO:0031226,GO:0033993,GO:0042044,GO:0042221,GO:0043226,GO:…	plasma membrane intrinsic protein 3
FxaC_4g28610	K18757	GO:0005575,GO:0005622,GO:0005623,GO:0005737,GO:0007275,GO:0007568,GO:0008150,GO:0010150,GO:0010260,GO:0032501,GO:0032502,GO:0044424,GO:0044464,GO:0044699,GO:0044707,GO:0044767,GO:0048366,GO:0048367,GO:0048513,GO:0048731,GO:0048827,GO:0048856	La domain
FxaC_4g28620		GO:0005575,GO:0005622,GO:0005623,GO:0005634,GO:0043226,GO:0043227,GO:0043229,GO:0043231,GO:0044424,GO:0044464	bZIP transcription factor
FxaC_4g28640			Zinc finger, C3HC4 type (RING finger)
FxaC_4g28650			Trm112p-like protein
FxaC_4g28660			SKP1-like protein
FxaC_4g28670		GO:0005575,GO:0005623,GO:0005886,GO:0005887,GO:0006810,GO:0006811,GO:0006812,GO:0006816,GO:0006950,GO:0006970,GO:0007154,GO:0007165,GO:0007231,GO:0007610,GO:0007638,GO:0008150,GO:0009605,GO:0009612,GO:0009628,GO:0009987,GO:0016020,GO:0016021,GO:0023052,GO:0030001,GO:0031224,GO:0031226,GO:0033500,GO:0033554,GO:0042592,GO:0044425,GO:0044459,GO:0044464,GO:0044699,GO:0044700,GO:0044708,GO:0044763,GO:…	Mid1-complementing activity
FxaC_4g28690			phosphatase 2C
FxaC_4g28700			Protein of unknown function (DUF632)
FxaC_4g28710			receptor-like protein kinase THESEUS 1-like
FxaC_4g28730			NEP1-interacting protein
FxaC_4g28740			Aconitate hydratase
FxaC_4g28750			prolyl 4-hydroxylase
FxaC_4g28760	K10956		protein transport protein SEC61 subunit
FxaC_4g28780
FxaC_4g28800	K03006	GO:0005575,GO:0005622,GO:0005623,GO:0005634,GO:0043226,GO:0043227,GO:0043229,GO:0043231,GO:0044424,GO:0044464	DNA-directed RNA Polymerase
FxaC_4g28820	K03006	GO:0005575,GO:0005622,GO:0005623,GO:0005634,GO:0043226,GO:0043227,GO:0043229,GO:0043231,GO:0044424,GO:0044464	DNA-directed RNA Polymerase
FxaC_4g28830
FxaC_4g28860	K01115	GO:0003674,GO:0003824,GO:0004620,GO:0004630,GO:0005575,GO:0005622,GO:0005623,GO:0005737,GO:0005773,GO:0005886,GO:0005911,GO:0006629,GO:0006644,GO:0006650,GO:0006793,GO:0006796,GO:0006950,GO:0008081,GO:0008150,GO:0008152,GO:0008219,GO:0009266,GO:0009409,GO:0009506,GO:0009628,GO:0009787,GO:0009789,GO:0009966,GO:0009967,GO:0009987,GO:0010119,GO:0010646,GO:0010647,GO:0012501,GO:0016020,GO:0016265,GO:…	Hydrolyzes glycerol-phospholipids at the terminal phosphodiesteric bond (By similarity)
FxaC_4g28890	K01115	GO:0003674,GO:0003824,GO:0004620,GO:0004630,GO:0005575,GO:0005622,GO:0005623,GO:0005737,GO:0005773,GO:0005886,GO:0005911,GO:0006629,GO:0006644,GO:0006650,GO:0006793,GO:0006796,GO:0006950,GO:0008081,GO:0008150,GO:0008152,GO:0008219,GO:0009266,GO:0009409,GO:0009506,GO:0009628,GO:0009787,GO:0009789,GO:0009966,GO:0009967,GO:0009987,GO:0010119,GO:0010646,GO:0010647,GO:0012501,GO:0016020,GO:0016265,GO:…	Hydrolyzes glycerol-phospholipids at the terminal phosphodiesteric bond (By similarity)
FxaC_4g28891	K01115	GO:0003674,GO:0003824,GO:0004620,GO:0004630,GO:0005575,GO:0005622,GO:0005623,GO:0005737,GO:0005773,GO:0005886,GO:0005911,GO:0006629,GO:0006644,GO:0006650,GO:0006793,GO:0006796,GO:0006950,GO:0008081,GO:0008150,GO:0008152,GO:0008219,GO:0009266,GO:0009409,GO:0009506,GO:0009628,GO:0009787,GO:0009789,GO:0009966,GO:0009967,GO:0009987,GO:0010119,GO:0010646,GO:0010647,GO:0012501,GO:0016020,GO:0016265,GO:…	Hydrolyzes glycerol-phospholipids at the terminal phosphodiesteric bond (By similarity)
FxaC_4g28892	K17566	GO:0005575,GO:0005622,GO:0005623,GO:0005737,GO:0009507,GO:0009536,GO:0043226,GO:0043227,GO:0043229,GO:0043231,GO:0044424,GO:0044444,GO:0044464	Ankyrin repeat domain-containing protein
FxaC_4g28900	K08999		Pfam:DUF151
FxaC_4g28910	K03320		ammonium transporter 3 member 1-like
FxaC_4g28930			Kinase family
FxaC_4g28950			IQ-domain 20
FxaC_4g28960			F-Box protein
FxaC_4g28970			F-Box protein
FxaC_4g28980		GO:0005575,GO:0005622,GO:0005623,GO:0005737,GO:0006950,GO:0006979,GO:0007568,GO:0008150,GO:0009507,GO:0009536,GO:0009579,GO:0009611,GO:0009719,GO:0009725,GO:0009753,GO:0010033,GO:0032502,GO:0042221,GO:0043226,GO:0043227,GO:0043229,GO:0043231,GO:0044424,GO:0044444,GO:0044464,GO:0044699,GO:0044767,GO:0050896,GO:1901700	RHOD
FxaC_4g28990		GO:0003674,GO:0003824,GO:0003955,GO:0005575,GO:0005622,GO:0005623,GO:0005737,GO:0006091,GO:0006461,GO:0008150,GO:0008152,GO:0009507,GO:0009536,GO:0009987,GO:0010207,GO:0015979,GO:0016043,GO:0016491,GO:0016651,GO:0016655,GO:0019684,GO:0022607,GO:0034622,GO:0043226,GO:0043227,GO:0043229,GO:0043231,GO:0043623,GO:0043933,GO:0044085,GO:0044237,GO:0044424,GO:0044444,GO:0044464,GO:0044710,GO:0055114,GO:…	Vitamin K epoxide reductase family
FxaC_4g29000		GO:0005575,GO:0005622,GO:0005623,GO:0005737,GO:0009507,GO:0009526,GO:0009536,GO:0009941,GO:0031967,GO:0031975,GO:0043226,GO:0043227,GO:0043229,GO:0043231,GO:0044422,GO:0044424,GO:0044434,GO:0044435,GO:0044444,GO:0044446,GO:0044464	Domain of unknown function (DUF1990)
FxaC_4g29010			F-Box protein
FxaC_4g29020			Retrotransposon protein
FxaC_4g29030			F-box protein
FxaC_4g29050			F-Box protein
FxaC_4g29060			F-box protein
FxaC_4g29070			F-box protein
FxaC_4g29080			GDSL esterase lipase
FxaC_4g29090			GDSL esterase lipase
FxaC_4g29110	K18932	GO:0005575,GO:0005622,GO:0005623,GO:0005737,GO:0005773,GO:0005774,GO:0016020,GO:0031090,GO:0043226,GO:0043227,GO:0043229,GO:0043231,GO:0044422,GO:0044424,GO:0044437,GO:0044444,GO:0044446,GO:0044464	zinc finger
FxaC_4g29120			Lysine histidine
FxaC_4g29130	K02983	GO:0005575,GO:0005622,GO:0005623,GO:0005634,GO:0005730,GO:0005737,GO:0005829,GO:0005840,GO:0015935,GO:0022626,GO:0022627,GO:0030529,GO:0031974,GO:0031981,GO:0032991,GO:0043226,GO:0043227,GO:0043228,GO:0043229,GO:0043231,GO:0043232,GO:0043233,GO:0044391,GO:0044422,GO:0044424,GO:0044428,GO:0044444,GO:0044445,GO:0044446,GO:0044464,GO:0070013	Ribosomal protein S30
FxaC_4g29140			Regulator of Vps4 activity in the MVB pathway
FxaC_4g29150			Arabidopsis protein of unknown function
FxaC_4g29180			Arabidopsis protein of unknown function
FxaC_4g29200			Arabidopsis protein of unknown function
FxaC_4g29210			F-box protein
FxaC_4g29220			Arabidopsis protein of unknown function
FxaC_4g29231			Pentatricopeptide repeat-containing protein
FxaC_4g29250			chitinase
FxaC_4g29240			chitinase
FxaC_4g29260			chitinase
FxaC_4g29280
FxaC_4g29300		GO:0005575,GO:0005622,GO:0005623,GO:0005737,GO:0005777,GO:0042579,GO:0043226,GO:0043227,GO:0043229,GO:0043231,GO:0044424,GO:0044444,GO:0044464	AMP-binding enzyme
FxaC_4g29330			AMP-binding enzyme
FxaC_4g29360			adipocyte plasma membrane-associated protein-like
FxaC_4g29370			AMP-binding enzyme
FxaC_4g29380			isocitrate dehydrogenase NAD
FxaC_4g29390	K00640		serine acetyltransferase
FxaC_4g29400		GO:0005575,GO:0005622,GO:0005623,GO:0005737,GO:0005794,GO:0005802,GO:0006810,GO:0008150,GO:0009987,GO:0016192,GO:0043226,GO:0043227,GO:0043229,GO:0043231,GO:0044424,GO:0044444,GO:0044464,GO:0044699,GO:0044763,GO:0044765,GO:0046907,GO:0048193,GO:0051179,GO:0051234,GO:0051641,GO:0051649
FxaC_4g29410			phosphoserine aminotransferase
FxaC_4g29430			G2 mitotic-specific
FxaC_4g29440			resistance protein
FxaC_4g29450			Tubulin is the major constituent of microtubules. It binds two moles of GTP, one at an exchangeable site on the beta chain and one at a non-exchangeable site on the alpha chain (By similarity)
FxaC_4g29460		GO:0005575,GO:0005622,GO:0005623,GO:0005737,GO:0009507,GO:0009536,GO:0043226,GO:0043227,GO:0043229,GO:0043231,GO:0044424,GO:0044444,GO:0044464	Poly A polymerase head domain
FxaC_4g29470	K04523		STI1
FxaC_4g29480			phosphatase
FxaC_4g29490			Dirigent-like protein
FxaC_4g29500			Dehydrodolichyl diphosphate synthase
FxaC_4g29510			serine threonine-protein kinase
FxaC_4g29520			RWP-RK domain-containing protein
FxaC_4g29530		GO:0003674,GO:0005488,GO:0005515,GO:0005575,GO:0005622,GO:0005623,GO:0005737,GO:0005829,GO:0008150,GO:0009889,GO:0009893,GO:0010556,GO:0010604,GO:0017016,GO:0017137,GO:0019222,GO:0019899,GO:0031267,GO:0031323,GO:0031325,GO:0031326,GO:0031399,GO:0031401,GO:0032268,GO:0032270,GO:0044424,GO:0044444,GO:0044464,GO:0048518,GO:0048522,GO:0050789,GO:0050794,GO:0051020,GO:0051246,GO:0051247,GO:0060255,GO:…	Rab proteins geranylgeranyltransferase component
FxaC_4g29540	K12898		RNA recognition motif. (a.k.a. RRM, RBD, or RNP domain)
FxaC_4g29550			Ankyrin Repeat
FxaC_4g29551			ANK
FxaC_4g29560			WD40
FxaC_4g29570
FxaC_4g29590
FxaC_4g29610	K06928		Pfam:DUF265
FxaC_4g29620			high mobility group
FxaC_4g29630			Optic atrophy 3 protein (OPA3)
FxaC_4g29640			CHD5-like protein
FxaC_4g29650			Ankyrin Repeat
FxaC_4g29660			expressed protein
FxaC_4g29690		GO:0005575,GO:0005622,GO:0005623,GO:0005634,GO:0043226,GO:0043227,GO:0043229,GO:0043231,GO:0044424,GO:0044464	wuschel-related homeobox
FxaC_4g29691	K03858		GPI-GlcNAc transferase complex, PIG-H component
FxaC_4g29700	K08739	GO:0000003,GO:0000228,GO:0000793,GO:0000794,GO:0000795,GO:0003674,GO:0003676,GO:0003677,GO:0003697,GO:0003824,GO:0005488,GO:0005515,GO:0005575,GO:0005622,GO:0005623,GO:0005634,GO:0005694,GO:0005712,GO:0006139,GO:0006152,GO:0006163,GO:0006195,GO:0006200,GO:0006259,GO:0006281,GO:0006298,GO:0006310,GO:0006725,GO:0006753,GO:0006793,GO:0006796,GO:0006807,GO:0006950,GO:0006974,GO:0007049,GO:0007126,GO:…	MutL_C
FxaC_4g29711
FxaC_4g29720			serine threonine-protein kinase
FxaC_4g29730	K14209		amino acid transporter
FxaC_4g29740	K02867		ribosomal protein
FxaC_4g29760			phosphatase 2C
FxaC_4g29770	K05387	GO:0001101,GO:0003674,GO:0004871,GO:0004872,GO:0004888,GO:0005215,GO:0005216,GO:0005261,GO:0005262,GO:0005575,GO:0005623,GO:0005886,GO:0006810,GO:0006811,GO:0006812,GO:0006816,GO:0007154,GO:0007165,GO:0008066,GO:0008150,GO:0008324,GO:0009719,GO:0009987,GO:0010033,GO:0010243,GO:0015075,GO:0015085,GO:0015267,GO:0016020,GO:0019722,GO:0019932,GO:0022803,GO:0022838,GO:0022857,GO:0022890,GO:0022891,GO:…	Glutamate-gated receptor that probably acts as non- selective cation channel (By similarity)
FxaC_4g29780	K08852		Serine threonine-protein kinase endoribonuclease
FxaC_4g29790	K12585		exosome complex exonuclease
FxaC_4g29800			auxin efflux carrier
FxaC_4g29810
FxaC_4g29820	K08472	GO:0005575,GO:0005623,GO:0005886,GO:0016020,GO:0044464,GO:0071944	May be involved in modulation of pathogen defense and leaf cell death (By similarity)
FxaC_4g29830			RING-H2 finger protein
FxaC_4g29840			Alpha and gamma adaptin binding protein p34
FxaC_4g29850			Monosaccharide-sensing protein
FxaC_4g29851			Sugar (and other) transporter
FxaC_4g29860			transporter
FxaC_4g29880			3-hydroxy-3-methylglutaryl-coenzyme A reductase
FxaC_4g29890			RNA recognition
FxaC_4g29900			trafficking protein particle complex subunit 11-like
FxaC_4g29910	K15216		RNA polymerase I specific transcription initiation factor
FxaC_4g29921			FBOX
FxaC_4g29930		GO:0005575,GO:0005623,GO:0005886,GO:0016020,GO:0044464,GO:0071944	Leucine-rich repeat-containing protein
FxaC_4g29940			Transcription factor
FxaC_4g29960			F-box LRR-repeat protein
FxaC_4g29970			Has 355 Blast hits to 351 proteins in 67 species Archae - 0
FxaC_4g30030			L-type lectin-domain containing receptor kinase
FxaC_4g30040			serine threonine-protein phosphatase
FxaC_4g30050
FxaC_4g30060	K00384	GO:0005575,GO:0005622,GO:0005623,GO:0005737,GO:0005739,GO:0005759,GO:0031974,GO:0043226,GO:0043227,GO:0043229,GO:0043231,GO:0043233,GO:0044422,GO:0044424,GO:0044429,GO:0044444,GO:0044446,GO:0044464,GO:0070013	Thioredoxin reductase
FxaC_4g30090			Has 355 Blast hits to 351 proteins in 67 species Archae - 0
FxaC_4g30100	K03093	GO:0000988,GO:0000990,GO:0000996,GO:0001053,GO:0003674,GO:0003824,GO:0003899,GO:0005575,GO:0005622,GO:0005623,GO:0005737,GO:0005739,GO:0006091,GO:0006139,GO:0006351,GO:0006352,GO:0006355,GO:0006461,GO:0006725,GO:0006807,GO:0006996,GO:0008150,GO:0008152,GO:0009058,GO:0009059,GO:0009314,GO:0009416,GO:0009507,GO:0009536,GO:0009628,GO:0009637,GO:0009639,GO:0009657,GO:0009658,GO:0009889,GO:0009891,GO:…	RNA polymerase sigma factor
FxaC_4g30110		GO:0005575,GO:0005622,GO:0005623,GO:0005737,GO:0005739,GO:0005829,GO:0043226,GO:0043227,GO:0043229,GO:0043231,GO:0044424,GO:0044444,GO:0044464	Shikimate / quinate 5-dehydrogenase
FxaC_4g30120			Transmembrane proteins 14C
FxaC_4g30130	K13511	GO:0003674,GO:0003824,GO:0005575,GO:0005623,GO:0005886,GO:0006629,GO:0006644,GO:0006650,GO:0006793,GO:0006796,GO:0008150,GO:0008152,GO:0009987,GO:0016020,GO:0016740,GO:0016746,GO:0019637,GO:0044237,GO:0044238,GO:0044255,GO:0044464,GO:0044710,GO:0046486,GO:0071704,GO:0071944	Acyltransferase
FxaC_4g30150			kinesin-like calmodulin-binding protein
FxaC_4g30160			2OG-Fe(II) oxygenase superfamily
FxaC_4g30170			L-type lectin-domain containing receptor kinase S.5-like
FxaC_4g30220
FxaC_4g30230			subtilisin-like
FxaC_4g30240			VIT family
FxaC_4g30250
FxaC_4g30260			diacylglycerol O-acyltransferase
FxaC_4g30280			BRIGHT
FxaC_4g30290			Pfam:DUF1278
FxaC_4g30300			FBOX
FxaC_4g30310			tify domain
FxaC_4g30320			FYVE zinc finger family protein
FxaC_4g30330	K13462	GO:0002376,GO:0003674,GO:0005083,GO:0005085,GO:0005086,GO:0005575,GO:0005622,GO:0005623,GO:0005737,GO:0005768,GO:0005769,GO:0005802,GO:0005829,GO:0006810,GO:0006950,GO:0006952,GO:0006955,GO:0008150,GO:0009607,GO:0009617,GO:0010008,GO:0016020,GO:0016192,GO:0019222,GO:0030234,GO:0030695,GO:0031090,GO:0031901,GO:0032588,GO:0040007,GO:0042742,GO:0043226,GO:0043227,GO:0043229,GO:0043231,GO:0044422,GO:…	Brefeldin A-inhibited guanine nucleotide-exchange protein
FxaC_4g30340	K19893	GO:0005575,GO:0016020,GO:0031224,GO:0031225,GO:0044425	glucan endo-1-3-beta-glucosidase
FxaC_4g30341			5' nucleotidase, deoxy (Pyrimidine), cytosolic type C protein (NT5C)
FxaC_4g30350			reductase saccharopine dehydrogenase
FxaC_4g30370	K01051		pectinesterase
FxaC_4g30380	K01051		pectinesterase
FxaC_4g30400	K01051	GO:0005575,GO:0005618,GO:0005623,GO:0030312,GO:0044464,GO:0071944	pectinesterase
FxaC_4g30410	K04482	GO:0000724,GO:0000725,GO:0005575,GO:0005622,GO:0005623,GO:0005634,GO:0006139,GO:0006259,GO:0006281,GO:0006302,GO:0006310,GO:0006355,GO:0006725,GO:0006807,GO:0006950,GO:0006974,GO:0008150,GO:0008152,GO:0009314,GO:0009628,GO:0009889,GO:0009987,GO:0010212,GO:0010332,GO:0010468,GO:0010556,GO:0019219,GO:0019222,GO:0031323,GO:0031326,GO:0033554,GO:0034641,GO:0043170,GO:0043226,GO:0043227,GO:0043229,GO:…	DNA repair protein Rad51
FxaC_4g30420		GO:0005575,GO:0005622,GO:0005623,GO:0005737,GO:0005829,GO:0044424,GO:0044444,GO:0044464	conserved oligomeric Golgi complex
FxaC_4g30430			Phosphatidylinositol-4-phosphate 5-kinase family protein
FxaC_4g30440		GO:0005575,GO:0005622,GO:0005623,GO:0005634,GO:0043226,GO:0043227,GO:0043229,GO:0043231,GO:0044424,GO:0044464	bHLH transcription factor
FxaC_4g30450	K11975		IBR
FxaC_4g30460			Plant phosphoribosyltransferase C-terminal
FxaC_4g30480			FYVE zinc finger domain containing protein, expressed
FxaC_4g30490	K13109	GO:0005575,GO:0005622,GO:0005623,GO:0005634,GO:0006139,GO:0006396,GO:0006725,GO:0006807,GO:0008150,GO:0008152,GO:0008380,GO:0009987,GO:0010467,GO:0016070,GO:0034641,GO:0043170,GO:0043226,GO:0043227,GO:0043229,GO:0043231,GO:0044237,GO:0044238,GO:0044260,GO:0044424,GO:0044464,GO:0046483,GO:0071704,GO:0090304,GO:1901360	RED-like protein C-terminal region
FxaC_4g30500			harpin-induced protein 1 domain containing protein, expressed
FxaC_4g30510	K11498		Domain of unknown function (DUF3490)
FxaC_4g30520			Component of the eukaryotic translation initiation factor 3 (eIF-3) complex, which is involved in protein synthesis and, together with other initiation factors, stimulates binding of mRNA and methionyl-tRNAi to the 40S ribosome (By similarity)
FxaC_4g30530			Phosphoinositide phosphatase family protein
FxaC_4g30540	K06627	GO:0005575,GO:0005622,GO:0005623,GO:0005634,GO:0005737,GO:0043226,GO:0043227,GO:0043229,GO:0043231,GO:0044424,GO:0044464	K06627 cyclin A
FxaC_4g30550			K06627 cyclin A
FxaC_4g30560			GDSL esterase lipase
FxaC_4g30580	K01051		Pectinesterase
FxaC_4g30590	K14488		Auxin-induced protein
FxaC_4g30600	K13447	GO:0005575,GO:0016020	respiratory burst oxidase
FxaC_4g30610
FxaC_4g30620			Leucine Rich Repeat
FxaC_4g30630			peroxiredoxin
FxaC_4g30640			flavin-containing monooxygenase
FxaC_4g30650			Pentatricopeptide repeat-containing protein
FxaC_4g30660
FxaC_4g30680			21 kDa protein-like
FxaC_4g30700	K14794		NUC173 domain
FxaC_4g30710	K09458		3-oxoacyl- acyl-carrier-protein synthase
FxaC_4g30720			beta-galactosidase
FxaC_4g30730			Transcription factor
FxaC_4g30780			Chaperonin
FxaC_4g30790	K14486	GO:0005575,GO:0005622,GO:0005623,GO:0005634,GO:0043226,GO:0043227,GO:0043229,GO:0043231,GO:0044424,GO:0044464	auxin response factor
FxaC_4g30840	K14806		ATP-dependent RNA helicase
FxaC_4g30850
FxaC_4g30860			beta-galactosidase
FxaC_4g30870			Protein of unknown function (DUF581)
FxaC_4g30880	K13201		nucleolysin
FxaC_4g30890			Phosphoinositide phosphatase family protein
FxaC_4g30900			Phosphoinositide phosphatase family protein
FxaC_4g30910			Component of the eukaryotic translation initiation factor 3 (eIF-3) complex, which is involved in protein synthesis and, together with other initiation factors, stimulates binding of mRNA and methionyl-tRNAi to the 40S ribosome (By similarity)
FxaC_4g30920	K11498		Domain of unknown function (DUF3490)
FxaC_4g30930			harpin-induced protein 1 domain containing protein, expressed
FxaC_4g30940			Sucrose-cleaving enzyme that provides UDP-glucose and fructose for various metabolic pathways (By similarity)
FxaC_4g30990	K01051		pectinesterase
FxaC_4g31000	K07052		Inherit from KOG: Abhydrolase domain containing
FxaC_4g31010			Auxin responsive protein
FxaC_4g31030			Sucrose-cleaving enzyme that provides UDP-glucose and fructose for various metabolic pathways (By similarity)
FxaC_4g31040	K14794		NUC173 domain
FxaC_4g31050	K09458		3-oxoacyl- acyl-carrier-protein synthase
FxaC_4g31060			beta-galactosidase
FxaC_4g31070			Transcription factor
FxaC_4g31110			Chaperonin
FxaC_4g31120	K14486	GO:0005575,GO:0005622,GO:0005623,GO:0005634,GO:0043226,GO:0043227,GO:0043229,GO:0043231,GO:0044424,GO:0044464	auxin response factor
FxaC_4g31140	K14806		ATP-dependent RNA helicase
FxaC_4g31150
FxaC_4g31160			beta-galactosidase
FxaC_4g31170			Protein of unknown function (DUF581)
FxaC_4g31180	K13201		nucleolysin
FxaC_4g31190	K13462	GO:0002376,GO:0003674,GO:0005083,GO:0005085,GO:0005086,GO:0005575,GO:0005622,GO:0005623,GO:0005737,GO:0005768,GO:0005769,GO:0005802,GO:0005829,GO:0006810,GO:0006950,GO:0006952,GO:0006955,GO:0008150,GO:0009607,GO:0009617,GO:0010008,GO:0016020,GO:0016192,GO:0019222,GO:0030234,GO:0030695,GO:0031090,GO:0031901,GO:0032588,GO:0040007,GO:0042742,GO:0043226,GO:0043227,GO:0043229,GO:0043231,GO:0044422,GO:…	Brefeldin A-inhibited guanine nucleotide-exchange protein
FxaC_4g31210			Zinc finger, C3HC4 type (RING finger)
FxaC_4g31250			GDSL esterase lipase
FxaC_4g31260			GDSL esterase lipase
FxaC_4g31270			F-Box protein
FxaC_4g31280			3-hydroxy-3-methylglutaryl-coenzyme A reductase
FxaC_4g31300			Mitochondrial ATPase inhibitor, IATP
FxaC_4g31320	K13464		TIFY 10A-like
FxaC_4g31340			Glycosyl hydrolases family 28
FxaC_4g31350	K08908	GO:0005575,GO:0005622,GO:0005623,GO:0005737,GO:0008150,GO:0009314,GO:0009416,GO:0009507,GO:0009536,GO:0009628,GO:0009637,GO:0009639,GO:0010114,GO:0010218,GO:0043226,GO:0043227,GO:0043229,GO:0043231,GO:0044424,GO:0044444,GO:0044464,GO:0050896	Chlorophyll A-B binding protein
FxaC_4g31390			inactive leucine-rich repeat receptor-like protein kinase
FxaC_4g31400	K09705	GO:0005575,GO:0005622,GO:0005623,GO:0005737,GO:0005829,GO:0044424,GO:0044444,GO:0044464	Cupin superfamily (DUF985)
FxaC_4g31410			U6 snRNA-associated Sm-like protein
FxaC_4g31420		GO:0005575,GO:0005623,GO:0005886,GO:0016020,GO:0044464,GO:0071944	von Willebrand factor type A domain containing protein, expressed
FxaC_4g31430		GO:0005575,GO:0005622,GO:0005623,GO:0005737,GO:0005768,GO:0005794,GO:0005802,GO:0043226,GO:0043227,GO:0043229,GO:0043231,GO:0044424,GO:0044444,GO:0044464	expressed protein
FxaC_4g31431	K13201		nucleolysin
FxaC_4g31440	K10901	GO:0000733,GO:0003674,GO:0003678,GO:0003824,GO:0004386,GO:0005575,GO:0005622,GO:0005623,GO:0005634,GO:0006139,GO:0006152,GO:0006163,GO:0006195,GO:0006200,GO:0006259,GO:0006310,GO:0006725,GO:0006753,GO:0006793,GO:0006796,GO:0006807,GO:0008026,GO:0008150,GO:0008152,GO:0009056,GO:0009116,GO:0009117,GO:0009119,GO:0009123,GO:0009125,GO:0009126,GO:0009128,GO:0009141,GO:0009143,GO:0009144,GO:0009146,GO:…	ATP-dependent DNA helicase Q-like
FxaC_4g31450			adipocyte plasma membrane-associated
FxaC_4g31460			Protein of unknown function (DUF1677)
FxaC_4g31470	K14085	GO:0003674,GO:0003824,GO:0004029,GO:0005575,GO:0005622,GO:0005623,GO:0005737,GO:0005829,GO:0006081,GO:0006950,GO:0006970,GO:0008150,GO:0008152,GO:0009269,GO:0009414,GO:0009415,GO:0009628,GO:0009651,GO:0009719,GO:0009725,GO:0009737,GO:0009987,GO:0010033,GO:0010035,GO:0016491,GO:0016620,GO:0016903,GO:0033993,GO:0042221,GO:0044237,GO:0044424,GO:0044444,GO:0044464,GO:0044710,GO:0050896,GO:0055114,GO:…	Aldehyde dehydrogenase family 7 member
FxaC_4g31480	K13126	GO:0005575,GO:0005622,GO:0005623,GO:0005634,GO:0043226,GO:0043227,GO:0043229,GO:0043231,GO:0044424,GO:0044464	Polyadenylate-binding protein
FxaC_4g31510	K13754		cation calcium exchanger
FxaC_4g31520			LURP-one-related 6-like
FxaC_4g31530		GO:0005575,GO:0005623,GO:0005886,GO:0008150,GO:0009719,GO:0009725,GO:0009737,GO:0010033,GO:0016020,GO:0033993,GO:0042221,GO:0044464,GO:0050896,GO:0071944,GO:0097305,GO:1901700
FxaC_4g31540		GO:0003674,GO:0003824,GO:0004175,GO:0004252,GO:0005575,GO:0005618,GO:0005622,GO:0005623,GO:0005737,GO:0005794,GO:0005911,GO:0008150,GO:0008152,GO:0008233,GO:0008236,GO:0009505,GO:0009506,GO:0016787,GO:0017171,GO:0030054,GO:0030312,GO:0043226,GO:0043227,GO:0043229,GO:0043231,GO:0044424,GO:0044444,GO:0044464,GO:0055044,GO:0070011,GO:0071944	Peptidase inhibitor I9
FxaC_4g31620		GO:0003674,GO:0003824,GO:0004672,GO:0004674,GO:0006464,GO:0006468,GO:0006793,GO:0006796,GO:0006950,GO:0006952,GO:0008150,GO:0008152,GO:0009607,GO:0009617,GO:0009987,GO:0016301,GO:0016310,GO:0016740,GO:0016772,GO:0016773,GO:0019538,GO:0036211,GO:0042742,GO:0043170,GO:0043412,GO:0044237,GO:0044238,GO:0044260,GO:0044267,GO:0050896,GO:0051704,GO:0051707,GO:0071704	serine threonine-protein kinase At5g01020-like
FxaC_4g31640	K01366	GO:0005575,GO:0005622,GO:0005623,GO:0005737,GO:0005773,GO:0043226,GO:0043227,GO:0043229,GO:0043231,GO:0044424,GO:0044444,GO:0044464	Thiol protease
FxaC_4g31650	K14794		NUC173 domain
FxaC_4g31660
FxaC_4g31680	K16609	GO:0005575,GO:0005622,GO:0005623,GO:0005737,GO:0009507,GO:0009536,GO:0043226,GO:0043227,GO:0043229,GO:0043231,GO:0044424,GO:0044444,GO:0044464	tubulin--tyrosine ligase-like protein
FxaC_4g31690
FxaC_4g31700
FxaC_4g31710		GO:0005575,GO:0005622,GO:0005623,GO:0005737,GO:0008150,GO:0009536,GO:0009751,GO:0010033,GO:0014070,GO:0042221,GO:0043226,GO:0043227,GO:0043229,GO:0043231,GO:0044424,GO:0044444,GO:0044464,GO:0050896,GO:1901700	OBP3-responsive gene 4
FxaC_4g31720			FR47-like protein
FxaC_4g31740			Ankyrin Repeat
FxaC_4g31741			LRR
FxaC_4g31750		GO:0005575,GO:0005622,GO:0005623,GO:0005737,GO:0005794,GO:0009507,GO:0009536,GO:0043226,GO:0043227,GO:0043229,GO:0043231,GO:0044424,GO:0044444,GO:0044464	DUF246 domain-containing protein
FxaC_4g31760	K06685		Mps one binder kinase activator-like
FxaC_4g31800			germin-like protein
FxaC_4g31810			germin-like protein
FxaC_4g31830			Glycosyl hydrolases family 17
FxaC_4g31840			12-oxophytodienoate reductase
FxaC_4g31850			12-oxophytodienoate reductase
FxaC_4g31910			12-oxophytodienoate reductase
FxaC_4g31930			DENN (AEX-3) domain-containing protein
FxaC_4g31940			WRC
FxaC_4g31950	K15176	GO:0005575,GO:0006325,GO:0006355,GO:0006464,GO:0006479,GO:0006996,GO:0008150,GO:0008152,GO:0008213,GO:0009889,GO:0009891,GO:0009893,GO:0009909,GO:0009910,GO:0009987,GO:0010468,GO:0010556,GO:0010557,GO:0010604,GO:0010628,GO:0016020,GO:0016043,GO:0016568,GO:0016569,GO:0016570,GO:0016571,GO:0019219,GO:0019222,GO:0019538,GO:0031323,GO:0031325,GO:0031326,GO:0031328,GO:0032259,GO:0036211,GO:0043170,GO:…	RNA polymerase-associated protein CTR9
FxaC_4g31941	K13528	GO:0005575,GO:0005622,GO:0005623,GO:0005634,GO:0005654,GO:0016592,GO:0031974,GO:0031981,GO:0032991,GO:0043226,GO:0043227,GO:0043229,GO:0043231,GO:0043233,GO:0043234,GO:0044422,GO:0044424,GO:0044428,GO:0044446,GO:0044451,GO:0044464,GO:0070013	Mediator of RNA polymerase II transcription subunit
FxaC_4g31960			RNA polymerase III RPC4
FxaC_4g31980			secologanin synthase-like
FxaC_4g31990			myb-like DNA-binding domain containing protein
FxaC_4g32020		GO:0005575,GO:0005622,GO:0005623,GO:0005737,GO:0005777,GO:0009507,GO:0009532,GO:0009536,GO:0009570,GO:0042579,GO:0043226,GO:0043227,GO:0043229,GO:0043231,GO:0044422,GO:0044424,GO:0044434,GO:0044435,GO:0044444,GO:0044446,GO:0044464	stress responsive A B Barrel domain containing protein, expressed
FxaC_4g32030			stress responsive A B Barrel domain containing protein, expressed
FxaC_4g32040	K08762	GO:0000062,GO:0003674,GO:0005488,GO:0005543,GO:0005575,GO:0005622,GO:0005623,GO:0005737,GO:0005829,GO:0005886,GO:0006810,GO:0006869,GO:0006950,GO:0008150,GO:0008289,GO:0009266,GO:0009314,GO:0009409,GO:0009416,GO:0009628,GO:0009642,GO:0009646,GO:0010876,GO:0016020,GO:0031210,GO:0033036,GO:0036094,GO:0043167,GO:0043168,GO:0043169,GO:0043178,GO:0044424,GO:0044444,GO:0044464,GO:0044699,GO:0044765,GO:…	Acyl CoA binding protein
FxaC_4g32060		GO:0003674,GO:0005488,GO:0005515,GO:0005575,GO:0005622,GO:0005623,GO:0005634,GO:0042802,GO:0042803,GO:0043226,GO:0043227,GO:0043229,GO:0043231,GO:0044424,GO:0044464,GO:0046983	ELF4-Like
FxaC_4g32070			40S ribosomal protein
FxaC_4g32080	K18787	GO:0000902,GO:0003674,GO:0003824,GO:0005575,GO:0005622,GO:0005623,GO:0005737,GO:0006810,GO:0008150,GO:0008152,GO:0009653,GO:0009826,GO:0009888,GO:0009914,GO:0009926,GO:0009987,GO:0010087,GO:0010089,GO:0010487,GO:0010817,GO:0016043,GO:0016049,GO:0016740,GO:0016765,GO:0016768,GO:0030154,GO:0032502,GO:0032989,GO:0040007,GO:0044424,GO:0044464,GO:0044699,GO:0044763,GO:0044765,GO:0044767,GO:0048589,GO:…	synthase
FxaC_4g32090			F-box domain
FxaC_4g32110	K12191	GO:0000815,GO:0005575,GO:0005622,GO:0005623,GO:0005737,GO:0005768,GO:0005770,GO:0005771,GO:0006810,GO:0008104,GO:0008150,GO:0010008,GO:0015031,GO:0016020,GO:0031090,GO:0032991,GO:0033036,GO:0043226,GO:0043227,GO:0043229,GO:0043231,GO:0043234,GO:0044422,GO:0044424,GO:0044425,GO:0044440,GO:0044444,GO:0044446,GO:0044464,GO:0045184,GO:0051179,GO:0051234,GO:0071702	vacuolar protein sorting-associated protein 2 homolog
FxaC_4g32100			Zinc finger, C3HC4 type (RING finger)
FxaC_4g32120
FxaC_4g32130
FxaC_4g32180			protein BREVIS RADIX-like
FxaC_4g32190	K00679		Phospholipid diacylglycerol acyltransferase
FxaC_4g32210
FxaC_4g32220
FxaC_4g32230			Nuclear transcription factor Y subunit
FxaC_4g32240			Prolyl oligopeptidase family
FxaC_4g32250			Histone-binding component that specifically recognizes H3 tails trimethylated on 'Lys-4' (H3K4me3), which mark transcription start sites of virtually all active genes (By similarity)
FxaC_4g32260			Ankyrin repeat-containing protein
FxaC_4g32270
FxaC_4g32290			Protein of unknown function (DUF2838)
FxaC_4g32300	K01733	GO:0003674,GO:0003824,GO:0004795,GO:0005575,GO:0005622,GO:0005623,GO:0005737,GO:0005829,GO:0008150,GO:0008152,GO:0009507,GO:0009532,GO:0009536,GO:0009570,GO:0016829,GO:0016835,GO:0016838,GO:0043226,GO:0043227,GO:0043229,GO:0043231,GO:0044422,GO:0044424,GO:0044434,GO:0044435,GO:0044444,GO:0044446,GO:0044464	methionine over-accumulator
FxaC_4g32330	K10357		actin filament-based movement
FxaC_4g32340			Hydroxyproline-rich glycoprotein family protein
FxaC_4g32350	K15263		LYAR-type C2HC zinc finger
FxaC_4g32360			Inherit from euNOG: expressed protein
FxaC_4g32370			Retrotransposon protein
FxaC_4g32380			cleavage and polyadenylation specificity factor subunit
FxaC_4g32390			Pentatricopeptide repeat-containing protein
FxaC_4g32400	K04368	GO:0000165,GO:0000187,GO:0001932,GO:0001934,GO:0002376,GO:0003674,GO:0003824,GO:0004672,GO:0004708,GO:0004712,GO:0005575,GO:0005622,GO:0005623,GO:0005737,GO:0005886,GO:0006464,GO:0006468,GO:0006793,GO:0006796,GO:0006950,GO:0006952,GO:0006955,GO:0006970,GO:0007154,GO:0007165,GO:0007243,GO:0008150,GO:0008152,GO:0009266,GO:0009409,GO:0009607,GO:0009628,GO:0009631,GO:0009651,GO:0009814,GO:0009893,GO:…	mitogen-activated protein kinase kinase
FxaC_4g32410	K14497		phosphatase 2C
FxaC_4g32430			expressed protein
FxaC_4g32440	K08790		serine threonine-protein kinase
FxaC_4g32441			Inherit from KOG: transposon protein
FxaC_4g32480	K08234	GO:0005575,GO:0005622,GO:0005623,GO:0005737,GO:0009507,GO:0009536,GO:0043226,GO:0043227,GO:0043229,GO:0043231,GO:0044424,GO:0044444,GO:0044464	Glyoxalase/Bleomycin resistance protein/Dioxygenase superfamily
FxaC_4g32470			U-box domain-containing protein
FxaC_4g32490			UDP-rhamnose rhamnosyltransferase
FxaC_4g32500			Receptor protein kinase CLAVATA1
FxaC_4g32510			Lycopene epsilon cyclase
FxaC_4g32520	K09422	GO:0005575,GO:0005622,GO:0005623,GO:0005634,GO:0043226,GO:0043227,GO:0043229,GO:0043231,GO:0044424,GO:0044464	single myb histone
FxaC_4g32530			Adds a myristoyl group to the N-terminal glycine residue of certain cellular proteins (By similarity)
FxaC_4g32521	K03257	GO:0005575,GO:0005622,GO:0005623,GO:0005737,GO:0005773,GO:0005774,GO:0005829,GO:0005886,GO:0005911,GO:0008150,GO:0009506,GO:0010035,GO:0010038,GO:0016020,GO:0030054,GO:0031090,GO:0042221,GO:0043226,GO:0043227,GO:0043229,GO:0043231,GO:0044422,GO:0044424,GO:0044437,GO:0044444,GO:0044446,GO:0044464,GO:0046686,GO:0050896,GO:0055044,GO:0071944	eukaryotic initiation factor
FxaC_4g32540			Domain of unknown function (DUF3511)
FxaC_4g32550			ATP-dependent RNA helicase
FxaC_4g32560			casein kinase I isoform delta-like
FxaC_4g32561			casein kinase I isoform delta-like
FxaC_4g32570
FxaC_4g32590			IQ calmodulin-binding motif protein
FxaC_4g32600			Adds a myristoyl group to the N-terminal glycine residue of certain cellular proteins (By similarity)
FxaC_4g32610	K13175	GO:0000151,GO:0005575,GO:0005622,GO:0005623,GO:0005634,GO:0006139,GO:0006396,GO:0006464,GO:0006725,GO:0006807,GO:0008150,GO:0008152,GO:0009787,GO:0009788,GO:0009892,GO:0009966,GO:0009968,GO:0009987,GO:0010033,GO:0010267,GO:0010467,GO:0010468,GO:0010605,GO:0010608,GO:0010629,GO:0010646,GO:0010648,GO:0014070,GO:0016070,GO:0016246,GO:0016441,GO:0016458,GO:0016567,GO:0019222,GO:0019538,GO:0023051,GO:…	WD domain, G-beta repeat
FxaC_4g32611			eukaryotic initiation factor
FxaC_4g32620			Domain of unknown function (DUF3511)
FxaC_4g32630			ATP-dependent RNA helicase
FxaC_4g32650			ATP-dependent RNA helicase
FxaC_4g32660	K02218		STYKc
FxaC_4g32690			protein BREVIS RADIX-like
FxaC_4g32720
FxaC_4g32730	K14508		Regulatory protein
FxaC_4g32740	K09419		Heat stress transcription factor
FxaC_4g32750	K03787		Nucleotidase that shows phosphatase activity on nucleoside 5'-monophosphates (By similarity)
FxaC_4g32760			ZnF_C3H1
FxaC_4g32770	K02959	GO:0005575,GO:0005622,GO:0005623,GO:0005737,GO:0005739,GO:0009536,GO:0043226,GO:0043227,GO:0043229,GO:0043231,GO:0044424,GO:0044444,GO:0044464	Ribosomal protein S16
FxaC_4g32780			nucleosome assembly protein 1
FxaC_4g32810			transcription factor bHLH041-like
FxaC_4g32820			ATP-dependent zinc metalloprotease FTSH
FxaC_4g32830	K03553	GO:0005575,GO:0005622,GO:0005623,GO:0005737,GO:0005739,GO:0043226,GO:0043227,GO:0043229,GO:0043231,GO:0044424,GO:0044444,GO:0044464	DNA repair protein recA homolog 3
FxaC_4g32840			Nucleosome assembly protein
FxaC_4g32850			Esterase lipase thioesterase family protein
FxaC_4g32860			Esterase lipase thioesterase family protein
FxaC_4g32861			Esterase lipase thioesterase family protein
FxaC_4g32862			CACTA, En Spm sub-class
FxaC_4g32940			Esterase lipase thioesterase family protein
FxaC_4g32950			CRS1_YhbY
FxaC_4g32960			cytokinin dehydrogenase
FxaC_4g32970	K00279	GO:0003674,GO:0003824,GO:0005575,GO:0005622,GO:0005623,GO:0005737,GO:0005773,GO:0005783,GO:0006725,GO:0006807,GO:0008131,GO:0008150,GO:0008152,GO:0009056,GO:0009308,GO:0009690,GO:0009823,GO:0009987,GO:0010817,GO:0016491,GO:0016638,GO:0016641,GO:0016645,GO:0019139,GO:0034754,GO:0042445,GO:0042447,GO:0043226,GO:0043227,GO:0043229,GO:0043231,GO:0044237,GO:0044424,GO:0044444,GO:0044464,GO:0044710,GO:…	cytokinin dehydrogenase
FxaC_4g32980			Translation machinery-associated protein
FxaC_4g32990			LOB domain-containing protein 22
FxaC_4g33000			Vesicle-fusing
FxaC_4g33010	K06027	GO:0005575,GO:0005622,GO:0005623,GO:0005737,GO:0005773,GO:0005794,GO:0005911,GO:0009506,GO:0030054,GO:0043226,GO:0043227,GO:0043229,GO:0043231,GO:0044424,GO:0044444,GO:0044464,GO:0055044	Vesicle-fusing
FxaC_4g33020
FxaC_4g33030		GO:0005575,GO:0005622,GO:0005623,GO:0005737,GO:0005829,GO:0044424,GO:0044444,GO:0044464	zinc finger CCCH domain-containing protein
FxaC_4g33040			receptor-like serine threonine-protein kinase ALE2-like
FxaC_4g33050			WD-40 repeat-containing protein
FxaC_4g33060	K17086	GO:0005575,GO:0005622,GO:0005623,GO:0005634,GO:0005737,GO:0005768,GO:0005773,GO:0005774,GO:0005794,GO:0005802,GO:0006873,GO:0006875,GO:0006878,GO:0006882,GO:0008150,GO:0009987,GO:0016020,GO:0019725,GO:0030003,GO:0031090,GO:0042592,GO:0043226,GO:0043227,GO:0043229,GO:0043231,GO:0044422,GO:0044424,GO:0044437,GO:0044444,GO:0044446,GO:0044464,GO:0044699,GO:0044763,GO:0046916,GO:0048878,GO:0050801,GO:…	transmembrane 9 superfamily member
FxaC_4g33070
FxaC_4g33080
FxaC_4g33090			Galactose binding lectin domain
FxaC_4g33091			Galactose binding lectin domain
FxaC_4g33110		GO:0005575,GO:0005576,GO:0005618,GO:0005622,GO:0005623,GO:0005634,GO:0006950,GO:0008150,GO:0009266,GO:0009409,GO:0009505,GO:0009628,GO:0030312,GO:0031012,GO:0043226,GO:0043227,GO:0043229,GO:0043231,GO:0044424,GO:0044464,GO:0048046,GO:0050896,GO:0071944	germin-like protein
FxaC_4g33120		GO:0000975,GO:0001067,GO:0001071,GO:0003674,GO:0003676,GO:0003677,GO:0003700,GO:0005488,GO:0005575,GO:0005622,GO:0005623,GO:0005634,GO:0006355,GO:0007154,GO:0007165,GO:0007623,GO:0008150,GO:0009314,GO:0009416,GO:0009628,GO:0009719,GO:0009725,GO:0009735,GO:0009739,GO:0009740,GO:0009755,GO:0009889,GO:0009909,GO:0009910,GO:0009987,GO:0010029,GO:0010033,GO:0010187,GO:0010380,GO:0010468,GO:0010476,GO:…	Transcription factor
FxaC_4g33130		GO:0005575,GO:0005911,GO:0009506,GO:0030054,GO:0055044
FxaC_4g33140	K05391		Cyclic nucleotide-binding domain
FxaC_4g33160	K14848	GO:0000151,GO:0005575,GO:0005622,GO:0005623,GO:0031461,GO:0032991,GO:0043234,GO:0044424,GO:0044464,GO:0080008	Glutamate-rich wd repeat-containing protein
FxaC_4g33170		GO:0000160,GO:0005575,GO:0005622,GO:0005623,GO:0005634,GO:0006403,GO:0006405,GO:0006406,GO:0006810,GO:0006913,GO:0007154,GO:0007165,GO:0007275,GO:0008150,GO:0009719,GO:0009723,GO:0009725,GO:0009755,GO:0009873,GO:0009987,GO:0010033,GO:0015931,GO:0016482,GO:0016973,GO:0022622,GO:0023052,GO:0032501,GO:0032502,GO:0032870,GO:0033036,GO:0042221,GO:0043226,GO:0043227,GO:0043229,GO:0043231,GO:0044424,GO:…	PCI domain-containing protein
FxaC_4g33190			ectonucleotide pyrophosphatase phosphodiesterase
FxaC_4g33200		GO:0003674,GO:0003824,GO:0005575,GO:0005622,GO:0005623,GO:0005737,GO:0008150,GO:0008152,GO:0009507,GO:0009532,GO:0009536,GO:0009570,GO:0009593,GO:0010109,GO:0016491,GO:0016667,GO:0016671,GO:0019222,GO:0031323,GO:0042221,GO:0043226,GO:0043227,GO:0043229,GO:0043231,GO:0044422,GO:0044424,GO:0044434,GO:0044435,GO:0044444,GO:0044446,GO:0044464,GO:0044710,GO:0050789,GO:0050794,GO:0050896,GO:0051606,GO:…	Thioredoxin-like 2
FxaC_4g33210			Sucrose-cleaving enzyme that provides UDP-glucose and fructose for various metabolic pathways (By similarity)
FxaC_4g33220			Prenylated RAB acceptor
FxaC_4g33250
FxaC_4g33251			cytidine deaminase
FxaC_4g33260		GO:0005575,GO:0005622,GO:0005623,GO:0005737,GO:0009507,GO:0009536,GO:0043226,GO:0043227,GO:0043229,GO:0043231,GO:0044424,GO:0044444,GO:0044464	ubiE/COQ5 methyltransferase family
FxaC_4g33270		GO:0005575,GO:0016020	Tetraspanin family
FxaC_4g33290	K05933	GO:0000302,GO:0006950,GO:0006979,GO:0007154,GO:0008150,GO:0009267,GO:0009605,GO:0009987,GO:0009991,GO:0010033,GO:0010035,GO:0010038,GO:0010039,GO:0031667,GO:0031668,GO:0031669,GO:0033554,GO:0033993,GO:0034599,GO:0034614,GO:0042221,GO:0042594,GO:0044699,GO:0044763,GO:0050896,GO:0051365,GO:0051716,GO:0070542,GO:0070887,GO:0071241,GO:0071248,GO:0071281,GO:0071310,GO:0071396,GO:0071398,GO:0071496,GO:…	1-aminocyclopropane-1-carboxylate oxidase
FxaC_4g33300			1-aminocyclopropane-1-carboxylate oxidase
FxaC_4g33310			Fanconi Anaemia group E protein FANCE
FxaC_4g33320			Fanconi Anaemia group E protein FANCE
FxaC_4g33330	K05933	GO:0000302,GO:0006950,GO:0006979,GO:0007154,GO:0008150,GO:0009267,GO:0009605,GO:0009987,GO:0009991,GO:0010033,GO:0010035,GO:0010038,GO:0010039,GO:0031667,GO:0031668,GO:0031669,GO:0033554,GO:0033993,GO:0034599,GO:0034614,GO:0042221,GO:0042594,GO:0044699,GO:0044763,GO:0050896,GO:0051365,GO:0051716,GO:0070542,GO:0070887,GO:0071241,GO:0071248,GO:0071281,GO:0071310,GO:0071396,GO:0071398,GO:0071496,GO:…	1-aminocyclopropane-1-carboxylate oxidase
FxaC_4g33340			) efflux antiporter
FxaC_4g33350			Transcription factor
FxaC_4g33360	K07297		Haemolysin-III related
FxaC_4g33370			receptor-like protein kinase
FxaC_4g33381	K00640	GO:0005575,GO:0005622,GO:0005623,GO:0005737,GO:0005829,GO:0044424,GO:0044444,GO:0044464	serine acetyltransferase
FxaC_4g33390			pentatricopeptide repeat-containing protein At2g15690-like
FxaC_4g33400	K15084	GO:0000295,GO:0003674,GO:0005215,GO:0005337,GO:0005346,GO:0005575,GO:0005622,GO:0005623,GO:0005737,GO:0005739,GO:0006810,GO:0006811,GO:0006820,GO:0006862,GO:0008150,GO:0008509,GO:0008514,GO:0009987,GO:0015075,GO:0015211,GO:0015215,GO:0015216,GO:0015228,GO:0015711,GO:0015748,GO:0015858,GO:0015860,GO:0015865,GO:0015868,GO:0015880,GO:0015931,GO:0015932,GO:0022857,GO:0022891,GO:0022892,GO:0034220,GO:…	mitochondrial substrate carrier family protein
FxaC_4g33410	K13248		Putative Phosphatase
FxaC_4g33430			Pollen-specific protein
FxaC_4g33440			Heat Shock Protein
FxaC_4g33450	K02140		Pentatricopeptide repeat-containing protein
FxaC_4g33550		GO:0005575,GO:0005622,GO:0005623,GO:0005737,GO:0005783,GO:0005886,GO:0016020,GO:0043226,GO:0043227,GO:0043229,GO:0043231,GO:0044424,GO:0044444,GO:0044464,GO:0071944
FxaC_4g33560			Protein arginine n-methyltransferase
FxaC_4g33570	K01051	GO:0003674,GO:0003824,GO:0005975,GO:0005976,GO:0008150,GO:0008152,GO:0010393,GO:0016787,GO:0016788,GO:0030599,GO:0043170,GO:0044238,GO:0045488,GO:0052689,GO:0071704	pectinesterase
FxaC_4g33580	K14213		AMP_N
FxaC_4g33590			1-aminocyclopropane-1-carboxylate synthase
FxaC_4g33620	K02140	GO:0005575,GO:0005622,GO:0005623,GO:0005737,GO:0009536,GO:0043226,GO:0043227,GO:0043229,GO:0043231,GO:0044424,GO:0044444,GO:0044464	mitochondrial ATP synthase g subunit family protein
FxaC_4g33630		GO:0005575,GO:0005576	phospholipase A2
FxaC_4g33660	K19476		Regulator of Vps4 activity in the MVB pathway
FxaC_4g33670			o-methyltransferase
FxaC_4g33680			caffeoyl-CoA O-methyltransferase At4g26220-like
FxaC_4g33690	K16252		DNA-directed RNA Polymerase
FxaC_4g33691	K00588	GO:0005575,GO:0005622,GO:0005623,GO:0005737,GO:0005829,GO:0044424,GO:0044444,GO:0044464	caffeoyl-CoA O-methyltransferase At4g26220-like
FxaC_4g33700	K12123		Regulatory photoreceptor which exists in two forms that are reversibly interconvertible by light the Pr form that absorbs maximally in the red region of the spectrum and the Pfr form that absorbs maximally in the far-red region
FxaC_4g33710	K00809	GO:0007275,GO:0008150,GO:0009553,GO:0032501,GO:0032502,GO:0044699,GO:0044707,GO:0048229,GO:0048856	Catalyzes the NAD-dependent oxidative cleavage of spermidine and the subsequent transfer of the butylamine moiety of spermidine to the epsilon-amino group of a specific lysine residue of the eIF-5A precursor protein to form the intermediate deoxyhypusine residue. Also able to produce homospermidine from putrescine (By similarity)
FxaC_4g33720			60S ribosomal protein
FxaC_4g33721	K11303	GO:0003674,GO:0003824,GO:0004402,GO:0005575,GO:0005622,GO:0005623,GO:0005634,GO:0005737,GO:0005829,GO:0006325,GO:0006464,GO:0006473,GO:0006475,GO:0006996,GO:0008080,GO:0008150,GO:0008152,GO:0009987,GO:0010485,GO:0016043,GO:0016407,GO:0016410,GO:0016568,GO:0016569,GO:0016570,GO:0016573,GO:0016740,GO:0016746,GO:0016747,GO:0018193,GO:0018205,GO:0018393,GO:0018394,GO:0019538,GO:0036211,GO:0043170,GO:…	acetyltransferase type B catalytic
FxaC_4g33740			zinc protease pqqL-like
FxaC_4g33750	K02910		60s ribosomal protein
FxaC_4g33770	K14664	GO:0003674,GO:0003824,GO:0005575,GO:0005622,GO:0005623,GO:0005737,GO:0005783,GO:0005788,GO:0005886,GO:0006950,GO:0008150,GO:0008152,GO:0009611,GO:0010178,GO:0010179,GO:0016020,GO:0016787,GO:0016810,GO:0031974,GO:0043226,GO:0043227,GO:0043229,GO:0043231,GO:0043233,GO:0044422,GO:0044424,GO:0044432,GO:0044444,GO:0044446,GO:0044464,GO:0050896,GO:0070013,GO:0071944	Iaa-amino acid hydrolase
FxaC_4g33760			DNAJ heat shock N-terminal domain-containing protein
FxaC_4g33780	K12194		Vacuolar protein sorting-associated protein 32 homolog
FxaC_4g33790			Arabinogalactan peptide
FxaC_4g33791		GO:0005575,GO:0005622,GO:0005623,GO:0005634,GO:0005730,GO:0006139,GO:0006259,GO:0006281,GO:0006302,GO:0006725,GO:0006807,GO:0006950,GO:0006974,GO:0007275,GO:0008150,GO:0008152,GO:0009314,GO:0009553,GO:0009555,GO:0009628,GO:0009987,GO:0010212,GO:0031974,GO:0031981,GO:0032501,GO:0032502,GO:0033554,GO:0034641,GO:0043170,GO:0043226,GO:0043227,GO:0043228,GO:0043229,GO:0043231,GO:0043232,GO:0043233,GO:…	meiotic nuclear division protein
FxaC_4g33800	K09422		transcription factor
FxaC_4g33810			zinc finger CCCH domain-containing protein
FxaC_4g33830			inositol oxygenase
FxaC_4g33820	K18592	GO:0003674,GO:0003824,GO:0003840,GO:0005575,GO:0005622,GO:0005623,GO:0005737,GO:0005773,GO:0005774,GO:0006082,GO:0006518,GO:0006520,GO:0006575,GO:0006749,GO:0006751,GO:0006790,GO:0006805,GO:0006807,GO:0008150,GO:0008152,GO:0009056,GO:0009063,GO:0009410,GO:0009987,GO:0016020,GO:0016054,GO:0016740,GO:0016746,GO:0016755,GO:0016756,GO:0019752,GO:0031090,GO:0034641,GO:0042219,GO:0042221,GO:0043171,GO:…	gamma-glutamyltranspeptidase
FxaC_4g33821			glycine-rich protein
FxaC_4g33822	K18592	GO:0003674,GO:0003824,GO:0003840,GO:0005575,GO:0005622,GO:0005623,GO:0005737,GO:0005773,GO:0005774,GO:0006082,GO:0006518,GO:0006520,GO:0006575,GO:0006749,GO:0006751,GO:0006790,GO:0006805,GO:0006807,GO:0008150,GO:0008152,GO:0009056,GO:0009063,GO:0009410,GO:0009987,GO:0016020,GO:0016054,GO:0016740,GO:0016746,GO:0016755,GO:0016756,GO:0019752,GO:0031090,GO:0034641,GO:0042219,GO:0042221,GO:0043171,GO:…	gamma-glutamyltranspeptidase
FxaC_4g33850			AP-4 complex subunit
FxaC_4g33860			Phosphofructokinase
FxaC_4g33870			Nudix hydrolase
FxaC_4g33880			Charged multivesicular body protein
FxaC_4g33890			mitochondrial-processing peptidase subunit
FxaC_4g33900			no apical meristem protein
FxaC_4g33910			phosphatase
FxaC_4g33920			leucine-rich repeat
FxaC_4g33931		GO:0005575,GO:0005618,GO:0005623,GO:0009505,GO:0030312,GO:0044464,GO:0071944	stress-induced protein
FxaC_4g33930		GO:0005575,GO:0005622,GO:0005623,GO:0005737,GO:0005773,GO:0005774,GO:0005829,GO:0016020,GO:0031090,GO:0043226,GO:0043227,GO:0043229,GO:0043231,GO:0044422,GO:0044424,GO:0044437,GO:0044444,GO:0044446,GO:0044464	acid phosphatase
FxaC_4g33940	K13989	GO:0005575,GO:0005622,GO:0005623,GO:0005737,GO:0005783,GO:0005789,GO:0012505,GO:0016020,GO:0031090,GO:0042175,GO:0043226,GO:0043227,GO:0043229,GO:0043231,GO:0044422,GO:0044424,GO:0044425,GO:0044432,GO:0044444,GO:0044446,GO:0044464	May be involved in the degradation process of specific misfolded endoplasmic reticulum (ER) luminal proteins
FxaC_4g33950			Binds to actin and affects the structure of the cytoskeleton. At high concentrations, profilin prevents the polymerization of actin, whereas it enhances it at low concentrations. By
FxaC_4g33960	K05759	GO:0005575,GO:0005622,GO:0005623,GO:0005856,GO:0043226,GO:0043228,GO:0043229,GO:0043232,GO:0044424,GO:0044464	Binds to actin and affects the structure of the cytoskeleton. At high concentrations, profilin prevents the polymerization of actin, whereas it enhances it at low concentrations. By
FxaC_4g33970			monoglyceride
FxaC_4g33990		GO:0005575,GO:0005618,GO:0005623,GO:0005886,GO:0009505,GO:0016020,GO:0030312,GO:0031224,GO:0031225,GO:0031226,GO:0044425,GO:0044459,GO:0044464,GO:0046658,GO:0071944	glucan endo-1-3-beta-glucosidase
FxaC_4g34000			Pentatricopeptide repeat-containing protein
FxaC_4g34020			mitogen-activated protein kinase kinase
FxaC_4g34030	K01887	GO:0000003,GO:0003006,GO:0005575,GO:0005622,GO:0005623,GO:0005737,GO:0005739,GO:0007275,GO:0008150,GO:0009507,GO:0009532,GO:0009536,GO:0009570,GO:0009790,GO:0009791,GO:0009793,GO:0010154,GO:0022414,GO:0032501,GO:0032502,GO:0043226,GO:0043227,GO:0043229,GO:0043231,GO:0044422,GO:0044424,GO:0044434,GO:0044435,GO:0044444,GO:0044446,GO:0044464,GO:0044699,GO:0044707,GO:0044767,GO:0048316,GO:0048608,GO:…	embryo defective 1027
FxaC_4g34040
FxaC_4g34050	K01301	GO:0005575,GO:0005622,GO:0005623,GO:0005737,GO:0005773,GO:0043226,GO:0043227,GO:0043229,GO:0043231,GO:0044424,GO:0044444,GO:0044464	glutamate carboxypeptidase
FxaC_4g34060			Pyruvate kinase
FxaC_4g34070	K01051	GO:0005575,GO:0005618,GO:0005622,GO:0005623,GO:0005737,GO:0030312,GO:0044424,GO:0044464,GO:0071944	pectinesterase
FxaC_4g34080			IQ calmodulin-binding motif family protein, expressed
FxaC_4g34090			exocyst complex
FxaC_4g34100	K03327	GO:0008150,GO:0031347,GO:0031348,GO:0048519,GO:0048583,GO:0048585,GO:0050789,GO:0065007,GO:0080134	Multidrug and toxin extrusion protein
FxaC_4g34150	K00844		hexokinase
FxaC_4g34160			receptor-like protein kinase
FxaC_4g34170		GO:0005575,GO:0005622,GO:0005623,GO:0005737,GO:0005739,GO:0005829,GO:0043226,GO:0043227,GO:0043229,GO:0043231,GO:0044424,GO:0044444,GO:0044464	Shikimate / quinate 5-dehydrogenase
FxaC_4g34180			Mitochondrial import inner membrane translocase subunit
FxaC_4g34200			Glycosyl transferase family 2
FxaC_4g34210			cytochrome b5-like
FxaC_4g34220		GO:0005575,GO:0016020	Zinc finger (C3HC4-type RING finger) family protein
FxaC_4g34230			Senescence-associated protein
FxaC_4g34240	K15463		Initiator tRNA phosphoribosyl transferase
FxaC_4g34250	K05658	GO:0003674,GO:0003824,GO:0005215,GO:0005575,GO:0005623,GO:0005886,GO:0006139,GO:0006152,GO:0006163,GO:0006195,GO:0006200,GO:0006725,GO:0006753,GO:0006793,GO:0006796,GO:0006807,GO:0006810,GO:0007154,GO:0007165,GO:0008150,GO:0008152,GO:0009056,GO:0009116,GO:0009117,GO:0009119,GO:0009123,GO:0009125,GO:0009126,GO:0009128,GO:0009141,GO:0009143,GO:0009144,GO:0009146,GO:0009150,GO:0009154,GO:0009158,GO:…	ABC transporter B family member 8-like
FxaC_4g34270	K14490		phosphotransfer protein
FxaC_4g34280			Zinc finger, C3HC4 type (RING finger)
FxaC_4g34290			)-oxidoreductase
FxaC_4g34301			malic enzyme
FxaC_4g34300	K00029	GO:0003674,GO:0003824,GO:0004470,GO:0004473,GO:0005488,GO:0005515,GO:0005575,GO:0005622,GO:0005623,GO:0005737,GO:0006082,GO:0006108,GO:0006461,GO:0006629,GO:0006631,GO:0006633,GO:0008150,GO:0008152,GO:0008270,GO:0008610,GO:0009058,GO:0009507,GO:0009536,GO:0009987,GO:0016043,GO:0016053,GO:0016491,GO:0016614,GO:0016615,GO:0016616,GO:0019752,GO:0022607,GO:0032787,GO:0042802,GO:0042803,GO:0043167,GO:…	malic enzyme
FxaC_4g34310		GO:0000139,GO:0005575,GO:0005622,GO:0005623,GO:0005737,GO:0005794,GO:0012505,GO:0016020,GO:0031090,GO:0043226,GO:0043227,GO:0043229,GO:0043231,GO:0044422,GO:0044424,GO:0044431,GO:0044444,GO:0044446,GO:0044464
FxaC_4g34330			Inherit from NOG: Avr9 Cf-9 rapidly elicited protein 146
FxaC_4g34360			Potassium transporter
FxaC_4g34380			Polyketide cyclase / dehydrase and lipid transport
FxaC_4g34390			cell division cycle protein 27 homolog
FxaC_4g34420			Protein phosphatase 1 regulatory subunit
FxaC_4g34430	K06063	GO:0000003,GO:0003006,GO:0005575,GO:0005622,GO:0005623,GO:0005634,GO:0005730,GO:0006139,GO:0006355,GO:0006396,GO:0006725,GO:0006807,GO:0006950,GO:0006970,GO:0007275,GO:0008150,GO:0008152,GO:0008380,GO:0009628,GO:0009651,GO:0009719,GO:0009725,GO:0009737,GO:0009743,GO:0009791,GO:0009889,GO:0009891,GO:0009893,GO:0009987,GO:0010033,GO:0010228,GO:0010467,GO:0010468,GO:0010555,GO:0010556,GO:0010557,GO:…	SNW domain-containing protein
FxaC_4g34440	K07151	GO:0005575,GO:0005622,GO:0005623,GO:0005737,GO:0005783,GO:0005789,GO:0005886,GO:0006950,GO:0006970,GO:0008150,GO:0009628,GO:0009651,GO:0012505,GO:0016020,GO:0031090,GO:0042175,GO:0043226,GO:0043227,GO:0043229,GO:0043231,GO:0044422,GO:0044424,GO:0044425,GO:0044432,GO:0044444,GO:0044446,GO:0044464,GO:0047484,GO:0048583,GO:0050789,GO:0050896,GO:0065007,GO:0071944,GO:0080134	Dolichyl-diphosphooligosaccharide--protein glycosyltransferase subunit
FxaC_4g34450			Protein of unknown function (DUF810)
FxaC_4g34470			Dehydration-responsive element-binding protein
FxaC_4g34490
FxaC_4g34491			exostosin family
FxaC_4g34510			Exostosin family
FxaC_4g34530			transporter
FxaC_4g34540			harpin-induced protein 1 domain containing protein, expressed
FxaC_4g34550		GO:0005575,GO:0005622,GO:0005623,GO:0005634,GO:0006355,GO:0007154,GO:0007165,GO:0008150,GO:0009719,GO:0009725,GO:0009753,GO:0009755,GO:0009867,GO:0009889,GO:0009890,GO:0009892,GO:0009987,GO:0010033,GO:0010468,GO:0010556,GO:0010558,GO:0010605,GO:0010629,GO:0019219,GO:0019222,GO:0023052,GO:0031323,GO:0031324,GO:0031326,GO:0031327,GO:0032870,GO:0042221,GO:0043226,GO:0043227,GO:0043229,GO:0043231,GO:…	ninja-family protein
FxaC_4g34560	K10664		finger protein
FxaC_4g34570	K19584	GO:0005575,GO:0005623,GO:0005886,GO:0016020,GO:0044464,GO:0071944	Protein phosphatase 2C and cyclic nucleotide-binding kinase domain-containing
FxaC_4g34580	K01759	GO:0005575,GO:0005622,GO:0005623,GO:0005737,GO:0006950,GO:0008150,GO:0009266,GO:0009409,GO:0009507,GO:0009526,GO:0009532,GO:0009536,GO:0009570,GO:0009579,GO:0009628,GO:0010319,GO:0031967,GO:0031975,GO:0031977,GO:0043226,GO:0043227,GO:0043229,GO:0043231,GO:0044422,GO:0044424,GO:0044434,GO:0044435,GO:0044436,GO:0044444,GO:0044446,GO:0044464,GO:0050896	Lactoylglutathione lyase
FxaC_4g34590			transmembrane protein 234
FxaC_4g34600			epoxide hydrolase
FxaC_4g34620	K08960		Casein Kinase
FxaC_4g34630			glyoxal oxidase-related
FxaC_4g34640
FxaC_4g34680	K02357	GO:0005575,GO:0005622,GO:0005623,GO:0005737,GO:0008150,GO:0009507,GO:0009526,GO:0009532,GO:0009536,GO:0009570,GO:0009941,GO:0010035,GO:0010038,GO:0031967,GO:0031975,GO:0042221,GO:0043226,GO:0043227,GO:0043229,GO:0043231,GO:0044422,GO:0044424,GO:0044434,GO:0044435,GO:0044444,GO:0044446,GO:0044464,GO:0046686,GO:0050896	Associates with the EF-Tu.GDP complex and induces the exchange of GDP to GTP. It remains bound to the aminoacyl-tRNA.EF- Tu.GTP complex up to the GTP hydrolysis stage on the ribosome (By similarity)
FxaC_4g34690	K14484	GO:0001071,GO:0003674,GO:0003700,GO:0005575,GO:0005622,GO:0005623,GO:0005634,GO:0006355,GO:0008150,GO:0009719,GO:0009725,GO:0009733,GO:0009889,GO:0010033,GO:0010468,GO:0010556,GO:0019219,GO:0019222,GO:0031323,GO:0031326,GO:0042221,GO:0043226,GO:0043227,GO:0043229,GO:0043231,GO:0044424,GO:0044464,GO:0050789,GO:0050794,GO:0050896,GO:0051171,GO:0051252,GO:0060255,GO:0065007,GO:0080090,GO:2000112,GO:…	auxin-responsive protein
FxaC_4g34720	K18914	GO:0005575,GO:0005622,GO:0005623,GO:0005737,GO:0005739,GO:0005759,GO:0005886,GO:0016020,GO:0031974,GO:0043226,GO:0043227,GO:0043229,GO:0043231,GO:0043233,GO:0044422,GO:0044424,GO:0044429,GO:0044444,GO:0044446,GO:0044464,GO:0070013,GO:0071944	Pyridine nucleotide-disulphide oxidoreductase
FxaC_4g34730			F-box protein
FxaC_4g34740	K18914	GO:0005575,GO:0005622,GO:0005623,GO:0005737,GO:0005739,GO:0005759,GO:0005886,GO:0016020,GO:0031974,GO:0043226,GO:0043227,GO:0043229,GO:0043231,GO:0043233,GO:0044422,GO:0044424,GO:0044429,GO:0044444,GO:0044446,GO:0044464,GO:0070013,GO:0071944	NADPH adrenodoxin oxidoreductase, mitochondrial
FxaC_4g34770		GO:0001071,GO:0003674,GO:0003700,GO:0005575,GO:0005622,GO:0005623,GO:0005634,GO:0006355,GO:0008150,GO:0009889,GO:0010468,GO:0010556,GO:0019219,GO:0019222,GO:0031323,GO:0031326,GO:0043226,GO:0043227,GO:0043229,GO:0043231,GO:0044424,GO:0044464,GO:0050789,GO:0050794,GO:0051171,GO:0051252,GO:0060255,GO:0065007,GO:0080090,GO:2000112,GO:2001141	Transcription factor
FxaC_4g34780			bark storage protein A-like
FxaC_4g34790			Zinc-finger of the MIZ type in Nse subunit
FxaC_4g34800			The coatomer is a cytosolic protein complex that binds to dilysine motifs and reversibly associates with Golgi non- clathrin-coated vesicles, which further mediate biosynthetic protein transport from the ER, via the Golgi up to the trans Golgi network. Coatomer complex is required for budding from Golgi membranes, and is essential for the retrograde Golgi-to-ER transport of dilysine-tagged protei…
FxaC_4g34810	K14638	GO:0005575,GO:0016020	Peptide transporter
FxaC_4g34820			Reduces hydrogen peroxide and alkyl hydroperoxides with reducing equivalents provided through the thioredoxin or glutaredoxin system. May be involved in intracellular redox signaling
FxaC_4g34830	K04392	GO:0005575,GO:0005622,GO:0005623,GO:0005737,GO:0005886,GO:0016020,GO:0044424,GO:0044464,GO:0071944	rac-like GTP-binding protein
FxaC_4g34831		GO:0000079,GO:0001932,GO:0001934,GO:0003674,GO:0003824,GO:0004672,GO:0004674,GO:0005575,GO:0005622,GO:0005623,GO:0005634,GO:0005737,GO:0005829,GO:0006464,GO:0006468,GO:0006793,GO:0006796,GO:0007275,GO:0008047,GO:0008150,GO:0008152,GO:0009653,GO:0009888,GO:0009893,GO:0009987,GO:0010015,GO:0010073,GO:0010074,GO:0010078,GO:0010562,GO:0010604,GO:0016301,GO:0016310,GO:0016740,GO:0016772,GO:0016773,GO:…	Cyclin-dependent kinase
FxaC_4g34840			Disease resistance protein
FxaC_4g34850			Inherit from NOG: Early fruit mRNA
FxaC_4g34860		GO:0005575,GO:0005622,GO:0005623,GO:0005737,GO:0005829,GO:0044424,GO:0044444,GO:0044464	expressed protein
FxaC_4g34870			F-box associated
FxaC_4g34880		GO:0007275,GO:0008150,GO:0032501,GO:0032502,GO:0044699,GO:0044707,GO:0044767,GO:0048367,GO:0048731,GO:0048856	DVL family
FxaC_4g34890			Inherit from euNOG: Conserved hypothetical protein
FxaC_4g34900			NUDIX domain
FxaC_4g34910			3-hydroxyisobutyryl-CoA hydrolase-like protein
FxaC_4g34920			F-box protein
FxaC_4g34930			hydrolase, alpha beta fold family protein
FxaC_4g34941		GO:0005575,GO:0005622,GO:0005623,GO:0005737,GO:0008150,GO:0008152,GO:0009058,GO:0009507,GO:0009532,GO:0009536,GO:0009570,GO:0016043,GO:0016226,GO:0022607,GO:0031163,GO:0043226,GO:0043227,GO:0043229,GO:0043231,GO:0044085,GO:0044422,GO:0044424,GO:0044434,GO:0044435,GO:0044444,GO:0044446,GO:0044464,GO:0071840	Protein mrp homolog
FxaC_4g34940		GO:0005575,GO:0005622,GO:0005623,GO:0005737,GO:0008150,GO:0008152,GO:0009058,GO:0009507,GO:0009532,GO:0009536,GO:0009570,GO:0016043,GO:0016226,GO:0022607,GO:0031163,GO:0043226,GO:0043227,GO:0043229,GO:0043231,GO:0044085,GO:0044422,GO:0044424,GO:0044434,GO:0044435,GO:0044444,GO:0044446,GO:0044464,GO:0071840	Protein mrp homolog
FxaC_4g34942			protein VERNALIZATION INSENSITIVE 3-like
FxaC_4g34950			Protein of unknown function, DUF538
FxaC_4g34960	K07213		Heavy-metal-associated domain
FxaC_4g35000			ArfGap
FxaC_4g35010			F-box kelch-repeat protein
FxaC_4g35020			F-box associated
FxaC_4g35030			F-box associated
FxaC_4g35040			TMS membrane family protein
FxaC_4g35080			leucine-rich repeat extensin-like protein
FxaC_4g35120			The coatomer is a cytosolic protein complex that binds to dilysine motifs and reversibly associates with Golgi non- clathrin-coated vesicles, which further mediate biosynthetic protein transport from the ER, via the Golgi up to the trans Golgi network. Coatomer complex is required for budding from Golgi membranes, and is essential for the retrograde Golgi-to-ER transport of dilysine-tagged protei…
FxaC_4g35130	K17471	GO:0005575,GO:0016020	sulfate transporter
FxaC_4g35150	K08737	GO:0000003,GO:0000018,GO:0000217,GO:0000228,GO:0000400,GO:0000710,GO:0003674,GO:0003676,GO:0003677,GO:0003684,GO:0003690,GO:0003824,GO:0005488,GO:0005575,GO:0005622,GO:0005623,GO:0005634,GO:0005694,GO:0006139,GO:0006152,GO:0006163,GO:0006195,GO:0006200,GO:0006259,GO:0006281,GO:0006298,GO:0006310,GO:0006725,GO:0006753,GO:0006793,GO:0006796,GO:0006807,GO:0006950,GO:0006974,GO:0006996,GO:0007049,GO:…	DNA mismatch repair protein
FxaC_4g35160	K10268		LRR
[truncated: 82,950 more rows]

## Sheet: Pannzer2
qpid	type	score	PPV	id	desc
FxaC_4g00010.t1	MF_ARGOT	11.8413	0.80435	5388	calcium transmembrane transporter activity, phosphorylative mechanism
FxaC_4g00010.t1	EC_ARGOT	11.8413	0.80435	EC:7.2.2.10	GO:0005388
FxaC_4g00010.t1	BP_ARGOT	9.83535	0.760067	70588	calcium ion transmembrane transport
FxaC_4g00010.t1	CC_ARGOT	0.80083	0.434638	16021	integral component of membrane
FxaC_4g00010.t1	CC_ARGOT	0.455846	0.402734	43231	intracellular membrane-bounded organelle
FxaC_4g00010.t1	MF_ARGOT	8.0372	0.716341	5516	calmodulin binding
FxaC_4g00010.t1	CC_ARGOT	0.170112	0.364587	98588	bounding membrane of organelle
FxaC_4g00010.t1	BP_ARGOT	0.276725	0.381082	55081	anion homeostasis
FxaC_4g00010.t1	CC_ARGOT	0.0494511	0.336989	5737	cytoplasm
FxaC_4g00010.t1	BP_ARGOT	0.265776	0.379556	43069	negative regulation of programmed cell death
FxaC_4g00010.t1	MF_ARGOT	2.9019	0.552047	5524	ATP binding
FxaC_4g00010.t1	BP_ARGOT	0.256754	0.378274	42742	defense response to bacterium
FxaC_4g00010.t1	CC_ARGOT	0.0269999	0.328559	12505	endomembrane system
FxaC_4g00010.t1	CC_ARGOT	0.0117476	0.320438	5886	plasma membrane
FxaC_4g00010.t1	MF_ARGOT	0.0566191	0.33925	16787	hydrolase activity
FxaC_4g00010.t1	EC_ARGOT	0.0566191	0.33925	EC:3	GO:0016787
FxaC_4g00010.t1	MF_ARGOT	0.0279215	0.328963	46872	metal ion binding
FxaC_4g00010.t1	BP_ARGOT	0.0932258	0.349034	9624	response to nematode
FxaC_4g00010.t1	MF_ARGOT	0.0208049	0.325644	3723	RNA binding
FxaC_4g00010.t1	MF_ARGOT	0.0187595	0.324587	3677	DNA binding
FxaC_4g00110.t1	CC_ARGOT	11.1906	0.790428	31969	chloroplast membrane
FxaC_4g00110.t1	MF_ARGOT	9.76571	0.758452	16671	oxidoreductase activity, acting on a sulfur group of donors, disulfide as acceptor
FxaC_4g00110.t1	EC_ARGOT	9.76571	0.758452	EC:1.8.4	GO:0016671
FxaC_4g00110.t1	BP_ARGOT	2.44491	0.531738	55114	oxidation-reduction process
FxaC_4g00110.t1	CC_ARGOT	10.8266	0.782463	9570	chloroplast stroma
FxaC_4g00051.t1	GN	n.d.	n.d.	n.d.	LOC101497070
FxaC_4g00200.t1	BP_ARGOT	10.8459	0.782889	19722	calcium-mediated signaling
FxaC_4g00200.t1	MF_ARGOT	6.90026	0.686116	5509	calcium ion binding
FxaC_4g00200.t1	CC_ARGOT	0.0214097	0.325946	16021	integral component of membrane
FxaC_4g00200.t1	MF_ARGOT	0.0556215	0.338944	61630	ubiquitin protein ligase activity
FxaC_4g00200.t1	MF_ARGOT	0.0156315	0.322854	16491	oxidoreductase activity
FxaC_4g00200.t1	EC_ARGOT	0.0156315	0.322854	EC:1	GO:0016491
FxaC_4g00200.t1	BP_ARGOT	0.0452991	0.335604	16567	protein ubiquitination
FxaC_4g00200.t1	BP_ARGOT	0.0136597	0.32167	55114	oxidation-reduction process
FxaC_4g00230.t1	MF_ARGOT	6.00733	0.660583	5525	GTP binding
FxaC_4g00230.t1	CC_ARGOT	1.47803	0.481226	5774	vacuolar membrane
FxaC_4g00230.t1	BP_ARGOT	0.786383	0.433461	51607	defense response to virus
FxaC_4g00230.t1	CC_ARGOT	0.927287	0.444521	31902	late endosome membrane
FxaC_4g00230.t1	BP_ARGOT	0.672056	0.423734	7059	chromosome segregation
FxaC_4g00230.t1	CC_ARGOT	0.8679	0.43997	9536	plastid
FxaC_4g00230.t1	CC_ARGOT	0.792116	0.433929	5819	spindle
FxaC_4g00230.t1	CC_ARGOT	0.788881	0.433665	5764	lysosome
FxaC_4g00230.t1	BP_ARGOT	0.497899	0.407156	7049	cell cycle
FxaC_4g00230.t1	BP_ARGOT	0.494182	0.406773	51301	cell division
FxaC_4g00280.t1	CC_ARGOT	4.16228	0.600932	5634	nucleus
FxaC_4g00280.t1	MF_ARGOT	3.03495	0.557655	976	transcription regulatory region sequence-specific DNA binding
FxaC_4g00280.t1	BP_ARGOT	2.46075	0.532472	30154	cell differentiation
FxaC_4g00280.t1	BP_ARGOT	1.4854	0.481665	1901141	regulation of lignin biosynthetic process
FxaC_4g00280.t1	BP_ARGOT	1.41912	0.477672	2000652	regulation of secondary cell wall biogenesis
FxaC_4g00280.t1	CC_ARGOT	0.0564967	0.339213	16021	integral component of membrane
FxaC_4g00280.t1	BP_ARGOT	0.831996	0.437142	9094	L-phenylalanine biosynthetic process
FxaC_4g00280.t1	MF_ARGOT	0.34579	0.390083	3700	DNA-binding transcription factor activity
FxaC_4g00280.t1	BP_ARGOT	0.611027	0.4182	45893	positive regulation of transcription, DNA-templated
FxaC_4g00300.t1	CC_ARGOT	2.86239	0.550358	9570	chloroplast stroma
FxaC_4g00300.t1	BP_ARGOT	2.78724	0.547112	9793	embryo development ending in seed dormancy
FxaC_4g00300.t1	MF_ARGOT	2.53841	0.536038	46872	metal ion binding
FxaC_4g00300.t1	MF_ARGOT	1.0213	0.451438	3729	mRNA binding
FxaC_4g00300.t1	CC_ARGOT	0.906551	0.442949	5739	mitochondrion
FxaC_4g00300.t1	MF_ARGOT	0.617501	0.4188	8237	metallopeptidase activity
FxaC_4g00300.t1	MF_ARGOT	0.186598	0.367422	4175	endopeptidase activity
FxaC_4g00300.t1	EC_ARGOT	0.186598	0.367422	EC:3.4.99	GO:0004175
FxaC_4g00300.t1	BP_ARGOT	0.41356	0.398076	6508	proteolysis
FxaC_4g00300.t1	BP_ARGOT	0.25832	0.378498	51604	protein maturation
FxaC_4g00310.t4	MF_ARGOT	4.29347	0.605564	16301	kinase activity
FxaC_4g00310.t4	BP_ARGOT	3.55875	0.578615	16310	phosphorylation
FxaC_4g00310.t4	CC_ARGOT	1.12345	0.458602	32592	integral component of mitochondrial membrane
FxaC_4g00310.t4	BP_ARGOT	1.25155	0.467139	55088	lipid homeostasis
FxaC_4g00310.t4	MF_ARGOT	0.940043	0.44548	16773	phosphotransferase activity, alcohol group as acceptor
FxaC_4g00310.t4	EC_ARGOT	0.940043	0.44548	EC:2.7.1	GO:0016773
FxaC_4g00310.t4	CC_ARGOT	0.488721	0.406207	5743	mitochondrial inner membrane
FxaC_4g00310.t4	BP_ARGOT	0.951731	0.446352	7005	mitochondrion organization
FxaC_4g00310.t4	MF_ARGOT	0.720404	0.427941	140096	catalytic activity, acting on a protein
FxaC_4g00310.t4	BP_ARGOT	0.81518	0.435797	6464	cellular protein modification process
FxaC_4g00310.t4	MF_ARGOT	0.586978	0.415944	5524	ATP binding
FxaC_4g00310.t6	MF_ARGOT	4.29357	0.605568	16301	kinase activity
FxaC_4g00310.t6	BP_ARGOT	3.55883	0.578618	16310	phosphorylation
FxaC_4g00310.t6	CC_ARGOT	2.07229	0.513722	32592	integral component of mitochondrial membrane
FxaC_4g00310.t6	MF_ARGOT	2.31838	0.525785	16773	phosphotransferase activity, alcohol group as acceptor
FxaC_4g00310.t6	EC_ARGOT	2.31838	0.525785	EC:2.7.1	GO:0016773
FxaC_4g00310.t6	BP_ARGOT	2.30858	0.525317	55088	lipid homeostasis
FxaC_4g00310.t6	CC_ARGOT	0.901484	0.442562	5743	mitochondrial inner membrane
FxaC_4g00310.t6	BP_ARGOT	2.01044	0.510579	6464	cellular protein modification process
FxaC_4g00310.t6	MF_ARGOT	1.7767	0.498241	140096	catalytic activity, acting on a protein
FxaC_4g00310.t6	MF_ARGOT	1.44764	0.479401	5524	ATP binding
FxaC_4g00310.t6	BP_ARGOT	1.75554	0.497085	7005	mitochondrion organization
FxaC_4g00320.t1	BP_ARGOT	7.91982	0.713324	1522	pseudouridine synthesis
FxaC_4g00320.t1	CC_ARGOT	7.23031	0.695132	5730	nucleolus
FxaC_4g00320.t1	MF_ARGOT	3.40811	0.572755	34513	box H/ACA snoRNA binding
FxaC_4g00320.t1	BP_ARGOT	6.61261	0.678082	6364	rRNA processing
FxaC_4g00320.t1	CC_ARGOT	3.20478	0.564636	72588	box H/ACA RNP complex
FxaC_4g00320.t1	MF_ARGOT	0.0514144	0.337624	3729	mRNA binding
FxaC_4g00320.t1	CC_ARGOT	1.03535	0.452444	1902494	catalytic complex
FxaC_4g00320.t1	CC_ARGOT	0.0771561	0.345032	9535	chloroplast thylakoid membrane
FxaC_4g00320.t1	CC_ARGOT	0.0347028	0.331749	5829	cytosol
FxaC_4g00410.t1	MF_ARGOT	13.1671	0.83158	4351	glutamate decarboxylase activity
FxaC_4g00410.t1	EC_ARGOT	13.1671	0.83158	EC:4.1.1.15	GO:0004351
FxaC_4g00410.t1	BP_ARGOT	8.60668	0.730675	6536	glutamate metabolic process
FxaC_4g00410.t1	CC_ARGOT	1.43856	0.478853	5829	cytosol
FxaC_4g00410.t1	MF_ARGOT	6.29436	0.668986	30170	pyridoxal phosphate binding
FxaC_4g00410.t1	BP_ARGOT	2.24297	0.522159	43649	dicarboxylic acid catabolic process
FxaC_4g00410.t1	BP_ARGOT	1.90234	0.504968	9065	glutamine family amino acid catabolic process
FxaC_4g00410.t1	MF_ARGOT	0.171469	0.364826	5516	calmodulin binding
FxaC_4g00410.t1	MF_ARGOT	0.0632967	0.341231	4121	cystathionine beta-lyase activity
FxaC_4g00410.t1	EC_ARGOT	0.0632967	0.341231	EC:4.4.1.8	GO:0004121
FxaC_4g00410.t1	MF_ARGOT	0.0614257	0.340687	4450	isocitrate dehydrogenase (NADP+) activity
FxaC_4g00410.t1	EC_ARGOT	0.0614257	0.340687	EC:1.1.1.42	GO:0004450
FxaC_4g00410.t1	MF_ARGOT	0.0556659	0.338958	3983	UTP:glucose-1-phosphate uridylyltransferase activity
FxaC_4g00410.t1	EC_ARGOT	0.0556659	0.338958	EC:2.7.7.9	GO:0003983
FxaC_4g00410.t1	KEGG_ARGOT	0.0556659	0.338958	KEGG:R00289	GO:0003983
FxaC_4g00410.t1	MF_ARGOT	0.0373067	0.332745	51287	NAD binding
FxaC_4g00410.t1	MF_ARGOT	0.031026	0.330276	287	magnesium ion binding
FxaC_4g00410.t1	BP_ARGOT	0.227759	0.373995	46686	response to cadmium ion
FxaC_4g00410.t1	BP_ARGOT	0.067679	0.342474	6102	isocitrate metabolic process
FxaC_4g00410.t1	BP_ARGOT	0.052916	0.338101	71266	'de novo' L-methionine biosynthetic process
FxaC_4g00410.t1	BP_ARGOT	0.0520058	0.337813	6011	UDP-glucose metabolic process
FxaC_4g00410.t1	BP_ARGOT	0.0482837	0.336606	19346	transsulfuration
FxaC_4g00410.t1	BP_ARGOT	0.0134893	0.321564	55114	oxidation-reduction process
FxaC_4g00440.t1	BP_ARGOT	12.6983	0.822116	60236	regulation of mitotic spindle organization
FxaC_4g00440.t1	CC_ARGOT	8.88352	0.737472	5819	spindle
FxaC_4g00440.t1	MF_ARGOT	2.27305	0.523613	30295	protein kinase activator activity
FxaC_4g00440.t1	CC_ARGOT	7.44827	0.700973	5874	microtubule
FxaC_4g00440.t1	BP_ARGOT	10.468	0.774484	32147	activation of protein kinase activity
FxaC_4g00440.t1	MF_ARGOT	1.64977	0.4912	8017	microtubule binding
FxaC_4g00440.t1	MF_ARGOT	0.0360609	0.332273	5507	copper ion binding
FxaC_4g00440.t1	CC_ARGOT	1.80765	0.49992	5737	cytoplasm
FxaC_4g00440.t1	CC_ARGOT	0.716442	0.427601	5634	nucleus
FxaC_4g00440.t1	CC_ARGOT	0.0210901	0.325787	19866	organelle inner membrane
FxaC_4g00440.t1	CC_ARGOT	0.0137747	0.321742	16021	integral component of membrane
FxaC_4g00440.t1	BP_ARGOT	2.43818	0.531425	90307	mitotic spindle assembly
FxaC_4g00440.t1	BP_ARGOT	0.0882975	0.347846	7019	microtubule depolymerization
FxaC_4g00440.t1	BP_ARGOT	0.0828298	0.346489	43622	cortical microtubule organization
FxaC_4g00440.t1	BP_ARGOT	0.079824	0.345724	9826	unidimensional cell growth
FxaC_4g00440.t2	GN	n.d.	n.d.	n.d.	11408280
FxaC_4g00440.t2	BP_ARGOT	12.5376	0.818831	60236	regulation of mitotic spindle organization
FxaC_4g00440.t2	CC_ARGOT	8.77106	0.734724	5819	spindle
FxaC_4g00440.t2	MF_ARGOT	2.39801	0.52955	30295	protein kinase activator activity
FxaC_4g00440.t2	CC_ARGOT	7.36038	0.698628	5874	microtubule
FxaC_4g00440.t2	BP_ARGOT	10.3355	0.771501	32147	activation of protein kinase activity
FxaC_4g00440.t2	MF_ARGOT	1.74047	0.496258	8017	microtubule binding
FxaC_4g00440.t2	MF_ARGOT	0.0420601	0.334478	5507	copper ion binding
FxaC_4g00440.t2	CC_ARGOT	1.78632	0.498765	5737	cytoplasm
FxaC_4g00440.t2	CC_ARGOT	0.755831	0.430935	5634	nucleus
FxaC_4g00440.t2	CC_ARGOT	0.0245987	0.327473	19866	organelle inner membrane
FxaC_4g00440.t2	CC_ARGOT	0.0160663	0.323105	16021	integral component of membrane
FxaC_4g00440.t2	BP_ARGOT	2.57223	0.537574	90307	mitotic spindle assembly
FxaC_4g00440.t2	BP_ARGOT	0.102987	0.351297	7019	microtubule depolymerization
FxaC_4g00440.t2	BP_ARGOT	0.0966095	0.349831	43622	cortical microtubule organization
FxaC_4g00440.t2	BP_ARGOT	0.0931037	0.349005	9826	unidimensional cell growth
FxaC_4g00480.t1	BP_ARGOT	8.1227	0.718525	16042	lipid catabolic process
FxaC_4g00480.t1	MF_ARGOT	2.23427	0.521737	4806	triglyceride lipase activity
FxaC_4g00480.t1	EC_ARGOT	2.23427	0.521737	EC:3.1.1.3	GO:0004806
FxaC_4g00480.t1	CC_ARGOT	0.546948	0.412084	5886	plasma membrane
FxaC_4g00520.t1	MF_ARGOT	4.3147	0.606307	16788	hydrolase activity, acting on ester bonds
FxaC_4g00520.t1	EC_ARGOT	4.3147	0.606307	EC:3.1	GO:0016788
FxaC_4g00530.t1	MF_ARGOT	3.86442	0.590136	3735	structural constituent of ribosome
FxaC_4g00530.t1	CC_ARGOT	3.54881	0.578232	22627	cytosolic small ribosomal subunit
FxaC_4g00530.t1	BP_ARGOT	3.32114	0.569313	6412	translation
FxaC_4g00530.t1	MF_ARGOT	2.86699	0.550555	3723	RNA binding
FxaC_4g00530.t1	CC_ARGOT	0.189292	0.367873	9506	plasmodesma
FxaC_4g00530.t1	CC_ARGOT	0.134445	0.35794	5618	cell wall
FxaC_4g00570.t1	MF_ARGOT	13.3641	0.835507	42973	glucan endo-1,3-beta-D-glucosidase activity
FxaC_4g00570.t1	EC_ARGOT	13.3641	0.835507	EC:3.2.1.39	GO:0042973
FxaC_4g00570.t1	BP_ARGOT	4.12855	0.59973	5975	carbohydrate metabolic process
FxaC_4g00570.t1	CC_ARGOT	2.88005	0.551115	46658	anchored component of plasma membrane
FxaC_4g00570.t1	BP_ARGOT	0.083845	0.346744	16310	phosphorylation
FxaC_4g00570.t1	MF_ARGOT	0.101155	0.350881	16301	kinase activity
FxaC_4g00570.t1	CC_ARGOT	0.0813106	0.346104	16021	integral component of membrane
FxaC_4g00590.t1	BP_ARGOT	16.1302	0.857406	492	box C/D snoRNP assembly
FxaC_4g00590.t1	CC_ARGOT	4.14889	0.600455	5634	nucleus
FxaC_4g00590.t2	BP_ARGOT	16.1302	0.857406	492	box C/D snoRNP assembly
FxaC_4g00590.t2	CC_ARGOT	4.14889	0.600455	5634	nucleus
FxaC_4g00590.t3	BP_ARGOT	16.1302	0.857406	492	box C/D snoRNP assembly
FxaC_4g00590.t3	CC_ARGOT	4.14889	0.600455	5634	nucleus
FxaC_4g00630.t1	MF_ARGOT	6.00759	0.660591	5525	GTP binding
FxaC_4g00630.t1	BP_ARGOT	4.96721	0.628311	42254	ribosome biogenesis
FxaC_4g00630.t1	CC_ARGOT	0.392837	0.395707	9536	plastid
FxaC_4g00640.t1	BP_ARGOT	8.83454	0.736277	6869	lipid transport
FxaC_4g00640.t1	MF_ARGOT	0.188493	0.36774	8289	lipid binding
FxaC_4g00640.t1	CC_ARGOT	0.0128875	0.321184	16021	integral component of membrane
FxaC_4g00650.t1	BP_ARGOT	14.3694	0.847051	1904278	positive regulation of wax biosynthetic process
FxaC_4g00650.t1	CC_ARGOT	10.0455	0.764906	80008	Cul4-RING E3 ubiquitin ligase complex
FxaC_4g00650.t1	MF_ARGOT	1.47923	0.481298	16757	transferase activity, transferring glycosyl groups
FxaC_4g00650.t1	EC_ARGOT	1.47923	0.481298	EC:2.4	GO:0016757
FxaC_4g00650.t1	CC_ARGOT	9.62171	0.755094	16593	Cdc73/Paf1 complex
FxaC_4g00650.t1	MF_ARGOT	1.26003	0.467688	5515	protein binding
FxaC_4g00650.t1	BP_ARGOT	11.9696	0.807049	9910	negative regulation of flower development
FxaC_4g00650.t1	BP_ARGOT	11.1274	0.789055	10452	histone H3-K36 methylation
FxaC_4g00650.t1	BP_ARGOT	9.79752	0.75919	51568	histone H3-K4 methylation
FxaC_4g00650.t1	CC_ARGOT	5.05174	0.631052	5829	cytosol
FxaC_4g00650.t1	BP_ARGOT	7.41472	0.700079	16441	posttranscriptional gene silencing
FxaC_4g00650.t1	CC_ARGOT	0.623737	0.419375	5886	plasma membrane
FxaC_4g00650.t1	BP_ARGOT	3.30441	0.568645	9908	flower development
FxaC_4g00710.t1	BP_ARGOT	14.043	0.845063	1904278	positive regulation of wax biosynthetic process
FxaC_4g00710.t1	CC_ARGOT	9.81729	0.759649	80008	Cul4-RING E3 ubiquitin ligase complex
FxaC_4g00710.t1	MF_ARGOT	1.57639	0.487005	16757	transferase activity, transferring glycosyl groups
FxaC_4g00710.t1	EC_ARGOT	1.57639	0.487005	EC:2.4	GO:0016757
FxaC_4g00710.t1	CC_ARGOT	9.40315	0.749949	16593	Cdc73/Paf1 complex
FxaC_4g00710.t1	MF_ARGOT	1.38805	0.475768	5515	protein binding
FxaC_4g00710.t1	BP_ARGOT	11.6977	0.801311	9910	negative regulation of flower development
FxaC_4g00710.t1	BP_ARGOT	10.8746	0.783522	10452	histone H3-K36 methylation
FxaC_4g00710.t1	BP_ARGOT	9.57497	0.753999	51568	histone H3-K4 methylation
FxaC_4g00710.t1	CC_ARGOT	4.93698	0.627325	5829	cytosol
FxaC_4g00710.t1	BP_ARGOT	7.24629	0.695563	16441	posttranscriptional gene silencing
FxaC_4g00710.t1	CC_ARGOT	0.68711	0.425059	5886	plasma membrane
FxaC_4g00710.t1	BP_ARGOT	3.64015	0.58173	9908	flower development
FxaC_4g00720.t1	BP_ARGOT	8.83454	0.736277	6869	lipid transport
FxaC_4g00720.t1	MF_ARGOT	0.188493	0.36774	8289	lipid binding
FxaC_4g00720.t1	CC_ARGOT	0.0128875	0.321184	16021	integral component of membrane
FxaC_4g00770.t1	BP_ARGOT	12.0044	0.807781	6102	isocitrate metabolic process
FxaC_4g00770.t1	MF_ARGOT	10.8953	0.783976	4450	isocitrate dehydrogenase (NADP+) activity
FxaC_4g00770.t1	EC_ARGOT	10.8953	0.783976	EC:1.1.1.42	GO:0004450
FxaC_4g00770.t1	CC_ARGOT	0.985646	0.448854	5739	mitochondrion
FxaC_4g00770.t1	MF_ARGOT	6.54874	0.676274	51287	NAD binding
FxaC_4g00770.t1	BP_ARGOT	7.01798	0.689356	6099	tricarboxylic acid cycle
FxaC_4g00770.t1	MF_ARGOT	5.44624	0.643556	287	magnesium ion binding
FxaC_4g00770.t1	CC_ARGOT	0.0649646	0.341709	9506	plasmodesma
FxaC_4g00770.t1	CC_ARGOT	0.0619689	0.340845	9507	chloroplast
FxaC_4g00770.t1	CC_ARGOT	0.0593836	0.340083	48046	apoplast
FxaC_4g00770.t1	CC_ARGOT	0.0580169	0.339674	9532	plastid stroma
FxaC_4g00770.t1	BP_ARGOT	1.87676	0.503616	6739	NADP metabolic process
FxaC_4g00770.t1	CC_ARGOT	0.0365153	0.332446	5829	cytosol
FxaC_4g00770.t1	MF_ARGOT	0.0303355	0.32999	16757	transferase activity, transferring glycosyl groups
FxaC_4g00770.t1	EC_ARGOT	0.0303355	0.32999	EC:2.4	GO:0016757
FxaC_4g00770.t1	CC_ARGOT	0.0135644	0.321611	5886	plasma membrane
FxaC_4g00770.t1	BP_ARGOT	0.221606	0.373053	6097	glyoxylate cycle
FxaC_4g00770.t1	CC_ARGOT	0.0109559	0.319898	16021	integral component of membrane
FxaC_4g00770.t1	BP_ARGOT	0.0842696	0.34685	10043	response to zinc ion
FxaC_4g00770.t1	BP_ARGOT	0.0752416	0.344529	46686	response to cadmium ion
FxaC_4g00770.t1	BP_ARGOT	0.0559155	0.339035	42742	defense response to bacterium
FxaC_4g00770.t2	BP_ARGOT	12.0045	0.807782	6102	isocitrate metabolic process
FxaC_4g00770.t2	MF_ARGOT	10.8953	0.783977	4450	isocitrate dehydrogenase (NADP+) activity
FxaC_4g00770.t2	EC_ARGOT	10.8953	0.783977	EC:1.1.1.42	GO:0004450
FxaC_4g00770.t2	CC_ARGOT	0.998351	0.44978	5739	mitochondrion
FxaC_4g00770.t2	MF_ARGOT	6.54801	0.676253	51287	NAD binding
FxaC_4g00770.t2	BP_ARGOT	7.01406	0.689249	6099	tricarboxylic acid cycle
FxaC_4g00770.t2	MF_ARGOT	5.44563	0.643537	287	magnesium ion binding
FxaC_4g00770.t2	CC_ARGOT	0.0657201	0.341923	9506	plasmodesma
FxaC_4g00770.t2	CC_ARGOT	0.0626773	0.341051	9507	chloroplast
FxaC_4g00770.t2	CC_ARGOT	0.0600742	0.340289	48046	apoplast
FxaC_4g00770.t2	CC_ARGOT	0.0586916	0.339877	9532	plastid stroma
FxaC_4g00770.t2	BP_ARGOT	1.90095	0.504894	6739	NADP metabolic process
FxaC_4g00770.t2	CC_ARGOT	0.0369399	0.332607	5829	cytosol
FxaC_4g00770.t2	MF_ARGOT	0.0306864	0.330135	16757	transferase activity, transferring glycosyl groups
FxaC_4g00770.t2	EC_ARGOT	0.0306864	0.330135	EC:2.4	GO:0016757
FxaC_4g00770.t2	CC_ARGOT	0.0137222	0.321709	5886	plasma membrane
FxaC_4g00770.t2	BP_ARGOT	0.224119	0.373439	6097	glyoxylate cycle
FxaC_4g00770.t2	CC_ARGOT	0.0110581	0.319969	16021	integral component of membrane
FxaC_4g00770.t2	BP_ARGOT	0.0852496	0.347095	10043	response to zinc ion
FxaC_4g00770.t2	BP_ARGOT	0.0761167	0.34476	46686	response to cadmium ion
FxaC_4g00770.t2	BP_ARGOT	0.0565658	0.339234	42742	defense response to bacterium
FxaC_4g00780.t1	MF_ARGOT	7.89812	0.712764	4177	aminopeptidase activity
FxaC_4g00780.t1	EC_ARGOT	7.89812	0.712764	EC:3.4.11 EC:3.4.11.21 EC:3.4.11.5 EC:3.4.11.6 EC:3.4.11.9	GO:0004177
FxaC_4g00780.t1	BP_ARGOT	4.34388	0.607326	6508	proteolysis
FxaC_4g00780.t1	MF_ARGOT	5.14918	0.634185	8270	zinc ion binding
FxaC_4g00780.t3	MF_ARGOT	7.91384	0.71317	4177	aminopeptidase activity
FxaC_4g00780.t3	EC_ARGOT	7.91384	0.71317	EC:3.4.11 EC:3.4.11.21 EC:3.4.11.5 EC:3.4.11.6 EC:3.4.11.9	GO:0004177
FxaC_4g00780.t3	BP_ARGOT	4.35253	0.607627	6508	proteolysis
FxaC_4g00780.t3	CC_ARGOT	1.68401	0.493125	9570	chloroplast stroma
FxaC_4g00780.t3	MF_ARGOT	5.67037	0.650458	8237	metallopeptidase activity
FxaC_4g00780.t3	MF_ARGOT	4.50165	0.612772	8270	zinc ion binding
FxaC_4g00780.t3	BP_ARGOT	0.107141	0.352227	61077	chaperone-mediated protein folding
FxaC_4g00780.t3	CC_ARGOT	0.0357847	0.332167	5886	plasma membrane
FxaC_4g00780.t4	MF_ARGOT	7.91384	0.71317	4177	aminopeptidase activity
FxaC_4g00780.t4	EC_ARGOT	7.91384	0.71317	EC:3.4.11 EC:3.4.11.21 EC:3.4.11.5 EC:3.4.11.6 EC:3.4.11.9	GO:0004177
FxaC_4g00780.t4	BP_ARGOT	4.35253	0.607627	6508	proteolysis
FxaC_4g00780.t4	CC_ARGOT	1.68401	0.493125	9570	chloroplast stroma
FxaC_4g00780.t4	MF_ARGOT	5.67037	0.650458	8237	metallopeptidase activity
FxaC_4g00780.t4	MF_ARGOT	4.50165	0.612772	8270	zinc ion binding
FxaC_4g00780.t4	BP_ARGOT	0.107141	0.352227	61077	chaperone-mediated protein folding
FxaC_4g00780.t4	CC_ARGOT	0.0357847	0.332167	5886	plasma membrane
FxaC_4g00780.t5	MF_ARGOT	7.91409	0.713176	4177	aminopeptidase activity
FxaC_4g00780.t5	EC_ARGOT	7.91409	0.713176	EC:3.4.11 EC:3.4.11.21 EC:3.4.11.5 EC:3.4.11.6 EC:3.4.11.9	GO:0004177
FxaC_4g00780.t5	BP_ARGOT	4.35266	0.607631	6508	proteolysis
FxaC_4g00780.t5	CC_ARGOT	1.7415	0.496314	9570	chloroplast stroma
FxaC_4g00780.t5	MF_ARGOT	5.65097	0.649866	8237	metallopeptidase activity
FxaC_4g00780.t5	MF_ARGOT	4.48625	0.612245	8270	zinc ion binding
FxaC_4g00780.t5	CC_ARGOT	0.0354502	0.332039	5886	plasma membrane
FxaC_4g00780.t6	MF_ARGOT	7.89812	0.712764	4177	aminopeptidase activity
FxaC_4g00780.t6	EC_ARGOT	7.89812	0.712764	EC:3.4.11 EC:3.4.11.21 EC:3.4.11.5 EC:3.4.11.6 EC:3.4.11.9	GO:0004177
FxaC_4g00780.t6	BP_ARGOT	4.34388	0.607326	6508	proteolysis
FxaC_4g00780.t6	MF_ARGOT	5.14918	0.634185	8270	zinc ion binding
FxaC_4g00780.t7	MF_ARGOT	7.91384	0.71317	4177	aminopeptidase activity
FxaC_4g00780.t7	EC_ARGOT	7.91384	0.71317	EC:3.4.11 EC:3.4.11.21 EC:3.4.11.5 EC:3.4.11.6 EC:3.4.11.9	GO:0004177
FxaC_4g00780.t7	BP_ARGOT	4.35253	0.607627	6508	proteolysis
FxaC_4g00780.t7	CC_ARGOT	1.68401	0.493125	9570	chloroplast stroma
FxaC_4g00780.t7	MF_ARGOT	5.67037	0.650458	8237	metallopeptidase activity
FxaC_4g00780.t7	MF_ARGOT	4.50165	0.612772	8270	zinc ion binding
FxaC_4g00780.t7	BP_ARGOT	0.107141	0.352227	61077	chaperone-mediated protein folding
FxaC_4g00780.t7	CC_ARGOT	0.0357847	0.332167	5886	plasma membrane
FxaC_4g00790.t1	BP_ARGOT	6.20335	0.666343	51301	cell division
FxaC_4g00790.t1	MF_ARGOT	5.63438	0.649359	4674	protein serine/threonine kinase activity
FxaC_4g00790.t1	EC_ARGOT	5.63438	0.649359	EC:2.7.11	GO:0004674
FxaC_4g00790.t1	CC_ARGOT	2.34477	0.52704	307	cyclin-dependent protein kinase holoenzyme complex
FxaC_4g00790.t1	BP_ARGOT	4.13883	0.600096	6468	protein phosphorylation
FxaC_4g00790.t1	MF_ARGOT	3.45857	0.574732	97472	cyclin-dependent protein kinase activity
FxaC_4g00790.t1	BP_ARGOT	2.53156	0.535726	51445	regulation of meiotic cell cycle
FxaC_4g00790.t1	CC_ARGOT	0.74334	0.429887	5634	nucleus
FxaC_4g00790.t1	BP_ARGOT	2.39029	0.529187	82	G1/S transition of mitotic cell cycle
FxaC_4g00790.t1	MF_ARGOT	2.3903	0.529188	5524	ATP binding
FxaC_4g00790.t1	BP_ARGOT	2.31715	0.525726	10389	regulation of G2/M transition of mitotic cell cycle
FxaC_4g00790.t1	MF_ARGOT	2.35949	0.527736	30332	cyclin binding
FxaC_4g00790.t1	CC_ARGOT	0.359554	0.391766	5737	cytoplasm
FxaC_4g00790.t1	CC_ARGOT	0.0140339	0.321901	16021	integral component of membrane
FxaC_4g00790.t1	BP_ARGOT	1.98512	0.509279	8284	positive regulation of cell population proliferation
FxaC_4g00790.t1	BP_ARGOT	0.772746	0.432339	7165	signal transduction
FxaC_4g00790.t1	BP_ARGOT	0.617148	0.418767	10468	regulation of gene expression
FxaC_4g00800.t1	MF_ARGOT	8.80078	0.735452	3697	single-stranded DNA binding
FxaC_4g00800.t1	BP_ARGOT	5.628	0.649164	6281	DNA repair
FxaC_4g00800.t1	CC_ARGOT	0.169494	0.364478	9570	chloroplast stroma
FxaC_4g00800.t1	MF_ARGOT	6.98842	0.688545	8094	DNA-dependent ATPase activity
FxaC_4g00800.t1	BP_ARGOT	5.59273	0.648083	6310	DNA recombination
FxaC_4g00800.t1	MF_ARGOT	2.98337	0.555496	5524	ATP binding
FxaC_4g00800.t1	BP_ARGOT	0.0590169	0.339974	6355	regulation of transcription, DNA-templated
FxaC_4g00800.t1	MF_ARGOT	0.261021	0.378883	47693	ATP diphosphatase activity
FxaC_4g00800.t1	EC_ARGOT	0.261021	0.378883	EC:3.6.1.8	GO:0047693
FxaC_4g00800.t2	MF_ARGOT	8.80066	0.735449	3697	single-stranded DNA binding
FxaC_4g00800.t2	BP_ARGOT	5.62793	0.649162	6281	DNA repair
FxaC_4g00800.t2	CC_ARGOT	0.191616	0.36826	9570	chloroplast stroma
FxaC_4g00800.t2	MF_ARGOT	6.98833	0.688543	8094	DNA-dependent ATPase activity
FxaC_4g00800.t2	BP_ARGOT	5.59265	0.64808	6310	DNA recombination
FxaC_4g00800.t2	MF_ARGOT	2.98333	0.555494	5524	ATP binding
FxaC_4g00800.t2	BP_ARGOT	0.0663102	0.34209	6355	regulation of transcription, DNA-templated
FxaC_4g00800.t2	MF_ARGOT	0.294655	0.383518	47693	ATP diphosphatase activity
FxaC_4g00800.t2	EC_ARGOT	0.294655	0.383518	EC:3.6.1.8	GO:0047693
FxaC_4g00810.t1	BP_ARGOT	12.5824	0.819748	9664	plant-type cell wall organization
FxaC_4g00810.t1	CC_ARGOT	8.30519	0.723148	5618	cell wall
FxaC_4g00810.t1	CC_ARGOT	5.55387	0.646888	5576	extracellular region
FxaC_4g00810.t1	CC_ARGOT	0.640623	0.420916	16020	membrane
FxaC_4g00810.t1	CC_ARGOT	0.0242342	0.327304	5634	nucleus
FxaC_4g00820.t1	MF_ARGOT	8.90641	0.738029	4523	RNA-DNA hybrid ribonuclease activity
FxaC_4g00820.t1	EC_ARGOT	8.90641	0.738029	EC:3.1.26.4	GO:0004523
FxaC_4g00820.t1	BP_ARGOT	7.33917	0.69806	90502	RNA phosphodiester bond hydrolysis, endonucleolytic
FxaC_4g00820.t1	BP_ARGOT	7.24501	0.695528	6278	RNA-dependent DNA biosynthetic process
FxaC_4g00820.t1	MF_ARGOT	7.45964	0.701275	3964	RNA-directed DNA polymerase activity
FxaC_4g00820.t1	EC_ARGOT	7.45964	0.701275	EC:2.7.7.49	GO:0003964
FxaC_4g00820.t1	MF_ARGOT	2.19343	0.519745	3676	nucleic acid binding
FxaC_4g00830.t1	MF_ARGOT	10.7533	0.780844	3983	UTP:glucose-1-phosphate uridylyltransferase activity
FxaC_4g00830.t1	EC_ARGOT	10.7533	0.780844	EC:2.7.7.9	GO:0003983
FxaC_4g00830.t1	KEGG_ARGOT	10.7533	0.780844	KEGG:R00289	GO:0003983
FxaC_4g00830.t1	BP_ARGOT	10.0463	0.764924	6011	UDP-glucose metabolic process
FxaC_4g00830.t1	CC_ARGOT	0.294132	0.383448	5737	cytoplasm
FxaC_4g00830.t1	MF_ARGOT	0.0234062	0.326914	16831	carboxy-lyase activity
FxaC_4g00830.t1	EC_ARGOT	0.0234062	0.326914	EC:4.1.1	GO:0016831
FxaC_4g00830.t1	MF_ARGOT	0.0216771	0.326078	30170	pyridoxal phosphate binding
FxaC_4g00830.t1	BP_ARGOT	1.30373	0.470491	5977	glycogen metabolic process
FxaC_4g00830.t1	BP_ARGOT	0.0116568	0.320377	19752	carboxylic acid metabolic process
FxaC_4g00850.t1	MF_ARGOT	8.96425	0.739434	4523	RNA-DNA hybrid ribonuclease activity
FxaC_4g00850.t1	EC_ARGOT	8.96425	0.739434	EC:3.1.26.4	GO:0004523
FxaC_4g00850.t1	BP_ARGOT	7.38684	0.699335	90502	RNA phosphodiester bond hydrolysis, endonucleolytic
FxaC_4g00850.t1	MF_ARGOT	2.20768	0.520442	3676	nucleic acid binding
FxaC_4g00890.t1	BP_ARGOT	12.5824	0.819748	9664	plant-type cell wall organization
FxaC_4g00890.t1	CC_ARGOT	8.30519	0.723148	5618	cell wall
FxaC_4g00890.t1	CC_ARGOT	5.55387	0.646888	5576	extracellular region
FxaC_4g00890.t1	CC_ARGOT	0.640623	0.420916	16020	membrane
FxaC_4g00890.t1	CC_ARGOT	0.0242342	0.327304	5634	nucleus
FxaC_4g00930.t1	GN	n.d.	n.d.	n.d.	ARF8
FxaC_4g00930.t1	BP_ARGOT	11.2153	0.790964	9734	auxin-activated signaling pathway
FxaC_4g00930.t1	CC_ARGOT	3.98445	0.594535	5634	nucleus
FxaC_4g00930.t1	MF_ARGOT	3.0564	0.558547	3677	DNA binding
FxaC_4g00930.t1	MF_ARGOT	0.0904817	0.348376	16705	oxidoreductase activity, acting on paired donors, with incorporation or reduction of molecular oxygen
FxaC_4g00930.t1	EC_ARGOT	0.0904817	0.348376	EC:1.14	GO:0016705
FxaC_4g00930.t1	MF_ARGOT	0.0844083	0.346885	5506	iron ion binding
FxaC_4g00930.t1	MF_ARGOT	0.0691194	0.342874	20037	heme binding
FxaC_4g00930.t1	CC_ARGOT	0.00429228	0.314213	16021	integral component of membrane
FxaC_4g00930.t1	MF_ARGOT	0.0259126	0.328073	5515	protein binding
FxaC_4g00930.t1	MF_ARGOT	0.0238314	0.327115	3700	DNA-binding transcription factor activity
FxaC_4g00930.t1	BP_ARGOT	3.48226	0.575655	6355	regulation of transcription, DNA-templated
FxaC_4g00930.t1	BP_ARGOT	0.210216	0.371273	9908	flower development
FxaC_4g00930.t1	BP_ARGOT	0.0320874	0.33071	55114	oxidation-reduction process
FxaC_4g00970.t1	MF_ARGOT	7.41329	0.700041	5509	calcium ion binding
FxaC_4g00970.t1	CC_ARGOT	0.0621997	0.340913	16021	integral component of membrane
FxaC_4g01000.t1	CC_ARGOT	12.8656	0.825513	9654	photosystem II oxygen evolving complex
FxaC_4g01000.t1	MF_ARGOT	7.41152	0.699994	5509	calcium ion binding
FxaC_4g01000.t1	BP_ARGOT	7.32626	0.697714	15979	photosynthesis
FxaC_4g01000.t1	CC_ARGOT	9.77804	0.758738	19898	extrinsic component of membrane
FxaC_4g01000.t1	MF_ARGOT	3.57746	0.579334	45156	electron transporter, transferring electrons within the cyclic electron transport pathway of photosynthesis activity
FxaC_4g01000.t1	BP_ARGOT	1.55977	0.486041	22900	electron transport chain
FxaC_4g01000.t1	CC_ARGOT	2.39816	0.529557	9507	chloroplast
FxaC_4g01000.t1	CC_ARGOT	1.03934	0.452729	55035	plastid thylakoid membrane
FxaC_4g01090.t1	MF_ARGOT	6.35862	0.670841	4386	helicase activity
FxaC_4g01090.t1	CC_ARGOT	0.225694	0.373681	16021	integral component of membrane
FxaC_4g01120.t1	BP_ARGOT	6.53289	0.675824	6357	regulation of transcription by RNA polymerase II
FxaC_4g01120.t1	CC_ARGOT	3.91714	0.592076	5634	nucleus
FxaC_4g01120.t1	MF_ARGOT	0.945215	0.445867	1990837	sequence-specific double-stranded DNA binding
FxaC_4g01120.t1	CC_ARGOT	0.315593	0.38627	5829	cytosol
FxaC_4g01120.t1	MF_ARGOT	0.5534	0.412716	1067	regulatory region nucleic acid binding
FxaC_4g01120.t1	CC_ARGOT	0.278337	0.381304	70013	intracellular organelle lumen
FxaC_4g01120.t1	MF_ARGOT	0.529397	0.410347	8097	5S rRNA binding
FxaC_4g01120.t1	MF_ARGOT	0.488053	0.406138	3700	DNA-binding transcription factor activity
FxaC_4g01120.t1	CC_ARGOT	0.142683	0.359547	43232	intracellular non-membrane-bounded organelle
FxaC_4g01120.t1	CC_ARGOT	0.0481726	0.336569	16021	integral component of membrane
FxaC_4g01120.t1	BP_ARGOT	0.333702	0.388578	7275	multicellular organism development
FxaC_4g01120.t1	MF_ARGOT	0.117336	0.354437	46872	metal ion binding
FxaC_4g01220.t1	MF_ARGOT	10.4016	0.772992	4364	glutathione transferase activity
FxaC_4g01220.t1	EC_ARGOT	10.4016	0.772992	EC:2.5.1.18	GO:0004364
FxaC_4g01220.t1	BP_ARGOT	4.2994	0.605772	9636	response to toxic substance
FxaC_4g01220.t1	CC_ARGOT	4.27011	0.604745	5829	cytosol
FxaC_4g01220.t1	MF_ARGOT	2.96738	0.554823	43295	glutathione binding
FxaC_4g01220.t1	BP_ARGOT	0.0255404	0.327905	70887	cellular response to chemical stimulus
FxaC_4g01220.t1	MF_ARGOT	0.0327502	0.330977	4601	peroxidase activity
FxaC_4g01220.t1	EC_ARGOT	0.0327502	0.330977	EC:1.11.1.7	GO:0004601
FxaC_4g01220.t1	KEGG_ARGOT	0.0327502	0.330977	KEGG:R03532	GO:0004601
FxaC_4g01240.t1	MF_ARGOT	4.73629	0.620699	16874	ligase activity
FxaC_4g01240.t1	EC_ARGOT	4.73629	0.620699	EC:6	GO:0016874
FxaC_4g01250.t1	MF_ARGOT	4.7362	0.620696	16874	ligase activity
FxaC_4g01250.t1	EC_ARGOT	4.7362	0.620696	EC:6	GO:0016874
FxaC_4g01260.t1	MF_ARGOT	4.15642	0.600723	46592	polyamine oxidase activity
FxaC_4g01260.t1	EC_ARGOT	4.15642	0.600723	EC:1.5.3.11	GO:0046592
FxaC_4g01260.t1	BP_ARGOT	3.38805	0.571965	6598	polyamine catabolic process
FxaC_4g01260.t1	CC_ARGOT	2.29527	0.52468	42579	microbody
FxaC_4g01260.t1	BP_ARGOT	2.45244	0.532087	55114	oxidation-reduction process
FxaC_4g01260.t1	MF_ARGOT	1.16118	0.461165	52901	spermine:oxygen oxidoreductase (spermidine-forming) activity
FxaC_4g01260.t1	EC_ARGOT	1.16118	0.461165	EC:1.5.3.13 EC:1.5.3.16 EC:1.5.3.17	GO:0052901
FxaC_4g01260.t1	KEGG_ARGOT	1.16118	0.461165	KEGG:R09076	GO:0052901
FxaC_4g01260.t1	MF_ARGOT	0.822345	0.436372	52893	N1-acetylspermine:oxygen oxidoreductase (propane-1,3-diamine-forming) activity
FxaC_4g01260.t1	EC_ARGOT	0.822345	0.436372	EC:1.5.3.14	GO:0052893
FxaC_4g01260.t1	MF_ARGOT	0.822345	0.436372	52896	spermidine oxidase (propane-1,3-diamine-forming) activity
FxaC_4g01260.t1	EC_ARGOT	0.822345	0.436372	EC:1.5.3.14	GO:0052896
FxaC_4g01260.t1	KEGG_ARGOT	0.822345	0.436372	KEGG:R01914	GO:0052896
FxaC_4g01260.t1	MF_ARGOT	0.822345	0.436372	52900	spermine oxidase (propane-1,3-diamine-forming) activity
FxaC_4g01260.t1	EC_ARGOT	0.822345	0.436372	EC:1.5.3.14	GO:0052900
FxaC_4g01260.t1	MF_ARGOT	0.66885	0.423449	52902	spermidine:oxygen oxidoreductase (3-aminopropanal-forming) activity
FxaC_4g01260.t1	EC_ARGOT	0.66885	0.423449	EC:1.5.3.13 EC:1.5.3.17	GO:0052902
FxaC_4g01260.t1	KEGG_ARGOT	0.66885	0.423449	KEGG:R09077	GO:0052902
FxaC_4g01260.t1	MF_ARGOT	0.665126	0.423118	52904	N1-acetylspermidine:oxygen oxidoreductase (3-acetamidopropanal-forming) activity
FxaC_4g01260.t1	EC_ARGOT	0.665126	0.423118	EC:1.5.3.13 EC:1.5.3.17	GO:0052904
FxaC_4g01260.t1	KEGG_ARGOT	0.665126	0.423118	KEGG:R09074	GO:0052904
FxaC_4g01260.t1	MF_ARGOT	0.629674	0.419919	52903	N1-acetylspermine:oxygen oxidoreductase (3-acetamidopropanal-forming) activity
FxaC_4g01260.t1	EC_ARGOT	0.629674	0.419919	EC:1.5.3.13 EC:1.5.3.17	GO:0052903
FxaC_4g01260.t1	KEGG_ARGOT	0.629674	0.419919	KEGG:R03899	GO:0052903
FxaC_4g01260.t1	BP_ARGOT	0.633489	0.420268	8215	spermine metabolic process
FxaC_4g01260.t1	MF_ARGOT	0.567944	0.414126	52894	norspermine:oxygen oxidoreductase activity
FxaC_4g01260.t1	EC_ARGOT	0.567944	0.414126	EC:1.5.3.16	GO:0052894
FxaC_4g01260.t1	MF_ARGOT	0.176633	0.365724	50660	flavin adenine dinucleotide binding
FxaC_4g01260.t1	BP_ARGOT	0.575402	0.414842	1903601	thermospermine metabolic process
FxaC_4g01260.t1	MF_ARGOT	0.103556	0.351426	3924	GTPase activity
FxaC_4g01260.t1	MF_ARGOT	0.0917961	0.348693	5525	GTP binding
FxaC_4g01261.t1	BP_ARGOT	15.21	0.852069	18026	peptidyl-lysine monomethylation
FxaC_4g01261.t1	MF_ARGOT	11.1284	0.789076	16279	protein-lysine N-methyltransferase activity
FxaC_4g01261.t1	CC_ARGOT	4.16266	0.600946	5634	nucleus
FxaC_4g01310.t1	BP_ARGOT	9.16571	0.744292	6353	DNA-templated transcription, termination
FxaC_4g01310.t1	MF_ARGOT	8.12889	0.718683	3690	double-stranded DNA binding
FxaC_4g01310.t1	BP_ARGOT	3.63818	0.581655	6355	regulation of transcription, DNA-templated
FxaC_4g01310.t1	BP_ARGOT	1.17347	0.461991	32502	developmental process
FxaC_4g01310.t2	BP_ARGOT	9.16571	0.744292	6353	DNA-templated transcription, termination
FxaC_4g01310.t2	MF_ARGOT	8.12889	0.718683	3690	double-stranded DNA binding
FxaC_4g01310.t2	BP_ARGOT	3.63818	0.581655	6355	regulation of transcription, DNA-templated
FxaC_4g01310.t2	BP_ARGOT	1.17347	0.461991	32502	developmental process
FxaC_4g01310.t3	BP_ARGOT	9.16571	0.744292	6353	DNA-templated transcription, termination
FxaC_4g01310.t3	MF_ARGOT	8.12889	0.718683	3690	double-stranded DNA binding
FxaC_4g01310.t3	BP_ARGOT	3.63818	0.581655	6355	regulation of transcription, DNA-templated
FxaC_4g01310.t3	BP_ARGOT	1.17347	0.461991	32502	developmental process
FxaC_4g01320.t1	CC_ARGOT	1.50488	0.482822	5794	Golgi apparatus
FxaC_4g01320.t1	BP_ARGOT	0.0304691	0.330045	51301	cell division
FxaC_4g01320.t1	CC_ARGOT	1.43367	0.478557	5783	endoplasmic reticulum
FxaC_4g01320.t1	CC_ARGOT	0.740585	0.429655	16021	integral component of membrane
FxaC_4g01320.t1	CC_ARGOT	0.546774	0.412067	5886	plasma membrane
FxaC_4g01320.t1	CC_ARGOT	0.0200268	0.325248	5634	nucleus
FxaC_4g01340.t2	GN	n.d.	n.d.	n.d.	102602050
FxaC_4g01340.t3	CC_ARGOT	0.817573	0.435989	16021	integral component of membrane
FxaC_4g01410.t1	CC_ARGOT	0.755667	0.430921	16021	integral component of membrane
FxaC_4g01410.t1	CC_ARGOT	0.00838385	0.317995	5886	plasma membrane
FxaC_4g01430.t1	MF_ARGOT	8.30991	0.723267	8234	cysteine-type peptidase activity
FxaC_4g01430.t1	BP_ARGOT	4.27005	0.604743	6508	proteolysis
FxaC_4g01430.t1	MF_ARGOT	6.77115	0.682531	8483	transaminase activity
FxaC_4g01430.t1	EC_ARGOT	6.77115	0.682531	EC:2.6.1	GO:0008483
FxaC_4g01480.t1	BP_ARGOT	3.37799	0.571567	6355	regulation of transcription, DNA-templated
FxaC_4g01480.t1	MF_ARGOT	2.96488	0.554717	3677	DNA binding
FxaC_4g01480.t1	CC_ARGOT	0.267324	0.379773	16021	integral component of membrane
FxaC_4g01490.t1	BP_ARGOT	3.04025	0.557875	45492	xylan biosynthetic process
FxaC_4g01490.t1	CC_ARGOT	1.52158	0.483808	5794	Golgi apparatus
FxaC_4g01490.t1	MF_ARGOT	1.33652	0.472563	16407	acetyltransferase activity
FxaC_4g01490.t1	CC_ARGOT	0.744887	0.430018	16021	integral component of membrane
FxaC_4g01490.t1	CC_ARGOT	0.47547	0.404822	70013	intracellular organelle lumen
FxaC_4g01650.t1	MF_ARGOT	4.29385	0.605578	16301	kinase activity
FxaC_4g01650.t1	BP_ARGOT	3.55907	0.578627	16310	phosphorylation
FxaC_4g01650.t1	CC_ARGOT	0.503055	0.407685	16021	integral component of membrane
FxaC_4g01650.t1	MF_ARGOT	2.91933	0.552789	16773	phosphotransferase activity, alcohol group as acceptor
FxaC_4g01650.t1	EC_ARGOT	2.91933	0.552789	EC:2.7.1	GO:0016773
FxaC_4g01650.t1	CC_ARGOT	0.140407	0.359108	5886	plasma membrane
FxaC_4g01650.t1	BP_ARGOT	2.53156	0.535726	6464	cellular protein modification process
FxaC_4g01650.t1	MF_ARGOT	2.23723	0.521881	140096	catalytic activity, acting on a protein
FxaC_4g01650.t1	MF_ARGOT	1.82288	0.50074	5524	ATP binding
FxaC_4g01670.t1	CC_ARGOT	11.317	0.793164	9512	cytochrome b6f complex
FxaC_4g01670.t1	BP_ARGOT	2.45217	0.532074	55114	oxidation-reduction process
FxaC_4g01670.t1	MF_ARGOT	0.371349	0.393183	19904	protein domain specific binding
FxaC_4g01670.t1	MF_ARGOT	0.0698515	0.343076	3677	DNA binding
FxaC_4g01670.t1	CC_ARGOT	0.823224	0.436442	16021	integral component of membrane
FxaC_4g01670.t1	CC_ARGOT	0.275089	0.380856	9535	chloroplast thylakoid membrane
FxaC_4g01670.t1	CC_ARGOT	0.175475	0.365524	42579	microbody
FxaC_4g01670.t1	CC_ARGOT	0.0910614	0.348516	5634	nucleus
FxaC_4g01710.t1	MF_ARGOT	11.6157	0.799567	4650	polygalacturonase activity
FxaC_4g01710.t1	EC_ARGOT	11.6157	0.799567	EC:3.2.1.15	GO:0004650
FxaC_4g01710.t1	CC_ARGOT	8.62683	0.731174	5618	cell wall
FxaC_4g01710.t1	BP_ARGOT	4.12834	0.599722	5975	carbohydrate metabolic process
FxaC_4g01710.t1	CC_ARGOT	0.271843	0.380405	5576	extracellular region
FxaC_4g01710.t1	BP_ARGOT	0.319323	0.386751	71555	cell wall organization
FxaC_4g01710.t1	MF_ARGOT	0.210034	0.371244	4523	RNA-DNA hybrid ribonuclease activity
FxaC_4g01710.t1	EC_ARGOT	0.210034	0.371244	EC:3.1.26.4	GO:0004523
FxaC_4g01710.t1	BP_ARGOT	0.173075	0.365107	90502	RNA phosphodiester bond hydrolysis, endonucleolytic
FxaC_4g01710.t1	MF_ARGOT	0.0517264	0.337723	3676	nucleic acid binding
FxaC_4g01720.t1	MF_ARGOT	5.15629	0.634412	8270	zinc ion binding
FxaC_4g01720.t1	MF_ARGOT	5.10384	0.632731	16746	transferase activity, transferring acyl groups
FxaC_4g01720.t1	EC_ARGOT	5.10384	0.632731	EC:2.3	GO:0016746
FxaC_4g01720.t1	MF_ARGOT	2.24035	0.522032	3676	nucleic acid binding
FxaC_4g01720.t2	MF_ARGOT	5.15629	0.634412	8270	zinc ion binding
FxaC_4g01720.t2	MF_ARGOT	5.10384	0.632731	16746	transferase activity, transferring acyl groups
FxaC_4g01720.t2	EC_ARGOT	5.10384	0.632731	EC:2.3	GO:0016746
FxaC_4g01720.t2	MF_ARGOT	2.24035	0.522032	3676	nucleic acid binding
FxaC_4g01740.t1	BP_ARGOT	5.48625	0.644798	8535	respiratory chain complex IV assembly
FxaC_4g01740.t1	MF_ARGOT	2.13865	0.517042	5507	copper ion binding
FxaC_4g01740.t1	CC_ARGOT	1.96707	0.508346	5739	mitochondrion
FxaC_4g01740.t1	BP_ARGOT	3.50997	0.576731	33108	mitochondrial respiratory chain complex assembly
FxaC_4g01740.t1	CC_ARGOT	1.01173	0.450749	19866	organelle inner membrane
FxaC_4g01740.t1	BP_ARGOT	2.13615	0.516918	6878	cellular copper ion homeostasis
FxaC_4g01740.t1	BP_ARGOT	1.94246	0.507069	6825	copper ion transport
FxaC_4g01740.t1	CC_ARGOT	0.803339	0.434842	16021	integral component of membrane
FxaC_4g01740.t1	BP_ARGOT	1.65391	0.491434	9793	embryo development ending in seed dormancy
FxaC_4g01760.t1	MF_ARGOT	2.14365	0.51729	3723	RNA binding
FxaC_4g01760.t1	CC_ARGOT	1.35164	0.47351	1990904	ribonucleoprotein complex
FxaC_4g01760.t1	BP_ARGOT	1.31376	0.471128	48510	regulation of timing of transition from vegetative to reproductive phase
FxaC_4g01760.t1	BP_ARGOT	1.30461	0.470547	80113	regulation of seed growth
FxaC_4g01760.t1	CC_ARGOT	0.515995	0.409001	5634	nucleus
FxaC_4g01760.t1	BP_ARGOT	1.07461	0.455219	9909	regulation of flower development
FxaC_4g01760.t1	MF_ARGOT	0.0789996	0.345511	4523	RNA-DNA hybrid ribonuclease activity
FxaC_4g01760.t1	EC_ARGOT	0.0789996	0.345511	EC:3.1.26.4	GO:0004523
FxaC_4g01760.t1	BP_ARGOT	0.939276	0.445422	8361	regulation of cell size
FxaC_4g01760.t1	CC_ARGOT	0.069227	0.342904	5737	cytoplasm
FxaC_4g01760.t1	CC_ARGOT	0.0267761	0.32846	16021	integral component of membrane
FxaC_4g01760.t1	MF_ARGOT	0.0263961	0.32829	5515	protein binding
FxaC_4g01760.t1	BP_ARGOT	0.322504	0.387158	48026	positive regulation of mRNA splicing, via spliceosome
FxaC_4g01760.t1	BP_ARGOT	0.138447	0.358727	9908	flower development
FxaC_4g01760.t1	BP_ARGOT	0.0806185	0.345927	30154	cell differentiation
FxaC_4g01760.t1	BP_ARGOT	0.0650983	0.341747	90502	RNA phosphodiester bond hydrolysis, endonucleolytic
FxaC_4g01770.t1	MF_ARGOT	6.11484	0.663754	43565	sequence-specific DNA binding
FxaC_4g01770.t1	CC_ARGOT	4.05128	0.596955	5634	nucleus
FxaC_4g01770.t1	BP_ARGOT	3.54066	0.577918	6355	regulation of transcription, DNA-templated
FxaC_4g01770.t1	MF_ARGOT	4.58558	0.615631	3700	DNA-binding transcription factor activity
FxaC_4g01770.t1	CC_ARGOT	0.00355114	0.313353	16021	integral component of membrane
FxaC_4g01810.t1	MF_ARGOT	8.19421	0.720343	3743	translation initiation factor activity
FxaC_4g01810.t1	BP_ARGOT	7.79448	0.710078	6413	translational initiation
FxaC_4g01810.t1	CC_ARGOT	3.20585	0.564679	16281	eukaryotic translation initiation factor 4F complex
FxaC_4g01810.t1	BP_ARGOT	7.61936	0.705498	6417	regulation of translation
FxaC_4g01810.t1	CC_ARGOT	0.714278	0.427416	5829	cytosol
FxaC_4g01810.t1	MF_ARGOT	3.02832	0.557378	340	RNA 7-methylguanosine cap binding
FxaC_4g01810.t1	CC_ARGOT	0.0760914	0.344753	16602	CCAAT-binding factor complex
FxaC_4g01810.t1	CC_ARGOT	0.0227092	0.326581	5634	nucleus
FxaC_4g01810.t1	MF_ARGOT	0.0272385	0.328664	8270	zinc ion binding
FxaC_4g01810.t1	MF_ARGOT	0.0257042	0.327979	3700	DNA-binding transcription factor activity
FxaC_4g01810.t1	CC_ARGOT	0.00723732	0.317053	16021	integral component of membrane
FxaC_4g01810.t1	MF_ARGOT	0.0174198	0.323864	3677	DNA binding
FxaC_4g01810.t1	BP_ARGOT	0.0390537	0.333394	6355	regulation of transcription, DNA-templated
FxaC_4g01830.t1	CC_ARGOT	0.823234	0.436443	16021	integral component of membrane
FxaC_4g01890.t1	MF_ARGOT	11.911	0.80582	4020	adenylylsulfate kinase activity
FxaC_4g01890.t1	EC_ARGOT	11.911	0.80582	EC:2.7.1.25	GO:0004020
FxaC_4g01890.t1	BP_ARGOT	9.4998	0.752232	70814	hydrogen sulfide biosynthetic process
FxaC_4g01890.t1	CC_ARGOT	1.85169	0.502284	5737	cytoplasm
FxaC_4g01890.t1	MF_ARGOT	11.012	0.786538	4781	sulfate adenylyltransferase (ATP) activity
FxaC_4g01890.t1	EC_ARGOT	11.012	0.786538	EC:2.7.7.4	GO:0004781
FxaC_4g01890.t1	BP_ARGOT	9.39761	0.749818	103	sulfate assimilation
FxaC_4g01890.t1	BP_ARGOT	8.73016	0.73372	19344	cysteine biosynthetic process
FxaC_4g01890.t1	BP_ARGOT	7.49894	0.702318	9086	methionine biosynthetic process
FxaC_4g01890.t1	MF_ARGOT	2.74348	0.545201	5524	ATP binding
FxaC_4g01890.t1	BP_ARGOT	3.55495	0.578468	16310	phosphorylation
FxaC_4g01920.t1	MF_ARGOT	13.2585	0.833405	4354	glutamate dehydrogenase (NADP+) activity
FxaC_4g01920.t1	EC_ARGOT	13.2585	0.833405	EC:1.4.1.4	GO:0004354
FxaC_4g01920.t1	BP_ARGOT	3.9447	0.593086	6520	cellular amino acid metabolic process
FxaC_4g01920.t1	CC_ARGOT	1.00427	0.45021	5739	mitochondrion
FxaC_4g01920.t1	MF_ARGOT	2.42314	0.530725	4352	glutamate dehydrogenase (NAD+) activity
FxaC_4g01920.t1	EC_ARGOT	2.42314	0.530725	EC:1.4.1.2	GO:0004352
FxaC_4g01920.t1	BP_ARGOT	2.36535	0.528013	55114	oxidation-reduction process
FxaC_4g01920.t1	MF_ARGOT	2.32854	0.526269	166	nucleotide binding
FxaC_4g01920.t1	BP_ARGOT	2.20563	0.520342	43649	dicarboxylic acid catabolic process
FxaC_4g01920.t1	CC_ARGOT	0.0356231	0.332105	5829	cytosol
FxaC_4g01920.t1	CC_ARGOT	0.0301234	0.329901	9536	plastid
FxaC_4g01920.t1	CC_ARGOT	0.00446024	0.314397	16021	integral component of membrane
FxaC_4g01920.t1	MF_ARGOT	0.237324	0.375436	50897	cobalt ion binding
FxaC_4g01920.t1	MF_ARGOT	0.176714	0.365738	5507	copper ion binding
FxaC_4g01920.t1	MF_ARGOT	0.108772	0.352588	8270	zinc ion binding
FxaC_4g01920.t1	BP_ARGOT	1.15638	0.460841	6995	cellular response to nitrogen starvation
FxaC_4g01920.t1	MF_ARGOT	0.0595751	0.34014	35639	purine ribonucleoside triphosphate binding
FxaC_4g01920.t1	BP_ARGOT	1.12831	0.458934	1901565	organonitrogen compound catabolic process
FxaC_4g01920.t1	MF_ARGOT	0.057216	0.339432	97367	carbohydrate derivative binding
FxaC_4g01920.t1	BP_ARGOT	0.774286	0.432467	1901698	response to nitrogen compound
FxaC_4g01920.t1	BP_ARGOT	0.359967	0.391816	9646	response to absence of light
FxaC_4g01920.t1	BP_ARGOT	0.296577	0.383774	46686	response to cadmium ion
FxaC_4g01920.t1	BP_ARGOT	0.0356793	0.332127	51171	regulation of nitrogen compound metabolic process
FxaC_4g01920.t2	MF_ARGOT	13.2585	0.833405	4354	glutamate dehydrogenase (NADP+) activity
FxaC_4g01920.t2	EC_ARGOT	13.2585	0.833405	EC:1.4.1.4	GO:0004354
FxaC_4g01920.t2	BP_ARGOT	3.9447	0.593086	6520	cellular amino acid metabolic process
FxaC_4g01920.t2	CC_ARGOT	1.00427	0.45021	5739	mitochondrion
FxaC_4g01920.t2	MF_ARGOT	2.42314	0.530725	4352	glutamate dehydrogenase (NAD+) activity
FxaC_4g01920.t2	EC_ARGOT	2.42314	0.530725	EC:1.4.1.2	GO:0004352
FxaC_4g01920.t2	BP_ARGOT	2.36535	0.528013	55114	oxidation-reduction process
FxaC_4g01920.t2	MF_ARGOT	2.32854	0.526269	166	nucleotide binding
FxaC_4g01920.t2	BP_ARGOT	2.20563	0.520342	43649	dicarboxylic acid catabolic process
FxaC_4g01920.t2	CC_ARGOT	0.0356231	0.332105	5829	cytosol
FxaC_4g01920.t2	CC_ARGOT	0.0301234	0.329901	9536	plastid
FxaC_4g01920.t2	CC_ARGOT	0.00446024	0.314397	16021	integral component of membrane
FxaC_4g01920.t2	MF_ARGOT	0.237324	0.375436	50897	cobalt ion binding
FxaC_4g01920.t2	MF_ARGOT	0.176714	0.365738	5507	copper ion binding
FxaC_4g01920.t2	MF_ARGOT	0.108772	0.352588	8270	zinc ion binding
FxaC_4g01920.t2	BP_ARGOT	1.15638	0.460841	6995	cellular response to nitrogen starvation
FxaC_4g01920.t2	MF_ARGOT	0.0595751	0.34014	35639	purine ribonucleoside triphosphate binding
FxaC_4g01920.t2	BP_ARGOT	1.12831	0.458934	1901565	organonitrogen compound catabolic process
FxaC_4g01920.t2	MF_ARGOT	0.057216	0.339432	97367	carbohydrate derivative binding
FxaC_4g01920.t2	BP_ARGOT	0.774286	0.432467	1901698	response to nitrogen compound
FxaC_4g01920.t2	BP_ARGOT	0.359967	0.391816	9646	response to absence of light
FxaC_4g01920.t2	BP_ARGOT	0.296577	0.383774	46686	response to cadmium ion
FxaC_4g01920.t2	BP_ARGOT	0.0356793	0.332127	51171	regulation of nitrogen compound metabolic process
FxaC_4g01940.t1	MF_ARGOT	4.4335	0.610431	4672	protein kinase activity
FxaC_4g01940.t1	BP_ARGOT	4.24963	0.604024	6468	protein phosphorylation
FxaC_4g01940.t1	CC_ARGOT	0.70524	0.426637	5634	nucleus
FxaC_4g01940.t1	MF_ARGOT	2.45429	0.532173	5524	ATP binding
FxaC_4g01940.t1	CC_ARGOT	0.341125	0.389505	5737	cytoplasm
FxaC_4g01940.t1	CC_ARGOT	0.0155404	0.322801	16021	integral component of membrane
FxaC_4g01940.t1	BP_ARGOT	2.09016	0.514621	18209	peptidyl-serine modification
FxaC_4g01940.t1	BP_ARGOT	1.3302	0.472166	6897	endocytosis
FxaC_4g01970.t1	CC_ARGOT	0.805397	0.435008	16021	integral component of membrane
FxaC_4g02010.t1	BP_ARGOT	12.4882	0.817817	33499	galactose catabolic process via UDP-galactose
FxaC_4g02010.t1	MF_ARGOT	12.2869	0.813665	8108	UDP-glucose:hexose-1-phosphate uridylyltransferase activity
FxaC_4g02010.t1	EC_ARGOT	12.2869	0.813665	EC:2.7.7.12	GO:0008108
FxaC_4g02010.t1	KEGG_ARGOT	12.2869	0.813665	KEGG:R00955	GO:0008108
FxaC_4g02010.t1	MF_ARGOT	5.15929	0.634508	8270	zinc ion binding
FxaC_4g02010.t1	MF_ARGOT	2.3655	0.52802	43531	ADP binding
FxaC_4g02010.t1	BP_ARGOT	4.32333	0.606609	80040	positive regulation of cellular response to phosphate starvation
FxaC_4g02010.t1	MF_ARGOT	1.07245	0.455068	47345	ribose-5-phosphate adenylyltransferase activity
FxaC_4g02010.t1	EC_ARGOT	1.07245	0.455068	EC:2.7.7.35	GO:0047345
FxaC_4g02010.t1	KEGG_ARGOT	1.07245	0.455068	KEGG:R01052	GO:0047345
FxaC_4g02010.t1	MF_ARGOT	0.78473	0.433325	17103	UTP:galactose-1-phosphate uridylyltransferase activity
FxaC_4g02010.t1	EC_ARGOT	0.78473	0.433325	EC:2.7.7.10	GO:0017103
FxaC_4g02010.t1	KEGG_ARGOT	0.78473	0.433325	KEGG:R00502	GO:0017103
FxaC_4g02010.t1	BP_ARGOT	0.33042	0.388164	6006	glucose metabolic process
FxaC_4g02030.t1	BP_ARGOT	7.16433	0.693346	6352	DNA-templated transcription, initiation
FxaC_4g02030.t1	CC_ARGOT	4.16222	0.60093	5634	nucleus
FxaC_4g02030.t1	MF_ARGOT	3.19276	0.564148	3677	DNA binding
FxaC_4g02030.t1	MF_ARGOT	2.91739	0.552707	16251	RNA polymerase II general transcription initiation factor activity
FxaC_4g02030.t1	CC_ARGOT	1.72776	0.495557	785	chromatin
FxaC_4g02030.t1	CC_ARGOT	1.23999	0.466387	70013	intracellular organelle lumen
FxaC_4g02030.t1	CC_ARGOT	0.0995622	0.350516	16021	integral component of membrane
FxaC_4g02030.t1	BP_ARGOT	2.11397	0.515814	6366	transcription by RNA polymerase II
FxaC_4g02040.t1	MF_ARGOT	13.364	0.835505	42973	glucan endo-1,3-beta-D-glucosidase activity
FxaC_4g02040.t1	EC_ARGOT	13.364	0.835505	EC:3.2.1.39	GO:0042973
FxaC_4g02040.t1	BP_ARGOT	4.12853	0.599729	5975	carbohydrate metabolic process
FxaC_4g02040.t1	CC_ARGOT	2.02759	0.511456	46658	anchored component of plasma membrane
FxaC_4g02040.t1	CC_ARGOT	0.374631	0.393573	16021	integral component of membrane
FxaC_4g02040.t2	MF_ARGOT	13.364	0.835505	42973	glucan endo-1,3-beta-D-glucosidase activity
FxaC_4g02040.t2	EC_ARGOT	13.364	0.835505	EC:3.2.1.39	GO:0042973
FxaC_4g02040.t2	BP_ARGOT	4.12853	0.599729	5975	carbohydrate metabolic process
FxaC_4g02040.t2	CC_ARGOT	2.02759	0.511456	46658	anchored component of plasma membrane
FxaC_4g02040.t2	CC_ARGOT	0.374631	0.393573	16021	integral component of membrane
FxaC_4g02050.t1	CC_ARGOT	4.16262	0.600944	5634	nucleus
FxaC_4g02050.t1	MF_ARGOT	0.617268	0.418778	8168	methyltransferase activity
FxaC_4g02050.t1	EC_ARGOT	0.617268	0.418778	EC:2.1.1	GO:0008168
FxaC_4g02050.t1	BP_ARGOT	0.598734	0.417053	32259	methylation
FxaC_4g02050.t1	BP_ARGOT	0.230677	0.374438	55114	oxidation-reduction process
FxaC_4g02050.t1	MF_ARGOT	0.263975	0.379302	16491	oxidoreductase activity
FxaC_4g02050.t1	EC_ARGOT	0.263975	0.379302	EC:1	GO:0016491
FxaC_4g02120.t1	BP_ARGOT	9.61575	0.754955	6542	glutamine biosynthetic process
FxaC_4g02120.t1	MF_ARGOT	9.50576	0.752372	4356	glutamate-ammonia ligase activity
FxaC_4g02120.t1	EC_ARGOT	9.50576	0.752372	EC:6.3.1.2	GO:0004356
FxaC_4g02120.t1	KEGG_ARGOT	9.50576	0.752372	KEGG:R00253	GO:0004356
FxaC_4g02120.t1	CC_ARGOT	0.453345	0.402464	5737	cytoplasm
FxaC_4g02120.t1	CC_ARGOT	0.164029	0.363507	48046	apoplast
FxaC_4g02120.t1	MF_ARGOT	2.7812	0.546849	5524	ATP binding
FxaC_4g02120.t1	CC_ARGOT	0.0697685	0.343053	31967	organelle envelope
FxaC_4g02120.t1	CC_ARGOT	0.0512237	0.337563	5840	ribosome
FxaC_4g02120.t1	CC_ARGOT	0.0427598	0.334725	43231	intracellular membrane-bounded organelle
FxaC_4g02120.t1	MF_ARGOT	0.0750432	0.344476	3729	mRNA binding
FxaC_4g02120.t1	BP_ARGOT	0.566723	0.414008	90378	seed trichome elongation
FxaC_4g02120.t1	MF_ARGOT	0.040761	0.334015	5507	copper ion binding
FxaC_4g02120.t1	MF_ARGOT	0.0252822	0.327787	5515	protein binding
FxaC_4g02120.t1	BP_ARGOT	0.0498585	0.337122	42128	nitrate assimilation
FxaC_4g02150.t1	MF_ARGOT	4.5361	0.613949	4672	protein kinase activity
FxaC_4g02150.t1	BP_ARGOT	4.34798	0.607468	6468	protein phosphorylation
FxaC_4g02150.t1	CC_ARGOT	0.612655	0.418351	16021	integral component of membrane
FxaC_4g02150.t1	CC_ARGOT	0.388256	0.395174	5886	plasma membrane
FxaC_4g02150.t1	MF_ARGOT	2.36633	0.52806	5524	ATP binding
FxaC_4g02170.t1	MF_ARGOT	4.67286	0.618576	16829	lyase activity
FxaC_4g02170.t1	EC_ARGOT	4.67286	0.618576	EC:4	GO:0016829
FxaC_4g02230.t1	GN	n.d.	n.d.	n.d.	UGT88A1
FxaC_4g02230.t1	MF_ARGOT	8.23433	0.721359	8194	UDP-glycosyltransferase activity
FxaC_4g02230.t1	CC_ARGOT	0.222053	0.373122	5829	cytosol
FxaC_4g02230.t1	MF_ARGOT	0.328033	0.387862	46527	glucosyltransferase activity
FxaC_4g02240.t1	MF_ARGOT	9.61293	0.754889	16846	carbon-sulfur lyase activity
FxaC_4g02240.t1	EC_ARGOT	9.61293	0.754889	EC:4.4	GO:0016846
FxaC_4g02240.t1	MF_ARGOT	2.49365	0.53399	46872	metal ion binding
FxaC_4g02250.t1	MF_ARGOT	3.3255	0.569486	4364	glutathione transferase activity
FxaC_4g02250.t1	EC_ARGOT	3.3255	0.569486	EC:2.5.1.18	GO:0004364
FxaC_4g02250.t1	CC_ARGOT	1.87601	0.503577	5635	nuclear envelope
FxaC_4g02250.t1	BP_ARGOT	1.40068	0.476545	98869	cellular oxidant detoxification
FxaC_4g02250.t1	MF_ARGOT	2.26826	0.523382	4602	glutathione peroxidase activity
FxaC_4g02250.t1	EC_ARGOT	2.26826	0.523382	EC:1.11.1.9	GO:0004602
FxaC_4g02250.t1	CC_ARGOT	1.66003	0.491779	5783	endoplasmic reticulum
FxaC_4g02250.t1	CC_ARGOT	0.698379	0.426042	16021	integral component of membrane
FxaC_4g02250.t1	CC_ARGOT	0.487935	0.406126	5773	vacuole
FxaC_4g02250.t1	CC_ARGOT	0.41671	0.398431	5794	Golgi apparatus
FxaC_4g02270.t1	BP_ARGOT	7.82878	0.710969	42773	ATP synthesis coupled electron transport
FxaC_4g02270.t1	MF_ARGOT	7.35221	0.698409	8137	NADH dehydrogenase (ubiquinone) activity
FxaC_4g02270.t1	EC_ARGOT	7.35221	0.698409	EC:7.1.1.2	GO:0008137
FxaC_4g02270.t1	CC_ARGOT	4.92706	0.627	5743	mitochondrial inner membrane
FxaC_4g02270.t1	MF_ARGOT	6.16558	0.66524	51539	4 iron, 4 sulfur cluster binding
FxaC_4g02270.t1	MF_ARGOT	4.99206	0.629119	9055	electron transfer activity
FxaC_4g02270.t1	MF_ARGOT	2.53798	0.536019	46872	metal ion binding
FxaC_4g02271.t1	BP_ARGOT	8.55085	0.729292	16485	protein processing
FxaC_4g02271.t1	CC_ARGOT	1.1652	0.461435	5887	integral component of plasma membrane
FxaC_4g02271.t1	MF_ARGOT	0.0504698	0.33732	8641	ubiquitin-like modifier activating enzyme activity
FxaC_4g02271.t1	CC_ARGOT	0.698123	0.42602	5798	Golgi-associated vesicle
FxaC_4g02271.t1	CC_ARGOT	0.644418	0.42126	5774	vacuolar membrane
FxaC_4g02271.t1	CC_ARGOT	0.47938	0.405233	5783	endoplasmic reticulum
FxaC_4g02271.t1	BP_ARGOT	0.0690581	0.342857	7219	Notch signaling pathway
FxaC_4g02300.t1	BP_ARGOT	9.26981	0.746781	244	spliceosomal tri-snRNP complex assembly
FxaC_4g02300.t1	CC_ARGOT	0.0157434	0.322919	16021	integral component of membrane
FxaC_4g02330.t1	BP_ARGOT	9.44725	0.750992	244	spliceosomal tri-snRNP complex assembly
FxaC_4g02350.t1	CC_ARGOT	11.145	0.789437	16607	nuclear speck
FxaC_4g02350.t1	BP_ARGOT	6.24988	0.667697	7049	cell cycle
FxaC_4g02350.t1	MF_ARGOT	5.15951	0.634515	8270	zinc ion binding
FxaC_4g02350.t1	BP_ARGOT	6.20323	0.666339	51301	cell division
FxaC_4g02350.t1	CC_ARGOT	9.40353	0.749958	5681	spliceosomal complex
FxaC_4g02350.t1	BP_ARGOT	3.11872	0.561122	48478	replication fork protection
FxaC_4g02350.t1	CC_ARGOT	6.53551	0.675899	5694	chromosome
FxaC_4g02350.t1	BP_ARGOT	2.98605	0.555609	76	DNA replication checkpoint
FxaC_4g02350.t1	MF_ARGOT	2.24175	0.5221	3676	nucleic acid binding
FxaC_4g02350.t1	BP_ARGOT	2.88626	0.55138	10972	negative regulation of G2/M transition of mitotic cell cycle
FxaC_4g02350.t1	BP_ARGOT	2.52121	0.535253	77	DNA damage checkpoint
FxaC_4g02350.t1	CC_ARGOT	0.0622004	0.340913	5829	cytosol
FxaC_4g02350.t1	BP_ARGOT	0.165639	0.363795	10030	positive regulation of seed germination
FxaC_4g02350.t1	BP_ARGOT	0.152354	0.361375	1903427	negative regulation of reactive oxygen species biosynthetic process
FxaC_4g02350.t1	BP_ARGOT	0.114792	0.353895	9737	response to abscisic acid
FxaC_4g02350.t1	BP_ARGOT	0.073587	0.344088	45892	negative regulation of transcription, DNA-templated
FxaC_4g02350.t2	CC_ARGOT	11.1447	0.789431	16607	nuclear speck
FxaC_4g02350.t2	BP_ARGOT	6.24973	0.667692	7049	cell cycle
FxaC_4g02350.t2	MF_ARGOT	5.15939	0.634511	8270	zinc ion binding
FxaC_4g02350.t2	BP_ARGOT	6.20308	0.666335	51301	cell division
FxaC_4g02350.t2	CC_ARGOT	9.4033	0.749953	5681	spliceosomal complex
FxaC_4g02350.t2	BP_ARGOT	2.34605	0.5271	48478	replication fork protection
FxaC_4g02350.t2	CC_ARGOT	6.53536	0.675894	5694	chromosome
FxaC_4g02350.t2	BP_ARGOT	2.24625	0.522318	76	DNA replication checkpoint
FxaC_4g02350.t2	MF_ARGOT	2.24169	0.522098	3676	nucleic acid binding
FxaC_4g02350.t2	BP_ARGOT	2.17118	0.518651	10972	negative regulation of G2/M transition of mitotic cell cycle
FxaC_4g02350.t2	BP_ARGOT	1.89657	0.504664	77	DNA damage checkpoint
FxaC_4g02350.t2	CC_ARGOT	0.0101049	0.319296	16021	integral component of membrane
FxaC_4g02400.t1	MF_ARGOT	10.522	0.775694	5249	voltage-gated potassium channel activity
FxaC_4g02400.t1	BP_ARGOT	8.40601	0.72568	71805	potassium ion transmembrane transport
FxaC_4g02400.t1	CC_ARGOT	0.823324	0.43645	16021	integral component of membrane
FxaC_4g02400.t1	MF_ARGOT	0.0469891	0.336175	46872	metal ion binding
FxaC_4g02400.t2	MF_ARGOT	10.522	0.775693	5249	voltage-gated potassium channel activity
FxaC_4g02400.t2	BP_ARGOT	8.406	0.72568	71805	potassium ion transmembrane transport
FxaC_4g02400.t2	CC_ARGOT	0.823324	0.43645	16021	integral component of membrane
FxaC_4g02400.t2	MF_ARGOT	0.0469917	0.336176	46872	metal ion binding
FxaC_4g02381.t6	MF_ARGOT	8.96509	0.739454	4523	RNA-DNA hybrid ribonuclease activity
FxaC_4g02381.t6	EC_ARGOT	8.96509	0.739454	EC:3.1.26.4	GO:0004523
FxaC_4g02381.t6	BP_ARGOT	7.38753	0.699354	90502	RNA phosphodiester bond hydrolysis, endonucleolytic
FxaC_4g02381.t6	MF_ARGOT	2.20788	0.520452	3676	nucleic acid binding
FxaC_4g02420.t1	MF_ARGOT	8.47504	0.727405	18024	histone-lysine N-methyltransferase activity
FxaC_4g02420.t1	EC_ARGOT	8.47504	0.727405	EC:2.1.1.43	GO:0018024
FxaC_4g02420.t1	BP_ARGOT	8.18336	0.720068	34968	histone lysine methylation
FxaC_4g02420.t1	CC_ARGOT	2.7699	0.546357	5634	nucleus
FxaC_4g02420.t1	CC_ARGOT	1.05116	0.453568	785	chromatin
FxaC_4g02420.t1	CC_ARGOT	0.253895	0.377863	9506	plasmodesma
FxaC_4g02420.t1	CC_ARGOT	0.209374	0.37114	775	chromosome, centromeric region
FxaC_4g02420.t1	MF_ARGOT	0.0739854	0.344195	30246	carbohydrate binding
FxaC_4g02420.t1	CC_ARGOT	0.145504	0.360087	5783	endoplasmic reticulum
FxaC_4g02420.t1	CC_ARGOT	0.0130818	0.321307	16021	integral component of membrane
FxaC_4g02420.t1	BP_ARGOT	0.455823	0.402731	6355	regulation of transcription, DNA-templated
FxaC_4g02430.t1	CC_ARGOT	11.4033	0.795022	178	exosome (RNase complex)
FxaC_4g02430.t1	BP_ARGOT	4.84474	0.624296	6396	RNA processing
FxaC_4g02430.t1	MF_ARGOT	2.01189	0.510653	17091	AU-rich element binding
FxaC_4g02430.t1	CC_ARGOT	4.08621	0.598213	5634	nucleus
FxaC_4g02430.t1	MF_ARGOT	0.263265	0.379201	175	3'-5'-exoribonuclease activity
FxaC_4g02430.t1	EC_ARGOT	0.263265	0.379201	EC:3.1.13	GO:0000175
FxaC_4g02430.t1	BP_ARGOT	2.20606	0.520363	71042	nuclear polyadenylation-dependent mRNA catabolic process
FxaC_4g02430.t1	CC_ARGOT	1.9765	0.508834	5737	cytoplasm
FxaC_4g02430.t1	BP_ARGOT	2.06571	0.51339	43928	exonucleolytic catabolism of deadenylated mRNA
FxaC_4g02430.t1	BP_ARGOT	2.02949	0.511552	71038	nuclear polyadenylation-dependent tRNA catabolic process
FxaC_4g02430.t1	CC_ARGOT	0.779734	0.432915	70013	intracellular organelle lumen
FxaC_4g02430.t1	BP_ARGOT	2.00365	0.510231	71035	nuclear polyadenylation-dependent rRNA catabolic process
FxaC_4g02430.t1	BP_ARGOT	1.96185	0.508076	34427	nuclear-transcribed mRNA catabolic process, exonucleolytic, 3'-5'
FxaC_4g02430.t1	BP_ARGOT	1.9457	0.507237	71028	nuclear mRNA surveillance
FxaC_4g02430.t1	BP_ARGOT	1.65648	0.491579	16073	snRNA metabolic process
FxaC_4g02430.t1	BP_ARGOT	1.19747	0.463591	90503	RNA phosphodiester bond hydrolysis, exonucleolytic
FxaC_4g02430.t1	BP_ARGOT	0.819163	0.436117	42254	ribosome biogenesis
FxaC_4g02450.t1	CC_ARGOT	0.819744	0.436164	16021	integral component of membrane
FxaC_4g02470.t1	MF_ARGOT	10.0765	0.765615	8641	ubiquitin-like modifier activating enzyme activity
FxaC_4g02470.t1	CC_ARGOT	0.357098	0.391468	16021	integral component of membrane
FxaC_4g02480.t1	MF_ARGOT	2.35919	0.527722	46872	metal ion binding
FxaC_4g02480.t1	BP_ARGOT	0.144019	0.359803	7060	male meiosis chromosome segregation
FxaC_4g02480.t1	CC_ARGOT	0.116496	0.354259	5719	nuclear euchromatin
FxaC_4g02480.t1	BP_ARGOT	0.142139	0.359442	48235	pollen sperm cell differentiation
FxaC_4g02480.t1	BP_ARGOT	0.129896	0.357032	10032	meiotic chromosome condensation
FxaC_4g02480.t1	MF_ARGOT	0.158865	0.362574	1990188	euchromatin binding
FxaC_4g02480.t1	BP_ARGOT	0.122782	0.355578	212	meiotic spindle organization
FxaC_4g02480.t1	MF_ARGOT	0.113627	0.353645	33613	activating transcription factor binding
FxaC_4g02480.t1	MF_ARGOT	0.0836034	0.346683	42393	histone binding
FxaC_4g02480.t1	MF_ARGOT	0.0491827	0.336901	43565	sequence-specific DNA binding
FxaC_4g02480.t1	BP_ARGOT	0.0284781	0.329203	6355	regulation of transcription, DNA-templated
FxaC_4g02480.t1	BP_ARGOT	0.0103684	0.319485	6807	nitrogen compound metabolic process
FxaC_4g02530.t1	MF_ARGOT	5.16177	0.634588	8168	methyltransferase activity
FxaC_4g02530.t1	EC_ARGOT	5.16177	0.634588	EC:2.1.1	GO:0008168
FxaC_4g02530.t1	BP_ARGOT	5.00679	0.629597	32259	methylation
FxaC_4g02530.t1	CC_ARGOT	0.26336	0.379215	16021	integral component of membrane
FxaC_4g02580.t1	MF_ARGOT	6.79485	0.683192	16791	phosphatase activity
FxaC_4g02580.t1	EC_ARGOT	6.79485	0.683192	EC:3.1.3	GO:0016791
FxaC_4g02580.t1	BP_ARGOT	6.44323	0.673269	16311	dephosphorylation
FxaC_4g02580.t1	CC_ARGOT	0.0125204	0.320947	16021	integral component of membrane
FxaC_4g02580.t1	MF_ARGOT	2.5264	0.535491	46872	metal ion binding
FxaC_4g02580.t1	MF_ARGOT	0.439722	0.400984	4427	inorganic diphosphatase activity
FxaC_4g02580.t1	EC_ARGOT	0.439722	0.400984	EC:3.6.1.1	GO:0004427
FxaC_4g02580.t1	KEGG_ARGOT	0.439722	0.400984	KEGG:R00004	GO:0004427
FxaC_4g02600.t1	MF_ARGOT	4.74056	0.620841	4672	protein kinase activity
FxaC_4g02600.t1	BP_ARGOT	4.54395	0.614216	6468	protein phosphorylation
FxaC_4g02600.t1	CC_ARGOT	0.812875	0.435612	5886	plasma membrane
FxaC_4g02600.t1	CC_ARGOT	0.724215	0.428266	16021	integral component of membrane
FxaC_4g02600.t1	MF_ARGOT	2.62427	0.539918	5524	ATP binding
FxaC_4g02600.t1	CC_ARGOT	0.11508	0.353957	5576	extracellular region
FxaC_4g02600.t1	CC_ARGOT	0.0830387	0.346541	5634	nucleus
FxaC_4g02600.t1	BP_ARGOT	0.714281	0.427416	7178	transmembrane receptor protein serine/threonine kinase signaling pathway
FxaC_4g02600.t1	MF_ARGOT	0.449397	0.402038	4888	transmembrane signaling receptor activity
FxaC_4g02600.t1	MF_ARGOT	0.102199	0.351118	5515	protein binding
FxaC_4g02640.t1	MF_ARGOT	6.36119	0.670915	4386	helicase activity
FxaC_4g02640.t1	CC_ARGOT	1.33139	0.47224	5730	nucleolus
FxaC_4g02640.t1	BP_ARGOT	0.0721694	0.343707	6508	proteolysis
FxaC_4g02640.t1	MF_ARGOT	2.79819	0.547588	5524	ATP binding
FxaC_4g02640.t1	CC_ARGOT	0.0851275	0.347064	9507	chloroplast
FxaC_4g02640.t1	CC_ARGOT	0.0210459	0.325764	16021	integral component of membrane
FxaC_4g02640.t1	MF_ARGOT	2.10265	0.515247	3676	nucleic acid binding
FxaC_4g02640.t1	MF_ARGOT	0.449627	0.402063	140098	catalytic activity, acting on RNA
FxaC_4g02640.t1	MF_ARGOT	0.105768	0.351922	8236	serine-type peptidase activity
FxaC_4g02670.t1	MF_ARGOT	8.42871	0.726248	3743	translation initiation factor activity
FxaC_4g02670.t1	BP_ARGOT	8.01755	0.715838	6413	translational initiation
FxaC_4g02670.t1	CC_ARGOT	3.66388	0.582631	5634	nucleus
FxaC_4g02670.t1	MF_ARGOT	1.90111	0.504903	16251	RNA polymerase II general transcription initiation factor activity
FxaC_4g02670.t1	CC_ARGOT	1.34462	0.473071	90575	RNA polymerase II transcription regulator complex
FxaC_4g02670.t1	MF_ARGOT	1.71422	0.494808	17025	TBP-class protein binding
FxaC_4g02670.t1	CC_ARGOT	1.3181	0.471402	428	DNA-directed RNA polymerase complex
FxaC_4g02670.t1	BP_ARGOT	2.02224	0.511182	51123	RNA polymerase II preinitiation complex assembly
FxaC_4g02670.t1	CC_ARGOT	0.808039	0.435222	70013	intracellular organelle lumen
FxaC_4g02670.t1	MF_ARGOT	0.173088	0.365109	106310	protein serine kinase activity
FxaC_4g02670.t1	EC_ARGOT	0.173088	0.365109	EC:2.7.11.1	GO:0106310
FxaC_4g02670.t1	MF_ARGOT	0.173088	0.365109	106311	protein threonine kinase activity
FxaC_4g02670.t1	EC_ARGOT	0.173088	0.365109	EC:2.7.11.1	GO:0106311
FxaC_4g02670.t1	MF_ARGOT	0.0501581	0.337219	4523	RNA-DNA hybrid ribonuclease activity
FxaC_4g02670.t1	EC_ARGOT	0.0501581	0.337219	EC:3.1.26.4	GO:0004523
FxaC_4g02670.t1	BP_ARGOT	0.139293	0.358892	9294	DNA mediated transformation
FxaC_4g02670.t1	BP_ARGOT	0.110188	0.352898	6325	chromatin organization
FxaC_4g02670.t1	BP_ARGOT	0.1045	0.351638	6468	protein phosphorylation
FxaC_4g02670.t1	BP_ARGOT	0.0413319	0.33422	90502	RNA phosphodiester bond hydrolysis, endonucleolytic
FxaC_4g02690.t2	MF_ARGOT	2.80342	0.547815	16491	oxidoreductase activity
FxaC_4g02690.t2	EC_ARGOT	2.80342	0.547815	EC:1	GO:0016491
FxaC_4g02690.t2	BP_ARGOT	2.44979	0.531964	55114	oxidation-reduction process
FxaC_4g02700.t1	MF_ARGOT	5.15839	0.63448	8270	zinc ion binding
FxaC_4g02700.t1	MF_ARGOT	0.73256	0.428976	3677	DNA binding
FxaC_4g02810.t1	BP_ARGOT	7.15764	0.693165	55046	microgametogenesis
FxaC_4g02810.t1	CC_ARGOT	4.16249	0.60094	5634	nucleus
FxaC_4g02810.t1	MF_ARGOT	2.24157	0.522092	3676	nucleic acid binding
FxaC_4g02810.t1	BP_ARGOT	7.0037	0.688965	48481	plant ovule development
FxaC_4g02810.t1	BP_ARGOT	6.86892	0.685249	9846	pollen germination
FxaC_4g02810.t1	BP_ARGOT	3.39078	0.572072	398	mRNA splicing, via spliceosome
FxaC_4g02840.t1	CC_ARGOT	1.22534	0.465429	5783	endoplasmic reticulum
FxaC_4g02840.t1	MF_ARGOT	0.901859	0.442591	5515	protein binding
FxaC_4g02840.t1	CC_ARGOT	0.822719	0.436402	16021	integral component of membrane
FxaC_4g02870.t1	GN	n.d.	n.d.	n.d.	PPD6
FxaC_4g02870.t1	CC_ARGOT	11.0779	0.787976	9654	photosystem II oxygen evolving complex
FxaC_4g02870.t1	MF_ARGOT	6.38166	0.671503	5509	calcium ion binding
FxaC_4g02870.t1	BP_ARGOT	6.30825	0.669388	15979	photosynthesis
FxaC_4g02870.t1	CC_ARGOT	8.41934	0.726014	19898	extrinsic component of membrane
FxaC_4g02870.t1	CC_ARGOT	1.20887	0.464346	31977	thylakoid lumen
FxaC_4g02870.t1	CC_ARGOT	0.902765	0.44266	9570	chloroplast stroma
FxaC_4g02870.t1	CC_ARGOT	0.632727	0.420198	9534	chloroplast thylakoid
FxaC_4g02870.t1	CC_ARGOT	0.00503028	0.314998	16021	integral component of membrane
FxaC_4g02880.t1	MF_ARGOT	11.5502	0.798171	4609	phosphatidylserine decarboxylase activity
FxaC_4g02880.t1	EC_ARGOT	11.5502	0.798171	EC:4.1.1.65	GO:0004609
FxaC_4g02880.t1	KEGG_ARGOT	11.5502	0.798171	KEGG:R02055	GO:0004609
FxaC_4g02900.t1	MF_ARGOT	11.5339	0.797823	4609	phosphatidylserine decarboxylase activity
FxaC_4g02900.t1	EC_ARGOT	11.5339	0.797823	EC:4.1.1.65	GO:0004609
FxaC_4g02900.t1	KEGG_ARGOT	11.5339	0.797823	KEGG:R02055	GO:0004609
FxaC_4g02930.t1	MF_ARGOT	13.6872	0.841886	45174	glutathione dehydrogenase (ascorbate) activity
FxaC_4g02930.t1	EC_ARGOT	13.6872	0.841886	EC:1.8.5.1	GO:0045174
FxaC_4g02930.t1	KEGG_ARGOT	13.6872	0.841886	KEGG:R01108	GO:0045174
FxaC_4g02930.t1	BP_ARGOT	10.2383	0.769302	10731	protein glutathionylation
FxaC_4g02930.t1	CC_ARGOT	3.96888	0.593968	9570	chloroplast stroma
FxaC_4g02930.t1	BP_ARGOT	5.80145	0.654432	98869	cellular oxidant detoxification
FxaC_4g02930.t1	CC_ARGOT	3.26099	0.566905	9941	chloroplast envelope
FxaC_4g02930.t1	MF_ARGOT	0.689123	0.425236	4364	glutathione transferase activity
FxaC_4g02930.t1	EC_ARGOT	0.689123	0.425236	EC:2.5.1.18	GO:0004364
FxaC_4g02930.t1	BP_ARGOT	1.44176	0.479046	33355	ascorbate glutathione cycle
FxaC_4g02930.t1	BP_ARGOT	0.844189	0.438109	9793	embryo development ending in seed dormancy
FxaC_4g02930.t1	BP_ARGOT	0.708307	0.426902	55114	oxidation-reduction process
FxaC_4g02950.t1	BP_ARGOT	14.4991	0.847835	9873	ethylene-activated signaling pathway
FxaC_4g02950.t1	MF_ARGOT	4.71196	0.619886	3700	DNA-binding transcription factor activity
FxaC_4g02950.t1	CC_ARGOT	4.16293	0.600955	5634	nucleus
FxaC_4g02950.t1	MF_ARGOT	0.70843	0.426912	3677	DNA binding
FxaC_4g02950.t1	MF_ARGOT	0.307072	0.385161	19900	kinase binding
FxaC_4g02950.t1	MF_ARGOT	0.276886	0.381104	1067	regulatory region nucleic acid binding
FxaC_4g02950.t1	BP_ARGOT	3.63824	0.581657	6355	regulation of transcription, DNA-templated
FxaC_4g02950.t1	BP_ARGOT	0.604	0.417546	2000082	regulation of L-ascorbic acid biosynthetic process
FxaC_4g02950.t1	BP_ARGOT	0.435772	0.400551	42742	defense response to bacterium
FxaC_4g02950.t1	BP_ARGOT	0.375438	0.393668	1666	response to hypoxia
FxaC_4g02950.t1	BP_ARGOT	0.230692	0.37444	10182	sugar mediated signaling pathway
FxaC_4g03100.t1	BP_ARGOT	13.2954	0.83414	9740	gibberellic acid mediated signaling pathway
FxaC_4g03100.t1	CC_ARGOT	5.34609	0.640426	5576	extracellular region
FxaC_4g03100.t1	CC_ARGOT	0.0599467	0.340251	16021	integral component of membrane
FxaC_4g03130.t1	MF_ARGOT	13.6301	0.840764	17022	myosin binding
FxaC_4g03130.t1	CC_ARGOT	0.822757	0.436405	16021	integral component of membrane
FxaC_4g03140.t1	BP_ARGOT	16.1248	0.857375	10150	leaf senescence
FxaC_4g03140.t1	CC_ARGOT	5.85904	0.656163	9507	chloroplast
FxaC_4g03140.t1	BP_ARGOT	4.93072	0.62712	34599	cellular response to oxidative stress
FxaC_4g03161.t1	MF_ARGOT	3.54134	0.577944	3723	RNA binding
FxaC_4g03161.t1	BP_ARGOT	0.238666	0.375635	6334	nucleosome assembly
FxaC_4g03161.t1	CC_ARGOT	0.198723	0.369428	786	nucleosome
FxaC_4g03161.t1	CC_ARGOT	0.159212	0.362637	5634	nucleus
FxaC_4g03161.t1	MF_ARGOT	0.0665308	0.342152	3677	DNA binding
FxaC_4g03161.t1	MF_ARGOT	0.0626899	0.341055	3735	structural constituent of ribosome
FxaC_4g03161.t1	BP_ARGOT	0.171777	0.36488	51028	mRNA transport
FxaC_4g03161.t1	CC_ARGOT	0.104837	0.351714	70013	intracellular organelle lumen
FxaC_4g03161.t1	CC_ARGOT	0.0785043	0.345383	5739	mitochondrion
FxaC_4g03161.t1	BP_ARGOT	0.119663	0.354928	6364	rRNA processing
FxaC_4g03161.t1	CC_ARGOT	0.0518751	0.337771	5840	ribosome
FxaC_4g03161.t1	BP_ARGOT	0.0758008	0.344676	6355	regulation of transcription, DNA-templated
FxaC_4g03161.t1	BP_ARGOT	0.0538766	0.338403	6412	translation
FxaC_4g03190.t1	MF_ARGOT	10.8563	0.783118	61608	nuclear import signal receptor activity
FxaC_4g03190.t1	BP_ARGOT	9.23865	0.746038	6606	protein import into nucleus
FxaC_4g03190.t1	CC_ARGOT	6.61343	0.678105	5829	cytosol
FxaC_4g03190.t1	CC_ARGOT	3.38076	0.571677	5634	nucleus
FxaC_4g03190.t1	MF_ARGOT	2.20272	0.520199	1990837	sequence-specific double-stranded DNA binding
FxaC_4g03190.t1	CC_ARGOT	0.131405	0.357335	5783	endoplasmic reticulum
FxaC_4g03190.t1	CC_ARGOT	0.0101815	0.319351	16021	integral component of membrane
FxaC_4g03190.t1	BP_ARGOT	3.98459	0.59454	10286	heat acclimation
FxaC_4g03190.t1	BP_ARGOT	0.17952	0.366221	48193	Golgi vesicle transport
FxaC_4g03330.t1	MF_ARGOT	7.41256	0.700022	5509	calcium ion binding
FxaC_4g03330.t1	BP_ARGOT	0.887235	0.441468	80164	regulation of nitric oxide metabolic process
FxaC_4g03330.t1	BP_ARGOT	0.622332	0.419245	9909	regulation of flower development
FxaC_4g03380.t1	BP_ARGOT	8.91398	0.738213	19252	starch biosynthetic process
FxaC_4g03380.t1	MF_ARGOT	4.2939	0.60558	16301	kinase activity
FxaC_4g03380.t1	CC_ARGOT	2.1766	0.518918	9570	chloroplast stroma
FxaC_4g03380.t1	MF_ARGOT	3.81823	0.588425	16773	phosphotransferase activity, alcohol group as acceptor
FxaC_4g03380.t1	EC_ARGOT	3.81823	0.588425	EC:2.7.1	GO:0016773
FxaC_4g03380.t1	CC_ARGOT	1.54108	0.484952	5829	cytosol
FxaC_4g03380.t1	MF_ARGOT	0.0734396	0.344049	5524	ATP binding
FxaC_4g03380.t1	BP_ARGOT	3.55911	0.578629	16310	phosphorylation
FxaC_4g03380.t1	BP_ARGOT	3.22636	0.565509	6000	fructose metabolic process
FxaC_4g03380.t1	BP_ARGOT	0.351096	0.390736	6633	fatty acid biosynthetic process
FxaC_4g03380.t2	MF_ARGOT	7.41251	0.70002	5509	calcium ion binding
FxaC_4g03380.t2	CC_ARGOT	0.025908	0.328071	16021	integral component of membrane
FxaC_4g03390.t1	MF_ARGOT	4.29347	0.605565	16301	kinase activity
FxaC_4g03390.t1	BP_ARGOT	3.55876	0.578615	16310	phosphorylation
FxaC_4g03390.t1	MF_ARGOT	1.69733	0.493869	16773	phosphotransferase activity, alcohol group as acceptor
FxaC_4g03390.t1	EC_ARGOT	1.69733	0.493869	EC:2.7.1	GO:0016773
FxaC_4g03390.t1	BP_ARGOT	1.47188	0.480858	6464	cellular protein modification process
FxaC_4g03390.t1	MF_ARGOT	1.30075	0.470301	140096	catalytic activity, acting on a protein
FxaC_4g03390.t1	MF_ARGOT	1.05984	0.454181	5524	ATP binding
FxaC_4g03460.t1	MF_ARGOT	6.96332	0.687855	46983	protein dimerization activity
FxaC_4g03460.t1	CC_ARGOT	3.70717	0.584268	5634	nucleus
FxaC_4g03460.t1	BP_ARGOT	1.89552	0.504608	45944	positive regulation of transcription by RNA polymerase II
FxaC_4g03460.t1	MF_ARGOT	2.35963	0.527743	1228	DNA-binding transcription activator activity, RNA polymerase II-specific
FxaC_4g03460.t1	MF_ARGOT	0.14627	0.360232	16787	hydrolase activity
FxaC_4g03460.t1	EC_ARGOT	0.14627	0.360232	EC:3	GO:0016787
FxaC_4g03480.t1	BP_ARGOT	5.8207	0.655011	30001	metal ion transport
FxaC_4g03480.t1	MF_ARGOT	2.53635	0.535945	46872	metal ion binding
FxaC_4g03510.t1	MF_ARGOT	14.7495	0.849338	48529	magnesium-protoporphyrin IX monomethyl ester (oxidative) cyclase activity
FxaC_4g03510.t1	EC_ARGOT	14.7495	0.849338	EC:1.14.13.81	GO:0048529
FxaC_4g03510.t1	BP_ARGOT	11.2708	0.792166	15995	chlorophyll biosynthetic process
FxaC_4g03510.t1	CC_ARGOT	1.55678	0.485867	9535	chloroplast thylakoid membrane
FxaC_4g03510.t1	MF_ARGOT	2.48614	0.533644	46872	metal ion binding
FxaC_4g03510.t1	BP_ARGOT	7.17803	0.693718	15979	photosynthesis
FxaC_4g03510.t1	MF_ARGOT	0.258017	0.378455	19706	protein-cysteine S-palmitoyltransferase activity
FxaC_4g03510.t1	EC_ARGOT	0.258017	0.378455	EC:2.3.1.225	GO:0019706
FxaC_4g03510.t1	BP_ARGOT	2.40196	0.529735	55114	oxidation-reduction process
FxaC_4g03510.t1	MF_ARGOT	0.138214	0.358681	3729	mRNA binding
FxaC_4g03510.t1	CC_ARGOT	0.321002	0.386966	9706	chloroplast inner membrane
FxaC_4g03510.t1	MF_ARGOT	0.0280279	0.329009	5515	protein binding
FxaC_4g03510.t1	MF_ARGOT	0.017469	0.323891	3677	DNA binding
FxaC_4g03510.t1	BP_ARGOT	0.481088	0.405411	1901401	regulation of tetrapyrrole metabolic process
FxaC_4g03510.t1	CC_ARGOT	0.0225126	0.326486	16021	integral component of membrane
FxaC_4g03510.t1	BP_ARGOT	0.362341	0.392103	9658	chloroplast organization
FxaC_4g03510.t1	BP_ARGOT	0.100177	0.350657	48235	pollen sperm cell differentiation
FxaC_4g03510.t2	CC_ARGOT	2.23935	0.521984	9941	chloroplast envelope
FxaC_4g03510.t2	CC_ARGOT	0.823143	0.436436	16021	integral component of membrane
FxaC_4g03600.t1	BP_ARGOT	8.61304	0.730833	6511	ubiquitin-dependent protein catabolic process
FxaC_4g03600.t1	MF_ARGOT	5.15757	0.634453	8270	zinc ion binding
FxaC_4g03600.t1	CC_ARGOT	2.0128	0.5107	5737	cytoplasm
FxaC_4g03600.t1	BP_ARGOT	8.07689	0.717356	16567	protein ubiquitination
FxaC_4g03600.t1	MF_ARGOT	2.23949	0.521991	16740	transferase activity
FxaC_4g03600.t1	EC_ARGOT	2.23949	0.521991	EC:2	GO:0016740
FxaC_4g03600.t1	MF_ARGOT	0.633194	0.420241	16874	ligase activity
FxaC_4g03600.t1	EC_ARGOT	0.633194	0.420241	EC:6	GO:0016874
FxaC_4g03600.t1	BP_ARGOT	7.21628	0.694753	7275	multicellular organism development
FxaC_4g03600.t2	BP_ARGOT	8.61311	0.730834	6511	ubiquitin-dependent protein catabolic process
FxaC_4g03600.t2	MF_ARGOT	5.15761	0.634454	8270	zinc ion binding
FxaC_4g03600.t2	CC_ARGOT	2.01281	0.5107	5737	cytoplasm
FxaC_4g03600.t2	BP_ARGOT	8.07695	0.717358	16567	protein ubiquitination
FxaC_4g03600.t2	MF_ARGOT	2.2395	0.521991	16740	transferase activity
FxaC_4g03600.t2	EC_ARGOT	2.2395	0.521991	EC:2	GO:0016740
FxaC_4g03600.t2	MF_ARGOT	0.625658	0.419551	16874	ligase activity
FxaC_4g03600.t2	EC_ARGOT	0.625658	0.419551	EC:6	GO:0016874
FxaC_4g03600.t2	BP_ARGOT	7.21633	0.694754	7275	multicellular organism development
FxaC_4g03571.t1	BP_ARGOT	8.61435	0.730865	6511	ubiquitin-dependent protein catabolic process
FxaC_4g03571.t1	MF_ARGOT	5.15835	0.634478	8270	zinc ion binding
FxaC_4g03571.t1	CC_ARGOT	2.0131	0.510715	5737	cytoplasm
FxaC_4g03571.t1	CC_ARGOT	0.14998	0.360932	5634	nucleus
FxaC_4g03571.t1	BP_ARGOT	8.07812	0.717388	16567	protein ubiquitination
FxaC_4g03571.t1	MF_ARGOT	2.23983	0.522007	16740	transferase activity
FxaC_4g03571.t1	EC_ARGOT	2.23983	0.522007	EC:2	GO:0016740
FxaC_4g03571.t1	MF_ARGOT	1.42876	0.478259	16874	ligase activity
FxaC_4g03571.t1	EC_ARGOT	1.42876	0.478259	EC:6	GO:0016874
FxaC_4g03571.t1	BP_ARGOT	7.21738	0.694782	7275	multicellular organism development
FxaC_4g03571.t1	MF_ARGOT	0.115047	0.35395	3677	DNA binding
FxaC_4g03640.t1	MF_ARGOT	4.27265	0.604834	16301	kinase activity
FxaC_4g03640.t1	BP_ARGOT	3.54149	0.57795	16310	phosphorylation
FxaC_4g03680.t1	CC_ARGOT	7.74285	0.708733	139	Golgi membrane
FxaC_4g03680.t1	BP_ARGOT	6.3244	0.669854	71555	cell wall organization
FxaC_4g03680.t1	MF_ARGOT	5.32234	0.639679	16757	transferase activity, transferring glycosyl groups
FxaC_4g03680.t1	EC_ARGOT	5.32234	0.639679	EC:2.4	GO:0016757
FxaC_4g03680.t1	MF_ARGOT	0.0601739	0.340318	16791	phosphatase activity
FxaC_4g03680.t1	EC_ARGOT	0.0601739	0.340318	EC:3.1.3	GO:0016791
FxaC_4g03680.t1	BP_ARGOT	0.0570601	0.339384	16311	dephosphorylation
FxaC_4g03680.t1	CC_ARGOT	0.621305	0.419151	16021	integral component of membrane
FxaC_4g03690.t1	CC_ARGOT	4.15503	0.600674	5634	nucleus
FxaC_4g03690.t1	CC_ARGOT	2.00979	0.510546	5737	cytoplasm
FxaC_4g03710.t1	MF_ARGOT	8.25849	0.72197	8234	cysteine-type peptidase activity
FxaC_4g03710.t1	BP_ARGOT	4.24363	0.603813	6508	proteolysis
FxaC_4g03710.t1	MF_ARGOT	0.0552452	0.338828	3676	nucleic acid binding
FxaC_4g03710.t1	BP_ARGOT	0.169764	0.364526	15074	DNA integration
FxaC_4g03720.t1	MF_ARGOT	8.42702	0.726206	8234	cysteine-type peptidase activity
FxaC_4g03720.t1	BP_ARGOT	4.33023	0.60685	6508	proteolysis
FxaC_4g03760.t1	CC_ARGOT	4.16291	0.600955	5634	nucleus
FxaC_4g03760.t1	MF_ARGOT	2.1947	0.519807	3676	nucleic acid binding
FxaC_4g03760.t1	BP_ARGOT	1.84208	0.50177	398	mRNA splicing, via spliceosome
FxaC_4g03850.t1	CC_ARGOT	0.807682	0.435193	16021	integral component of membrane
FxaC_4g03860.t1	MF_ARGOT	12.3743	0.815472	97602	cullin family protein binding
FxaC_4g03860.t1	BP_ARGOT	11.4247	0.795482	2000060	positive regulation of ubiquitin-dependent protein catabolic process
FxaC_4g03860.t1	CC_ARGOT	0.373038	0.393384	5634	nucleus
FxaC_4g03860.t1	MF_ARGOT	0.863059	0.439592	3712	transcription coregulator activity
FxaC_4g03860.t1	CC_ARGOT	0.169395	0.364461	1990904	ribonucleoprotein complex
FxaC_4g03860.t1	CC_ARGOT	0.0582051	0.339731	16021	integral component of membrane
FxaC_4g03860.t1	BP_ARGOT	0.326021	0.387607	6355	regulation of transcription, DNA-templated
FxaC_4g03860.t1	BP_ARGOT	0.240928	0.375971	398	mRNA splicing, via spliceosome
FxaC_4g03870.t1	MF_ARGOT	4.40533	0.609458	42626	ATPase-coupled transmembrane transporter activity
FxaC_4g03870.t1	EC_ARGOT	4.40533	0.609458	EC:7.2.2	GO:0042626
FxaC_4g03870.t1	BP_ARGOT	1.99165	0.509615	55085	transmembrane transport
FxaC_4g03870.t1	CC_ARGOT	0.823214	0.436442	16021	integral component of membrane
FxaC_4g03870.t1	MF_ARGOT	2.98301	0.555481	5524	ATP binding
FxaC_4g03870.t1	MF_ARGOT	1.12225	0.458519	16787	hydrolase activity
FxaC_4g03870.t1	EC_ARGOT	1.12225	0.458519	EC:3	GO:0016787
FxaC_4g03880.t1	CC_ARGOT	0.823304	0.436449	16021	integral component of membrane
FxaC_4g03890.t1	MF_ARGOT	2.47868	0.5333	16888	endodeoxyribonuclease activity, producing 5'-phosphomonoesters
FxaC_4g03890.t1	EC_ARGOT	2.47868	0.5333	EC:3.1.21	GO:0016888
FxaC_4g03890.t1	BP_ARGOT	1.08822	0.45617	6259	DNA metabolic process
FxaC_4g03890.t1	CC_ARGOT	0.60441	0.417584	16021	integral component of membrane
FxaC_4g03891.t2	MF_ARGOT	4.7609	0.621519	16888	endodeoxyribonuclease activity, producing 5'-phosphomonoesters
FxaC_4g03891.t2	EC_ARGOT	4.7609	0.621519	EC:3.1.21	GO:0016888
FxaC_4g03891.t2	BP_ARGOT	2.0902	0.514623	6259	DNA metabolic process
FxaC_4g03891.t2	CC_ARGOT	0.404522	0.39705	16021	integral component of membrane
FxaC_4g03900.t1	MF_ARGOT	8.16712	0.719655	3712	transcription coregulator activity
FxaC_4g03900.t1	CC_ARGOT	3.53005	0.577508	5634	nucleus
FxaC_4g03900.t1	BP_ARGOT	3.08513	0.559737	6355	regulation of transcription, DNA-templated
FxaC_4g03900.t1	MF_ARGOT	4.33965	0.607178	31490	chromatin DNA binding
FxaC_4g03910.t2	BP_ARGOT	3.53938	0.577868	8643	carbohydrate transport
FxaC_4g03910.t2	MF_ARGOT	3.18518	0.56384	22857	transmembrane transporter activity
FxaC_4g03910.t2	CC_ARGOT	0.783855	0.433254	16021	integral component of membrane
FxaC_4g03910.t2	BP_ARGOT	2.75459	0.545688	55085	transmembrane transport
FxaC_4g03910.t2	CC_ARGOT	0.128327	0.356715	9506	plasmodesma
FxaC_4g03910.t2	MF_ARGOT	0.31413	0.386081	32440	2-alkenal reductase [NAD(P)+] activity
FxaC_4g03910.t2	EC_ARGOT	0.31413	0.386081	EC:1.3.1.74	GO:0032440
FxaC_4g03910.t2	BP_ARGOT	2.15057	0.517633	6817	phosphate ion transport
FxaC_4g03910.t2	CC_ARGOT	0.0903901	0.348354	5773	vacuole
FxaC_4g03910.t2	CC_ARGOT	0.0609504	0.340547	5576	extracellular region
FxaC_4g03910.t2	MF_ARGOT	0.130573	0.357168	3825	alpha,alpha-trehalose-phosphate synthase (UDP-forming) activity
FxaC_4g03910.t2	EC_ARGOT	0.130573	0.357168	EC:2.4.1.15	GO:0003825
FxaC_4g03910.t2	CC_ARGOT	0.0485273	0.336686	31226	intrinsic component of plasma membrane
FxaC_4g03910.t2	MF_ARGOT	0.121412	0.355294	4805	trehalose-phosphatase activity
FxaC_4g03910.t2	EC_ARGOT	0.121412	0.355294	EC:3.1.3.12	GO:0004805
FxaC_4g03910.t2	BP_ARGOT	0.112116	0.353318	9555	pollen development
FxaC_4g03910.t2	CC_ARGOT	0.0439803	0.335151	5634	nucleus
FxaC_4g03910.t2	BP_ARGOT	0.0606667	0.340464	16311	dephosphorylation
FxaC_4g03910.t2	BP_ARGOT	0.0508792	0.337452	55114	oxidation-reduction process
FxaC_4g03910.t2	MF_ARGOT	0.0407596	0.334014	5515	protein binding
FxaC_4g03920.t1	MF_ARGOT	6.20102	0.666275	4252	serine-type endopeptidase activity
FxaC_4g03920.t1	EC_ARGOT	6.20102	0.666275	EC:3.4.19.1 EC:3.4.21 EC:3.4.21.1 EC:3.4.21.10 EC:3.4.21.102 EC:3.4.21.20 EC:3.4.21.21 EC:3.4.21.22 EC:3.4.21.26 EC:3.4.21.27 EC:3.4.21.34 EC:3.4.21.35 EC:3.4.21.36 EC:3.4.21.38 EC:3.4.21.39 EC:3.4.21.4 EC:3.4.21.41 EC:3.4.21.42 EC:3.4.21.43 EC:3.4.21.45 EC:3.4.21.46 EC:3.4.21.47 EC:3.4.21.48 EC:3.4.21.5 EC:3.4.21.53 EC:3.4.21.54 EC:3.4.21.59 EC:3.4.21.6 EC:3.4.21.61 EC:3.4.21.62 EC:3.4.21.68 EC:…	GO:0004252
FxaC_4g03920.t1	BP_ARGOT	4.35271	0.607633	6508	proteolysis
FxaC_4g03920.t1	CC_ARGOT	1.27103	0.468398	5615	extracellular space
FxaC_4g03920.t1	CC_ARGOT	0.517746	0.409178	48046	apoplast
FxaC_4g03920.t1	CC_ARGOT	0.090635	0.348413	5783	endoplasmic reticulum
FxaC_4g03920.t1	CC_ARGOT	0.0347027	0.331749	16020	membrane
FxaC_4g03920.t1	BP_ARGOT	0.22861	0.374125	10102	lateral root morphogenesis
FxaC_4g03920.t1	MF_ARGOT	0.103261	0.351359	106310	protein serine kinase activity
FxaC_4g03920.t1	EC_ARGOT	0.103261	0.351359	EC:2.7.11.1	GO:0106310
FxaC_4g03920.t1	BP_ARGOT	0.228064	0.374042	10074	maintenance of meristem identity
FxaC_4g03920.t1	MF_ARGOT	0.10326	0.351359	106311	protein threonine kinase activity
FxaC_4g03920.t1	EC_ARGOT	0.10326	0.351359	EC:2.7.11.1	GO:0106311
FxaC_4g03920.t1	CC_ARGOT	0.0313625	0.330414	71944	cell periphery
FxaC_4g03920.t1	BP_ARGOT	0.14845	0.360644	9733	response to auxin
FxaC_4g03920.t1	BP_ARGOT	0.139623	0.358956	40008	regulation of growth
FxaC_4g03920.t1	BP_ARGOT	0.0623427	0.340954	6468	protein phosphorylation
FxaC_4g03940.t1	GN	n.d.	n.d.	n.d.	LOC108839276
FxaC_4g03940.t1	MF_ARGOT	9.62962	0.755279	3712	transcription coregulator activity
FxaC_4g03940.t1	CC_ARGOT	4.16219	0.600929	5634	nucleus
FxaC_4g03940.t1	BP_ARGOT	3.63759	0.581632	6355	regulation of transcription, DNA-templated
FxaC_4g03940.t1	MF_ARGOT	1.36318	0.474229	31490	chromatin DNA binding
FxaC_4g03940.t1	CC_ARGOT	0.144393	0.359875	70013	intracellular organelle lumen
FxaC_4g03940.t1	MF_ARGOT	0.12286	0.355595	5515	protein binding
FxaC_4g03940.t1	MF_ARGOT	0.117555	0.354484	16887	ATPase activity
FxaC_4g03940.t1	EC_ARGOT	0.117555	0.354484	EC:3.6.1.3	GO:0016887
FxaC_4g03940.t1	CC_ARGOT	0.0805697	0.345915	32991	protein-containing complex
FxaC_4g03940.t1	CC_ARGOT	0.0213166	0.3259	16021	integral component of membrane
FxaC_4g03940.t1	MF_ARGOT	0.0772431	0.345055	5524	ATP binding
FxaC_4g03940.t1	BP_ARGOT	0.393441	0.395776	45723	positive regulation of fatty acid biosynthetic process
FxaC_4g03940.t1	BP_ARGOT	0.376495	0.393793	9751	response to salicylic acid
FxaC_4g03940.t1	BP_ARGOT	0.197458	0.369221	1903508	positive regulation of nucleic acid-templated transcription
FxaC_4g04300.t1	MF_ARGOT	4.29394	0.605581	16301	kinase activity
FxaC_4g04300.t1	BP_ARGOT	3.55914	0.57863	16310	phosphorylation
FxaC_4g04300.t1	CC_ARGOT	0.0910597	0.348516	5829	cytosol
FxaC_4g04300.t1	BP_ARGOT	0.837562	0.437585	46488	phosphatidylinositol metabolic process
FxaC_4g04300.t1	MF_ARGOT	0.444114	0.401464	16773	phosphotransferase activity, alcohol group as acceptor
FxaC_4g04300.t1	EC_ARGOT	0.444114	0.401464	EC:2.7.1	GO:0016773
FxaC_4g04300.t1	BP_ARGOT	0.797155	0.43434	30258	lipid modification
FxaC_4g04300.t1	MF_ARGOT	0.080043	0.34578	5524	ATP binding
FxaC_4g04320.t1	MF_ARGOT	11.9141	0.805884	102500	beta-maltose 4-alpha-glucanotransferase activity
FxaC_4g04320.t1	EC_ARGOT	11.9141	0.805884	EC:2.4.1.25	GO:0102500
FxaC_4g04320.t1	BP_ARGOT	9.15059	0.743929	5977	glycogen metabolic process
FxaC_4g04320.t1	CC_ARGOT	0.616582	0.418715	5829	cytosol
FxaC_4g04320.t1	MF_ARGOT	11.6444	0.800179	2001070	starch binding
FxaC_4g04320.t1	MF_ARGOT	11.6239	0.799743	4134	4-alpha-glucanotransferase activity
FxaC_4g04320.t1	EC_ARGOT	11.6239	0.799743	EC:2.4.1.25	GO:0004134
FxaC_4g04320.t1	CC_ARGOT	0.0557079	0.338971	9507	chloroplast
FxaC_4g04320.t1	CC_ARGOT	0.0399331	0.333716	5634	nucleus
FxaC_4g04320.t1	MF_ARGOT	1.97911	0.508968	10297	heteropolysaccharide binding
FxaC_4g04320.t1	CC_ARGOT	0.0323473	0.330815	16021	integral component of membrane
FxaC_4g04320.t1	BP_ARGOT	1.95633	0.507789	25	maltose catabolic process
FxaC_4g04320.t1	MF_ARGOT	0.0492936	0.336938	61630	ubiquitin protein ligase activity
FxaC_4g04320.t1	MF_ARGOT	0.0244359	0.327398	16787	hydrolase activity
FxaC_4g04320.t1	EC_ARGOT	0.0244359	0.327398	EC:3	GO:0016787
FxaC_4g04320.t1	MF_ARGOT	0.0126118	0.321006	46872	metal ion binding
FxaC_4g04320.t1	BP_ARGOT	0.16167	0.363082	5983	starch catabolic process
FxaC_4g04320.t1	BP_ARGOT	0.156496	0.36214	2000022	regulation of jasmonic acid mediated signaling pathway
FxaC_4g04320.t1	BP_ARGOT	0.108008	0.352419	9611	response to wounding
FxaC_4g04320.t1	BP_ARGOT	0.0859706	0.347274	31347	regulation of defense response
FxaC_4g04320.t1	BP_ARGOT	0.0752778	0.344538	6006	glucose metabolic process
FxaC_4g04320.t1	BP_ARGOT	0.0401455	0.333793	16567	protein ubiquitination
FxaC_4g04320.t2	MF_ARGOT	11.8308	0.804129	102500	beta-maltose 4-alpha-glucanotransferase activity
FxaC_4g04320.t2	EC_ARGOT	11.8308	0.804129	EC:2.4.1.25	GO:0102500
FxaC_4g04320.t2	BP_ARGOT	9.08661	0.742391	5977	glycogen metabolic process
FxaC_4g04320.t2	CC_ARGOT	0.258623	0.378541	5829	cytosol
FxaC_4g04320.t2	MF_ARGOT	11.5426	0.798009	4134	4-alpha-glucanotransferase activity
FxaC_4g04320.t2	EC_ARGOT	11.5426	0.798009	EC:2.4.1.25	GO:0004134
FxaC_4g04320.t2	CC_ARGOT	0.0682686	0.342638	9507	chloroplast
FxaC_4g04320.t2	MF_ARGOT	9.90594	0.761698	2001070	starch binding
FxaC_4g04320.t2	MF_ARGOT	0.830127	0.436994	10297	heteropolysaccharide binding
FxaC_4g04320.t2	CC_ARGOT	0.0134587	0.321545	16021	integral component of membrane
FxaC_4g04320.t2	MF_ARGOT	0.0266564	0.328406	16787	hydrolase activity
FxaC_4g04320.t2	EC_ARGOT	0.0266564	0.328406	EC:3	GO:0016787
FxaC_4g04320.t2	BP_ARGOT	0.970644	0.447753	25	maltose catabolic process
FxaC_4g04320.t2	BP_ARGOT	0.198122	0.36933	5983	starch catabolic process
FxaC_4g04320.t2	BP_ARGOT	0.0922509	0.348801	6006	glucose metabolic process
FxaC_4g04320.t3	MF_ARGOT	11.5661	0.798511	102500	beta-maltose 4-alpha-glucanotransferase activity
FxaC_4g04320.t3	EC_ARGOT	11.5661	0.798511	EC:2.4.1.25	GO:0102500
FxaC_4g04320.t3	BP_ARGOT	8.88334	0.737468	5977	glycogen metabolic process
FxaC_4g04320.t3	CC_ARGOT	0.393376	0.395769	5829	cytosol
FxaC_4g04320.t3	MF_ARGOT	11.2844	0.79246	4134	4-alpha-glucanotransferase activity
FxaC_4g04320.t3	EC_ARGOT	11.2844	0.79246	EC:2.4.1.25	GO:0004134
FxaC_4g04320.t3	MF_ARGOT	10.2224	0.768942	2001070	starch binding
FxaC_4g04320.t3	CC_ARGOT	0.0614934	0.340707	9507	chloroplast
FxaC_4g04320.t3	CC_ARGOT	0.0279868	0.328991	16021	integral component of membrane
FxaC_4g04320.t3	MF_ARGOT	1.26266	0.467858	10297	heteropolysaccharide binding
FxaC_4g04320.t3	MF_ARGOT	0.0471487	0.336228	61630	ubiquitin protein ligase activity
FxaC_4g04320.t3	BP_ARGOT	1.33486	0.472459	25	maltose catabolic process
FxaC_4g04320.t3	MF_ARGOT	0.0368608	0.332577	16787	hydrolase activity
FxaC_4g04320.t3	EC_ARGOT	0.0368608	0.332577	EC:3	GO:0016787
FxaC_4g04320.t3	MF_ARGOT	0.0120631	0.320648	46872	metal ion binding
FxaC_4g04320.t3	BP_ARGOT	0.17846	0.366039	5983	starch catabolic process
FxaC_4g04320.t3	BP_ARGOT	0.0830957	0.346556	6006	glucose metabolic process
FxaC_4g04320.t3	BP_ARGOT	0.0383987	0.333153	16567	protein ubiquitination
FxaC_4g04320.t4	MF_ARGOT	2.23997	0.522014	16740	transferase activity
FxaC_4g04320.t4	EC_ARGOT	2.23997	0.522014	EC:2	GO:0016740
FxaC_4g04320.t4	BP_ARGOT	1.02753	0.451885	25	maltose catabolic process
FxaC_4g04320.t4	CC_ARGOT	0.357912	0.391567	5829	cytosol
FxaC_4g04320.t4	MF_ARGOT	1.51995	0.483711	2001070	starch binding
FxaC_4g04320.t4	MF_ARGOT	1.14883	0.46033	10297	heteropolysaccharide binding
FxaC_4g04320.t4	BP_ARGOT	0.48682	0.40601	5977	glycogen metabolic process
FxaC_4g04320.t4	MF_ARGOT	0.579291	0.415213	4133	glycogen debranching enzyme activity
FxaC_4g04320.t5	MF_ARGOT	11.9141	0.805884	102500	beta-maltose 4-alpha-glucanotransferase activity
FxaC_4g04320.t5	EC_ARGOT	11.9141	0.805884	EC:2.4.1.25	GO:0102500
FxaC_4g04320.t5	BP_ARGOT	9.15059	0.743929	5977	glycogen metabolic process
FxaC_4g04320.t5	CC_ARGOT	0.616582	0.418715	5829	cytosol
FxaC_4g04320.t5	MF_ARGOT	11.6444	0.800179	2001070	starch binding
FxaC_4g04320.t5	MF_ARGOT	11.6239	0.799743	4134	4-alpha-glucanotransferase activity
FxaC_4g04320.t5	EC_ARGOT	11.6239	0.799743	EC:2.4.1.25	GO:0004134
FxaC_4g04320.t5	CC_ARGOT	0.0557079	0.338971	9507	chloroplast
FxaC_4g04320.t5	CC_ARGOT	0.0399331	0.333716	5634	nucleus
FxaC_4g04320.t5	MF_ARGOT	1.97911	0.508968	10297	heteropolysaccharide binding
FxaC_4g04320.t5	CC_ARGOT	0.0323473	0.330815	16021	integral component of membrane
FxaC_4g04320.t5	BP_ARGOT	1.95633	0.507789	25	maltose catabolic process
FxaC_4g04320.t5	MF_ARGOT	0.0492936	0.336938	61630	ubiquitin protein ligase activity
FxaC_4g04320.t5	MF_ARGOT	0.0244359	0.327398	16787	hydrolase activity
FxaC_4g04320.t5	EC_ARGOT	0.0244359	0.327398	EC:3	GO:0016787
FxaC_4g04320.t5	MF_ARGOT	0.0126118	0.321006	46872	metal ion binding
FxaC_4g04320.t5	BP_ARGOT	0.16167	0.363082	5983	starch catabolic process
FxaC_4g04320.t5	BP_ARGOT	0.156496	0.36214	2000022	regulation of jasmonic acid mediated signaling pathway
FxaC_4g04320.t5	BP_ARGOT	0.108008	0.352419	9611	response to wounding
FxaC_4g04320.t5	BP_ARGOT	0.0859706	0.347274	31347	regulation of defense response
FxaC_4g04320.t5	BP_ARGOT	0.0752778	0.344538	6006	glucose metabolic process
FxaC_4g04320.t5	BP_ARGOT	0.0401455	0.333793	16567	protein ubiquitination
FxaC_4g04320.t6	MF_ARGOT	2.23997	0.522014	16740	transferase activity
FxaC_4g04320.t6	EC_ARGOT	2.23997	0.522014	EC:2	GO:0016740
FxaC_4g04320.t6	BP_ARGOT	1.02753	0.451885	25	maltose catabolic process
FxaC_4g04320.t6	CC_ARGOT	0.357912	0.391567	5829	cytosol
FxaC_4g04320.t6	MF_ARGOT	1.51995	0.483711	2001070	starch binding
FxaC_4g04320.t6	MF_ARGOT	1.14883	0.46033	10297	heteropolysaccharide binding
FxaC_4g04320.t6	BP_ARGOT	0.48682	0.40601	5977	glycogen metabolic process
FxaC_4g04320.t6	MF_ARGOT	0.579291	0.415213	4133	glycogen debranching enzyme activity
FxaC_4g04320.t7	MF_ARGOT	11.6163	0.799582	102500	beta-maltose 4-alpha-glucanotransferase activity
FxaC_4g04320.t7	EC_ARGOT	11.6163	0.799582	EC:2.4.1.25	GO:0102500
FxaC_4g04320.t7	BP_ARGOT	8.92191	0.738406	5977	glycogen metabolic process
FxaC_4g04320.t7	CC_ARGOT	0.2852	0.382243	5829	cytosol
FxaC_4g04320.t7	MF_ARGOT	11.3334	0.793518	4134	4-alpha-glucanotransferase activity
FxaC_4g04320.t7	EC_ARGOT	11.3334	0.793518	EC:2.4.1.25	GO:0004134
FxaC_4g04320.t7	MF_ARGOT	10.4161	0.773319	2001070	starch binding
FxaC_4g04320.t7	CC_ARGOT	0.066451	0.34213	9507	chloroplast
FxaC_4g04320.t7	MF_ARGOT	0.915435	0.443625	10297	heteropolysaccharide binding
FxaC_4g04320.t7	CC_ARGOT	0.0129872	0.321247	16021	integral component of membrane
FxaC_4g04320.t7	MF_ARGOT	0.0515757	0.337675	61630	ubiquitin protein ligase activity
FxaC_4g04320.t7	BP_ARGOT	1.04087	0.452837	25	maltose catabolic process
FxaC_4g04320.t7	MF_ARGOT	0.0266157	0.328388	16787	hydrolase activity
FxaC_4g04320.t7	EC_ARGOT	0.0266157	0.328388	EC:3	GO:0016787
FxaC_4g04320.t7	MF_ARGOT	0.0131957	0.321379	46872	metal ion binding
FxaC_4g04320.t7	BP_ARGOT	0.192848	0.368464	5983	starch catabolic process
FxaC_4g04320.t7	BP_ARGOT	0.0897949	0.34821	6006	glucose metabolic process
FxaC_4g04320.t7	BP_ARGOT	0.0420041	0.334459	16567	protein ubiquitination
FxaC_4g04360.t1	CC_ARGOT	10.9012	0.784106	16607	nuclear speck
FxaC_4g04360.t1	BP_ARGOT	10.5386	0.776067	45087	innate immune response
FxaC_4g04360.t1	MF_ARGOT	1.54434	0.485142	43021	ribonucleoprotein complex binding
FxaC_4g04360.t1	MF_ARGOT	0.0285287	0.329225	3700	DNA-binding transcription factor activity
FxaC_4g04360.t1	BP_ARGOT	7.59304	0.704805	8380	RNA splicing
FxaC_4g04360.t1	BP_ARGOT	6.84889	0.684694	6397	mRNA processing
FxaC_4g04360.t1	CC_ARGOT	0.353044	0.390974	5737	cytoplasm
FxaC_4g04360.t1	BP_ARGOT	2.10936	0.515583	43484	regulation of RNA splicing
FxaC_4g04360.t1	BP_ARGOT	0.0220279	0.32625	6355	regulation of transcription, DNA-templated
FxaC_4g04340.t1	CC_ARGOT	10.9254	0.784638	16607	nuclear speck
FxaC_4g04340.t1	BP_ARGOT	10.562	0.776589	45087	innate immune response
FxaC_4g04340.t1	MF_ARGOT	1.51613	0.483486	43021	ribonucleoprotein complex binding
FxaC_4g04340.t1	MF_ARGOT	0.0283546	0.32915	3700	DNA-binding transcription factor activity
FxaC_4g04340.t1	BP_ARGOT	7.60989	0.705249	8380	RNA splicing
FxaC_4g04340.t1	BP_ARGOT	6.8641	0.685116	6397	mRNA processing
FxaC_4g04340.t1	CC_ARGOT	0.346594	0.390182	5737	cytoplasm
FxaC_4g04340.t1	BP_ARGOT	2.07083	0.513648	43484	regulation of RNA splicing
FxaC_4g04340.t1	BP_ARGOT	0.0218934	0.326184	6355	regulation of transcription, DNA-templated
FxaC_4g04370.t1	CC_ARGOT	0.82263	0.436395	16021	integral component of membrane
FxaC_4g04370.t2	CC_ARGOT	0.822632	0.436395	16021	integral component of membrane
FxaC_4g04380.t1	CC_ARGOT	4.16134	0.600899	5634	nucleus
FxaC_4g04380.t1	MF_ARGOT	3.19208	0.56412	3677	DNA binding
FxaC_4g04390.t1	BP_ARGOT	11.0688	0.787777	32968	positive regulation of transcription elongation from RNA polymerase II promoter
FxaC_4g04390.t1	CC_ARGOT	3.69735	0.583898	5634	nucleus
FxaC_4g04390.t1	MF_ARGOT	3.02928	0.557418	3746	translation elongation factor activity
FxaC_4g04390.t1	CC_ARGOT	2.4487	0.531914	35327	transcriptionally active chromatin
FxaC_4g04390.t1	MF_ARGOT	2.17138	0.518661	31491	nucleosome binding
FxaC_4g04390.t1	MF_ARGOT	1.73131	0.495753	42393	histone binding
FxaC_4g04390.t1	CC_ARGOT	0.976048	0.448151	70013	intracellular organelle lumen
FxaC_4g04390.t1	MF_ARGOT	0.463853	0.403591	3677	DNA binding
FxaC_4g04390.t1	CC_ARGOT	0.544624	0.411856	32991	protein-containing complex
FxaC_4g04390.t1	MF_ARGOT	0.062565	0.341019	16874	ligase activity
FxaC_4g04390.t1	EC_ARGOT	0.062565	0.341019	EC:6	GO:0016874
FxaC_4g04390.t1	MF_ARGOT	0.0261696	0.328189	16740	transferase activity
FxaC_4g04390.t1	EC_ARGOT	0.0261696	0.328189	EC:2	GO:0016740
FxaC_4g04390.t1	CC_ARGOT	0.129687	0.35699	9506	plasmodesma
FxaC_4g04390.t1	CC_ARGOT	0.0728944	0.343903	5829	cytosol
FxaC_4g04390.t1	CC_ARGOT	0.0169694	0.323615	16021	integral component of membrane
FxaC_4g04390.t1	BP_ARGOT	2.87205	0.550772	6414	translational elongation
FxaC_4g04390.t1	BP_ARGOT	2.77192	0.546445	42789	mRNA transcription by RNA polymerase II
FxaC_4g04390.t1	BP_ARGOT	2.75562	0.545733	70827	chromatin maintenance
FxaC_4g04390.t1	BP_ARGOT	2.00842	0.510475	6368	transcription elongation from RNA polymerase II promoter
FxaC_4g04390.t1	BP_ARGOT	1.78975	0.498951	34728	nucleosome organization
FxaC_4g04390.t1	BP_ARGOT	1.66875	0.49227	50684	regulation of mRNA processing
FxaC_4g04390.t1	BP_ARGOT	0.148012	0.360562	9793	embryo development ending in seed dormancy
FxaC_4g04420.t1	MF_ARGOT	11.2027	0.790692	19706	protein-cysteine S-palmitoyltransferase activity
FxaC_4g04420.t1	EC_ARGOT	11.2027	0.790692	EC:2.3.1.225	GO:0019706
FxaC_4g04420.t1	BP_ARGOT	2.72891	0.544562	18231	peptidyl-S-diacylglycerol-L-cysteine biosynthetic process from peptidyl-cysteine
FxaC_4g04420.t1	CC_ARGOT	1.33146	0.472245	5794	Golgi apparatus
FxaC_4g04420.t1	CC_ARGOT	1.26845	0.468233	5783	endoplasmic reticulum
FxaC_4g04420.t1	BP_ARGOT	2.55463	0.536776	18345	protein palmitoylation
FxaC_4g04420.t1	CC_ARGOT	0.788549	0.433638	16021	integral component of membrane
FxaC_4g04420.t1	BP_ARGOT	1.64225	0.490774	6612	protein targeting to membrane
FxaC_4g04420.t1	MF_ARGOT	0.308562	0.385356	48529	magnesium-protoporphyrin IX monomethyl ester (oxidative) cyclase activity
FxaC_4g04420.t1	EC_ARGOT	0.308562	0.385356	EC:1.14.13.81	GO:0048529
FxaC_4g04420.t1	CC_ARGOT	0.0989826	0.350382	35618	root hair
FxaC_4g04420.t1	CC_ARGOT	0.0769213	0.344971	9535	chloroplast thylakoid membrane
FxaC_4g04420.t1	MF_ARGOT	0.0663316	0.342096	4252	serine-type endopeptidase activity
FxaC_4g04420.t1	EC_ARGOT	0.0663316	0.342096	EC:3.4.19.1 EC:3.4.21 EC:3.4.21.1 EC:3.4.21.10 EC:3.4.21.102 EC:3.4.21.20 EC:3.4.21.21 EC:3.4.21.22 EC:3.4.21.26 EC:3.4.21.27 EC:3.4.21.34 EC:3.4.21.35 EC:3.4.21.36 EC:3.4.21.38 EC:3.4.21.39 EC:3.4.21.4 EC:3.4.21.41 EC:3.4.21.42 EC:3.4.21.43 EC:3.4.21.45 EC:3.4.21.46 EC:3.4.21.47 EC:3.4.21.48 EC:3.4.21.5 EC:3.4.21.53 EC:3.4.21.54 EC:3.4.21.59 EC:3.4.21.6 EC:3.4.21.61 EC:3.4.21.62 EC:3.4.21.68 EC:…	GO:0004252
FxaC_4g04420.t1	MF_ARGOT	0.0520104	0.337814	46872	metal ion binding
FxaC_4g04420.t1	CC_ARGOT	0.0618352	0.340806	30140	trans-Golgi network transport vesicle
FxaC_4g04420.t1	CC_ARGOT	0.0126944	0.32106	5886	plasma membrane
FxaC_4g04420.t1	BP_ARGOT	0.235787	0.375206	15995	chlorophyll biosynthetic process
FxaC_4g04420.t1	BP_ARGOT	0.150165	0.360967	15979	photosynthesis
FxaC_4g04420.t1	BP_ARGOT	0.0866936	0.347452	48767	root hair elongation
FxaC_4g04420.t1	BP_ARGOT	0.0751112	0.344494	55114	oxidation-reduction process
FxaC_4g04420.t1	BP_ARGOT	0.0410956	0.334135	6508	proteolysis
FxaC_4g04430.t1	MF_ARGOT	5.10671	0.632824	16746	transferase activity, transferring acyl groups
FxaC_4g04430.t1	EC_ARGOT	5.10671	0.632824	EC:2.3	GO:0016746
FxaC_4g04430.t1	BP_ARGOT	0.813075	0.435628	18231	peptidyl-S-diacylglycerol-L-cysteine biosynthetic process from peptidyl-cysteine
FxaC_4g04430.t1	CC_ARGOT	0.49725	0.407089	30659	cytoplasmic vesicle membrane
FxaC_4g04430.t1	BP_ARGOT	0.761147	0.431378	18345	protein palmitoylation
FxaC_4g04430.t1	CC_ARGOT	0.40659	0.397286	5789	endoplasmic reticulum membrane
FxaC_4g04430.t1	BP_ARGOT	0.489306	0.406268	6612	protein targeting to membrane
FxaC_4g04430.t1	CC_ARGOT	0.396707	0.396154	5794	Golgi apparatus
FxaC_4g04430.t1	MF_ARGOT	0.198792	0.369439	140096	catalytic activity, acting on a protein
FxaC_4g04430.t1	CC_ARGOT	0.0446995	0.335399	16021	integral component of membrane
FxaC_4g04450.t1	MF_ARGOT	8.9943	0.740162	4843	thiol-dependent ubiquitin-specific protease activity
FxaC_4g04450.t1	EC_ARGOT	8.9943	0.740162	EC:3.4.19.12	GO:0004843
FxaC_4g04450.t1	BP_ARGOT	8.95581	0.739229	16579	protein deubiquitination
FxaC_4g04450.t1	CC_ARGOT	0.0224708	0.326466	5634	nucleus
FxaC_4g04450.t1	BP_ARGOT	7.7723	0.709501	6511	ubiquitin-dependent protein catabolic process
FxaC_4g04450.t1	MF_ARGOT	7.64084	0.706063	8234	cysteine-type peptidase activity
FxaC_4g04450.t1	CC_ARGOT	0.00187078	0.31098	16021	integral component of membrane
FxaC_4g04450.t2	MF_ARGOT	8.9943	0.740162	4843	thiol-dependent ubiquitin-specific protease activity
FxaC_4g04450.t2	EC_ARGOT	8.9943	0.740162	EC:3.4.19.12	GO:0004843
FxaC_4g04450.t2	BP_ARGOT	8.95581	0.739229	16579	protein deubiquitination
FxaC_4g04450.t2	CC_ARGOT	0.0224708	0.326466	5634	nucleus
FxaC_4g04450.t2	BP_ARGOT	7.7723	0.709501	6511	ubiquitin-dependent protein catabolic process
FxaC_4g04450.t2	MF_ARGOT	7.64084	0.706063	8234	cysteine-type peptidase activity
FxaC_4g04450.t2	CC_ARGOT	0.00187078	0.31098	16021	integral component of membrane
FxaC_4g04460.t1	MF_ARGOT	7.00897	0.689109	16987	sigma factor activity
FxaC_4g04460.t1	BP_ARGOT	6.80209	0.683393	2000142	regulation of DNA-templated transcription, initiation
FxaC_4g04460.t1	CC_ARGOT	5.24383	0.637199	9507	chloroplast
FxaC_4g04460.t1	BP_ARGOT	6.56967	0.676867	6352	DNA-templated transcription, initiation
FxaC_4g04460.t1	MF_ARGOT	4.32011	0.606496	3700	DNA-binding transcription factor activity
FxaC_4g04460.t1	MF_ARGOT	2.8882	0.551463	3677	DNA binding
FxaC_4g04460.t1	MF_ARGOT	0.0348225	0.331795	49	tRNA binding
FxaC_4g04460.t1	BP_ARGOT	0.424264	0.399277	10114	response to red light
FxaC_4g04460.t1	BP_ARGOT	0.335029	0.388744	9658	chloroplast organization
FxaC_4g04460.t1	BP_ARGOT	0.305504	0.384956	71482	cellular response to light stimulus
FxaC_4g04460.t1	BP_ARGOT	0.130234	0.3571	6399	tRNA metabolic process
FxaC_4g04480.t1	MF_ARGOT	6.268	0.668222	5509	calcium ion binding
FxaC_4g04480.t1	BP_ARGOT	2.56446	0.537222	90503	RNA phosphodiester bond hydrolysis, exonucleolytic
FxaC_4g04480.t1	CC_ARGOT	0.014119	0.321953	16021	integral component of membrane
FxaC_4g04480.t1	MF_ARGOT	3.02487	0.557234	175	3'-5'-exoribonuclease activity
FxaC_4g04480.t1	EC_ARGOT	3.02487	0.557234	EC:3.1.13	GO:0000175
FxaC_4g04541.t1	MF_ARGOT	5.33054	0.639937	4672	protein kinase activity
FxaC_4g04541.t1	BP_ARGOT	5.10947	0.632912	6468	protein phosphorylation
FxaC_4g04541.t1	MF_ARGOT	2.95087	0.554126	5524	ATP binding
FxaC_4g04560.t1	MF_ARGOT	6.91557	0.686539	16705	oxidoreductase activity, acting on paired donors, with incorporation or reduction of molecular oxygen
FxaC_4g04560.t1	EC_ARGOT	6.91557	0.686539	EC:1.14	GO:0016705
FxaC_4g04560.t1	BP_ARGOT	2.45246	0.532088	55114	oxidation-reduction process
FxaC_4g04560.t1	CC_ARGOT	0.226346	0.37378	16020	membrane
FxaC_4g04560.t1	MF_ARGOT	6.79514	0.6832	4497	monooxygenase activity
FxaC_4g04560.t1	BP_ARGOT	0.558358	0.413198	9805	coumarin biosynthetic process
FxaC_4g04560.t1	MF_ARGOT	6.45138	0.673502	5506	iron ion binding
FxaC_4g04560.t1	MF_ARGOT	5.28283	0.638434	20037	heme binding
FxaC_4g04560.t1	CC_ARGOT	0.190923	0.368145	5783	endoplasmic reticulum
FxaC_4g04560.t1	BP_ARGOT	0.436922	0.400677	9809	lignin biosynthetic process
FxaC_4g04560.t1	BP_ARGOT	0.404904	0.397094	9813	flavonoid biosynthetic process
FxaC_4g04560.t1	CC_ARGOT	0.134816	0.358014	16592	mediator complex
FxaC_4g04560.t1	CC_ARGOT	0.123668	0.355762	5739	mitochondrion
FxaC_4g04560.t1	BP_ARGOT	0.0951646	0.349492	6357	regulation of transcription by RNA polymerase II
FxaC_4g04560.t1	MF_ARGOT	0.244314	0.37647	42802	identical protein binding
FxaC_4g04560.t1	CC_ARGOT	0.0660653	0.342021	71944	cell periphery
FxaC_4g04560.t1	MF_ARGOT	0.125531	0.356145	3712	transcription coregulator activity
FxaC_4g04600.t1	MF_ARGOT	3.52379	0.577266	16819	hydrolase activity, acting on acid anhydrides, in sulfonyl-containing anhydrides
FxaC_4g04600.t1	EC_ARGOT	3.52379	0.577266	EC:3.6.2	GO:0016819
FxaC_4g04600.t1	BP_ARGOT	1.06275	0.454386	6790	sulfur compound metabolic process
FxaC_4g04600.t1	CC_ARGOT	0.374876	0.393602	5737	cytoplasm
FxaC_4g04600.t1	BP_ARGOT	1.00005	0.449904	9150	purine ribonucleotide metabolic process
FxaC_4g04630.t2	CC_ARGOT	4.16279	0.60095	5634	nucleus
FxaC_4g04630.t2	CC_ARGOT	0.0219866	0.32623	16021	integral component of membrane
FxaC_4g04630.t1	CC_ARGOT	4.16279	0.60095	5634	nucleus
FxaC_4g04630.t1	CC_ARGOT	0.0219866	0.32623	16021	integral component of membrane
FxaC_4g04640.t1	MF_ARGOT	3.91947	0.592162	47545	2-hydroxyglutarate dehydrogenase activity
FxaC_4g04640.t1	EC_ARGOT	3.91947	0.592162	EC:1.1.99.2	GO:0047545
FxaC_4g04640.t1	BP_ARGOT	2.45228	0.53208	55114	oxidation-reduction process
FxaC_4g04640.t1	CC_ARGOT	0.935035	0.445104	5739	mitochondrion
FxaC_4g04640.t1	MF_ARGOT	2.896	0.551796	3973	(S)-2-hydroxy-acid oxidase activity
FxaC_4g04640.t1	EC_ARGOT	2.896	0.551796	EC:1.1.3.15	GO:0003973
FxaC_4g04640.t1	MF_ARGOT	0.235105	0.375104	71949	FAD binding
FxaC_4g04640.t1	CC_ARGOT	0.0218879	0.326182	16021	integral component of membrane
FxaC_4g04640.t2	MF_ARGOT	3.91934	0.592157	47545	2-hydroxyglutarate dehydrogenase activity
FxaC_4g04640.t2	EC_ARGOT	3.91934	0.592157	EC:1.1.99.2	GO:0047545
FxaC_4g04640.t2	BP_ARGOT	2.45228	0.53208	55114	oxidation-reduction process
FxaC_4g04640.t2	CC_ARGOT	0.935002	0.445102	5739	mitochondrion
FxaC_4g04640.t2	MF_ARGOT	2.8959	0.551792	3973	(S)-2-hydroxy-acid oxidase activity
FxaC_4g04640.t2	EC_ARGOT	2.8959	0.551792	EC:1.1.3.15	GO:0003973
FxaC_4g04640.t2	MF_ARGOT	0.235096	0.375103	71949	FAD binding
FxaC_4g04640.t2	CC_ARGOT	0.0218871	0.326181	16021	integral component of membrane
FxaC_4g04670.t2	CC_ARGOT	0.82254	0.436388	16021	integral component of membrane
FxaC_4g04670.t1	CC_ARGOT	0.82232	0.43637	16021	integral component of membrane
FxaC_4g04680.t1	MF_ARGOT	8.45024	0.726786	8234	cysteine-type peptidase activity
FxaC_4g04680.t1	BP_ARGOT	4.34216	0.607266	6508	proteolysis
FxaC_4g04680.t1	CC_ARGOT	0.931561	0.444843	5634	nucleus
FxaC_4g04680.t1	BP_ARGOT	1.94699	0.507304	18205	peptidyl-lysine modification
FxaC_4g04680.t1	BP_ARGOT	1.70074	0.494059	70647	protein modification by small protein conjugation or removal
FxaC_4g04760.t1	BP_ARGOT	7.00123	0.688897	6397	mRNA processing
FxaC_4g04760.t1	MF_ARGOT	1.74123	0.496299	993	RNA polymerase II complex binding
FxaC_4g04760.t1	CC_ARGOT	1.23889	0.466315	16591	RNA polymerase II, holoenzyme
FxaC_4g04760.t1	BP_ARGOT	1.23678	0.466178	31123	RNA 3'-end processing
FxaC_4g04880.t1	BP_ARGOT	7.00196	0.688917	6397	mRNA processing
FxaC_4g04880.t1	MF_ARGOT	2.64374	0.540789	993	RNA polymerase II complex binding
FxaC_4g04880.t1	CC_ARGOT	1.88103	0.503843	16591	RNA polymerase II, holoenzyme
FxaC_4g04880.t1	MF_ARGOT	0.137454	0.358532	3887	DNA-directed DNA polymerase activity
FxaC_4g04880.t1	EC_ARGOT	0.137454	0.358532	EC:2.7.7.7	GO:0003887
FxaC_4g04880.t1	BP_ARGOT	1.87783	0.503673	31123	RNA 3'-end processing
FxaC_4g04880.t1	BP_ARGOT	0.11371	0.353663	71897	DNA biosynthetic process
FxaC_4g04880.t2	BP_ARGOT	7.00196	0.688917	6397	mRNA processing
FxaC_4g04880.t2	MF_ARGOT	2.64034	0.540637	993	RNA polymerase II complex binding
FxaC_4g04880.t2	CC_ARGOT	1.87861	0.503715	16591	RNA polymerase II, holoenzyme
FxaC_4g04880.t2	MF_ARGOT	0.137242	0.358491	3887	DNA-directed DNA polymerase activity
FxaC_4g04880.t2	EC_ARGOT	0.137242	0.358491	EC:2.7.7.7	GO:0003887
FxaC_4g04880.t2	BP_ARGOT	1.87542	0.503545	31123	RNA 3'-end processing
FxaC_4g04880.t2	BP_ARGOT	0.113535	0.353625	71897	DNA biosynthetic process
FxaC_4g05010.t1	CC_ARGOT	4.1629	0.600954	5634	nucleus
FxaC_4g05030.t1	MF_ARGOT	13.364	0.835505	42973	glucan endo-1,3-beta-D-glucosidase activity
FxaC_4g05030.t1	EC_ARGOT	13.364	0.835505	EC:3.2.1.39	GO:0042973
FxaC_4g05030.t1	BP_ARGOT	4.12853	0.599729	5975	carbohydrate metabolic process
FxaC_4g05030.t1	CC_ARGOT	2.0277	0.511461	46658	anchored component of plasma membrane
FxaC_4g05030.t1	CC_ARGOT	0.374603	0.393569	16021	integral component of membrane
FxaC_4g05030.t2	MF_ARGOT	13.364	0.835505	42973	glucan endo-1,3-beta-D-glucosidase activity
FxaC_4g05030.t2	EC_ARGOT	13.364	0.835505	EC:3.2.1.39	GO:0042973
FxaC_4g05030.t2	BP_ARGOT	4.12853	0.599729	5975	carbohydrate metabolic process
FxaC_4g05030.t2	CC_ARGOT	2.0277	0.511461	46658	anchored component of plasma membrane
FxaC_4g05030.t2	CC_ARGOT	0.374603	0.393569	16021	integral component of membrane
FxaC_4g05040.t1	BP_ARGOT	7.16435	0.693347	6352	DNA-templated transcription, initiation
FxaC_4g05040.t1	CC_ARGOT	4.16223	0.60093	5634	nucleus
FxaC_4g05040.t1	MF_ARGOT	3.19277	0.564148	3677	DNA binding
FxaC_4g05040.t1	MF_ARGOT	2.9008	0.552001	16251	RNA polymerase II general transcription initiation factor activity
FxaC_4g05040.t1	CC_ARGOT	1.71794	0.495014	785	chromatin
FxaC_4g05040.t1	CC_ARGOT	1.23294	0.465927	70013	intracellular organelle lumen
FxaC_4g05040.t1	CC_ARGOT	0.097714	0.350088	16021	integral component of membrane
FxaC_4g05040.t1	BP_ARGOT	2.10195	0.515213	6366	transcription by RNA polymerase II
FxaC_4g05040.t2	BP_ARGOT	7.16435	0.693347	6352	DNA-templated transcription, initiation
FxaC_4g05040.t2	CC_ARGOT	4.16223	0.60093	5634	nucleus
FxaC_4g05040.t2	MF_ARGOT	3.19277	0.564148	3677	DNA binding
FxaC_4g05040.t2	MF_ARGOT	2.9008	0.552001	16251	RNA polymerase II general transcription initiation factor activity
FxaC_4g05040.t2	CC_ARGOT	1.71794	0.495014	785	chromatin
FxaC_4g05040.t2	CC_ARGOT	1.23294	0.465927	70013	intracellular organelle lumen
FxaC_4g05040.t2	CC_ARGOT	0.097714	0.350088	16021	integral component of membrane
FxaC_4g05040.t2	BP_ARGOT	2.10195	0.515213	6366	transcription by RNA polymerase II
FxaC_4g05060.t1	MF_ARGOT	12.2869	0.813666	8108	UDP-glucose:hexose-1-phosphate uridylyltransferase activity
FxaC_4g05060.t1	EC_ARGOT	12.2869	0.813666	EC:2.7.7.12	GO:0008108
FxaC_4g05060.t1	KEGG_ARGOT	12.2869	0.813666	KEGG:R00955	GO:0008108
FxaC_4g05060.t1	BP_ARGOT	12.1903	0.81166	33499	galactose catabolic process via UDP-galactose
FxaC_4g05060.t1	MF_ARGOT	5.03621	0.630551	8270	zinc ion binding
FxaC_4g05060.t1	MF_ARGOT	2.00731	0.510419	43531	ADP binding
FxaC_4g05060.t1	MF_ARGOT	1.04671	0.453253	47345	ribose-5-phosphate adenylyltransferase activity
FxaC_4g05060.t1	EC_ARGOT	1.04671	0.453253	EC:2.7.7.35	GO:0047345
FxaC_4g05060.t1	KEGG_ARGOT	1.04671	0.453253	KEGG:R01052	GO:0047345
FxaC_4g05060.t1	BP_ARGOT	3.66868	0.582813	80040	positive regulation of cellular response to phosphate starvation
FxaC_4g05060.t1	MF_ARGOT	0.7659	0.431773	17103	UTP:galactose-1-phosphate uridylyltransferase activity
FxaC_4g05060.t1	EC_ARGOT	0.7659	0.431773	EC:2.7.7.10	GO:0017103
FxaC_4g05060.t1	KEGG_ARGOT	0.7659	0.431773	KEGG:R00502	GO:0017103
FxaC_4g05060.t1	BP_ARGOT	0.322492	0.387157	6006	glucose metabolic process
FxaC_4g05100.t1	MF_ARGOT	4.43386	0.610444	4672	protein kinase activity
FxaC_4g05100.t1	BP_ARGOT	4.24997	0.604036	6468	protein phosphorylation
FxaC_4g05100.t1	CC_ARGOT	0.705005	0.426617	5634	nucleus
FxaC_4g05100.t1	MF_ARGOT	2.45449	0.532182	5524	ATP binding
FxaC_4g05100.t1	CC_ARGOT	0.341012	0.389491	5737	cytoplasm
FxaC_4g05100.t1	CC_ARGOT	0.0155416	0.322801	16021	integral component of membrane
FxaC_4g05100.t1	BP_ARGOT	2.08946	0.514586	18209	peptidyl-serine modification
FxaC_4g05100.t1	BP_ARGOT	1.32976	0.472138	6897	endocytosis
FxaC_4g05130.t1	MF_ARGOT	13.2072	0.832382	4354	glutamate dehydrogenase (NADP+) activity
FxaC_4g05130.t1	EC_ARGOT	13.2072	0.832382	EC:1.4.1.4	GO:0004354
FxaC_4g05130.t1	BP_ARGOT	3.94744	0.593186	6520	cellular amino acid metabolic process
FxaC_4g05130.t1	CC_ARGOT	1.00882	0.450539	5739	mitochondrion
FxaC_4g05130.t1	MF_ARGOT	2.44168	0.531588	4352	glutamate dehydrogenase (NAD+) activity
FxaC_4g05130.t1	EC_ARGOT	2.44168	0.531588	EC:1.4.1.2	GO:0004352
FxaC_4g05130.t1	BP_ARGOT	2.36699	0.528091	55114	oxidation-reduction process
FxaC_4g05130.t1	MF_ARGOT	2.31173	0.525468	166	nucleotide binding
FxaC_4g05130.t1	BP_ARGOT	2.22251	0.521166	43649	dicarboxylic acid catabolic process
FxaC_4g05130.t1	CC_ARGOT	0.0348717	0.331815	5829	cytosol
FxaC_4g05130.t1	CC_ARGOT	0.0295505	0.32966	9536	plastid
FxaC_4g05130.t1	CC_ARGOT	0.00437973	0.314309	16021	integral component of membrane
FxaC_4g05130.t1	MF_ARGOT	0.232945	0.37478	50897	cobalt ion binding
FxaC_4g05130.t1	MF_ARGOT	0.173453	0.365172	5507	copper ion binding
FxaC_4g05130.t1	MF_ARGOT	0.106765	0.352144	8270	zinc ion binding
FxaC_4g05130.t1	BP_ARGOT	1.21252	0.464586	6995	cellular response to nitrogen starvation
FxaC_4g05130.t1	MF_ARGOT	0.0584758	0.339812	35639	purine ribonucleoside triphosphate binding
FxaC_4g05130.t1	BP_ARGOT	1.13695	0.459523	1901565	organonitrogen compound catabolic process
FxaC_4g05130.t1	MF_ARGOT	0.0561602	0.33911	97367	carbohydrate derivative binding
FxaC_4g05130.t1	BP_ARGOT	0.811875	0.435531	1901698	response to nitrogen compound
FxaC_4g05130.t1	BP_ARGOT	0.353325	0.391009	9646	response to absence of light
FxaC_4g05130.t1	BP_ARGOT	0.291104	0.383041	46686	response to cadmium ion
FxaC_4g05130.t1	BP_ARGOT	0.0349243	0.331835	51171	regulation of nitrogen compound metabolic process
FxaC_4g05130.t2	MF_ARGOT	13.2072	0.832382	4354	glutamate dehydrogenase (NADP+) activity
FxaC_4g05130.t2	EC_ARGOT	13.2072	0.832382	EC:1.4.1.4	GO:0004354
FxaC_4g05130.t2	BP_ARGOT	3.94744	0.593186	6520	cellular amino acid metabolic process
FxaC_4g05130.t2	CC_ARGOT	1.00882	0.450539	5739	mitochondrion
FxaC_4g05130.t2	MF_ARGOT	2.44168	0.531588	4352	glutamate dehydrogenase (NAD+) activity
FxaC_4g05130.t2	EC_ARGOT	2.44168	0.531588	EC:1.4.1.2	GO:0004352
FxaC_4g05130.t2	BP_ARGOT	2.36699	0.528091	55114	oxidation-reduction process
FxaC_4g05130.t2	MF_ARGOT	2.31173	0.525468	166	nucleotide binding
FxaC_4g05130.t2	BP_ARGOT	2.22251	0.521166	43649	dicarboxylic acid catabolic process
FxaC_4g05130.t2	CC_ARGOT	0.0348717	0.331815	5829	cytosol
FxaC_4g05130.t2	CC_ARGOT	0.0295505	0.32966	9536	plastid
FxaC_4g05130.t2	CC_ARGOT	0.00437973	0.314309	16021	integral component of membrane
FxaC_4g05130.t2	MF_ARGOT	0.232945	0.37478	50897	cobalt ion binding
FxaC_4g05130.t2	MF_ARGOT	0.173453	0.365172	5507	copper ion binding
FxaC_4g05130.t2	MF_ARGOT	0.106765	0.352144	8270	zinc ion binding
FxaC_4g05130.t2	BP_ARGOT	1.21252	0.464586	6995	cellular response to nitrogen starvation
FxaC_4g05130.t2	MF_ARGOT	0.0584758	0.339812	35639	purine ribonucleoside triphosphate binding
FxaC_4g05130.t2	BP_ARGOT	1.13695	0.459523	1901565	organonitrogen compound catabolic process
FxaC_4g05130.t2	MF_ARGOT	0.0561602	0.33911	97367	carbohydrate derivative binding
FxaC_4g05130.t2	BP_ARGOT	0.811875	0.435531	1901698	response to nitrogen compound
FxaC_4g05130.t2	BP_ARGOT	0.353325	0.391009	9646	response to absence of light
FxaC_4g05130.t2	BP_ARGOT	0.291104	0.383041	46686	response to cadmium ion
FxaC_4g05130.t2	BP_ARGOT	0.0349243	0.331835	51171	regulation of nitrogen compound metabolic process
FxaC_4g05140.t1	MF_ARGOT	13.2972	0.834176	42973	glucan endo-1,3-beta-D-glucosidase activity
FxaC_4g05140.t1	EC_ARGOT	13.2972	0.834176	EC:3.2.1.39	GO:0042973
FxaC_4g05140.t1	BP_ARGOT	4.10787	0.59899	5975	carbohydrate metabolic process
FxaC_4g05140.t1	CC_ARGOT	0.819199	0.43612	16021	integral component of membrane
FxaC_4g05180.t1	MF_ARGOT	5.89403	0.657211	51082	unfolded protein binding
FxaC_4g05180.t1	BP_ARGOT	5.13853	0.633844	6457	protein folding
FxaC_4g05180.t1	CC_ARGOT	0.110847	0.353042	16021	integral component of membrane
FxaC_4g05180.t1	MF_ARGOT	3.19221	0.564125	3677	DNA binding
FxaC_4g05180.t1	CC_ARGOT	0.0512106	0.337558	5737	cytoplasm
FxaC_4g05250.t1	CC_ARGOT	5.86032	0.656202	9507	chloroplast
FxaC_4g05310.t1	CC_ARGOT	0.820781	0.436247	16021	integral component of membrane
FxaC_4g05320.t1	CC_ARGOT	0.823233	0.436443	16021	integral component of membrane
FxaC_4g05330.t1	MF_ARGOT	8.19173	0.72028	3743	translation initiation factor activity
FxaC_4g05330.t1	BP_ARGOT	7.79213	0.710017	6413	translational initiation
FxaC_4g05330.t1	CC_ARGOT	3.22683	0.565528	16281	eukaryotic translation initiation factor 4F complex
FxaC_4g05330.t1	BP_ARGOT	7.61706	0.705438	6417	regulation of translation
FxaC_4g05330.t1	CC_ARGOT	0.718884	0.427811	5829	cytosol
FxaC_4g05330.t1	MF_ARGOT	3.04815	0.558204	340	RNA 7-methylguanosine cap binding
FxaC_4g05330.t1	CC_ARGOT	0.0765614	0.344876	16602	CCAAT-binding factor complex
FxaC_4g05330.t1	CC_ARGOT	0.0228494	0.326648	5634	nucleus
FxaC_4g05330.t1	MF_ARGOT	0.0274019	0.328736	8270	zinc ion binding
FxaC_4g05330.t1	MF_ARGOT	0.0258629	0.328051	3700	DNA-binding transcription factor activity
FxaC_4g05330.t1	CC_ARGOT	0.00451902	0.314461	16021	integral component of membrane
FxaC_4g05330.t1	MF_ARGOT	0.0175274	0.323923	3677	DNA binding
FxaC_4g05330.t1	BP_ARGOT	0.0392915	0.333482	6355	regulation of transcription, DNA-templated
FxaC_4g05380.t1	BP_ARGOT	17.4875	0.865007	10197	polar nucleus fusion
FxaC_4g05380.t1	CC_ARGOT	7.2996	0.696998	5794	Golgi apparatus
FxaC_4g05380.t1	MF_ARGOT	5.69742	0.651282	16757	transferase activity, transferring glycosyl groups
FxaC_4g05380.t1	EC_ARGOT	5.69742	0.651282	EC:2.4	GO:0016757
FxaC_4g05380.t1	CC_ARGOT	5.85883	0.656157	9507	chloroplast
FxaC_4g05380.t1	BP_ARGOT	15.4548	0.853504	48868	pollen tube development
FxaC_4g05380.t1	CC_ARGOT	0.822495	0.436384	16021	integral component of membrane
FxaC_4g05380.t1	BP_ARGOT	11.1671	0.789918	6004	fucose metabolic process
FxaC_4g05430.t1	MF_ARGOT	3.45592	0.574628	3723	RNA binding
FxaC_4g05432.t1	MF_ARGOT	2.53785	0.536013	46872	metal ion binding
FxaC_4g05432.t1	CC_ARGOT	0.226645	0.373826	16021	integral component of membrane
FxaC_4g05432.t1	CC_ARGOT	0.19761	0.369246	5789	endoplasmic reticulum membrane
FxaC_4g05460.t1	MF_ARGOT	5.16428	0.634668	8168	methyltransferase activity
FxaC_4g05460.t1	EC_ARGOT	5.16428	0.634668	EC:2.1.1	GO:0008168
FxaC_4g05460.t1	BP_ARGOT	5.00922	0.629676	32259	methylation
FxaC_4g05480.t1	CC_ARGOT	4.16101	0.600887	5634	nucleus
FxaC_4g05520.t1	BP_ARGOT	10.9537	0.78526	51260	protein homooligomerization
FxaC_4g05520.t1	MF_ARGOT	0.113509	0.35362	5515	protein binding
FxaC_4g05520.t1	BP_ARGOT	2.09292	0.51476	16567	protein ubiquitination
FxaC_4g05381.t1	BP_ARGOT	8.19399	0.720337	80037	negative regulation of cytokinin-activated signaling pathway
FxaC_4g05381.t1	MF_ARGOT	6.6235	0.678389	51879	Hsp90 protein binding
FxaC_4g05381.t1	CC_ARGOT	3.70681	0.584255	5634	nucleus
FxaC_4g05381.t1	CC_ARGOT	3.32581	0.569498	5829	cytosol
FxaC_4g05381.t1	BP_ARGOT	7.64061	0.706057	10449	root meristem growth
FxaC_4g05381.t1	MF_ARGOT	5.12656	0.633461	51087	chaperone binding
FxaC_4g05381.t1	BP_ARGOT	6.92466	0.68679	2000012	regulation of auxin polar transport
FxaC_4g05381.t1	BP_ARGOT	6.01533	0.66082	51131	chaperone-mediated protein complex assembly
FxaC_4g05381.t1	CC_ARGOT	0.213419	0.371779	101031	chaperone complex
FxaC_4g05381.t1	CC_ARGOT	0.19475	0.368777	9506	plasmodesma
FxaC_4g05381.t1	CC_ARGOT	0.107755	0.352364	16021	integral component of membrane
FxaC_4g05381.t1	BP_ARGOT	3.43716	0.573895	6457	protein folding
FxaC_4g05381.t1	CC_ARGOT	0.0406632	0.33398	5886	plasma membrane
FxaC_4g05381.t1	BP_ARGOT	3.21958	0.565235	10628	positive regulation of gene expression
FxaC_4g05381.t1	BP_ARGOT	0.150594	0.361047	9408	response to heat
FxaC_4g05550.t1	CC_ARGOT	0.822298	0.436368	16021	integral component of membrane
FxaC_4g05550.t3	CC_ARGOT	0.822298	0.436368	16021	integral component of membrane
FxaC_4g05630.t1	MF_ARGOT	5.14468	0.634041	8270	zinc ion binding
FxaC_4g05640.t1	MF_ARGOT	5.11606	0.633124	8270	zinc ion binding
FxaC_4g05660.t2	BP_ARGOT	4.71436	0.619967	43157	response to cation stress
FxaC_4g05660.t2	MF_ARGOT	4.37605	0.608444	4222	metalloendopeptidase activity
FxaC_4g05660.t2	EC_ARGOT	4.37605	0.608444	EC:3.4.24 EC:3.4.24.11 EC:3.4.24.14 EC:3.4.24.17 EC:3.4.24.18 EC:3.4.24.19 EC:3.4.24.21 EC:3.4.24.22 EC:3.4.24.23 EC:3.4.24.24 EC:3.4.24.35 EC:3.4.24.37 EC:3.4.24.55 EC:3.4.24.56 EC:3.4.24.57 EC:3.4.24.59 EC:3.4.24.61 EC:3.4.24.64 EC:3.4.24.69 EC:3.4.24.70 EC:3.4.24.71 EC:3.4.24.72	GO:0004222
FxaC_4g05660.t2	CC_ARGOT	1.38672	0.475686	9507	chloroplast
FxaC_4g05660.t2	BP_ARGOT	4.3968	0.609163	60359	response to ammonium ion
FxaC_4g05660.t2	BP_ARGOT	3.8331	0.588977	48564	photosystem I assembly
FxaC_4g05660.t2	CC_ARGOT	0.788979	0.433673	16021	integral component of membrane
FxaC_4g05660.t2	BP_ARGOT	3.78348	0.587131	10027	thylakoid membrane organization
FxaC_4g05660.t2	BP_ARGOT	3.62052	0.580982	9959	negative gravitropism
FxaC_4g05660.t2	BP_ARGOT	3.47616	0.575417	10207	photosystem II assembly
FxaC_4g05660.t2	MF_ARGOT	0.218845	0.372626	16740	transferase activity
FxaC_4g05660.t2	EC_ARGOT	0.218845	0.372626	EC:2	GO:0016740
FxaC_4g05660.t2	BP_ARGOT	3.32483	0.569459	9723	response to ethylene
FxaC_4g05660.t2	BP_ARGOT	3.14883	0.562356	9658	chloroplast organization
FxaC_4g05660.t2	BP_ARGOT	2.52685	0.535511	6508	proteolysis
FxaC_4g05660.t2	BP_ARGOT	2.33399	0.526528	9416	response to light stimulus
FxaC_4g05680.t1	BP_ARGOT	5.83613	0.655475	42631	cellular response to water deprivation
FxaC_4g05680.t1	CC_ARGOT	2.27145	0.523536	5829	cytosol
FxaC_4g05680.t1	BP_ARGOT	5.39103	0.641834	16567	protein ubiquitination
FxaC_4g05680.t1	BP_ARGOT	5.13337	0.633679	71472	cellular response to salt stress
FxaC_4g05700.t1	MF_ARGOT	3.34556	0.570284	22857	transmembrane transporter activity
FxaC_4g05700.t1	BP_ARGOT	2.89329	0.55168	55085	transmembrane transport
FxaC_4g05700.t1	CC_ARGOT	0.823323	0.43645	16021	integral component of membrane
FxaC_4g05700.t1	BP_ARGOT	1.55577	0.485809	6865	amino acid transport
FxaC_4g05760.t1	GN	n.d.	n.d.	n.d.	25495824
FxaC_4g05760.t1	CC_ARGOT	0.817981	0.436022	16021	integral component of membrane
FxaC_4g05780.t1	MF_ARGOT	10.9494	0.785165	4654	polyribonucleotide nucleotidyltransferase activity
FxaC_4g05780.t1	EC_ARGOT	10.9494	0.785165	EC:2.7.7.8	GO:0004654
FxaC_4g05780.t1	BP_ARGOT	8.88365	0.737475	6402	mRNA catabolic process
FxaC_4g05780.t1	CC_ARGOT	2.78714	0.547107	9570	chloroplast stroma
FxaC_4g05780.t1	MF_ARGOT	4.78715	0.622391	4518	nuclease activity
FxaC_4g05780.t1	CC_ARGOT	1.37872	0.475192	5829	cytosol
FxaC_4g05780.t1	MF_ARGOT	3.39946	0.572414	3723	RNA binding
FxaC_4g05780.t1	CC_ARGOT	0.910536	0.443253	5739	mitochondrion
FxaC_4g05780.t1	CC_ARGOT	0.0134255	0.321524	16021	integral component of membrane
FxaC_4g05780.t1	BP_ARGOT	4.62228	0.616873	90305	nucleic acid phosphodiester bond hydrolysis
FxaC_4g05780.t1	MF_ARGOT	1.21501	0.46475	140098	catalytic activity, acting on RNA
FxaC_4g05780.t1	BP_ARGOT	3.58702	0.579701	957	mitochondrial RNA catabolic process
FxaC_4g05780.t1	BP_ARGOT	3.43216	0.573699	965	mitochondrial RNA 3'-end processing
FxaC_4g05780.t1	MF_ARGOT	0.0683812	0.34267	5484	SNAP receptor activity
FxaC_4g05780.t1	BP_ARGOT	1.93648	0.506757	10323	negative regulation of isopentenyl diphosphate biosynthetic process, methylerythritol 4-phosphate pathway
FxaC_4g05780.t1	BP_ARGOT	1.62465	0.489774	16120	carotene biosynthetic process
FxaC_4g05780.t1	BP_ARGOT	1.60245	0.488506	16123	xanthophyll biosynthetic process
FxaC_4g05780.t1	BP_ARGOT	1.49744	0.482381	31425	chloroplast RNA processing
FxaC_4g05780.t1	BP_ARGOT	1.2012	0.463838	16036	cellular response to phosphate starvation
FxaC_4g05780.t1	BP_ARGOT	1.02932	0.452013	15995	chlorophyll biosynthetic process
FxaC_4g05780.t1	BP_ARGOT	0.0430328	0.334821	61025	membrane fusion
FxaC_4g05780.t1	BP_ARGOT	0.0388183	0.333308	6886	intracellular protein transport
FxaC_4g05780.t1	BP_ARGOT	0.0379694	0.332993	16192	vesicle-mediated transport
FxaC_4g05800.t1	MF_ARGOT	12.6579	0.821291	17176	phosphatidylinositol N-acetylglucosaminyltransferase activity
FxaC_4g05800.t1	EC_ARGOT	12.6579	0.821291	EC:2.4.1.198	GO:0017176
FxaC_4g05800.t1	BP_ARGOT	9.73894	0.75783	6506	GPI anchor biosynthetic process
FxaC_4g05800.t1	CC_ARGOT	3.67624	0.583099	506	glycosylphosphatidylinositol-N-acetylglucosaminyltransferase (GPI-GnT) complex
FxaC_4g05800.t1	MF_ARGOT	0.0505375	0.337342	70569	uridylyltransferase activity
FxaC_4g05800.t1	MF_ARGOT	0.0163422	0.323262	3677	DNA binding
FxaC_4g05800.t1	CC_ARGOT	0.761807	0.431433	16021	integral component of membrane
FxaC_4g05800.t1	BP_ARGOT	2.71266	0.543846	9846	pollen germination
FxaC_4g05800.t1	BP_ARGOT	2.67834	0.542329	9860	pollen tube growth
FxaC_4g05870.t1	BP_ARGOT	11.4546	0.796124	7219	Notch signaling pathway
FxaC_4g05870.t1	CC_ARGOT	7.86816	0.711989	139	Golgi membrane
FxaC_4g05870.t1	MF_ARGOT	7.32956	0.697802	4190	aspartic-type endopeptidase activity
FxaC_4g05870.t1	EC_ARGOT	7.32956	0.697802	EC:3.4.23 EC:3.4.23.1 EC:3.4.23.15 EC:3.4.23.20 EC:3.4.23.25 EC:3.4.23.32 EC:3.4.23.34 EC:3.4.23.35 EC:3.4.23.36 EC:3.4.23.4 EC:3.4.23.43 EC:3.4.23.5	GO:0004190
FxaC_4g05870.t1	BP_ARGOT	8.51366	0.728367	16485	protein processing
FxaC_4g05870.t1	CC_ARGOT	7.10205	0.691653	5789	endoplasmic reticulum membrane
FxaC_4g05870.t1	MF_ARGOT	0.0456385	0.335719	5096	GTPase activator activity
FxaC_4g05870.t1	CC_ARGOT	1.14502	0.460072	5798	Golgi-associated vesicle
FxaC_4g05870.t1	CC_ARGOT	1.13872	0.459644	5887	integral component of plasma membrane
FxaC_4g05870.t1	BP_ARGOT	0.0441071	0.335194	43547	positive regulation of GTPase activity
FxaC_4g05870.t1	CC_ARGOT	0.767468	0.431903	5634	nucleus
FxaC_4g05901.t1	MF_ARGOT	4.2884	0.605387	4672	protein kinase activity
FxaC_4g05901.t1	BP_ARGOT	4.11055	0.599086	6468	protein phosphorylation
FxaC_4g05901.t1	CC_ARGOT	0.529539	0.410361	16021	integral component of membrane
FxaC_4g05901.t1	MF_ARGOT	2.37397	0.52842	5524	ATP binding
FxaC_4g05901.t1	BP_ARGOT	0.116728	0.354308	18212	peptidyl-tyrosine modification
FxaC_4g05901.t1	MF_ARGOT	0.160584	0.362886	30247	polysaccharide binding
FxaC_4g05901.t1	MF_ARGOT	0.0949697	0.349446	5509	calcium ion binding
FxaC_4g05960.t1	CC_ARGOT	3.61664	0.580834	5634	nucleus
FxaC_4g05960.t1	BP_ARGOT	1.93638	0.506751	9909	regulation of flower development
FxaC_4g05960.t1	MF_ARGOT	0.0540022	0.338442	5543	phospholipid binding
FxaC_4g05960.t1	CC_ARGOT	0.0179186	0.324137	16021	integral component of membrane
FxaC_4g06020.t1	BP_ARGOT	14.9257	0.850388	10118	stomatal movement
FxaC_4g06020.t1	CC_ARGOT	4.15263	0.600588	5634	nucleus
FxaC_4g06020.t1	MF_ARGOT	2.77767	0.546695	3677	DNA binding
FxaC_4g06020.t1	BP_ARGOT	11.6031	0.7993	9651	response to salt stress
FxaC_4g06020.t1	BP_ARGOT	11.0312	0.786957	9733	response to auxin
FxaC_4g06020.t1	BP_ARGOT	10.9602	0.785401	9737	response to abscisic acid
FxaC_4g06040.t1	BP_ARGOT	6.199	0.666216	51301	cell division
FxaC_4g06040.t1	CC_ARGOT	0.822735	0.436403	16021	integral component of membrane
FxaC_4g06080.t1	CC_ARGOT	3.88491	0.590892	5634	nucleus
FxaC_4g06080.t1	MF_ARGOT	3.10694	0.560637	3677	DNA binding
FxaC_4g06080.t1	BP_ARGOT	1.68263	0.493048	10311	lateral root formation
FxaC_4g06080.t1	MF_ARGOT	0.0315704	0.330499	5515	protein binding
FxaC_4g06080.t1	CC_ARGOT	0.0192715	0.324857	16021	integral component of membrane
FxaC_4g06230.t1	MF_ARGOT	10.6548	0.778658	774	adenyl-nucleotide exchange factor activity
FxaC_4g06230.t1	CC_ARGOT	8.68592	0.732632	5759	mitochondrial matrix
FxaC_4g06230.t1	BP_ARGOT	6.6919	0.680314	6457	protein folding
FxaC_4g06230.t1	MF_ARGOT	9.98105	0.763427	51087	chaperone binding
FxaC_4g06230.t1	BP_ARGOT	6.43076	0.672912	50790	regulation of catalytic activity
FxaC_4g06230.t1	MF_ARGOT	9.05638	0.741662	42803	protein homodimerization activity
FxaC_4g06230.t1	BP_ARGOT	2.4516	0.532048	30150	protein import into mitochondrial matrix
FxaC_4g06230.t1	CC_ARGOT	2.44701	0.531835	5744	TIM23 mitochondrial import inner membrane translocase complex
FxaC_4g06230.t1	CC_ARGOT	1.41293	0.477294	9507	chloroplast
FxaC_4g06230.t1	MF_ARGOT	1.55899	0.485996	51082	unfolded protein binding
FxaC_4g06230.t1	MF_ARGOT	0.653287	0.42206	5507	copper ion binding
FxaC_4g06230.t1	MF_ARGOT	0.0287998	0.329341	19843	rRNA binding
FxaC_4g06230.t1	CC_ARGOT	0.845409	0.438206	9532	plastid stroma
FxaC_4g06230.t1	MF_ARGOT	0.0285316	0.329226	16853	isomerase activity
FxaC_4g06230.t1	EC_ARGOT	0.0285316	0.329226	EC:5	GO:0016853
FxaC_4g06230.t1	MF_ARGOT	0.019576	0.325016	3735	structural constituent of ribosome
FxaC_4g06230.t1	CC_ARGOT	0.810192	0.435395	9526	plastid envelope
FxaC_4g06230.t1	CC_ARGOT	0.549652	0.412349	9579	thylakoid
FxaC_4g06230.t1	CC_ARGOT	0.0161989	0.32318	5840	ribosome
FxaC_4g06230.t1	BP_ARGOT	0.0168239	0.323533	6412	translation
FxaC_4g06310.t1	MF_ARGOT	4.29147	0.605495	16301	kinase activity
FxaC_4g06310.t1	BP_ARGOT	3.5571	0.578551	16310	phosphorylation
FxaC_4g06310.t2	MF_ARGOT	4.29321	0.605555	16301	kinase activity
FxaC_4g06310.t2	BP_ARGOT	3.55854	0.578607	16310	phosphorylation
FxaC_4g06310.t3	MF_ARGOT	4.29147	0.605495	16301	kinase activity
FxaC_4g06310.t3	BP_ARGOT	3.5571	0.578551	16310	phosphorylation
FxaC_4g06310.t4	MF_ARGOT	4.29321	0.605555	16301	kinase activity
FxaC_4g06310.t4	BP_ARGOT	3.55854	0.578607	16310	phosphorylation
FxaC_4g06320.t1	CC_ARGOT	4.16214	0.600927	5634	nucleus
FxaC_4g06320.t1	CC_ARGOT	2.01323	0.510722	5737	cytoplasm
FxaC_4g06320.t2	MF_ARGOT	2.94579	0.553911	61631	ubiquitin conjugating enzyme activity
FxaC_4g06320.t2	EC_ARGOT	2.94579	0.553911	EC:2.3.2.23	GO:0061631
FxaC_4g06320.t2	BP_ARGOT	2.60245	0.538938	209	protein polyubiquitination
FxaC_4g06320.t2	CC_ARGOT	0.890927	0.441753	5634	nucleus
FxaC_4g06320.t2	BP_ARGOT	1.97388	0.508699	6511	ubiquitin-dependent protein catabolic process
FxaC_4g06320.t2	MF_ARGOT	2.88649	0.55139	5524	ATP binding
FxaC_4g06320.t2	CC_ARGOT	0.0252294	0.327763	16021	integral component of membrane
FxaC_4g06320.t2	MF_ARGOT	0.0819321	0.346262	16874	ligase activity
FxaC_4g06320.t2	EC_ARGOT	0.0819321	0.346262	EC:6	GO:0016874
FxaC_4g06320.t2	MF_ARGOT	0.0407979	0.334028	46872	metal ion binding
FxaC_4g06320.t2	BP_ARGOT	0.0791121	0.34554	35556	intracellular signal transduction
FxaC_4g06320.t3	MF_ARGOT	3.36581	0.571086	61631	ubiquitin conjugating enzyme activity
FxaC_4g06320.t3	EC_ARGOT	3.36581	0.571086	EC:2.3.2.23	GO:0061631
FxaC_4g06320.t3	BP_ARGOT	2.97352	0.555081	209	protein polyubiquitination
FxaC_4g06320.t3	CC_ARGOT	1.01796	0.451198	5634	nucleus
FxaC_4g06320.t3	BP_ARGOT	2.2452	0.522268	6511	ubiquitin-dependent protein catabolic process
FxaC_4g06320.t3	MF_ARGOT	2.84829	0.549752	5524	ATP binding
FxaC_4g06320.t3	CC_ARGOT	0.0268385	0.328487	16021	integral component of membrane
FxaC_4g06320.t3	MF_ARGOT	0.0849748	0.347026	16874	ligase activity
FxaC_4g06320.t3	EC_ARGOT	0.0849748	0.347026	EC:6	GO:0016874
FxaC_4g06320.t3	MF_ARGOT	0.0352166	0.331948	46872	metal ion binding
FxaC_4g06320.t3	BP_ARGOT	0.0682894	0.342644	35556	intracellular signal transduction
FxaC_4g06320.t4	MF_ARGOT	3.36581	0.571086	61631	ubiquitin conjugating enzyme activity
FxaC_4g06320.t4	EC_ARGOT	3.36581	0.571086	EC:2.3.2.23	GO:0061631
FxaC_4g06320.t4	BP_ARGOT	2.97352	0.555081	209	protein polyubiquitination
FxaC_4g06320.t4	CC_ARGOT	1.01796	0.451198	5634	nucleus
FxaC_4g06320.t4	BP_ARGOT	2.2452	0.522268	6511	ubiquitin-dependent protein catabolic process
FxaC_4g06320.t4	MF_ARGOT	2.84829	0.549752	5524	ATP binding
FxaC_4g06320.t4	CC_ARGOT	0.0268385	0.328487	16021	integral component of membrane
FxaC_4g06320.t4	MF_ARGOT	0.0849748	0.347026	16874	ligase activity
FxaC_4g06320.t4	EC_ARGOT	0.0849748	0.347026	EC:6	GO:0016874
FxaC_4g06320.t4	MF_ARGOT	0.0352166	0.331948	46872	metal ion binding
FxaC_4g06320.t4	BP_ARGOT	0.0682894	0.342644	35556	intracellular signal transduction
FxaC_4g06380.t1	MF_ARGOT	7.81082	0.710503	4713	protein tyrosine kinase activity
FxaC_4g06380.t1	EC_ARGOT	7.81082	0.710503	EC:2.7.10	GO:0004713
FxaC_4g06380.t1	BP_ARGOT	7.67831	0.707046	18108	peptidyl-tyrosine phosphorylation
FxaC_4g06380.t1	CC_ARGOT	0.671743	0.423706	16021	integral component of membrane
FxaC_4g06380.t1	MF_ARGOT	7.44221	0.700812	30246	carbohydrate binding
FxaC_4g06380.t1	CC_ARGOT	0.290744	0.382993	5886	plasma membrane
FxaC_4g06380.t1	MF_ARGOT	2.55725	0.536895	5524	ATP binding
FxaC_4g06380.t1	MF_ARGOT	0.33988	0.38935	106310	protein serine kinase activity
FxaC_4g06380.t1	EC_ARGOT	0.33988	0.38935	EC:2.7.11.1	GO:0106310
FxaC_4g06380.t1	MF_ARGOT	0.33988	0.38935	106311	protein threonine kinase activity
FxaC_4g06380.t1	EC_ARGOT	0.33988	0.38935	EC:2.7.11.1	GO:0106311
FxaC_4g06380.t1	MF_ARGOT	0.147795	0.360521	19199	transmembrane receptor protein kinase activity
FxaC_4g06390.t1	MF_ARGOT	8.34656	0.724189	8234	cysteine-type peptidase activity
FxaC_4g06390.t1	BP_ARGOT	4.28889	0.605404	6508	proteolysis
FxaC_4g06420.t1	MF_ARGOT	10.7309	0.780347	8526	phosphatidylinositol transfer activity
FxaC_4g06420.t1	BP_ARGOT	9.00313	0.740376	120009	intermembrane lipid transfer
FxaC_4g06420.t1	BP_ARGOT	7.29688	0.696925	15914	phospholipid transport
FxaC_4g06420.t1	MF_ARGOT	5.06848	0.631593	46404	ATP-dependent polydeoxyribonucleotide 5'-hydroxyl-kinase activity
FxaC_4g06420.t1	EC_ARGOT	5.06848	0.631593	EC:2.7.1.78	GO:0046404
FxaC_4g06420.t1	KEGG_ARGOT	5.06848	0.631593	KEGG:R03840	GO:0046404
FxaC_4g06420.t1	BP_ARGOT	1.11572	0.458072	16310	phosphorylation
FxaC_4g06470.t1	CC_ARGOT	11.1904	0.790423	31969	chloroplast membrane
FxaC_4g06470.t1	MF_ARGOT	9.76551	0.758447	16671	oxidoreductase activity, acting on a sulfur group of donors, disulfide as acceptor
FxaC_4g06470.t1	EC_ARGOT	9.76551	0.758447	EC:1.8.4	GO:0016671
FxaC_4g06470.t1	BP_ARGOT	2.44486	0.531735	55114	oxidation-reduction process
FxaC_4g06470.t1	CC_ARGOT	10.8264	0.782458	9570	chloroplast stroma
FxaC_4g06480.t1	MF_ARGOT	7.41359	0.700049	5509	calcium ion binding
FxaC_4g06480.t1	CC_ARGOT	0.0732163	0.343989	16021	integral component of membrane
FxaC_4g06540.t1	BP_ARGOT	6.99829	0.688816	6869	lipid transport
FxaC_4g06540.t1	MF_ARGOT	6.76297	0.682303	8289	lipid binding
FxaC_4g06540.t1	CC_ARGOT	0.408789	0.397536	16021	integral component of membrane
FxaC_4g06540.t1	MF_ARGOT	0.0931941	0.349026	15293	symporter activity
FxaC_4g06540.t1	CC_ARGOT	0.132804	0.357614	5576	extracellular region
FxaC_4g06540.t1	BP_ARGOT	0.0797641	0.345708	8643	carbohydrate transport
FxaC_4g06540.t1	BP_ARGOT	0.0331008	0.331117	55085	transmembrane transport
FxaC_4g06550.t1	MF_ARGOT	5.16048	0.634546	8168	methyltransferase activity
FxaC_4g06550.t1	EC_ARGOT	5.16048	0.634546	EC:2.1.1	GO:0008168
FxaC_4g06550.t1	BP_ARGOT	5.00553	0.629557	32259	methylation
FxaC_4g06550.t1	CC_ARGOT	2.00556	0.510329	9941	chloroplast envelope
FxaC_4g06550.t1	CC_ARGOT	1.42788	0.478205	9535	chloroplast thylakoid membrane
FxaC_4g06550.t1	CC_ARGOT	0.668471	0.423416	16021	integral component of membrane
FxaC_4g06550.t1	CC_ARGOT	0.475063	0.404779	5886	plasma membrane
FxaC_4g06560.t1	BP_ARGOT	8.71072	0.733242	469	cleavage involved in rRNA processing
FxaC_4g06560.t1	MF_ARGOT	5.21729	0.636357	4518	nuclease activity
FxaC_4g06560.t1	CC_ARGOT	2.80958	0.548081	5634	nucleus
FxaC_4g06560.t1	BP_ARGOT	6.10127	0.663355	42274	ribosomal small subunit biogenesis
FxaC_4g06560.t1	BP_ARGOT	5.06249	0.6314	90502	RNA phosphodiester bond hydrolysis, endonucleolytic
FxaC_4g06560.t1	MF_ARGOT	3.19516	0.564245	140098	catalytic activity, acting on RNA
FxaC_4g06560.t1	MF_ARGOT	2.53763	0.536003	46872	metal ion binding
FxaC_4g06610.t1	CC_ARGOT	12.8656	0.825513	9654	photosystem II oxygen evolving complex
FxaC_4g06610.t1	MF_ARGOT	7.41151	0.699994	5509	calcium ion binding
FxaC_4g06610.t1	BP_ARGOT	7.32625	0.697713	15979	photosynthesis
FxaC_4g06610.t1	CC_ARGOT	9.77803	0.758738	19898	extrinsic component of membrane
FxaC_4g06610.t1	MF_ARGOT	3.5897	0.579803	45156	electron transporter, transferring electrons within the cyclic electron transport pathway of photosynthesis activity
FxaC_4g06610.t1	BP_ARGOT	1.56511	0.486352	22900	electron transport chain
FxaC_4g06610.t1	CC_ARGOT	2.40381	0.529821	9507	chloroplast
FxaC_4g06610.t1	CC_ARGOT	1.03623	0.452507	55035	plastid thylakoid membrane
FxaC_4g06620.t1	MF_ARGOT	4.3158	0.606346	4672	protein kinase activity
FxaC_4g06620.t1	BP_ARGOT	4.13682	0.600025	6468	protein phosphorylation
FxaC_4g06620.t1	CC_ARGOT	0.666842	0.423271	16021	integral component of membrane
FxaC_4g06620.t1	CC_ARGOT	0.228281	0.374075	5886	plasma membrane
FxaC_4g06620.t1	CC_ARGOT	0.227544	0.373963	9506	plasmodesma
FxaC_4g06620.t1	MF_ARGOT	2.38914	0.529133	5524	ATP binding
FxaC_4g06620.t1	BP_ARGOT	0.456265	0.402779	18212	peptidyl-tyrosine modification
FxaC_4g06620.t1	MF_ARGOT	0.358036	0.391582	4888	transmembrane signaling receptor activity
FxaC_4g06641.t1	GN	n.d.	n.d.	n.d.	DJ1D
FxaC_4g06670.t1	CC_ARGOT	4.16283	0.600952	5634	nucleus
FxaC_4g06670.t1	CC_ARGOT	1.14021	0.459745	1990904	ribonucleoprotein complex
FxaC_4g06681.t1	MF_ARGOT	9.09977	0.742708	4523	RNA-DNA hybrid ribonuclease activity
FxaC_4g06681.t1	EC_ARGOT	9.09977	0.742708	EC:3.1.26.4	GO:0004523
FxaC_4g06681.t1	BP_ARGOT	7.49851	0.702307	90502	RNA phosphodiester bond hydrolysis, endonucleolytic
FxaC_4g06681.t1	BP_ARGOT	2.99742	0.556086	6278	RNA-dependent DNA biosynthetic process
FxaC_4g06681.t1	MF_ARGOT	3.08622	0.559782	3964	RNA-directed DNA polymerase activity
FxaC_4g06681.t1	EC_ARGOT	3.08622	0.559782	EC:2.7.7.49	GO:0003964
FxaC_4g06681.t1	MF_ARGOT	2.24105	0.522067	3676	nucleic acid binding
FxaC_4g06740.t1	BP_ARGOT	13.9232	0.844328	18026	peptidyl-lysine monomethylation
FxaC_4g06740.t1	MF_ARGOT	10.1869	0.768134	16279	protein-lysine N-methyltransferase activity
FxaC_4g06740.t1	CC_ARGOT	3.8105	0.588138	5634	nucleus
FxaC_4g06740.t1	CC_ARGOT	0.100218	0.350666	16021	integral component of membrane
FxaC_4g06750.t1	MF_ARGOT	3.96334	0.593766	46592	polyamine oxidase activity
FxaC_4g06750.t1	EC_ARGOT	3.96334	0.593766	EC:1.5.3.11	GO:0046592
FxaC_4g06750.t1	BP_ARGOT	3.23066	0.565683	6598	polyamine catabolic process
FxaC_4g06750.t1	CC_ARGOT	2.18865	0.51951	42579	microbody
FxaC_4g06750.t1	BP_ARGOT	2.45244	0.532087	55114	oxidation-reduction process
FxaC_4g06750.t1	MF_ARGOT	0.90607	0.442913	52901	spermine:oxygen oxidoreductase (spermidine-forming) activity
FxaC_4g06750.t1	EC_ARGOT	0.90607	0.442913	EC:1.5.3.13 EC:1.5.3.16 EC:1.5.3.17	GO:0052901
FxaC_4g06750.t1	KEGG_ARGOT	0.90607	0.442913	KEGG:R09076	GO:0052901
FxaC_4g06750.t1	MF_ARGOT	0.836859	0.437529	52893	N1-acetylspermine:oxygen oxidoreductase (propane-1,3-diamine-forming) activity
FxaC_4g06750.t1	EC_ARGOT	0.836859	0.437529	EC:1.5.3.14	GO:0052893
FxaC_4g06750.t1	MF_ARGOT	0.836859	0.437529	52896	spermidine oxidase (propane-1,3-diamine-forming) activity
FxaC_4g06750.t1	EC_ARGOT	0.836859	0.437529	EC:1.5.3.14	GO:0052896
FxaC_4g06750.t1	KEGG_ARGOT	0.836859	0.437529	KEGG:R01914	GO:0052896
FxaC_4g06750.t1	MF_ARGOT	0.836859	0.437529	52900	spermine oxidase (propane-1,3-diamine-forming) activity
FxaC_4g06750.t1	EC_ARGOT	0.836859	0.437529	EC:1.5.3.14	GO:0052900
FxaC_4g06750.t1	MF_ARGOT	0.678703	0.424321	52902	spermidine:oxygen oxidoreductase (3-aminopropanal-forming) activity
FxaC_4g06750.t1	EC_ARGOT	0.678703	0.424321	EC:1.5.3.13 EC:1.5.3.17	GO:0052902
FxaC_4g06750.t1	KEGG_ARGOT	0.678703	0.424321	KEGG:R09077	GO:0052902
FxaC_4g06750.t1	MF_ARGOT	0.674925	0.423987	52904	N1-acetylspermidine:oxygen oxidoreductase (3-acetamidopropanal-forming) activity
FxaC_4g06750.t1	EC_ARGOT	0.674925	0.423987	EC:1.5.3.13 EC:1.5.3.17	GO:0052904
FxaC_4g06750.t1	KEGG_ARGOT	0.674925	0.423987	KEGG:R09074	GO:0052904
FxaC_4g06750.t1	MF_ARGOT	0.63895	0.420765	52903	N1-acetylspermine:oxygen oxidoreductase (3-acetamidopropanal-forming) activity
FxaC_4g06750.t1	EC_ARGOT	0.63895	0.420765	EC:1.5.3.13 EC:1.5.3.17	GO:0052903
FxaC_4g06750.t1	KEGG_ARGOT	0.63895	0.420765	KEGG:R03899	GO:0052903
FxaC_4g06750.t1	MF_ARGOT	0.298842	0.384076	52894	norspermine:oxygen oxidoreductase activity
FxaC_4g06750.t1	EC_ARGOT	0.298842	0.384076	EC:1.5.3.16	GO:0052894
FxaC_4g06750.t1	BP_ARGOT	0.43966	0.400978	8215	spermine metabolic process
FxaC_4g06750.t1	MF_ARGOT	0.105091	0.351771	3924	GTPase activity
FxaC_4g06750.t1	MF_ARGOT	0.0931571	0.349017	5525	GTP binding
FxaC_4g06750.t1	BP_ARGOT	0.302766	0.384595	1903601	thermospermine metabolic process
FxaC_4g06750.t1	MF_ARGOT	0.092941	0.348966	50660	flavin adenine dinucleotide binding
FxaC_4g06760.t1	MF_ARGOT	4.7362	0.620696	16874	ligase activity
FxaC_4g06760.t1	EC_ARGOT	4.7362	0.620696	EC:6	GO:0016874
FxaC_4g06770.t1	MF_ARGOT	4.73629	0.620699	16874	ligase activity
FxaC_4g06770.t1	EC_ARGOT	4.73629	0.620699	EC:6	GO:0016874
FxaC_4g06820.t1	BP_ARGOT	9.1649	0.744272	6353	DNA-templated transcription, termination
FxaC_4g06820.t1	MF_ARGOT	8.12817	0.718664	3690	double-stranded DNA binding
FxaC_4g06820.t1	BP_ARGOT	3.63786	0.581642	6355	regulation of transcription, DNA-templated
FxaC_4g06820.t1	BP_ARGOT	1.00218	0.450058	32502	developmental process
FxaC_4g06830.t1	CC_ARGOT	1.50482	0.482819	5794	Golgi apparatus
FxaC_4g06830.t1	BP_ARGOT	0.0304654	0.330044	51301	cell division
FxaC_4g06830.t1	CC_ARGOT	1.43361	0.478553	5783	endoplasmic reticulum
FxaC_4g06830.t1	CC_ARGOT	0.740591	0.429656	16021	integral component of membrane
FxaC_4g06830.t1	CC_ARGOT	0.546751	0.412065	5886	plasma membrane
FxaC_4g06830.t1	CC_ARGOT	0.0200244	0.325247	5634	nucleus
FxaC_4g06900.t1	MF_ARGOT	8.33498	0.723898	8234	cysteine-type peptidase activity
FxaC_4g06900.t1	BP_ARGOT	4.28293	0.605195	6508	proteolysis
FxaC_4g06910.t1	MF_ARGOT	8.29447	0.722878	8234	cysteine-type peptidase activity
FxaC_4g06910.t1	BP_ARGOT	4.26212	0.604464	6508	proteolysis
FxaC_4g06910.t1	MF_ARGOT	6.75858	0.68218	8483	transaminase activity
FxaC_4g06910.t1	EC_ARGOT	6.75858	0.68218	EC:2.6.1	GO:0008483
FxaC_4g06920.t1	MF_ARGOT	5.11543	0.633103	8270	zinc ion binding
FxaC_4g06940.t1	MF_ARGOT	7.74348	0.70875	3899	DNA-directed 5'-3' RNA polymerase activity
FxaC_4g06940.t1	EC_ARGOT	7.74348	0.70875	EC:2.7.7.6	GO:0003899
FxaC_4g06940.t1	BP_ARGOT	5.52306	0.645937	32774	RNA biosynthetic process
FxaC_4g06960.t1	BP_ARGOT	3.54907	0.578242	6355	regulation of transcription, DNA-templated
FxaC_4g06960.t1	MF_ARGOT	3.11504	0.560971	3677	DNA binding
FxaC_4g06960.t1	CC_ARGOT	0.25729	0.378351	16021	integral component of membrane
FxaC_4g06970.t1	BP_ARGOT	3.04025	0.557875	45492	xylan biosynthetic process
FxaC_4g06970.t1	CC_ARGOT	1.52158	0.483808	5794	Golgi apparatus
FxaC_4g06970.t1	MF_ARGOT	1.33652	0.472563	16407	acetyltransferase activity
FxaC_4g06970.t1	CC_ARGOT	0.744887	0.430018	16021	integral component of membrane
FxaC_4g06970.t1	CC_ARGOT	0.47547	0.404822	70013	intracellular organelle lumen
FxaC_4g06990.t1	CC_ARGOT	0.815068	0.435788	16021	integral component of membrane
FxaC_4g07090.t1	MF_ARGOT	5.389	0.64177	4672	protein kinase activity
FxaC_4g07090.t1	BP_ARGOT	5.1655	0.634707	6468	protein phosphorylation
FxaC_4g07090.t1	CC_ARGOT	0.748224	0.430298	16021	integral component of membrane
FxaC_4g07090.t1	CC_ARGOT	0.388103	0.395157	5886	plasma membrane
FxaC_4g07090.t1	MF_ARGOT	2.98323	0.55549	5524	ATP binding
FxaC_4g07090.t1	BP_ARGOT	0.21178	0.37152	18212	peptidyl-tyrosine modification
FxaC_4g07090.t1	BP_ARGOT	0.0963963	0.349781	43086	negative regulation of catalytic activity
FxaC_4g07090.t1	MF_ARGOT	0.113135	0.353539	30247	polysaccharide binding
FxaC_4g07090.t1	MF_ARGOT	0.105875	0.351946	4857	enzyme inhibitor activity
FxaC_4g07090.t1	BP_ARGOT	0.0426281	0.334679	7166	cell surface receptor signaling pathway
FxaC_4g07090.t1	MF_ARGOT	0.0794951	0.345639	5509	calcium ion binding
FxaC_4g07180.t1	CC_ARGOT	11.3171	0.793165	9512	cytochrome b6f complex
FxaC_4g07180.t1	BP_ARGOT	2.45217	0.532075	55114	oxidation-reduction process
FxaC_4g07180.t1	MF_ARGOT	0.371282	0.393175	19904	protein domain specific binding
FxaC_4g07180.t1	MF_ARGOT	0.0700287	0.343124	3677	DNA binding
FxaC_4g07180.t1	CC_ARGOT	0.823226	0.436443	16021	integral component of membrane
FxaC_4g07180.t1	CC_ARGOT	0.27504	0.380849	9535	chloroplast thylakoid membrane
FxaC_4g07180.t1	CC_ARGOT	0.174579	0.365368	42579	microbody
FxaC_4g07180.t1	CC_ARGOT	0.0912924	0.348572	5634	nucleus
FxaC_4g07190.t1	BP_ARGOT	12.3792	0.815573	32447	protein urmylation
FxaC_4g07190.t1	CC_ARGOT	6.0232	0.661053	5829	cytosol
FxaC_4g07190.t1	MF_ARGOT	2.75675	0.545782	31386	protein tag
FxaC_4g07190.t1	BP_ARGOT	10.6858	0.779346	34227	tRNA thio-modification
FxaC_4g07190.t1	EC_ARGOT	10.6858	0.779346	EC:2.8.1.4	GO:0034227
FxaC_4g07190.t1	MF_ARGOT	0.0255467	0.327908	16887	ATPase activity
FxaC_4g07190.t1	EC_ARGOT	0.0255467	0.327908	EC:3.6.1.3	GO:0016887
FxaC_4g07190.t1	BP_ARGOT	8.81117	0.735706	2098	tRNA wobble uridine modification
FxaC_4g07190.t1	CC_ARGOT	0.806566	0.435103	5634	nucleus
FxaC_4g07190.t1	MF_ARGOT	0.0167862	0.323512	5524	ATP binding
FxaC_4g07190.t1	CC_ARGOT	0.0516271	0.337692	5777	peroxisome
FxaC_4g07190.t1	CC_ARGOT	0.0119181	0.320552	16021	integral component of membrane
FxaC_4g07190.t1	MF_ARGOT	0.0132413	0.321408	8168	methyltransferase activity
FxaC_4g07190.t1	EC_ARGOT	0.0132413	0.321408	EC:2.1.1	GO:0008168
FxaC_4g07190.t1	BP_ARGOT	0.0753141	0.344548	16560	protein import into peroxisome matrix, docking
FxaC_4g07280.t1	MF_ARGOT	11.6159	0.799572	4650	polygalacturonase activity
FxaC_4g07280.t1	EC_ARGOT	11.6159	0.799572	EC:3.2.1.15	GO:0004650
FxaC_4g07280.t1	CC_ARGOT	8.62699	0.731178	5618	cell wall
FxaC_4g07280.t1	BP_ARGOT	4.12841	0.599725	5975	carbohydrate metabolic process
FxaC_4g07280.t1	CC_ARGOT	0.339133	0.389257	5576	extracellular region
FxaC_4g07280.t1	MF_ARGOT	0.733623	0.429066	47911	galacturan 1,4-alpha-galacturonidase activity
FxaC_4g07280.t1	EC_ARGOT	0.733623	0.429066	EC:3.2.1.67	GO:0047911
FxaC_4g07280.t1	BP_ARGOT	0.398366	0.396345	71555	cell wall organization
FxaC_4g07280.t1	MF_ARGOT	0.177464	0.365868	4523	RNA-DNA hybrid ribonuclease activity
FxaC_4g07280.t1	EC_ARGOT	0.177464	0.365868	EC:3.1.26.4	GO:0004523
FxaC_4g07280.t1	BP_ARGOT	0.146236	0.360226	90502	RNA phosphodiester bond hydrolysis, endonucleolytic
FxaC_4g07280.t1	MF_ARGOT	0.0822432	0.346341	16829	lyase activity
FxaC_4g07280.t1	EC_ARGOT	0.0822432	0.346341	EC:4	GO:0016829
FxaC_4g07280.t1	MF_ARGOT	0.0437051	0.335055	3676	nucleic acid binding
FxaC_4g07290.t1	MF_ARGOT	5.15631	0.634413	8270	zinc ion binding
FxaC_4g07290.t1	MF_ARGOT	5.10386	0.632732	16746	transferase activity, transferring acyl groups
FxaC_4g07290.t1	EC_ARGOT	5.10386	0.632732	EC:2.3	GO:0016746
FxaC_4g07290.t1	MF_ARGOT	2.24036	0.522033	3676	nucleic acid binding
FxaC_4g07320.t1	BP_ARGOT	5.61992	0.648917	8535	respiratory chain complex IV assembly
FxaC_4g07320.t1	MF_ARGOT	2.18991	0.519572	5507	copper ion binding
FxaC_4g07320.t1	CC_ARGOT	2.01499	0.510812	5739	mitochondrion
FxaC_4g07320.t1	BP_ARGOT	3.60012	0.580202	33108	mitochondrial respiratory chain complex assembly
FxaC_4g07320.t1	CC_ARGOT	1.03487	0.45241	19866	organelle inner membrane
FxaC_4g07320.t1	BP_ARGOT	2.18354	0.519259	6878	cellular copper ion homeostasis
FxaC_4g07320.t1	BP_ARGOT	1.98555	0.509301	6825	copper ion transport
FxaC_4g07320.t1	CC_ARGOT	0.802797	0.434798	16021	integral component of membrane
FxaC_4g07320.t1	BP_ARGOT	1.6983	0.493923	9793	embryo development ending in seed dormancy
FxaC_4g07340.t1	MF_ARGOT	3.5414	0.577946	3723	RNA binding
FxaC_4g07340.t1	CC_ARGOT	2.45911	0.532396	1990904	ribonucleoprotein complex
FxaC_4g07340.t1	BP_ARGOT	0.746951	0.430191	48510	regulation of timing of transition from vegetative to reproductive phase
FxaC_4g07340.t1	BP_ARGOT	0.741746	0.429753	80113	regulation of seed growth
FxaC_4g07340.t1	CC_ARGOT	0.590444	0.416272	5634	nucleus
FxaC_4g07340.t1	BP_ARGOT	0.610981	0.418196	9909	regulation of flower development
FxaC_4g07340.t1	MF_ARGOT	0.172606	0.365025	4523	RNA-DNA hybrid ribonuclease activity
FxaC_4g07340.t1	EC_ARGOT	0.172606	0.365025	EC:3.1.26.4	GO:0004523
FxaC_4g07340.t1	BP_ARGOT	0.534034	0.410809	8361	regulation of cell size
FxaC_4g07340.t1	CC_ARGOT	0.141951	0.359406	5737	cytoplasm
FxaC_4g07340.t1	CC_ARGOT	0.0440919	0.335189	16021	integral component of membrane
FxaC_4g07340.t1	BP_ARGOT	0.46503	0.403716	48026	positive regulation of mRNA splicing, via spliceosome
FxaC_4g07340.t1	BP_ARGOT	0.142233	0.35946	90502	RNA phosphodiester bond hydrolysis, endonucleolytic
FxaC_4g07350.t1	MF_ARGOT	6.12033	0.663915	43565	sequence-specific DNA binding
FxaC_4g07350.t1	CC_ARGOT	4.05491	0.597086	5634	nucleus
FxaC_4g07350.t1	BP_ARGOT	3.54384	0.57804	6355	regulation of transcription, DNA-templated
FxaC_4g07350.t1	MF_ARGOT	4.58969	0.61577	3700	DNA-binding transcription factor activity
FxaC_4g07350.t1	CC_ARGOT	0.00343014	0.313204	16021	integral component of membrane
FxaC_4g07370.t1	BP_ARGOT	10.0796	0.765686	2000280	regulation of root development
FxaC_4g07370.t1	MF_ARGOT	5.78285	0.653871	46983	protein dimerization activity
FxaC_4g07370.t1	CC_ARGOT	3.45673	0.57466	5634	nucleus
FxaC_4g07370.t1	MF_ARGOT	2.78919	0.547197	3700	DNA-binding transcription factor activity
FxaC_4g07370.t1	BP_ARGOT	2.15362	0.517784	6355	regulation of transcription, DNA-templated
FxaC_4g07370.t1	MF_ARGOT	0.533819	0.410787	3677	DNA binding
FxaC_4g07420.t1	BP_ARGOT	4.12855	0.599729	5975	carbohydrate metabolic process
FxaC_4g07420.t1	MF_ARGOT	3.41815	0.573149	47268	galactinol-raffinose galactosyltransferase activity
FxaC_4g07420.t1	EC_ARGOT	3.41815	0.573149	EC:2.4.1.67	GO:0047268
FxaC_4g07420.t1	CC_ARGOT	0.038842	0.333317	5737	cytoplasm
FxaC_4g07420.t1	BP_ARGOT	0.037228	0.332716	1901576	organic substance biosynthetic process
FxaC_4g07430.t1	BP_ARGOT	10.8641	0.78329	32981	mitochondrial respiratory chain complex I assembly
FxaC_4g07430.t1	CC_ARGOT	4.14959	0.60048	5743	mitochondrial inner membrane
FxaC_4g07430.t1	MF_ARGOT	0.0264649	0.328321	5515	protein binding
FxaC_4g07430.t1	CC_ARGOT	3.50546	0.576556	5634	nucleus
FxaC_4g07430.t1	CC_ARGOT	0.0352668	0.331968	5829	cytosol
FxaC_4g07450.t1	MF_ARGOT	1.7955	0.499263	3676	nucleic acid binding
FxaC_4g07450.t1	CC_ARGOT	0.419518	0.398746	5634	nucleus
FxaC_4g07450.t1	BP_ARGOT	0.0708969	0.343362	6364	rRNA processing
FxaC_4g07450.t1	CC_ARGOT	0.0704275	0.343233	5829	cytosol
FxaC_4g07450.t1	CC_ARGOT	0.0129152	0.321201	5886	plasma membrane
FxaC_4g07450.t1	CC_ARGOT	0.00881566	0.318333	16021	integral component of membrane
FxaC_4g07510.t1	MF_ARGOT	8.46586	0.727176	8234	cysteine-type peptidase activity
FxaC_4g07510.t1	BP_ARGOT	4.35019	0.607545	6508	proteolysis
FxaC_4g07540.t1	BP_ARGOT	6.74071	0.681681	10019	chloroplast-nucleus signaling pathway
FxaC_4g07540.t1	CC_ARGOT	4.31104	0.606179	9507	chloroplast
FxaC_4g07540.t1	MF_ARGOT	1.11926	0.458314	3677	DNA binding
FxaC_4g07540.t1	BP_ARGOT	6.18737	0.665877	31930	mitochondria-nucleus signaling pathway
FxaC_4g07540.t1	MF_ARGOT	0.818729	0.436082	8865	fructokinase activity
FxaC_4g07540.t1	EC_ARGOT	0.818729	0.436082	EC:2.7.1.4	GO:0008865
FxaC_4g07540.t1	CC_ARGOT	0.390292	0.395411	5829	cytosol
FxaC_4g07540.t1	CC_ARGOT	0.17102	0.364747	16021	integral component of membrane
FxaC_4g07540.t1	BP_ARGOT	0.741637	0.429744	19252	starch biosynthetic process
FxaC_4g07540.t1	BP_ARGOT	0.737814	0.429421	6000	fructose metabolic process
FxaC_4g07540.t1	BP_ARGOT	0.50658	0.408045	46835	carbohydrate phosphorylation
FxaC_4g07550.t2	MF_ARGOT	6.7926	0.683129	30246	carbohydrate binding
FxaC_4g07550.t2	CC_ARGOT	3.40324	0.572563	9505	plant-type cell wall
FxaC_4g07550.t2	BP_ARGOT	0.115347	0.354014	6508	proteolysis
FxaC_4g07550.t2	CC_ARGOT	2.33273	0.526468	5774	vacuolar membrane
FxaC_4g07550.t2	MF_ARGOT	1.2663	0.468094	3729	mRNA binding
FxaC_4g07550.t2	CC_ARGOT	1.91978	0.505883	5783	endoplasmic reticulum
FxaC_4g07550.t2	CC_ARGOT	1.8215	0.500666	5794	Golgi apparatus
FxaC_4g07550.t2	MF_ARGOT	0.212937	0.371703	4180	carboxypeptidase activity
FxaC_4g07550.t2	EC_ARGOT	0.212937	0.371703	EC:3.4.17.11	GO:0004180
FxaC_4g07550.t2	CC_ARGOT	0.772769	0.432341	42175	nuclear outer membrane-endoplasmic reticulum membrane network
FxaC_4g07550.t2	CC_ARGOT	0.637857	0.420665	31984	organelle subcompartment
FxaC_4g07550.t2	CC_ARGOT	0.421325	0.398949	16021	integral component of membrane
FxaC_4g07550.t2	CC_ARGOT	0.170401	0.364638	5829	cytosol
FxaC_4g07550.t4	MF_ARGOT	5.57553	0.647554	30246	carbohydrate binding
FxaC_4g07550.t4	CC_ARGOT	1.448	0.479423	5783	endoplasmic reticulum
FxaC_4g07550.t4	MF_ARGOT	0.140555	0.359136	3729	mRNA binding
FxaC_4g07550.t4	CC_ARGOT	1.34794	0.473278	42175	nuclear outer membrane-endoplasmic reticulum membrane network
FxaC_4g07550.t4	CC_ARGOT	1.11261	0.457858	31984	organelle subcompartment
FxaC_4g07550.t4	CC_ARGOT	0.905646	0.44288	31090	organelle membrane
FxaC_4g07550.t4	CC_ARGOT	0.616654	0.418722	16021	integral component of membrane
FxaC_4g07550.t4	CC_ARGOT	0.377748	0.393942	9505	plant-type cell wall
FxaC_4g07550.t4	CC_ARGOT	0.236738	0.375348	5773	vacuole
FxaC_4g07550.t4	CC_ARGOT	0.202181	0.369988	5794	Golgi apparatus
[truncated: 625,815+ more rows]
