# Supplementary material for: Reannotation of the cultivated strawberry genome and establishment of a strawberry genome database
Source: Hortic Res. 2021 Mar 1;8:41. doi: 10.1038/s41438-021-00476-4 (PMC7917095; doi:10.1038/s41438-021-00476-4)
Supplement: Supplementary file 6 — Dataset 5 [file 41438_2021_476_MOESM6_ESM.xlsx]

## Sheet: Summary
Table S2. Comparison of transcription factors and protein kinases betweem v1.0.a1 and v1.0.a2.
Notes:
Sheet1: The number of genes in each family of transcription factors, transcription regulators, and protein kinases in the two annotation versions.
Sheet2: The list of transcription factors in v1.0.a1 and v1.0.a2.
Sheet3: The list of transcription regulators in v1.0.a1 and v1.0.a2.
Sheet4: The list of protein kinases in v1.0.a1 and v1.0.a2.
Family name	v1.0.a1	v1.0.a2	Classification
AP2/ERF-AP2	60	44	Transcription factor
AP2/ERF-ERF	414	427	Transcription factor
AP2/ERF-RAV	19	17	Transcription factor
Alfin-like	20	17	Transcription factor
B3	223	232	Transcription factor
B3-ARF	65	70	Transcription factor
BBR-BPC	11	11	Transcription factor
BES1	28	28	Transcription factor
BSD	0	1	Transcription factor
C2C2-CO-like	30	32	Transcription factor
C2C2-Dof	101	98	Transcription factor
C2C2-GATA	73	73	Transcription factor
C2C2-LSD	10	7	Transcription factor
C2C2-YABBY	25	26	Transcription factor
C2H2	343	343	Transcription factor
C3H	183	184	Transcription factor
CAMTA	13	15	Transcription factor
CPP	19	21	Transcription factor
CSD	11	13	Transcription factor
DBB	10	12	Transcription factor
DBP	8	9	Transcription factor
E2F-DP	26	25	Transcription factor
EIL	14	16	Transcription factor
FAR1	41	163	Transcription factor
GARP-ARR-B	24	24	Transcription factor
GARP-G2-like	112	119	Transcription factor
GRAS	189	194	Transcription factor
GRF	44	45	Transcription factor
GeBP	25	26	Transcription factor
HB-BELL	34	40	Transcription factor
HB-HD-ZIP	125	122	Transcription factor
HB-KNOX	33	35	Transcription factor
HB-PHD	8	8	Transcription factor
HB-WOX	64	64	Transcription factor
HB-other	41	41	Transcription factor
HRT	5	12	Transcription factor
HSF	74	74	Transcription factor
LFY	9	9	Transcription factor
LIM	23	23	Transcription factor
LOB	138	138	Transcription factor
MADS-M-type	136	129	Transcription factor
MADS-MIKC	117	118	Transcription factor
MYB	414	440	Transcription factor
MYB-related	259	236	Transcription factor
NAC	417	404	Transcription factor
NF-X1	7	7	Transcription factor
NF-YA	27	27	Transcription factor
NF-YB	46	48	Transcription factor
NF-YC	32	33	Transcription factor
OFP	55	49	Transcription factor
PLATZ	37	38	Transcription factor
RWP-RK	37	37	Transcription factor
S1Fa-like	4	4	Transcription factor
SAP	3	3	Transcription factor
SBP	67	70	Transcription factor
SRS	20	21	Transcription factor
STAT	3	4	Transcription factor
TCP	71	75	Transcription factor
TUB	30	31	Transcription factor
Tify	49	50	Transcription factor
Trihelix	108	115	Transcription factor
ULT	5	5	Transcription factor
VOZ	8	8	Transcription factor
WRKY	256	254	Transcription factor
Whirly	5	5	Transcription factor
bHLH	384	391	Transcription factor
bZIP	192	198	Transcription factor
zf-HD	41	37	Transcription factor
ARID	46	45	Transcriptional regulators
AUX/IAA	79	82	Transcriptional regulators
DDT	16	15	Transcriptional regulators
GNAT	95	103	Transcriptional regulators
HMG	38	34	Transcriptional regulators
IWS1	31	32	Transcriptional regulators
Jumonji	72	71	Transcriptional regulators
LUG	17	18	Transcriptional regulators
MBF1	9	9	Transcriptional regulators
MED6	3	3	Transcriptional regulators
MED7	7	7	Transcriptional regulators
Others	220	219	Transcriptional regulators
PHD	118	135	Transcriptional regulators
RB	4	4	Transcriptional regulators
Rcd1-like	12	12	Transcriptional regulators
SET	130	135	Transcriptional regulators
SNF2	117	116	Transcriptional regulators
SOH1	6	6	Transcriptional regulators
SWI/SNF-BAF60b	53	53	Transcriptional regulators
SWI/SNF-SWI3	14	16	Transcriptional regulators
TAZ	20	22	Transcriptional regulators
TRAF	83	76	Transcriptional regulators
mTERF	139	127	Transcriptional regulators
AGC-Pl	6	8	Protein kinases
AGC_MAST	9	7	Protein kinases
AGC_NDR	24	25	Protein kinases
AGC_PDK1	7	7	Protein kinases
AGC_PKA-PKG	5	5	Protein kinases
AGC_RSK-2	58	62	Protein kinases
Aur	21	18	Protein kinases
BUB	1	3	Protein kinases
CAMK_AMPK	6	6	Protein kinases
CAMK_CAMK1-DCAMKL	2	3	Protein kinases
CAMK_CAMKL-CHK1	69	68	Protein kinases
CAMK_CAMKL-LKB	5	5	Protein kinases
CAMK_CDPK	106	110	Protein kinases
CAMK_OST1L	32	36	Protein kinases
CK1_CK1	27	25	Protein kinases
CK1_CK1-Pl	21	20	Protein kinases
CMGC_CDK-CCRK	11	10	Protein kinases
CMGC_CDK-CDK7	4	4	Protein kinases
CMGC_CDK-CDK8	4	4	Protein kinases
CMGC_CDK-CRK7-CDK9	51	51	Protein kinases
CMGC_CDK-PITSLRE	12	12	Protein kinases
CMGC_CDK-Pl	16	17	Protein kinases
CMGC_CDKL-Os	1	0	Protein kinases
CMGC_CK2	17	16	Protein kinases
CMGC_CLK	11	14	Protein kinases
CMGC_DYRK-PRP4	12	11	Protein kinases
CMGC_DYRK-YAK	3	3	Protein kinases
CMGC_GSK	27	29	Protein kinases
CMGC_GSKL	4	4	Protein kinases
CMGC_MAPK	47	47	Protein kinases
CMGC_Pl-Tthe	3	5	Protein kinases
CMGC_RCK	27	24	Protein kinases
CMGC_SRPK	14	14	Protein kinases
Group-Pl-2	10	9	Protein kinases
Group-Pl-3	10	10	Protein kinases
Group-Pl-4	8	8	Protein kinases
IRE1	8	8	Protein kinases
NAK	5	3	Protein kinases
NEK	14	18	Protein kinases
PEK_GCN2	3	4	Protein kinases
PEK_PEK	1	1	Protein kinases
RLK-Pelle_C-LEC	3	3	Protein kinases
RLK-Pelle_CR4L	30	27	Protein kinases
RLK-Pelle_CrRLK1L-1	65	60	Protein kinases
RLK-Pelle_DLSV	338	356	Protein kinases
RLK-Pelle_DSLV	1	0	Protein kinases
RLK-Pelle_Extensin	28	29	Protein kinases
RLK-Pelle_L-LEC	134	130	Protein kinases
RLK-Pelle_LRK10L-2	81	74	Protein kinases
RLK-Pelle_LRR-I-1	46	43	Protein kinases
RLK-Pelle_LRR-I-2	9	9	Protein kinases
RLK-Pelle_LRR-II	32	34	Protein kinases
RLK-Pelle_LRR-III	149	153	Protein kinases
RLK-Pelle_LRR-IV	13	14	Protein kinases
RLK-Pelle_LRR-IX	20	21	Protein kinases
RLK-Pelle_LRR-V	25	24	Protein kinases
RLK-Pelle_LRR-VI-1	20	19	Protein kinases
RLK-Pelle_LRR-VI-2	16	16	Protein kinases
RLK-Pelle_LRR-VII-1	22	23	Protein kinases
RLK-Pelle_LRR-VII-2	7	5	Protein kinases
RLK-Pelle_LRR-VII-3	5	6	Protein kinases
RLK-Pelle_LRR-VIII-1	22	25	Protein kinases
RLK-Pelle_LRR-XI-1	184	182	Protein kinases
RLK-Pelle_LRR-XI-2	7	8	Protein kinases
RLK-Pelle_LRR-XII-1	170	146	Protein kinases
RLK-Pelle_LRR-XIIIa	12	12	Protein kinases
RLK-Pelle_LRR-XIIIb	7	9	Protein kinases
RLK-Pelle_LRR-XIV	6	6	Protein kinases
RLK-Pelle_LRR-XV	8	8	Protein kinases
RLK-Pelle_LRR-Xa	15	15	Protein kinases
RLK-Pelle_LRR-Xb-1	32	33	Protein kinases
RLK-Pelle_LRR-Xb-2	3	3	Protein kinases
RLK-Pelle_LysM	92	73	Protein kinases
RLK-Pelle_PERK-1	31	31	Protein kinases
RLK-Pelle_PERK-2	23	23	Protein kinases
RLK-Pelle_RKF3	14	17	Protein kinases
RLK-Pelle_RLCK-II	5	5	Protein kinases
RLK-Pelle_RLCK-IV	16	18	Protein kinases
RLK-Pelle_RLCK-IXa	9	13	Protein kinases
RLK-Pelle_RLCK-IXb	64	60	Protein kinases
RLK-Pelle_RLCK-Os	4	3	Protein kinases
RLK-Pelle_RLCK-V	33	35	Protein kinases
RLK-Pelle_RLCK-VI	54	52	Protein kinases
RLK-Pelle_RLCK-VIII	14	14	Protein kinases
RLK-Pelle_RLCK-VIIa-1	45	44	Protein kinases
RLK-Pelle_RLCK-VIIa-2	135	145	Protein kinases
RLK-Pelle_RLCK-VIIb	4	4	Protein kinases
RLK-Pelle_RLCK-X	9	9	Protein kinases
RLK-Pelle_RLCK-XI	17	16	Protein kinases
RLK-Pelle_RLCK-XII-1	31	32	Protein kinases
RLK-Pelle_RLCK-XII-2	7	6	Protein kinases
RLK-Pelle_RLCK-XIII	3	3	Protein kinases
RLK-Pelle_RLCK-XV	13	13	Protein kinases
RLK-Pelle_RLCK-XVI	4	4	Protein kinases
RLK-Pelle_SD-2b	116	115	Protein kinases
RLK-Pelle_Singleton	3	3	Protein kinases
RLK-Pelle_URK-1	8	8	Protein kinases
RLK-Pelle_URK-2	11	9	Protein kinases
RLK-Pelle_URK-3	6	6	Protein kinases
RLK-Pelle_URK-Pp-1	4	0	Protein kinases
RLK-Pelle_WAK	115	112	Protein kinases
RLK-Pelle_WAK_LRK10L-1	46	43	Protein kinases
SCY1_SCYL1	2	2	Protein kinases
SCY1_SCYL2	5	4	Protein kinases
STE_STE-Pl	3	3	Protein kinases
STE_STE11	110	107	Protein kinases
STE_STE20-Fray	22	22	Protein kinases
STE_STE20-Pl	4	4	Protein kinases
STE_STE20-YSK	4	4	Protein kinases
STE_STE7	34	34	Protein kinases
TKL-Cr-3	2	4	Protein kinases
TKL-Cr-4	1	0	Protein kinases
TKL-Pl-1	13	13	Protein kinases
TKL-Pl-2	7	7	Protein kinases
TKL-Pl-3	2	2	Protein kinases
TKL-Pl-4	73	83	Protein kinases
TKL-Pl-5	28	28	Protein kinases
TKL-Pl-6	29	29	Protein kinases
TKL-Pl-7	4	3	Protein kinases
TKL-Pl-8	4	3	Protein kinases
TKL_CTR1-DRK-1	4	4	Protein kinases
TKL_CTR1-DRK-2	28	29	Protein kinases
TKL_Gdt	10	8	Protein kinases
TLK	4	4	Protein kinases
TTK	4	4	Protein kinases
ULK_Fused	5	4	Protein kinases
ULK_ULK4	4	4	Protein kinases
WEE	4	5	Protein kinases
WNK_NRBP	53	54	Protein kinases

## Sheet: Transcription factor
	v4.0.a1			v4.0.a2
	Gene ID	Transcription factor family		Gene ID	Transcription factor family
	FxaC_11g45250	AP2/ERF-AP2		FxaC_10g38180	AP2/ERF-AP2
	FxaC_12g03200	AP2/ERF-AP2		FxaC_11g35390	AP2/ERF-AP2
	FxaC_13g06590	AP2/ERF-AP2		FxaC_11g45250	AP2/ERF-AP2
	FxaC_13g43850	AP2/ERF-AP2		FxaC_12g03200	AP2/ERF-AP2
	FxaC_13g45580	AP2/ERF-AP2		FxaC_12g12210	AP2/ERF-AP2
	FxaC_14g32140	AP2/ERF-AP2		FxaC_13g06590	AP2/ERF-AP2
	FxaC_15g32200	AP2/ERF-AP2		FxaC_13g43850	AP2/ERF-AP2
	FxaC_16g10380	AP2/ERF-AP2		FxaC_14g32140	AP2/ERF-AP2
	FxaC_17g01740	AP2/ERF-AP2		FxaC_15g32200	AP2/ERF-AP2
	FxaC_17g11360	AP2/ERF-AP2		FxaC_16g08320	AP2/ERF-AP2
	FxaC_18g36900	AP2/ERF-AP2		FxaC_16g10380	AP2/ERF-AP2
	FxaC_19g01500	AP2/ERF-AP2		FxaC_17g11360	AP2/ERF-AP2
	FxaC_19g09700	AP2/ERF-AP2		FxaC_18g36900	AP2/ERF-AP2
	FxaC_1g18410	AP2/ERF-AP2		FxaC_1g18410	AP2/ERF-AP2
	FxaC_1g20900	AP2/ERF-AP2		FxaC_21g07280	AP2/ERF-AP2
	FxaC_1g22550	AP2/ERF-AP2		FxaC_21g50341	AP2/ERF-AP2
	FxaC_20g01730	AP2/ERF-AP2		FxaC_22g05600	AP2/ERF-AP2
	FxaC_21g07280	AP2/ERF-AP2		FxaC_22g52060	AP2/ERF-AP2
	FxaC_21g25320	AP2/ERF-AP2		FxaC_23g43580	AP2/ERF-AP2
	FxaC_21g33880	AP2/ERF-AP2		FxaC_23g50130	AP2/ERF-AP2
	FxaC_21g50340	AP2/ERF-AP2		FxaC_24g05340	AP2/ERF-AP2
	FxaC_22g05600	AP2/ERF-AP2		FxaC_24g58090	AP2/ERF-AP2
	FxaC_22g21880	AP2/ERF-AP2		FxaC_25g07560	AP2/ERF-AP2
	FxaC_22g29440	AP2/ERF-AP2		FxaC_26g20550	AP2/ERF-AP2
	FxaC_22g52060	AP2/ERF-AP2		FxaC_26g28590	AP2/ERF-AP2
	FxaC_23g03900	AP2/ERF-AP2		FxaC_27g06010	AP2/ERF-AP2
	FxaC_23g14240	AP2/ERF-AP2		FxaC_27g29270	AP2/ERF-AP2
	FxaC_23g27140	AP2/ERF-AP2		FxaC_27g32430	AP2/ERF-AP2
	FxaC_23g43580	AP2/ERF-AP2		FxaC_28g19730	AP2/ERF-AP2
	FxaC_23g50130	AP2/ERF-AP2		FxaC_2g22060	AP2/ERF-AP2
	FxaC_24g05340	AP2/ERF-AP2		FxaC_2g26210	AP2/ERF-AP2
	FxaC_24g19980	AP2/ERF-AP2		FxaC_3g18100	AP2/ERF-AP2
	FxaC_24g43130	AP2/ERF-AP2		FxaC_4g18110	AP2/ERF-AP2
	FxaC_24g58090	AP2/ERF-AP2		FxaC_4g20011	AP2/ERF-AP2
	FxaC_25g07560	AP2/ERF-AP2		FxaC_4g23750	AP2/ERF-AP2
	FxaC_26g20550	AP2/ERF-AP2		FxaC_5g36620	AP2/ERF-AP2
	FxaC_26g28590	AP2/ERF-AP2		FxaC_6g25840	AP2/ERF-AP2
	FxaC_26g35460	AP2/ERF-AP2		FxaC_6g25850	AP2/ERF-AP2
	FxaC_27g06010	AP2/ERF-AP2		FxaC_6g38351	AP2/ERF-AP2
	FxaC_27g18900	AP2/ERF-AP2		FxaC_7g34091	AP2/ERF-AP2
	FxaC_27g29270	AP2/ERF-AP2		FxaC_8g13600	AP2/ERF-AP2
	FxaC_27g32430	AP2/ERF-AP2		FxaC_8g21220	AP2/ERF-AP2
	FxaC_28g07250	AP2/ERF-AP2		FxaC_9g03530	AP2/ERF-AP2
	FxaC_28g19730	AP2/ERF-AP2		FxaC_9g14990	AP2/ERF-AP2
	FxaC_28g27690	AP2/ERF-AP2		FxaC_10g09450	AP2/ERF-ERF
	FxaC_28g33740	AP2/ERF-AP2		FxaC_10g09900	AP2/ERF-ERF
	FxaC_2g22060	AP2/ERF-AP2		FxaC_10g09940	AP2/ERF-ERF
	FxaC_3g18100	AP2/ERF-AP2		FxaC_10g20350	AP2/ERF-ERF
	FxaC_3g20420	AP2/ERF-AP2		FxaC_10g26140	AP2/ERF-ERF
	FxaC_4g18110	AP2/ERF-AP2		FxaC_10g43810	AP2/ERF-ERF
	FxaC_4g20010	AP2/ERF-AP2		FxaC_10g46220	AP2/ERF-ERF
	FxaC_4g23750	AP2/ERF-AP2		FxaC_10g48620	AP2/ERF-ERF
	FxaC_5g02010	AP2/ERF-AP2		FxaC_10g50680	AP2/ERF-ERF
	FxaC_5g36620	AP2/ERF-AP2		FxaC_11g06430	AP2/ERF-ERF
	FxaC_6g25840	AP2/ERF-AP2		FxaC_11g06460	AP2/ERF-ERF
	FxaC_6g25850	AP2/ERF-AP2		FxaC_11g18560	AP2/ERF-ERF
	FxaC_7g34090	AP2/ERF-AP2		FxaC_11g25340	AP2/ERF-ERF
	FxaC_8g13600	AP2/ERF-AP2		FxaC_11g42840	AP2/ERF-ERF
	FxaC_8g21220	AP2/ERF-AP2		FxaC_11g47290	AP2/ERF-ERF
	FxaC_9g03530	AP2/ERF-AP2		FxaC_12g00830	AP2/ERF-ERF
	FxaC_10g09450	AP2/ERF-ERF		FxaC_12g05670	AP2/ERF-ERF
	FxaC_10g09900	AP2/ERF-ERF		FxaC_12g24360	AP2/ERF-ERF
	FxaC_10g09940	AP2/ERF-ERF		FxaC_12g30380	AP2/ERF-ERF
	FxaC_10g20350	AP2/ERF-ERF		FxaC_12g41330	AP2/ERF-ERF
	FxaC_10g26050	AP2/ERF-ERF		FxaC_13g11591	AP2/ERF-ERF
	FxaC_10g26140	AP2/ERF-ERF		FxaC_13g17121	AP2/ERF-ERF
	FxaC_10g43810	AP2/ERF-ERF		FxaC_13g19720	AP2/ERF-ERF
	FxaC_10g46220	AP2/ERF-ERF		FxaC_13g23180	AP2/ERF-ERF
	FxaC_10g48620	AP2/ERF-ERF		FxaC_13g23400	AP2/ERF-ERF
	FxaC_10g50680	AP2/ERF-ERF		FxaC_13g26300	AP2/ERF-ERF
	FxaC_11g05860	AP2/ERF-ERF		FxaC_13g27370	AP2/ERF-ERF
	FxaC_11g06430	AP2/ERF-ERF		FxaC_13g28780	AP2/ERF-ERF
	FxaC_11g06460	AP2/ERF-ERF		FxaC_13g31640	AP2/ERF-ERF
	FxaC_11g18560	AP2/ERF-ERF		FxaC_13g36350	AP2/ERF-ERF
	FxaC_11g25340	AP2/ERF-ERF		FxaC_13g37760	AP2/ERF-ERF
	FxaC_11g35390	AP2/ERF-ERF		FxaC_13g39550	AP2/ERF-ERF
	FxaC_11g42840	AP2/ERF-ERF		FxaC_13g41930	AP2/ERF-ERF
	FxaC_11g47290	AP2/ERF-ERF		FxaC_13g45580	AP2/ERF-ERF
	FxaC_12g00830	AP2/ERF-ERF		FxaC_13g45640	AP2/ERF-ERF
	FxaC_12g05670	AP2/ERF-ERF		FxaC_13g52240	AP2/ERF-ERF
	FxaC_12g12210	AP2/ERF-ERF		FxaC_13g52270	AP2/ERF-ERF
	FxaC_12g24360	AP2/ERF-ERF		FxaC_13g52300	AP2/ERF-ERF
	FxaC_12g30380	AP2/ERF-ERF		FxaC_14g05670	AP2/ERF-ERF
	FxaC_12g41300	AP2/ERF-ERF		FxaC_14g09880	AP2/ERF-ERF
	FxaC_12g41330	AP2/ERF-ERF		FxaC_14g09960	AP2/ERF-ERF
	FxaC_13g19720	AP2/ERF-ERF		FxaC_14g10250	AP2/ERF-ERF
	FxaC_13g23180	AP2/ERF-ERF		FxaC_14g12190	AP2/ERF-ERF
	FxaC_13g23400	AP2/ERF-ERF		FxaC_14g13810	AP2/ERF-ERF
	FxaC_13g26300	AP2/ERF-ERF		FxaC_14g15920	AP2/ERF-ERF
	FxaC_13g27370	AP2/ERF-ERF		FxaC_14g16160	AP2/ERF-ERF
	FxaC_13g28780	AP2/ERF-ERF		FxaC_14g19940	AP2/ERF-ERF
	FxaC_13g31640	AP2/ERF-ERF		FxaC_14g21510	AP2/ERF-ERF
	FxaC_13g36350	AP2/ERF-ERF		FxaC_14g25410	AP2/ERF-ERF
	FxaC_13g37760	AP2/ERF-ERF		FxaC_14g29650	AP2/ERF-ERF
	FxaC_13g39550	AP2/ERF-ERF		FxaC_14g33050	AP2/ERF-ERF
	FxaC_13g41930	AP2/ERF-ERF		FxaC_14g33850	AP2/ERF-ERF
	FxaC_13g45640	AP2/ERF-ERF		FxaC_14g34540	AP2/ERF-ERF
	FxaC_13g52240	AP2/ERF-ERF		FxaC_15g12930	AP2/ERF-ERF
	FxaC_13g52270	AP2/ERF-ERF		FxaC_15g16370	AP2/ERF-ERF
	FxaC_13g52300	AP2/ERF-ERF		FxaC_15g16570	AP2/ERF-ERF
	FxaC_14g05670	AP2/ERF-ERF		FxaC_15g18400	AP2/ERF-ERF
	FxaC_14g09880	AP2/ERF-ERF		FxaC_15g19590	AP2/ERF-ERF
	FxaC_14g09960	AP2/ERF-ERF		FxaC_15g23960	AP2/ERF-ERF
	FxaC_14g10250	AP2/ERF-ERF		FxaC_15g30700	AP2/ERF-ERF
	FxaC_14g12190	AP2/ERF-ERF		FxaC_15g30710	AP2/ERF-ERF
	FxaC_14g13810	AP2/ERF-ERF		FxaC_15g37490	AP2/ERF-ERF
	FxaC_14g15920	AP2/ERF-ERF		FxaC_15g37550	AP2/ERF-ERF
	FxaC_14g16160	AP2/ERF-ERF		FxaC_15g37570	AP2/ERF-ERF
	FxaC_14g19940	AP2/ERF-ERF		FxaC_16g02920	AP2/ERF-ERF
	FxaC_14g21510	AP2/ERF-ERF		FxaC_16g02960	AP2/ERF-ERF
	FxaC_14g25410	AP2/ERF-ERF		FxaC_16g03040	AP2/ERF-ERF
	FxaC_14g29650	AP2/ERF-ERF		FxaC_16g08300	AP2/ERF-ERF
	FxaC_14g33050	AP2/ERF-ERF		FxaC_16g13150	AP2/ERF-ERF
	FxaC_14g33850	AP2/ERF-ERF		FxaC_16g13970	AP2/ERF-ERF
	FxaC_14g34540	AP2/ERF-ERF		FxaC_16g17660	AP2/ERF-ERF
	FxaC_15g12930	AP2/ERF-ERF		FxaC_16g20030	AP2/ERF-ERF
	FxaC_15g16370	AP2/ERF-ERF		FxaC_16g21800	AP2/ERF-ERF
	FxaC_15g16570	AP2/ERF-ERF		FxaC_16g26400	AP2/ERF-ERF
	FxaC_15g18400	AP2/ERF-ERF		FxaC_17g01740	AP2/ERF-ERF
	FxaC_15g19590	AP2/ERF-ERF		FxaC_17g01741	AP2/ERF-ERF
	FxaC_15g23960	AP2/ERF-ERF		FxaC_17g05700	AP2/ERF-ERF
	FxaC_15g30700	AP2/ERF-ERF		FxaC_17g06730	AP2/ERF-ERF
	FxaC_15g30710	AP2/ERF-ERF		FxaC_17g13250	AP2/ERF-ERF
	FxaC_15g37490	AP2/ERF-ERF		FxaC_17g13960	AP2/ERF-ERF
	FxaC_15g37550	AP2/ERF-ERF		FxaC_17g14140	AP2/ERF-ERF
	FxaC_15g37570	AP2/ERF-ERF		FxaC_17g16620	AP2/ERF-ERF
	FxaC_16g02920	AP2/ERF-ERF		FxaC_17g17470	AP2/ERF-ERF
	FxaC_16g02960	AP2/ERF-ERF		FxaC_17g25380	AP2/ERF-ERF
	FxaC_16g03040	AP2/ERF-ERF		FxaC_17g25400	AP2/ERF-ERF
	FxaC_16g08300	AP2/ERF-ERF		FxaC_17g25970	AP2/ERF-ERF
	FxaC_16g13150	AP2/ERF-ERF		FxaC_17g26030	AP2/ERF-ERF
	FxaC_16g13970	AP2/ERF-ERF		FxaC_17g26080	AP2/ERF-ERF
	FxaC_16g17660	AP2/ERF-ERF		FxaC_17g48200	AP2/ERF-ERF
	FxaC_16g20030	AP2/ERF-ERF		FxaC_17g48270	AP2/ERF-ERF
	FxaC_16g26400	AP2/ERF-ERF		FxaC_17g48330	AP2/ERF-ERF
	FxaC_17g05700	AP2/ERF-ERF		FxaC_17g49950	AP2/ERF-ERF
	FxaC_17g06730	AP2/ERF-ERF		FxaC_17g53980	AP2/ERF-ERF
	FxaC_17g13250	AP2/ERF-ERF		FxaC_18g02810	AP2/ERF-ERF
	FxaC_17g13960	AP2/ERF-ERF		FxaC_18g07200	AP2/ERF-ERF
	FxaC_17g14140	AP2/ERF-ERF		FxaC_18g08970	AP2/ERF-ERF
	FxaC_17g16620	AP2/ERF-ERF		FxaC_18g09100	AP2/ERF-ERF
	FxaC_17g17470	AP2/ERF-ERF		FxaC_18g09360	AP2/ERF-ERF
	FxaC_17g25380	AP2/ERF-ERF		FxaC_18g19950	AP2/ERF-ERF
	FxaC_17g25400	AP2/ERF-ERF		FxaC_18g24990	AP2/ERF-ERF
	FxaC_17g25970	AP2/ERF-ERF		FxaC_18g25020	AP2/ERF-ERF
	FxaC_17g26030	AP2/ERF-ERF		FxaC_18g25450	AP2/ERF-ERF
	FxaC_17g26080	AP2/ERF-ERF		FxaC_18g33290	AP2/ERF-ERF
	FxaC_17g48200	AP2/ERF-ERF		FxaC_18g33980	AP2/ERF-ERF
	FxaC_17g48270	AP2/ERF-ERF		FxaC_18g36090	AP2/ERF-ERF
	FxaC_17g48330	AP2/ERF-ERF		FxaC_18g41810	AP2/ERF-ERF
	FxaC_17g49950	AP2/ERF-ERF		FxaC_18g42220	AP2/ERF-ERF
	FxaC_17g53980	AP2/ERF-ERF		FxaC_18g42300	AP2/ERF-ERF
	FxaC_18g02810	AP2/ERF-ERF		FxaC_18g44930	AP2/ERF-ERF
	FxaC_18g07200	AP2/ERF-ERF		FxaC_18g44950	AP2/ERF-ERF
	FxaC_18g08970	AP2/ERF-ERF		FxaC_19g01500	AP2/ERF-ERF
	FxaC_18g09100	AP2/ERF-ERF		FxaC_19g01501	AP2/ERF-ERF
	FxaC_18g09360	AP2/ERF-ERF		FxaC_19g04470	AP2/ERF-ERF
	FxaC_18g19950	AP2/ERF-ERF		FxaC_19g05080	AP2/ERF-ERF
	FxaC_18g24990	AP2/ERF-ERF		FxaC_19g10290	AP2/ERF-ERF
	FxaC_18g25020	AP2/ERF-ERF		FxaC_19g12290	AP2/ERF-ERF
	FxaC_18g25450	AP2/ERF-ERF		FxaC_19g17720	AP2/ERF-ERF
	FxaC_18g33290	AP2/ERF-ERF		FxaC_19g17730	AP2/ERF-ERF
	FxaC_18g33980	AP2/ERF-ERF		FxaC_19g18140	AP2/ERF-ERF
	FxaC_18g36090	AP2/ERF-ERF		FxaC_19g18150	AP2/ERF-ERF
	FxaC_18g41810	AP2/ERF-ERF		FxaC_19g18260	AP2/ERF-ERF
	FxaC_18g42220	AP2/ERF-ERF		FxaC_19g33910	AP2/ERF-ERF
	FxaC_18g42300	AP2/ERF-ERF		FxaC_19g33980	AP2/ERF-ERF
	FxaC_18g44930	AP2/ERF-ERF		FxaC_19g34000	AP2/ERF-ERF
	FxaC_18g44950	AP2/ERF-ERF		FxaC_19g35580	AP2/ERF-ERF
	FxaC_19g04470	AP2/ERF-ERF		FxaC_19g38190	AP2/ERF-ERF
	FxaC_19g05080	AP2/ERF-ERF		FxaC_19g39160	AP2/ERF-ERF
	FxaC_19g10290	AP2/ERF-ERF		FxaC_1g00220	AP2/ERF-ERF
	FxaC_19g12290	AP2/ERF-ERF		FxaC_1g03420	AP2/ERF-ERF
	FxaC_19g17720	AP2/ERF-ERF		FxaC_1g09850	AP2/ERF-ERF
	FxaC_19g17730	AP2/ERF-ERF		FxaC_1g17840	AP2/ERF-ERF
	FxaC_19g18140	AP2/ERF-ERF		FxaC_1g18430	AP2/ERF-ERF
	FxaC_19g18150	AP2/ERF-ERF		FxaC_1g25020	AP2/ERF-ERF
	FxaC_19g18260	AP2/ERF-ERF		FxaC_1g27880	AP2/ERF-ERF
	FxaC_19g33910	AP2/ERF-ERF		FxaC_1g31610	AP2/ERF-ERF
	FxaC_19g33980	AP2/ERF-ERF		FxaC_20g01730	AP2/ERF-ERF
	FxaC_19g34000	AP2/ERF-ERF		FxaC_20g01731	AP2/ERF-ERF
	FxaC_19g35580	AP2/ERF-ERF		FxaC_20g04010	AP2/ERF-ERF
	FxaC_19g38190	AP2/ERF-ERF		FxaC_20g04080	AP2/ERF-ERF
	FxaC_19g39160	AP2/ERF-ERF		FxaC_20g04910	AP2/ERF-ERF
	FxaC_1g00220	AP2/ERF-ERF		FxaC_20g05000	AP2/ERF-ERF
	FxaC_1g03420	AP2/ERF-ERF		FxaC_20g05390	AP2/ERF-ERF
	FxaC_1g09850	AP2/ERF-ERF		FxaC_20g09880	AP2/ERF-ERF
	FxaC_1g17840	AP2/ERF-ERF		FxaC_20g09890	AP2/ERF-ERF
	FxaC_1g18430	AP2/ERF-ERF		FxaC_20g10420	AP2/ERF-ERF
	FxaC_1g25020	AP2/ERF-ERF		FxaC_20g13590	AP2/ERF-ERF
	FxaC_1g27880	AP2/ERF-ERF		FxaC_20g20820	AP2/ERF-ERF
	FxaC_1g31610	AP2/ERF-ERF		FxaC_20g20890	AP2/ERF-ERF
	FxaC_20g04010	AP2/ERF-ERF		FxaC_20g21400	AP2/ERF-ERF
	FxaC_20g04080	AP2/ERF-ERF		FxaC_20g21410	AP2/ERF-ERF
	FxaC_20g04910	AP2/ERF-ERF		FxaC_20g36420	AP2/ERF-ERF
	FxaC_20g05000	AP2/ERF-ERF		FxaC_20g36630	AP2/ERF-ERF
	FxaC_20g05390	AP2/ERF-ERF		FxaC_20g40120	AP2/ERF-ERF
	FxaC_20g09880	AP2/ERF-ERF		FxaC_21g08750	AP2/ERF-ERF
	FxaC_20g09890	AP2/ERF-ERF		FxaC_21g13270	AP2/ERF-ERF
	FxaC_20g10420	AP2/ERF-ERF		FxaC_21g23930	AP2/ERF-ERF
	FxaC_20g13590	AP2/ERF-ERF		FxaC_21g28780	AP2/ERF-ERF
	FxaC_20g20820	AP2/ERF-ERF		FxaC_21g31510	AP2/ERF-ERF
	FxaC_20g20890	AP2/ERF-ERF		FxaC_21g32220	AP2/ERF-ERF
	FxaC_20g21400	AP2/ERF-ERF		FxaC_21g32800	AP2/ERF-ERF
	FxaC_20g21410	AP2/ERF-ERF		FxaC_21g32910	AP2/ERF-ERF
	FxaC_20g36420	AP2/ERF-ERF		FxaC_21g33880	AP2/ERF-ERF
	FxaC_20g36630	AP2/ERF-ERF		FxaC_21g38130	AP2/ERF-ERF
	FxaC_20g40120	AP2/ERF-ERF		FxaC_21g48080	AP2/ERF-ERF
	FxaC_21g08750	AP2/ERF-ERF		FxaC_21g48190	AP2/ERF-ERF
	FxaC_21g13270	AP2/ERF-ERF		FxaC_21g50340	AP2/ERF-ERF
	FxaC_21g15090	AP2/ERF-ERF		FxaC_21g57710	AP2/ERF-ERF
	FxaC_21g23930	AP2/ERF-ERF		FxaC_21g68150	AP2/ERF-ERF
	FxaC_21g28780	AP2/ERF-ERF		FxaC_21g68470	AP2/ERF-ERF
	FxaC_21g31510	AP2/ERF-ERF		FxaC_21g68660	AP2/ERF-ERF
	FxaC_21g32220	AP2/ERF-ERF		FxaC_21g69540	AP2/ERF-ERF
	FxaC_21g32800	AP2/ERF-ERF		FxaC_21g71010	AP2/ERF-ERF
	FxaC_21g32910	AP2/ERF-ERF		FxaC_21g71720	AP2/ERF-ERF
	FxaC_21g37590	AP2/ERF-ERF		FxaC_22g07040	AP2/ERF-ERF
	FxaC_21g38130	AP2/ERF-ERF		FxaC_22g09831	AP2/ERF-ERF
	FxaC_21g48080	AP2/ERF-ERF		FxaC_22g11320	AP2/ERF-ERF
	FxaC_21g48190	AP2/ERF-ERF		FxaC_22g13000	AP2/ERF-ERF
	FxaC_21g57710	AP2/ERF-ERF		FxaC_22g14570	AP2/ERF-ERF
	FxaC_21g68150	AP2/ERF-ERF		FxaC_22g20670	AP2/ERF-ERF
	FxaC_21g68470	AP2/ERF-ERF		FxaC_22g21880	AP2/ERF-ERF
	FxaC_21g68660	AP2/ERF-ERF		FxaC_22g24490	AP2/ERF-ERF
	FxaC_21g69540	AP2/ERF-ERF		FxaC_22g28410	AP2/ERF-ERF
	FxaC_21g71010	AP2/ERF-ERF		FxaC_22g28580	AP2/ERF-ERF
	FxaC_21g71720	AP2/ERF-ERF		FxaC_22g29440	AP2/ERF-ERF
	FxaC_22g07040	AP2/ERF-ERF		FxaC_22g31560	AP2/ERF-ERF
	FxaC_22g11320	AP2/ERF-ERF		FxaC_22g35250	AP2/ERF-ERF
	FxaC_22g13000	AP2/ERF-ERF		FxaC_22g40080	AP2/ERF-ERF
	FxaC_22g14570	AP2/ERF-ERF		FxaC_22g40680	AP2/ERF-ERF
	FxaC_22g20670	AP2/ERF-ERF		FxaC_22g44450	AP2/ERF-ERF
	FxaC_22g24490	AP2/ERF-ERF		FxaC_22g44560	AP2/ERF-ERF
	FxaC_22g28410	AP2/ERF-ERF		FxaC_22g45660	AP2/ERF-ERF
	FxaC_22g28580	AP2/ERF-ERF		FxaC_22g45770	AP2/ERF-ERF
	FxaC_22g31560	AP2/ERF-ERF		FxaC_22g57600	AP2/ERF-ERF
	FxaC_22g34160	AP2/ERF-ERF		FxaC_22g66080	AP2/ERF-ERF
	FxaC_22g35250	AP2/ERF-ERF		FxaC_22g66320	AP2/ERF-ERF
	FxaC_22g40080	AP2/ERF-ERF		FxaC_22g66470	AP2/ERF-ERF
	FxaC_22g40680	AP2/ERF-ERF		FxaC_22g67200	AP2/ERF-ERF
	FxaC_22g44450	AP2/ERF-ERF		FxaC_22g67410	AP2/ERF-ERF
	FxaC_22g44560	AP2/ERF-ERF		FxaC_22g70940	AP2/ERF-ERF
	FxaC_22g45660	AP2/ERF-ERF		FxaC_22g73130	AP2/ERF-ERF
	FxaC_22g45770	AP2/ERF-ERF		FxaC_23g02620	AP2/ERF-ERF
	FxaC_22g57600	AP2/ERF-ERF		FxaC_23g03900	AP2/ERF-ERF
	FxaC_22g66080	AP2/ERF-ERF		FxaC_23g07000	AP2/ERF-ERF
	FxaC_22g66320	AP2/ERF-ERF		FxaC_23g09340	AP2/ERF-ERF
	FxaC_22g66470	AP2/ERF-ERF		FxaC_23g10690	AP2/ERF-ERF
	FxaC_22g67200	AP2/ERF-ERF		FxaC_23g10780	AP2/ERF-ERF
	FxaC_22g67410	AP2/ERF-ERF		FxaC_23g14240	AP2/ERF-ERF
	FxaC_22g70940	AP2/ERF-ERF		FxaC_23g17490	AP2/ERF-ERF
	FxaC_22g73130	AP2/ERF-ERF		FxaC_23g23150	AP2/ERF-ERF
	FxaC_23g02620	AP2/ERF-ERF		FxaC_23g32240	AP2/ERF-ERF
	FxaC_23g07000	AP2/ERF-ERF		FxaC_23g32720	AP2/ERF-ERF
	FxaC_23g09340	AP2/ERF-ERF		FxaC_23g41500	AP2/ERF-ERF
	FxaC_23g10690	AP2/ERF-ERF		FxaC_23g41710	AP2/ERF-ERF
	FxaC_23g10780	AP2/ERF-ERF		FxaC_23g42530	AP2/ERF-ERF
	FxaC_23g16460	AP2/ERF-ERF		FxaC_23g51360	AP2/ERF-ERF
	FxaC_23g17490	AP2/ERF-ERF		FxaC_23g54720	AP2/ERF-ERF
	FxaC_23g23150	AP2/ERF-ERF		FxaC_23g55680	AP2/ERF-ERF
	FxaC_23g32240	AP2/ERF-ERF		FxaC_24g06970	AP2/ERF-ERF
	FxaC_23g32720	AP2/ERF-ERF		FxaC_24g07190	AP2/ERF-ERF
	FxaC_23g41500	AP2/ERF-ERF		FxaC_24g13830	AP2/ERF-ERF
	FxaC_23g41710	AP2/ERF-ERF		FxaC_24g15020	AP2/ERF-ERF
	FxaC_23g42530	AP2/ERF-ERF		FxaC_24g19980	AP2/ERF-ERF
	FxaC_23g51360	AP2/ERF-ERF		FxaC_24g29610	AP2/ERF-ERF
	FxaC_23g54720	AP2/ERF-ERF		FxaC_24g29890	AP2/ERF-ERF
	FxaC_23g55680	AP2/ERF-ERF		FxaC_24g33050	AP2/ERF-ERF
	FxaC_23g57680	AP2/ERF-ERF		FxaC_24g35980	AP2/ERF-ERF
	FxaC_24g06970	AP2/ERF-ERF		FxaC_24g36890	AP2/ERF-ERF
	FxaC_24g07190	AP2/ERF-ERF		FxaC_24g38130	AP2/ERF-ERF
	FxaC_24g13830	AP2/ERF-ERF		FxaC_24g40500	AP2/ERF-ERF
	FxaC_24g15020	AP2/ERF-ERF		FxaC_24g43130	AP2/ERF-ERF
	FxaC_24g29610	AP2/ERF-ERF		FxaC_24g44030	AP2/ERF-ERF
	FxaC_24g29890	AP2/ERF-ERF		FxaC_24g50810	AP2/ERF-ERF
	FxaC_24g30440	AP2/ERF-ERF		FxaC_24g52720	AP2/ERF-ERF
	FxaC_24g33050	AP2/ERF-ERF		FxaC_24g56750	AP2/ERF-ERF
	FxaC_24g35980	AP2/ERF-ERF		FxaC_25g14370	AP2/ERF-ERF
	FxaC_24g36890	AP2/ERF-ERF		FxaC_25g14780	AP2/ERF-ERF
	FxaC_24g38130	AP2/ERF-ERF		FxaC_25g14790	AP2/ERF-ERF
	FxaC_24g40500	AP2/ERF-ERF		FxaC_25g14830	AP2/ERF-ERF
	FxaC_24g44030	AP2/ERF-ERF		FxaC_25g14870	AP2/ERF-ERF
	FxaC_24g50810	AP2/ERF-ERF		FxaC_25g21650	AP2/ERF-ERF
	FxaC_24g52720	AP2/ERF-ERF		FxaC_25g22750	AP2/ERF-ERF
	FxaC_24g56750	AP2/ERF-ERF		FxaC_25g22870	AP2/ERF-ERF
	FxaC_25g14370	AP2/ERF-ERF		FxaC_25g25860	AP2/ERF-ERF
	FxaC_25g14780	AP2/ERF-ERF		FxaC_25g26440	AP2/ERF-ERF
	FxaC_25g14790	AP2/ERF-ERF		FxaC_25g26470	AP2/ERF-ERF
	FxaC_25g14830	AP2/ERF-ERF		FxaC_25g26490	AP2/ERF-ERF
	FxaC_25g14870	AP2/ERF-ERF		FxaC_25g26500	AP2/ERF-ERF
	FxaC_25g21650	AP2/ERF-ERF		FxaC_25g27260	AP2/ERF-ERF
	FxaC_25g22750	AP2/ERF-ERF		FxaC_25g33130	AP2/ERF-ERF
	FxaC_25g22870	AP2/ERF-ERF		FxaC_25g34300	AP2/ERF-ERF
	FxaC_25g25860	AP2/ERF-ERF		FxaC_25g34380	AP2/ERF-ERF
	FxaC_25g26440	AP2/ERF-ERF		FxaC_25g38580	AP2/ERF-ERF
	FxaC_25g26470	AP2/ERF-ERF		FxaC_25g38760	AP2/ERF-ERF
	FxaC_25g26490	AP2/ERF-ERF		FxaC_25g44440	AP2/ERF-ERF
	FxaC_25g26500	AP2/ERF-ERF		FxaC_25g44880	AP2/ERF-ERF
	FxaC_25g27260	AP2/ERF-ERF		FxaC_25g46410	AP2/ERF-ERF
	FxaC_25g33130	AP2/ERF-ERF		FxaC_25g47090	AP2/ERF-ERF
	FxaC_25g34300	AP2/ERF-ERF		FxaC_25g47100	AP2/ERF-ERF
	FxaC_25g34380	AP2/ERF-ERF		FxaC_25g47130	AP2/ERF-ERF
	FxaC_25g38580	AP2/ERF-ERF		FxaC_25g47190	AP2/ERF-ERF
	FxaC_25g38760	AP2/ERF-ERF		FxaC_25g47200	AP2/ERF-ERF
	FxaC_25g44440	AP2/ERF-ERF		FxaC_25g50560	AP2/ERF-ERF
	FxaC_25g44880	AP2/ERF-ERF		FxaC_25g50590	AP2/ERF-ERF
	FxaC_25g46410	AP2/ERF-ERF		FxaC_25g52940	AP2/ERF-ERF
	FxaC_25g47090	AP2/ERF-ERF		FxaC_25g58650	AP2/ERF-ERF
	FxaC_25g47100	AP2/ERF-ERF		FxaC_25g58690	AP2/ERF-ERF
	FxaC_25g47130	AP2/ERF-ERF		FxaC_25g60920	AP2/ERF-ERF
	FxaC_25g47190	AP2/ERF-ERF		FxaC_26g01500	AP2/ERF-ERF
	FxaC_25g47200	AP2/ERF-ERF		FxaC_26g01540	AP2/ERF-ERF
	FxaC_25g50560	AP2/ERF-ERF		FxaC_26g05520	AP2/ERF-ERF
	FxaC_25g50590	AP2/ERF-ERF		FxaC_26g07610	AP2/ERF-ERF
	FxaC_25g52940	AP2/ERF-ERF		FxaC_26g07650	AP2/ERF-ERF
	FxaC_25g53160	AP2/ERF-ERF		FxaC_26g09830	AP2/ERF-ERF
	FxaC_25g58650	AP2/ERF-ERF		FxaC_26g09850	AP2/ERF-ERF
	FxaC_25g58690	AP2/ERF-ERF		FxaC_26g10500	AP2/ERF-ERF
	FxaC_25g60920	AP2/ERF-ERF		FxaC_26g12560	AP2/ERF-ERF
	FxaC_26g01500	AP2/ERF-ERF		FxaC_26g12940	AP2/ERF-ERF
	FxaC_26g01540	AP2/ERF-ERF		FxaC_26g17100	AP2/ERF-ERF
	FxaC_26g05520	AP2/ERF-ERF		FxaC_26g20590	AP2/ERF-ERF
	FxaC_26g07610	AP2/ERF-ERF		FxaC_26g21960	AP2/ERF-ERF
	FxaC_26g07650	AP2/ERF-ERF		FxaC_26g28610	AP2/ERF-ERF
	FxaC_26g09810	AP2/ERF-ERF		FxaC_26g28630	AP2/ERF-ERF
	FxaC_26g09830	AP2/ERF-ERF		FxaC_26g29170	AP2/ERF-ERF
	FxaC_26g09850	AP2/ERF-ERF		FxaC_26g35460	AP2/ERF-ERF
	FxaC_26g10500	AP2/ERF-ERF		FxaC_27g11980	AP2/ERF-ERF
	FxaC_26g12560	AP2/ERF-ERF		FxaC_27g12580	AP2/ERF-ERF
	FxaC_26g12940	AP2/ERF-ERF		FxaC_27g12610	AP2/ERF-ERF
	FxaC_26g17100	AP2/ERF-ERF		FxaC_27g12630	AP2/ERF-ERF
	FxaC_26g20590	AP2/ERF-ERF		FxaC_27g12640	AP2/ERF-ERF
	FxaC_26g21960	AP2/ERF-ERF		FxaC_27g18180	AP2/ERF-ERF
	FxaC_26g28610	AP2/ERF-ERF		FxaC_27g18860	AP2/ERF-ERF
	FxaC_26g28630	AP2/ERF-ERF		FxaC_27g18880	AP2/ERF-ERF
	FxaC_26g29170	AP2/ERF-ERF		FxaC_27g18900	AP2/ERF-ERF
	FxaC_27g11980	AP2/ERF-ERF		FxaC_27g18901	AP2/ERF-ERF
	FxaC_27g12580	AP2/ERF-ERF		FxaC_27g25770	AP2/ERF-ERF
	FxaC_27g12610	AP2/ERF-ERF		FxaC_27g28100	AP2/ERF-ERF
	FxaC_27g12630	AP2/ERF-ERF		FxaC_27g29210	AP2/ERF-ERF
	FxaC_27g12640	AP2/ERF-ERF		FxaC_27g32380	AP2/ERF-ERF
	FxaC_27g18180	AP2/ERF-ERF		FxaC_27g40220	AP2/ERF-ERF
	FxaC_27g18860	AP2/ERF-ERF		FxaC_27g40640	AP2/ERF-ERF
	FxaC_27g18880	AP2/ERF-ERF		FxaC_27g42130	AP2/ERF-ERF
	FxaC_27g25770	AP2/ERF-ERF		FxaC_27g42670	AP2/ERF-ERF
	FxaC_27g28100	AP2/ERF-ERF		FxaC_27g42680	AP2/ERF-ERF
	FxaC_27g29210	AP2/ERF-ERF		FxaC_27g42700	AP2/ERF-ERF
	FxaC_27g32380	AP2/ERF-ERF		FxaC_27g44990	AP2/ERF-ERF
	FxaC_27g40220	AP2/ERF-ERF		FxaC_27g45010	AP2/ERF-ERF
	FxaC_27g40640	AP2/ERF-ERF		FxaC_27g45620	AP2/ERF-ERF
	FxaC_27g42130	AP2/ERF-ERF		FxaC_27g47340	AP2/ERF-ERF
	FxaC_27g42670	AP2/ERF-ERF		FxaC_27g50640	AP2/ERF-ERF
	FxaC_27g42680	AP2/ERF-ERF		FxaC_28g03350	AP2/ERF-ERF
	FxaC_27g42700	AP2/ERF-ERF		FxaC_28g05490	AP2/ERF-ERF
	FxaC_27g44990	AP2/ERF-ERF		FxaC_28g05540	AP2/ERF-ERF
	FxaC_27g45010	AP2/ERF-ERF		FxaC_28g06870	AP2/ERF-ERF
	FxaC_27g45620	AP2/ERF-ERF		FxaC_28g07250	AP2/ERF-ERF
	FxaC_27g47340	AP2/ERF-ERF		FxaC_28g07270	AP2/ERF-ERF
	FxaC_27g50640	AP2/ERF-ERF		FxaC_28g07800	AP2/ERF-ERF
	FxaC_28g03350	AP2/ERF-ERF		FxaC_28g09100	AP2/ERF-ERF
	FxaC_28g05490	AP2/ERF-ERF		FxaC_28g09540	AP2/ERF-ERF
	FxaC_28g05540	AP2/ERF-ERF		FxaC_28g16060	AP2/ERF-ERF
	FxaC_28g06870	AP2/ERF-ERF		FxaC_28g19790	AP2/ERF-ERF
	FxaC_28g07270	AP2/ERF-ERF		FxaC_28g20790	AP2/ERF-ERF
	FxaC_28g07800	AP2/ERF-ERF		FxaC_28g27690	AP2/ERF-ERF
	FxaC_28g09100	AP2/ERF-ERF		FxaC_28g27710	AP2/ERF-ERF
	FxaC_28g09540	AP2/ERF-ERF		FxaC_28g27740	AP2/ERF-ERF
	FxaC_28g16060	AP2/ERF-ERF		FxaC_28g28420	AP2/ERF-ERF
	FxaC_28g19790	AP2/ERF-ERF		FxaC_28g33740	AP2/ERF-ERF
	FxaC_28g20790	AP2/ERF-ERF		FxaC_2g00470	AP2/ERF-ERF
	FxaC_28g27710	AP2/ERF-ERF		FxaC_2g03310	AP2/ERF-ERF
	FxaC_28g27740	AP2/ERF-ERF		FxaC_2g05950	AP2/ERF-ERF
	FxaC_28g28420	AP2/ERF-ERF		FxaC_2g08700	AP2/ERF-ERF
	FxaC_2g00470	AP2/ERF-ERF		FxaC_2g14300	AP2/ERF-ERF
	FxaC_2g03310	AP2/ERF-ERF		FxaC_2g21610	AP2/ERF-ERF
	FxaC_2g05950	AP2/ERF-ERF		FxaC_2g23760	AP2/ERF-ERF
	FxaC_2g08700	AP2/ERF-ERF		FxaC_2g24750	AP2/ERF-ERF
	FxaC_2g14300	AP2/ERF-ERF		FxaC_2g28570	AP2/ERF-ERF
	FxaC_2g21610	AP2/ERF-ERF		FxaC_2g32230	AP2/ERF-ERF
	FxaC_2g22090	AP2/ERF-ERF		FxaC_3g05980	AP2/ERF-ERF
	FxaC_2g23760	AP2/ERF-ERF		FxaC_3g09400	AP2/ERF-ERF
	FxaC_2g24750	AP2/ERF-ERF		FxaC_3g18140	AP2/ERF-ERF
	FxaC_2g28570	AP2/ERF-ERF		FxaC_3g20420	AP2/ERF-ERF
	FxaC_2g32230	AP2/ERF-ERF		FxaC_3g24660	AP2/ERF-ERF
	FxaC_3g05980	AP2/ERF-ERF		FxaC_3g27500	AP2/ERF-ERF
	FxaC_3g09400	AP2/ERF-ERF		FxaC_3g30210	AP2/ERF-ERF
	FxaC_3g18140	AP2/ERF-ERF		FxaC_4g09680	AP2/ERF-ERF
	FxaC_3g24660	AP2/ERF-ERF		FxaC_4g13690	AP2/ERF-ERF
	FxaC_3g27500	AP2/ERF-ERF		FxaC_4g16110	AP2/ERF-ERF
	FxaC_3g30210	AP2/ERF-ERF		FxaC_4g20010	AP2/ERF-ERF
	FxaC_4g09680	AP2/ERF-ERF		FxaC_4g23730	AP2/ERF-ERF
	FxaC_4g13690	AP2/ERF-ERF		FxaC_4g30730	AP2/ERF-ERF
	FxaC_4g16110	AP2/ERF-ERF		FxaC_4g31070	AP2/ERF-ERF
	FxaC_4g23730	AP2/ERF-ERF		FxaC_4g34470	AP2/ERF-ERF
	FxaC_4g30730	AP2/ERF-ERF		FxaC_4g36820	AP2/ERF-ERF
	FxaC_4g31070	AP2/ERF-ERF		FxaC_5g00550	AP2/ERF-ERF
	FxaC_4g34470	AP2/ERF-ERF		FxaC_5g02010	AP2/ERF-ERF
	FxaC_4g36820	AP2/ERF-ERF		FxaC_5g05930	AP2/ERF-ERF
	FxaC_5g00550	AP2/ERF-ERF		FxaC_5g08740	AP2/ERF-ERF
	FxaC_5g05930	AP2/ERF-ERF		FxaC_5g09490	AP2/ERF-ERF
	FxaC_5g08740	AP2/ERF-ERF		FxaC_5g13970	AP2/ERF-ERF
	FxaC_5g09490	AP2/ERF-ERF		FxaC_5g14780	AP2/ERF-ERF
	FxaC_5g13970	AP2/ERF-ERF		FxaC_5g14790	AP2/ERF-ERF
	FxaC_5g14780	AP2/ERF-ERF		FxaC_5g14800	AP2/ERF-ERF
	FxaC_5g14790	AP2/ERF-ERF		FxaC_5g14810	AP2/ERF-ERF
	FxaC_5g14800	AP2/ERF-ERF		FxaC_5g14820	AP2/ERF-ERF
	FxaC_5g14810	AP2/ERF-ERF		FxaC_5g14830	AP2/ERF-ERF
	FxaC_5g14820	AP2/ERF-ERF		FxaC_5g18591	AP2/ERF-ERF
	FxaC_5g14830	AP2/ERF-ERF		FxaC_5g21730	AP2/ERF-ERF
	FxaC_5g18590	AP2/ERF-ERF		FxaC_5g26740	AP2/ERF-ERF
	FxaC_5g21730	AP2/ERF-ERF		FxaC_6g06130	AP2/ERF-ERF
	FxaC_5g26740	AP2/ERF-ERF		FxaC_6g06160	AP2/ERF-ERF
	FxaC_6g06130	AP2/ERF-ERF		FxaC_6g11580	AP2/ERF-ERF
	FxaC_6g06160	AP2/ERF-ERF		FxaC_6g15040	AP2/ERF-ERF
	FxaC_6g11580	AP2/ERF-ERF		FxaC_6g22510	AP2/ERF-ERF
	FxaC_6g15040	AP2/ERF-ERF		FxaC_6g25370	AP2/ERF-ERF
	FxaC_6g22510	AP2/ERF-ERF		FxaC_6g25790	AP2/ERF-ERF
	FxaC_6g25370	AP2/ERF-ERF		FxaC_6g25820	AP2/ERF-ERF
	FxaC_6g25790	AP2/ERF-ERF		FxaC_6g26540	AP2/ERF-ERF
	FxaC_6g25820	AP2/ERF-ERF		FxaC_6g31010	AP2/ERF-ERF
	FxaC_6g26540	AP2/ERF-ERF		FxaC_6g31640	AP2/ERF-ERF
	FxaC_6g31010	AP2/ERF-ERF		FxaC_6g33710	AP2/ERF-ERF
	FxaC_6g31640	AP2/ERF-ERF		FxaC_6g33960	AP2/ERF-ERF
	FxaC_6g33660	AP2/ERF-ERF		FxaC_6g38350	AP2/ERF-ERF
	FxaC_6g33710	AP2/ERF-ERF		FxaC_6g39640	AP2/ERF-ERF
	FxaC_6g33960	AP2/ERF-ERF		FxaC_6g41080	AP2/ERF-ERF
	FxaC_6g38350	AP2/ERF-ERF		FxaC_6g41970	AP2/ERF-ERF
	FxaC_6g39640	AP2/ERF-ERF		FxaC_6g42990	AP2/ERF-ERF
	FxaC_6g41080	AP2/ERF-ERF		FxaC_6g46230	AP2/ERF-ERF
	FxaC_6g41970	AP2/ERF-ERF		FxaC_7g04560	AP2/ERF-ERF
	FxaC_6g42990	AP2/ERF-ERF		FxaC_7g04640	AP2/ERF-ERF
	FxaC_6g46230	AP2/ERF-ERF		FxaC_7g10750	AP2/ERF-ERF
	FxaC_7g04560	AP2/ERF-ERF		FxaC_7g15400	AP2/ERF-ERF
	FxaC_7g04640	AP2/ERF-ERF		FxaC_7g17090	AP2/ERF-ERF
	FxaC_7g10750	AP2/ERF-ERF		FxaC_7g18220	AP2/ERF-ERF
	FxaC_7g15400	AP2/ERF-ERF		FxaC_7g21030	AP2/ERF-ERF
	FxaC_7g17090	AP2/ERF-ERF		FxaC_7g21040	AP2/ERF-ERF
	FxaC_7g18220	AP2/ERF-ERF		FxaC_7g21060	AP2/ERF-ERF
	FxaC_7g21030	AP2/ERF-ERF		FxaC_7g21070	AP2/ERF-ERF
	FxaC_7g21040	AP2/ERF-ERF		FxaC_7g21080	AP2/ERF-ERF
	FxaC_7g21060	AP2/ERF-ERF		FxaC_7g21090	AP2/ERF-ERF
	FxaC_7g21070	AP2/ERF-ERF		FxaC_7g21800	AP2/ERF-ERF
	FxaC_7g21080	AP2/ERF-ERF		FxaC_7g26300	AP2/ERF-ERF
	FxaC_7g21090	AP2/ERF-ERF		FxaC_7g27190	AP2/ERF-ERF
	FxaC_7g21800	AP2/ERF-ERF		FxaC_7g30390	AP2/ERF-ERF
	FxaC_7g26300	AP2/ERF-ERF		FxaC_7g34090	AP2/ERF-ERF
	FxaC_7g27190	AP2/ERF-ERF		FxaC_7g35820	AP2/ERF-ERF
	FxaC_7g30390	AP2/ERF-ERF		FxaC_7g37600	AP2/ERF-ERF
	FxaC_7g35820	AP2/ERF-ERF		FxaC_7g41200	AP2/ERF-ERF
	FxaC_7g37600	AP2/ERF-ERF		FxaC_7g43290	AP2/ERF-ERF
	FxaC_7g41200	AP2/ERF-ERF		FxaC_8g02270	AP2/ERF-ERF
	FxaC_7g43290	AP2/ERF-ERF		FxaC_8g02930	AP2/ERF-ERF
	FxaC_8g02270	AP2/ERF-ERF		FxaC_8g04730	AP2/ERF-ERF
	FxaC_8g02930	AP2/ERF-ERF		FxaC_8g07190	AP2/ERF-ERF
	FxaC_8g04730	AP2/ERF-ERF		FxaC_8g10550	AP2/ERF-ERF
	FxaC_8g07190	AP2/ERF-ERF		FxaC_8g12070	AP2/ERF-ERF
	FxaC_8g10550	AP2/ERF-ERF		FxaC_8g16170	AP2/ERF-ERF
	FxaC_8g12070	AP2/ERF-ERF		FxaC_8g20680	AP2/ERF-ERF
	FxaC_8g16170	AP2/ERF-ERF		FxaC_8g21230	AP2/ERF-ERF
	FxaC_8g20680	AP2/ERF-ERF		FxaC_8g21250	AP2/ERF-ERF
	FxaC_8g21230	AP2/ERF-ERF		FxaC_8g21260	AP2/ERF-ERF
	FxaC_8g21250	AP2/ERF-ERF		FxaC_8g25930	AP2/ERF-ERF
	FxaC_8g21260	AP2/ERF-ERF		FxaC_8g33200	AP2/ERF-ERF
	FxaC_8g25930	AP2/ERF-ERF		FxaC_8g33260	AP2/ERF-ERF
	FxaC_8g33200	AP2/ERF-ERF		FxaC_8g39330	AP2/ERF-ERF
	FxaC_8g33260	AP2/ERF-ERF		FxaC_9g01200	AP2/ERF-ERF
	FxaC_8g39330	AP2/ERF-ERF		FxaC_9g05580	AP2/ERF-ERF
	FxaC_9g01200	AP2/ERF-ERF		FxaC_9g34690	AP2/ERF-ERF
	FxaC_9g05580	AP2/ERF-ERF		FxaC_9g45510	AP2/ERF-ERF
	FxaC_9g29150	AP2/ERF-ERF		FxaC_9g45560	AP2/ERF-ERF
	FxaC_9g34690	AP2/ERF-ERF		FxaC_10g49620	AP2/ERF-RAV
	FxaC_9g45510	AP2/ERF-ERF		FxaC_11g46170	AP2/ERF-RAV
	FxaC_9g45560	AP2/ERF-ERF		FxaC_12g02090	AP2/ERF-RAV
	FxaC_10g49620	AP2/ERF-RAV		FxaC_13g11060	AP2/ERF-RAV
	FxaC_11g46170	AP2/ERF-RAV		FxaC_15g09670	AP2/ERF-RAV
	FxaC_12g02090	AP2/ERF-RAV		FxaC_16g22290	AP2/ERF-RAV
	FxaC_13g11060	AP2/ERF-RAV		FxaC_17g45140	AP2/ERF-RAV
	FxaC_14g09310	AP2/ERF-RAV		FxaC_17g48930	AP2/ERF-RAV
	FxaC_15g09670	AP2/ERF-RAV		FxaC_18g08430	AP2/ERF-RAV
	FxaC_16g22290	AP2/ERF-RAV		FxaC_18g24910	AP2/ERF-RAV
	FxaC_17g45140	AP2/ERF-RAV		FxaC_19g32230	AP2/ERF-RAV
	FxaC_17g48930	AP2/ERF-RAV		FxaC_19g32310	AP2/ERF-RAV
	FxaC_18g08430	AP2/ERF-RAV		FxaC_19g35120	AP2/ERF-RAV
	FxaC_18g24910	AP2/ERF-RAV		FxaC_21g11430	AP2/ERF-RAV
	FxaC_19g32230	AP2/ERF-RAV		FxaC_21g11460	AP2/ERF-RAV
	FxaC_19g32310	AP2/ERF-RAV		FxaC_23g54180	AP2/ERF-RAV
	FxaC_19g35120	AP2/ERF-RAV		FxaC_9g02490	AP2/ERF-RAV
	FxaC_21g11430	AP2/ERF-RAV		FxaC_17g39110	Alfin-like
	FxaC_21g11460	AP2/ERF-RAV		FxaC_19g27610	Alfin-like
	FxaC_23g54180	AP2/ERF-RAV		FxaC_1g08491	Alfin-like
	FxaC_24g54500	AP2/ERF-RAV		FxaC_20g31010	Alfin-like
	FxaC_9g02490	AP2/ERF-RAV		FxaC_21g55590	Alfin-like
	FxaC_17g39110	Alfin-like		FxaC_21g56750	Alfin-like
	FxaC_18g15800	Alfin-like		FxaC_22g56570	Alfin-like
	FxaC_19g27610	Alfin-like		FxaC_25g44060	Alfin-like
	FxaC_1g08490	Alfin-like		FxaC_25g44130	Alfin-like
	FxaC_20g31010	Alfin-like		FxaC_25g44131	Alfin-like
	FxaC_21g55590	Alfin-like		FxaC_26g13180	Alfin-like
	FxaC_21g56750	Alfin-like		FxaC_2g01450	Alfin-like
	FxaC_22g56570	Alfin-like		FxaC_2g13070	Alfin-like
	FxaC_24g15760	Alfin-like		FxaC_3g08281	Alfin-like
	FxaC_25g44060	Alfin-like		FxaC_4g32250	Alfin-like
	FxaC_25g44130	Alfin-like		FxaC_6g37090	Alfin-like
	FxaC_26g13180	Alfin-like		FxaC_7g32780	Alfin-like
	FxaC_28g09820	Alfin-like		FxaC_10g03010	B3
	FxaC_2g01450	Alfin-like		FxaC_10g10080	B3
	FxaC_2g13070	Alfin-like		FxaC_10g46500	B3
	FxaC_3g08280	Alfin-like		FxaC_11g00930	B3
	FxaC_4g32250	Alfin-like		FxaC_11g18930	B3
	FxaC_5g03480	Alfin-like		FxaC_11g21341	B3
	FxaC_6g37090	Alfin-like		FxaC_11g22060	B3
	FxaC_7g32780	Alfin-like		FxaC_11g35180	B3
	FxaC_10g03010	B3		FxaC_11g36060	B3
	FxaC_10g10080	B3		FxaC_11g42600	B3
	FxaC_10g39120	B3		FxaC_11g43020	B3
	FxaC_10g46500	B3		FxaC_12g05530	B3
	FxaC_11g00930	B3		FxaC_12g05910	B3
	FxaC_11g18930	B3		FxaC_12g17230	B3
	FxaC_11g22060	B3		FxaC_12g17240	B3
	FxaC_11g35180	B3		FxaC_12g27260	B3
	FxaC_11g36060	B3		FxaC_12g46500	B3
	FxaC_11g42600	B3		FxaC_13g25820	B3
	FxaC_11g43020	B3		FxaC_14g18420	B3
	FxaC_12g05530	B3		FxaC_16g05870	B3
	FxaC_12g05910	B3		FxaC_17g08660	B3
	FxaC_12g17230	B3		FxaC_17g11530	B3
	FxaC_12g17240	B3		FxaC_17g14310	B3
	FxaC_12g27260	B3		FxaC_17g18950	B3
	FxaC_12g46500	B3		FxaC_17g21980	B3
	FxaC_13g25820	B3		FxaC_17g26140	B3
	FxaC_14g18420	B3		FxaC_17g27770	B3
	FxaC_17g08660	B3		FxaC_17g44420	B3
	FxaC_17g11530	B3		FxaC_18g11740	B3
	FxaC_17g14310	B3		FxaC_18g12350	B3
	FxaC_17g18950	B3		FxaC_18g23450	B3
	FxaC_17g21980	B3		FxaC_18g24880	B3
	FxaC_17g26140	B3		FxaC_18g28530	B3
	FxaC_17g27770	B3		FxaC_18g31580	B3
	FxaC_17g44420	B3		FxaC_18g35950	B3
	FxaC_18g11740	B3		FxaC_19g07760	B3
	FxaC_18g12350	B3		FxaC_19g10440	B3
	FxaC_18g23450	B3		FxaC_19g18290	B3
	FxaC_18g24880	B3		FxaC_19g31630	B3
	FxaC_18g28530	B3		FxaC_1g16420	B3
	FxaC_18g31580	B3		FxaC_1g16430	B3
	FxaC_18g35950	B3		FxaC_1g16460	B3
	FxaC_18g38820	B3		FxaC_1g16461	B3
	FxaC_19g07760	B3		FxaC_1g16462	B3
	FxaC_19g10440	B3		FxaC_1g16463	B3
	FxaC_19g18290	B3		FxaC_1g16470	B3
	FxaC_19g31630	B3		FxaC_1g16480	B3
	FxaC_1g16420	B3		FxaC_1g16500	B3
	FxaC_1g16430	B3		FxaC_1g17770	B3
	FxaC_1g16460	B3		FxaC_1g18230	B3
	FxaC_1g16470	B3		FxaC_1g27010	B3
	FxaC_1g16480	B3		FxaC_1g28250	B3
	FxaC_1g16500	B3		FxaC_1g38320	B3
	FxaC_1g17770	B3		FxaC_20g07940	B3
	FxaC_1g18230	B3		FxaC_20g10560	B3
	FxaC_1g27010	B3		FxaC_20g17650	B3
	FxaC_1g28250	B3		FxaC_20g21490	B3
	FxaC_1g38320	B3		FxaC_20g21510	B3
	FxaC_20g07270	B3		FxaC_20g34370	B3
	FxaC_20g07940	B3		FxaC_21g01590	B3
	FxaC_20g10560	B3		FxaC_21g19210	B3
	FxaC_20g17650	B3		FxaC_21g19211	B3
	FxaC_20g21490	B3		FxaC_21g24010	B3
	FxaC_20g21510	B3		FxaC_21g24021	B3
	FxaC_20g34370	B3		FxaC_21g32280	B3
	FxaC_21g01590	B3		FxaC_21g44680	B3
	FxaC_21g19210	B3		FxaC_21g58950	B3
	FxaC_21g24010	B3		FxaC_22g01160	B3
	FxaC_21g24020	B3		FxaC_22g09870	B3
	FxaC_21g32280	B3		FxaC_22g34570	B3
	FxaC_21g44680	B3		FxaC_22g39950	B3
	FxaC_21g58950	B3		FxaC_22g42550	B3
	FxaC_22g01160	B3		FxaC_22g58630	B3
	FxaC_22g09870	B3		FxaC_22g58740	B3
	FxaC_22g16420	B3		FxaC_22g72120	B3
	FxaC_22g34570	B3		FxaC_23g02661	B3
	FxaC_22g39950	B3		FxaC_23g04660	B3
	FxaC_22g42550	B3		FxaC_23g16780	B3
	FxaC_22g58630	B3		FxaC_23g21550	B3
	FxaC_22g58750	B3		FxaC_23g33620	B3
	FxaC_22g72120	B3		FxaC_23g44350	B3
	FxaC_23g04660	B3		FxaC_24g04412	B3
	FxaC_23g16780	B3		FxaC_24g13710	B3
	FxaC_23g21550	B3		FxaC_24g25190	B3
	FxaC_23g33620	B3		FxaC_24g37470	B3
	FxaC_23g44350	B3		FxaC_25g02450	B3
	FxaC_24g13710	B3		FxaC_25g02840	B3
	FxaC_24g25190	B3		FxaC_25g06000	B3
	FxaC_24g37470	B3		FxaC_25g11670	B3
	FxaC_25g02450	B3		FxaC_25g11710	B3
	FxaC_25g02840	B3		FxaC_25g11880	B3
	FxaC_25g06000	B3		FxaC_25g17490	B3
	FxaC_25g11670	B3		FxaC_25g18430	B3
	FxaC_25g11710	B3		FxaC_25g18460	B3
	FxaC_25g11880	B3		FxaC_25g18530	B3
	FxaC_25g17490	B3		FxaC_25g22630	B3
	FxaC_25g18430	B3		FxaC_25g22640	B3
	FxaC_25g18460	B3		FxaC_25g24310	B3
	FxaC_25g18530	B3		FxaC_25g29680	B3
	FxaC_25g22630	B3		FxaC_25g29690	B3
	FxaC_25g22640	B3		FxaC_25g29750	B3
	FxaC_25g24310	B3		FxaC_25g34240	B3
	FxaC_25g29680	B3		FxaC_25g34250	B3
	FxaC_25g29690	B3		FxaC_25g35760	B3
	FxaC_25g29750	B3		FxaC_25g41780	B3
	FxaC_25g34240	B3		FxaC_25g42650	B3
	FxaC_25g34250	B3		FxaC_26g03160	B3
	FxaC_25g35760	B3		FxaC_26g04190	B3
	FxaC_25g41780	B3		FxaC_26g04200	B3
	FxaC_25g42650	B3		FxaC_26g04210	B3
	FxaC_26g03160	B3		FxaC_26g14450	B3
	FxaC_26g04190	B3		FxaC_26g19370	B3
	FxaC_26g04200	B3		FxaC_26g20660	B3
	FxaC_26g04210	B3		FxaC_26g25290	B3
	FxaC_26g14450	B3		FxaC_26g25320	B3
	FxaC_26g19370	B3		FxaC_26g32010	B3
	FxaC_26g20660	B3		FxaC_26g32011	B3
	FxaC_26g25290	B3		FxaC_26g36520	B3
	FxaC_26g25320	B3		FxaC_26g40400	B3
	FxaC_26g32010	B3		FxaC_26g43190	B3
	FxaC_26g36520	B3		FxaC_27g09670	B3
	FxaC_26g40400	B3		FxaC_27g09830	B3
	FxaC_26g43190	B3		FxaC_27g09870	B3
	FxaC_27g09670	B3		FxaC_27g15000	B3
	FxaC_27g09830	B3		FxaC_27g15700	B3
	FxaC_27g09870	B3		FxaC_27g15710	B3
	FxaC_27g15000	B3		FxaC_27g21340	B3
	FxaC_27g15700	B3		FxaC_27g22080	B3
	FxaC_27g15710	B3		FxaC_27g22090	B3
	FxaC_27g21340	B3		FxaC_27g22100	B3
	FxaC_27g22080	B3		FxaC_27g34020	B3
	FxaC_27g22090	B3		FxaC_27g38910	B3
	FxaC_27g22100	B3		FxaC_27g48460	B3
	FxaC_27g34020	B3		FxaC_27g48470	B3
	FxaC_27g38910	B3		FxaC_27g49330	B3
	FxaC_27g48460	B3		FxaC_27g51750	B3
	FxaC_27g48470	B3		FxaC_27g51760	B3
	FxaC_27g49330	B3		FxaC_27g51770	B3
	FxaC_27g51750	B3		FxaC_27g52690	B3
	FxaC_27g51760	B3		FxaC_28g00820	B3
	FxaC_27g51770	B3		FxaC_28g01760	B3
	FxaC_27g52690	B3		FxaC_28g01761	B3
	FxaC_28g00820	B3		FxaC_28g01762	B3
	FxaC_28g01760	B3		FxaC_28g11170	B3
	FxaC_28g11170	B3		FxaC_28g18370	B3
	FxaC_28g18370	B3		FxaC_28g24390	B3
	FxaC_28g24390	B3		FxaC_28g25170	B3
	FxaC_28g25170	B3		FxaC_2g20260	B3
	FxaC_2g20260	B3		FxaC_2g20270	B3
	FxaC_2g20270	B3		FxaC_2g20271	B3
	FxaC_2g21530	B3		FxaC_2g20272	B3
	FxaC_2g32400	B3		FxaC_2g21530	B3
	FxaC_2g33380	B3		FxaC_2g32400	B3
	FxaC_2g41210	B3		FxaC_2g33380	B3
	FxaC_3g23110	B3		FxaC_2g41210	B3
	FxaC_3g26480	B3		FxaC_3g23110	B3
	FxaC_3g28870	B3		FxaC_3g26480	B3
	FxaC_3g36560	B3		FxaC_3g28870	B3
	FxaC_4g04380	B3		FxaC_3g36560	B3
	FxaC_4g22930	B3		FxaC_4g04380	B3
	FxaC_4g22960	B3		FxaC_4g22930	B3
	FxaC_4g25150	B3		FxaC_4g22960	B3
	FxaC_4g25170	B3		FxaC_4g25150	B3
	FxaC_4g25180	B3		FxaC_4g25170	B3
	FxaC_4g25190	B3		FxaC_4g25180	B3
	FxaC_4g31120	B3		FxaC_4g25190	B3
	FxaC_5g07960	B3		FxaC_5g07960	B3
	FxaC_5g17330	B3		FxaC_5g17330	B3
	FxaC_5g26430	B3		FxaC_5g26430	B3
	FxaC_5g35040	B3		FxaC_5g35040	B3
	FxaC_5g35060	B3		FxaC_5g35060	B3
	FxaC_5g35140	B3		FxaC_5g35140	B3
	FxaC_5g35160	B3		FxaC_5g35160	B3
	FxaC_5g35520	B3		FxaC_5g35520	B3
	FxaC_5g35550	B3		FxaC_5g35521	B3
	FxaC_5g36320	B3		FxaC_5g36321	B3
	FxaC_5g36330	B3		FxaC_5g36330	B3
	FxaC_6g06390	B3		FxaC_6g06390	B3
	FxaC_6g06400	B3		FxaC_6g06400	B3
	FxaC_6g06410	B3		FxaC_6g06410	B3
	FxaC_6g06420	B3		FxaC_6g06420	B3
	FxaC_6g06460	B3		FxaC_6g06460	B3
	FxaC_6g06480	B3		FxaC_6g06480	B3
	FxaC_6g06490	B3		FxaC_6g06490	B3
	FxaC_6g07140	B3		FxaC_6g07140	B3
	FxaC_6g07180	B3		FxaC_6g07180	B3
	FxaC_6g08110	B3		FxaC_6g08110	B3
	FxaC_6g08130	B3		FxaC_6g08130	B3
	FxaC_6g08170	B3		FxaC_6g08131	B3
	FxaC_6g08180	B3		FxaC_6g08170	B3
	FxaC_6g14930	B3		FxaC_6g08180	B3
	FxaC_6g23880	B3		FxaC_6g14930	B3
	FxaC_6g32260	B3		FxaC_6g23880	B3
	FxaC_6g40200	B3		FxaC_6g32260	B3
	FxaC_6g42710	B3		FxaC_6g40200	B3
	FxaC_6g45960	B3		FxaC_6g42710	B3
	FxaC_6g46400	B3		FxaC_6g45960	B3
	FxaC_6g46480	B3		FxaC_6g46400	B3
	FxaC_7g04980	B3		FxaC_6g46480	B3
	FxaC_7g05360	B3		FxaC_7g04980	B3
	FxaC_7g05390	B3		FxaC_7g05360	B3
	FxaC_7g05400	B3		FxaC_7g05390	B3
	FxaC_7g05650	B3		FxaC_7g05400	B3
	FxaC_7g05680	B3		FxaC_7g05650	B3
	FxaC_7g19110	B3		FxaC_7g05680	B3
	FxaC_7g36380	B3		FxaC_7g19110	B3
	FxaC_7g36390	B3		FxaC_7g36380	B3
	FxaC_7g43130	B3		FxaC_7g36390	B3
	FxaC_7g43460	B3		FxaC_7g43130	B3
	FxaC_8g03560	B3		FxaC_7g43460	B3
	FxaC_8g04340	B3		FxaC_8g03560	B3
	FxaC_8g04440	B3		FxaC_8g04340	B3
	FxaC_8g06700	B3		FxaC_8g04440	B3
	FxaC_8g11610	B3		FxaC_8g06700	B3
	FxaC_8g11620	B3		FxaC_8g11620	B3
	FxaC_8g14450	B3		FxaC_8g14450	B3
	FxaC_8g32110	B3		FxaC_8g32110	B3
	FxaC_8g32130	B3		FxaC_8g32130	B3
	FxaC_8g32140	B3		FxaC_8g32140	B3
	FxaC_8g32150	B3		FxaC_8g32150	B3
	FxaC_8g32270	B3		FxaC_8g32270	B3
	FxaC_8g32300	B3		FxaC_8g32300	B3
	FxaC_8g33040	B3		FxaC_8g33040	B3
	FxaC_8g33080	B3		FxaC_8g33080	B3
	FxaC_8g34810	B3		FxaC_8g34810	B3
	FxaC_9g05250	B3		FxaC_9g05250	B3
	FxaC_9g05740	B3		FxaC_9g05740	B3
	FxaC_9g15130	B3		FxaC_9g15130	B3
	FxaC_9g34310	B3		FxaC_9g31400	B3
	FxaC_9g45230	B3		FxaC_9g34310	B3
	FxaC_9g51190	B3		FxaC_9g45230	B3
	FxaC_10g02000	B3-ARF		FxaC_9g51190	B3
	FxaC_10g07210	B3-ARF		FxaC_10g02000	B3-ARF
	FxaC_10g36400	B3-ARF		FxaC_10g07210	B3-ARF
	FxaC_10g37200	B3-ARF		FxaC_10g36400	B3-ARF
	FxaC_11g02060	B3-ARF		FxaC_10g37200	B3-ARF
	FxaC_11g06080	B3-ARF		FxaC_11g02060	B3-ARF
	FxaC_11g33240	B3-ARF		FxaC_11g06080	B3-ARF
	FxaC_11g34220	B3-ARF		FxaC_11g33240	B3-ARF
	FxaC_12g12710	B3-ARF		FxaC_11g34220	B3-ARF
	FxaC_12g13450	B3-ARF		FxaC_12g12710	B3-ARF
	FxaC_12g41640	B3-ARF		FxaC_12g13450	B3-ARF
	FxaC_12g45100	B3-ARF		FxaC_12g41640	B3-ARF
	FxaC_13g43320	B3-ARF		FxaC_12g45100	B3-ARF
	FxaC_14g37440	B3-ARF		FxaC_13g43320	B3-ARF
	FxaC_15g33950	B3-ARF		FxaC_14g37440	B3-ARF
	FxaC_16g05870	B3-ARF		FxaC_15g33950	B3-ARF
	FxaC_17g11000	B3-ARF		FxaC_17g11000	B3-ARF
	FxaC_17g12650	B3-ARF		FxaC_17g12650	B3-ARF
	FxaC_17g16080	B3-ARF		FxaC_17g16080	B3-ARF
	FxaC_17g55120	B3-ARF		FxaC_17g39980	B3-ARF
	FxaC_18g01830	B3-ARF		FxaC_17g55120	B3-ARF
	FxaC_18g34570	B3-ARF		FxaC_18g01830	B3-ARF
	FxaC_19g11690	B3-ARF		FxaC_18g15210	B3-ARF
	FxaC_19g40550	B3-ARF		FxaC_18g34570	B3-ARF
	FxaC_1g09810	B3-ARF		FxaC_18g37090	B3-ARF
	FxaC_1g34780	B3-ARF		FxaC_19g09520	B3-ARF
	FxaC_20g09650	B3-ARF		FxaC_19g11690	B3-ARF
	FxaC_20g12400	B3-ARF		FxaC_19g28250	B3-ARF
	FxaC_20g41080	B3-ARF		FxaC_19g40550	B3-ARF
	FxaC_21g18550	B3-ARF		FxaC_1g09810	B3-ARF
	FxaC_21g49500	B3-ARF		FxaC_1g34780	B3-ARF
	FxaC_22g51140	B3-ARF		FxaC_20g09650	B3-ARF
	FxaC_23g26130	B3-ARF		FxaC_20g12400	B3-ARF
	FxaC_23g60880	B3-ARF		FxaC_20g41080	B3-ARF
	FxaC_24g20950	B3-ARF		FxaC_21g18570	B3-ARF
	FxaC_24g47850	B3-ARF		FxaC_21g49500	B3-ARF
	FxaC_25g22820	B3-ARF		FxaC_22g15940	B3-ARF
	FxaC_25g34350	B3-ARF		FxaC_22g51140	B3-ARF
	FxaC_25g37370	B3-ARF		FxaC_23g26130	B3-ARF
	FxaC_26g18090	B3-ARF		FxaC_23g60880	B3-ARF
	FxaC_26g20570	B3-ARF		FxaC_24g20950	B3-ARF
	FxaC_27g29240	B3-ARF		FxaC_24g47850	B3-ARF
	FxaC_27g31570	B3-ARF		FxaC_25g22820	B3-ARF
	FxaC_27g32400	B3-ARF		FxaC_25g34350	B3-ARF
	FxaC_27g35540	B3-ARF		FxaC_25g37370	B3-ARF
	FxaC_28g16990	B3-ARF		FxaC_26g18090	B3-ARF
	FxaC_28g19760	B3-ARF		FxaC_26g20570	B3-ARF
	FxaC_2g00500	B3-ARF		FxaC_27g29240	B3-ARF
	FxaC_2g14260	B3-ARF		FxaC_27g31570	B3-ARF
	FxaC_2g41840	B3-ARF		FxaC_27g32400	B3-ARF
	FxaC_3g09360	B3-ARF		FxaC_27g35540	B3-ARF
	FxaC_3g40280	B3-ARF		FxaC_28g16990	B3-ARF
	FxaC_4g00930	B3-ARF		FxaC_28g19760	B3-ARF
	FxaC_4g30790	B3-ARF		FxaC_2g00500	B3-ARF
	FxaC_5g11190	B3-ARF		FxaC_2g14260	B3-ARF
	FxaC_6g29570	B3-ARF		FxaC_2g41840	B3-ARF
	FxaC_6g43160	B3-ARF		FxaC_3g40280	B3-ARF
	FxaC_7g24570	B3-ARF		FxaC_4g00930	B3-ARF
	FxaC_7g41100	B3-ARF		FxaC_4g30790	B3-ARF
	FxaC_8g07340	B3-ARF		FxaC_4g31120	B3-ARF
	FxaC_8g17570	B3-ARF		FxaC_5g11190	B3-ARF
	FxaC_9g16290	B3-ARF		FxaC_6g29570	B3-ARF
	FxaC_9g17400	B3-ARF		FxaC_6g43160	B3-ARF
	FxaC_9g45980	B3-ARF		FxaC_7g24570	B3-ARF
	FxaC_9g50000	B3-ARF		FxaC_7g41100	B3-ARF
	FxaC_13g01850	BBR-BPC		FxaC_8g07340	B3-ARF
	FxaC_14g01930	BBR-BPC		FxaC_8g17570	B3-ARF
	FxaC_15g01590	BBR-BPC		FxaC_9g16290	B3-ARF
	FxaC_16g30410	BBR-BPC		FxaC_9g17400	B3-ARF
	FxaC_5g30900	BBR-BPC		FxaC_9g45980	B3-ARF
	FxaC_6g11990	BBR-BPC		FxaC_9g50000	B3-ARF
	FxaC_6g43020	BBR-BPC		FxaC_13g01850	BBR-BPC
	FxaC_7g08510	BBR-BPC		FxaC_14g01930	BBR-BPC
	FxaC_7g41170	BBR-BPC		FxaC_15g01590	BBR-BPC
	FxaC_8g07220	BBR-BPC		FxaC_16g30410	BBR-BPC
	FxaC_8g28850	BBR-BPC		FxaC_5g30900	BBR-BPC
	FxaC_10g07940	BES1		FxaC_6g11990	BBR-BPC
	FxaC_10g08120	BES1		FxaC_6g43020	BBR-BPC
	FxaC_10g10900	BES1		FxaC_7g08510	BBR-BPC
	FxaC_10g18970	BES1		FxaC_7g41170	BBR-BPC
	FxaC_11g04590	BES1		FxaC_8g07220	BBR-BPC
	FxaC_11g07980	BES1		FxaC_8g28850	BBR-BPC
	FxaC_11g16700	BES1		FxaC_10g07940	BES1
	FxaC_12g32080	BES1		FxaC_10g08120	BES1
	FxaC_12g40260	BES1		FxaC_10g10900	BES1
	FxaC_12g43090	BES1		FxaC_10g18970	BES1
	FxaC_17g33070	BES1		FxaC_11g04590	BES1
	FxaC_18g19130	BES1		FxaC_11g07980	BES1
	FxaC_19g24520	BES1		FxaC_11g16700	BES1
	FxaC_1g15690	BES1		FxaC_12g32080	BES1
	FxaC_25g19860	BES1		FxaC_12g40260	BES1
	FxaC_25g31350	BES1		FxaC_12g43090	BES1
	FxaC_26g23910	BES1		FxaC_17g33070	BES1
	FxaC_27g23620	BES1		FxaC_18g19130	BES1
	FxaC_28g22720	BES1		FxaC_19g24520	BES1
	FxaC_2g19540	BES1		FxaC_1g15690	BES1
	FxaC_3g11080	BES1		FxaC_25g19860	BES1
	FxaC_4g25810	BES1		FxaC_25g31350	BES1
	FxaC_6g45580	BES1		FxaC_26g23910	BES1
	FxaC_7g42670	BES1		FxaC_27g23620	BES1
	FxaC_8g05610	BES1		FxaC_28g22720	BES1
	FxaC_9g36810	BES1		FxaC_2g19540	BES1
	FxaC_9g43930	BES1		FxaC_3g11080	BES1
	FxaC_9g47620	BES1		FxaC_4g25810	BES1
	FxaC_13g11710	C2C2-CO-like		FxaC_6g45580	BES1
	FxaC_13g17220	C2C2-CO-like		FxaC_7g42670	BES1
	FxaC_13g22840	C2C2-CO-like		FxaC_8g05610	BES1
	FxaC_13g44900	C2C2-CO-like		FxaC_9g36810	BES1
	FxaC_14g10100	C2C2-CO-like		FxaC_9g43930	BES1
	FxaC_14g15440	C2C2-CO-like		FxaC_9g47620	BES1
	FxaC_14g33140	C2C2-CO-like		FxaC_17g41920	BSD
	FxaC_15g15960	C2C2-CO-like		FxaC_13g11710	C2C2-CO-like
	FxaC_15g29790	C2C2-CO-like		FxaC_13g17220	C2C2-CO-like
	FxaC_16g09390	C2C2-CO-like		FxaC_13g22840	C2C2-CO-like
	FxaC_16g21720	C2C2-CO-like		FxaC_13g44900	C2C2-CO-like
	FxaC_17g13090	C2C2-CO-like		FxaC_14g10100	C2C2-CO-like
	FxaC_17g16530	C2C2-CO-like		FxaC_14g15442	C2C2-CO-like
	FxaC_18g34040	C2C2-CO-like		FxaC_14g33140	C2C2-CO-like
	FxaC_19g12160	C2C2-CO-like		FxaC_15g15962	C2C2-CO-like
	FxaC_20g12840	C2C2-CO-like		FxaC_15g29790	C2C2-CO-like
	FxaC_21g10910	C2C2-CO-like		FxaC_16g09390	C2C2-CO-like
	FxaC_21g13570	C2C2-CO-like		FxaC_16g21720	C2C2-CO-like
	FxaC_21g17010	C2C2-CO-like		FxaC_17g13090	C2C2-CO-like
	FxaC_22g00120	C2C2-CO-like		FxaC_17g16530	C2C2-CO-like
	FxaC_22g14960	C2C2-CO-like		FxaC_18g34040	C2C2-CO-like
	FxaC_23g53510	C2C2-CO-like		FxaC_19g12160	C2C2-CO-like
	FxaC_23g56080	C2C2-CO-like		FxaC_20g12840	C2C2-CO-like
	FxaC_23g59470	C2C2-CO-like		FxaC_21g10910	C2C2-CO-like
	FxaC_24g49130	C2C2-CO-like		FxaC_21g13570	C2C2-CO-like
	FxaC_24g52370	C2C2-CO-like		FxaC_21g17010	C2C2-CO-like
	FxaC_24g55050	C2C2-CO-like		FxaC_22g00120	C2C2-CO-like
	FxaC_6g46910	C2C2-CO-like		FxaC_22g14960	C2C2-CO-like
	FxaC_7g24790	C2C2-CO-like		FxaC_23g53510	C2C2-CO-like
	FxaC_7g44110	C2C2-CO-like		FxaC_23g56080	C2C2-CO-like
	FxaC_10g02460	C2C2-Dof		FxaC_23g59470	C2C2-CO-like
	FxaC_10g08920	C2C2-Dof		FxaC_24g49130	C2C2-CO-like
	FxaC_10g10070	C2C2-Dof		FxaC_24g52370	C2C2-CO-like
	FxaC_10g37750	C2C2-Dof		FxaC_24g55050	C2C2-CO-like
	FxaC_10g40300	C2C2-Dof		FxaC_6g29730	C2C2-CO-like
	FxaC_11g01630	C2C2-Dof		FxaC_6g46910	C2C2-CO-like
	FxaC_11g05370	C2C2-Dof		FxaC_7g24790	C2C2-CO-like
	FxaC_11g06630	C2C2-Dof		FxaC_7g44110	C2C2-CO-like
	FxaC_11g06640	C2C2-Dof		FxaC_8g17310	C2C2-CO-like
	FxaC_11g35050	C2C2-Dof		FxaC_10g02460	C2C2-Dof
	FxaC_11g37110	C2C2-Dof		FxaC_10g08920	C2C2-Dof
	FxaC_12g10710	C2C2-Dof		FxaC_10g10070	C2C2-Dof
	FxaC_12g11980	C2C2-Dof		FxaC_10g37750	C2C2-Dof
	FxaC_12g41150	C2C2-Dof		FxaC_10g40300	C2C2-Dof
	FxaC_12g41170	C2C2-Dof		FxaC_11g01630	C2C2-Dof
	FxaC_12g42330	C2C2-Dof		FxaC_11g05370	C2C2-Dof
	FxaC_12g45470	C2C2-Dof		FxaC_11g06630	C2C2-Dof
	FxaC_13g07440	C2C2-Dof		FxaC_11g06640	C2C2-Dof
	FxaC_14g06420	C2C2-Dof		FxaC_11g35050	C2C2-Dof
	FxaC_15g06340	C2C2-Dof		FxaC_11g37110	C2C2-Dof
	FxaC_16g25610	C2C2-Dof		FxaC_12g10710	C2C2-Dof
	FxaC_17g04900	C2C2-Dof		FxaC_12g11980	C2C2-Dof
	FxaC_17g07690	C2C2-Dof		FxaC_12g41150	C2C2-Dof
	FxaC_17g12360	C2C2-Dof		FxaC_12g41170	C2C2-Dof
	FxaC_17g17950	C2C2-Dof		FxaC_12g42330	C2C2-Dof
	FxaC_17g19640	C2C2-Dof		FxaC_12g45470	C2C2-Dof
	FxaC_18g30940	C2C2-Dof		FxaC_13g07440	C2C2-Dof
	FxaC_18g32750	C2C2-Dof		FxaC_14g06420	C2C2-Dof
	FxaC_18g34960	C2C2-Dof		FxaC_17g04900	C2C2-Dof
	FxaC_18g40800	C2C2-Dof		FxaC_17g07690	C2C2-Dof
	FxaC_19g06080	C2C2-Dof		FxaC_17g12360	C2C2-Dof
	FxaC_19g11390	C2C2-Dof		FxaC_17g19640	C2C2-Dof
	FxaC_1g16600	C2C2-Dof		FxaC_18g30940	C2C2-Dof
	FxaC_1g16740	C2C2-Dof		FxaC_18g32750	C2C2-Dof
	FxaC_1g22060	C2C2-Dof		FxaC_18g34960	C2C2-Dof
	FxaC_1g22100	C2C2-Dof		FxaC_18g40800	C2C2-Dof
	FxaC_1g31870	C2C2-Dof		FxaC_19g06080	C2C2-Dof
	FxaC_20g06350	C2C2-Dof		FxaC_19g11390	C2C2-Dof
	FxaC_20g12080	C2C2-Dof		FxaC_1g16600	C2C2-Dof
	FxaC_20g14030	C2C2-Dof		FxaC_1g16740	C2C2-Dof
	FxaC_20g15550	C2C2-Dof		FxaC_1g22060	C2C2-Dof
	FxaC_21g08280	C2C2-Dof		FxaC_1g22100	C2C2-Dof
	FxaC_21g27580	C2C2-Dof		FxaC_1g31870	C2C2-Dof
	FxaC_21g51920	C2C2-Dof		FxaC_20g06350	C2C2-Dof
	FxaC_22g00010	C2C2-Dof		FxaC_20g12080	C2C2-Dof
	FxaC_22g06550	C2C2-Dof		FxaC_20g14030	C2C2-Dof
	FxaC_22g23490	C2C2-Dof		FxaC_20g15550	C2C2-Dof
	FxaC_22g39350	C2C2-Dof		FxaC_21g08280	C2C2-Dof
	FxaC_22g41880	C2C2-Dof		FxaC_21g27580	C2C2-Dof
	FxaC_22g53500	C2C2-Dof		FxaC_21g51920	C2C2-Dof
	FxaC_23g05840	C2C2-Dof		FxaC_22g00010	C2C2-Dof
	FxaC_23g14450	C2C2-Dof		FxaC_22g06550	C2C2-Dof
	FxaC_23g20420	C2C2-Dof		FxaC_22g23490	C2C2-Dof
	FxaC_23g28680	C2C2-Dof		FxaC_22g39350	C2C2-Dof
	FxaC_23g50810	C2C2-Dof		FxaC_22g41880	C2C2-Dof
	FxaC_24g18720	C2C2-Dof		FxaC_22g53500	C2C2-Dof
	FxaC_24g26510	C2C2-Dof		FxaC_23g05840	C2C2-Dof
	FxaC_24g41820	C2C2-Dof		FxaC_23g14450	C2C2-Dof
	FxaC_24g57590	C2C2-Dof		FxaC_23g20420	C2C2-Dof
	FxaC_25g23080	C2C2-Dof		FxaC_23g28680	C2C2-Dof
	FxaC_25g34550	C2C2-Dof		FxaC_23g50810	C2C2-Dof
	FxaC_25g40710	C2C2-Dof		FxaC_24g18720	C2C2-Dof
	FxaC_25g54190	C2C2-Dof		FxaC_24g26510	C2C2-Dof
	FxaC_25g55290	C2C2-Dof		FxaC_24g41820	C2C2-Dof
	FxaC_26g04420	C2C2-Dof		FxaC_24g57590	C2C2-Dof
	FxaC_26g15570	C2C2-Dof		FxaC_25g23080	C2C2-Dof
	FxaC_26g20430	C2C2-Dof		FxaC_25g34550	C2C2-Dof
	FxaC_27g29460	C2C2-Dof		FxaC_25g40710	C2C2-Dof
	FxaC_27g32820	C2C2-Dof		FxaC_25g55290	C2C2-Dof
	FxaC_27g38120	C2C2-Dof		FxaC_26g04420	C2C2-Dof
	FxaC_27g48320	C2C2-Dof		FxaC_26g15570	C2C2-Dof
	FxaC_27g51620	C2C2-Dof		FxaC_26g20430	C2C2-Dof
	FxaC_28g01910	C2C2-Dof		FxaC_27g29460	C2C2-Dof
	FxaC_28g12330	C2C2-Dof		FxaC_27g32820	C2C2-Dof
	FxaC_28g13730	C2C2-Dof		FxaC_27g38120	C2C2-Dof
	FxaC_28g19520	C2C2-Dof		FxaC_27g48320	C2C2-Dof
	FxaC_2g20380	C2C2-Dof		FxaC_27g51620	C2C2-Dof
	FxaC_2g20930	C2C2-Dof		FxaC_28g01910	C2C2-Dof
	FxaC_2g26010	C2C2-Dof		FxaC_28g12330	C2C2-Dof
	FxaC_2g36000	C2C2-Dof		FxaC_28g13730	C2C2-Dof
	FxaC_3g16680	C2C2-Dof		FxaC_28g19520	C2C2-Dof
	FxaC_3g16810	C2C2-Dof		FxaC_2g20380	C2C2-Dof
	FxaC_3g21910	C2C2-Dof		FxaC_2g20930	C2C2-Dof
	FxaC_3g33720	C2C2-Dof		FxaC_2g26010	C2C2-Dof
	FxaC_4g07770	C2C2-Dof		FxaC_2g36000	C2C2-Dof
	FxaC_4g09970	C2C2-Dof		FxaC_3g16680	C2C2-Dof
	FxaC_4g18520	C2C2-Dof		FxaC_3g16810	C2C2-Dof
	FxaC_4g22680	C2C2-Dof		FxaC_3g21910	C2C2-Dof
	FxaC_4g24860	C2C2-Dof		FxaC_3g32180	C2C2-Dof
	FxaC_5g24670	C2C2-Dof		FxaC_3g33720	C2C2-Dof
	FxaC_6g17320	C2C2-Dof		FxaC_4g07770	C2C2-Dof
	FxaC_6g45990	C2C2-Dof		FxaC_4g09970	C2C2-Dof
	FxaC_7g43150	C2C2-Dof		FxaC_4g18520	C2C2-Dof
	FxaC_8g04960	C2C2-Dof		FxaC_4g22680	C2C2-Dof
	FxaC_8g24600	C2C2-Dof		FxaC_4g24860	C2C2-Dof
	FxaC_9g12780	C2C2-Dof		FxaC_5g24670	C2C2-Dof
	FxaC_9g15230	C2C2-Dof		FxaC_6g17320	C2C2-Dof
	FxaC_9g45320	C2C2-Dof		FxaC_6g45990	C2C2-Dof
	FxaC_9g45340	C2C2-Dof		FxaC_7g43150	C2C2-Dof
	FxaC_9g46700	C2C2-Dof		FxaC_8g04960	C2C2-Dof
	FxaC_9g50470	C2C2-Dof		FxaC_8g24600	C2C2-Dof
	FxaC_10g36370	C2C2-GATA		FxaC_9g12780	C2C2-Dof
	FxaC_10g49650	C2C2-GATA		FxaC_9g15230	C2C2-Dof
	FxaC_10g49670	C2C2-GATA		FxaC_9g45320	C2C2-Dof
	FxaC_10g49720	C2C2-GATA		FxaC_9g45340	C2C2-Dof
	FxaC_11g33200	C2C2-GATA		FxaC_9g46700	C2C2-Dof
	FxaC_11g46210	C2C2-GATA		FxaC_9g50470	C2C2-Dof
	FxaC_12g02040	C2C2-GATA		FxaC_10g36370	C2C2-GATA
	FxaC_12g13520	C2C2-GATA		FxaC_10g49650	C2C2-GATA
	FxaC_13g26920	C2C2-GATA		FxaC_10g49670	C2C2-GATA
	FxaC_13g38320	C2C2-GATA		FxaC_10g49720	C2C2-GATA
	FxaC_13g49290	C2C2-GATA		FxaC_11g33200	C2C2-GATA
	FxaC_13g49310	C2C2-GATA		FxaC_11g46210	C2C2-GATA
	FxaC_14g19210	C2C2-GATA		FxaC_12g02040	C2C2-GATA
	FxaC_14g38460	C2C2-GATA		FxaC_12g13520	C2C2-GATA
	FxaC_15g34800	C2C2-GATA		FxaC_13g26920	C2C2-GATA
	FxaC_16g05280	C2C2-GATA		FxaC_13g38320	C2C2-GATA
	FxaC_16g05310	C2C2-GATA		FxaC_13g49290	C2C2-GATA
	FxaC_17g26590	C2C2-GATA		FxaC_13g49310	C2C2-GATA
	FxaC_17g49890	C2C2-GATA		FxaC_14g19210	C2C2-GATA
	FxaC_18g07260	C2C2-GATA		FxaC_14g38460	C2C2-GATA
	FxaC_18g24350	C2C2-GATA		FxaC_15g34800	C2C2-GATA
	FxaC_19g18720	C2C2-GATA		FxaC_15g34821	C2C2-GATA
	FxaC_19g35490	C2C2-GATA		FxaC_16g05280	C2C2-GATA
	FxaC_19g35500	C2C2-GATA		FxaC_16g05310	C2C2-GATA
	FxaC_1g07670	C2C2-GATA		FxaC_17g26590	C2C2-GATA
	FxaC_1g13550	C2C2-GATA		FxaC_17g49890	C2C2-GATA
	FxaC_1g14990	C2C2-GATA		FxaC_17g49891	C2C2-GATA
	FxaC_20g21920	C2C2-GATA		FxaC_18g24350	C2C2-GATA
	FxaC_20g36350	C2C2-GATA		FxaC_19g18720	C2C2-GATA
	FxaC_20g36360	C2C2-GATA		FxaC_19g35490	C2C2-GATA
	FxaC_21g28490	C2C2-GATA		FxaC_19g35500	C2C2-GATA
	FxaC_21g62500	C2C2-GATA		FxaC_1g07670	C2C2-GATA
	FxaC_22g24220	C2C2-GATA		FxaC_1g13550	C2C2-GATA
	FxaC_22g61440	C2C2-GATA		FxaC_1g14990	C2C2-GATA
	FxaC_23g06730	C2C2-GATA		FxaC_20g21920	C2C2-GATA
	FxaC_23g39050	C2C2-GATA		FxaC_20g36350	C2C2-GATA
	FxaC_24g11000	C2C2-GATA		FxaC_20g36360	C2C2-GATA
	FxaC_24g40690	C2C2-GATA		FxaC_21g28490	C2C2-GATA
	FxaC_25g15930	C2C2-GATA		FxaC_21g62500	C2C2-GATA
	FxaC_25g27280	C2C2-GATA		FxaC_22g24220	C2C2-GATA
	FxaC_25g37360	C2C2-GATA		FxaC_22g61440	C2C2-GATA
	FxaC_26g18110	C2C2-GATA		FxaC_23g06730	C2C2-GATA
	FxaC_26g27860	C2C2-GATA		FxaC_23g39050	C2C2-GATA
	FxaC_27g13390	C2C2-GATA		FxaC_24g40690	C2C2-GATA
	FxaC_27g19700	C2C2-GATA		FxaC_25g15930	C2C2-GATA
	FxaC_27g31560	C2C2-GATA		FxaC_25g27280	C2C2-GATA
	FxaC_27g35530	C2C2-GATA		FxaC_25g37360	C2C2-GATA
	FxaC_28g17000	C2C2-GATA		FxaC_26g18110	C2C2-GATA
	FxaC_28g27150	C2C2-GATA		FxaC_26g27860	C2C2-GATA
	FxaC_2g01880	C2C2-GATA		FxaC_27g13390	C2C2-GATA
	FxaC_2g04440	C2C2-GATA		FxaC_27g19700	C2C2-GATA
	FxaC_2g17850	C2C2-GATA		FxaC_27g31560	C2C2-GATA
	FxaC_3g13530	C2C2-GATA		FxaC_27g35530	C2C2-GATA
	FxaC_3g14850	C2C2-GATA		FxaC_28g17000	C2C2-GATA
	FxaC_4g26550	C2C2-GATA		FxaC_28g27150	C2C2-GATA
	FxaC_4g27360	C2C2-GATA		FxaC_2g01880	C2C2-GATA
	FxaC_4g33120	C2C2-GATA		FxaC_2g04440	C2C2-GATA
	FxaC_5g02820	C2C2-GATA		FxaC_2g17850	C2C2-GATA
	FxaC_5g29720	C2C2-GATA		FxaC_3g13530	C2C2-GATA
	FxaC_5g31580	C2C2-GATA		FxaC_3g14850	C2C2-GATA
	FxaC_6g11420	C2C2-GATA		FxaC_4g26550	C2C2-GATA
	FxaC_6g13010	C2C2-GATA		FxaC_4g27360	C2C2-GATA
	FxaC_6g37640	C2C2-GATA		FxaC_4g33120	C2C2-GATA
	FxaC_6g40990	C2C2-GATA		FxaC_5g02820	C2C2-GATA
	FxaC_7g09100	C2C2-GATA		FxaC_5g29720	C2C2-GATA
	FxaC_7g16790	C2C2-GATA		FxaC_5g31580	C2C2-GATA
	FxaC_7g33460	C2C2-GATA		FxaC_6g11420	C2C2-GATA
	FxaC_7g37360	C2C2-GATA		FxaC_6g13010	C2C2-GATA
	FxaC_8g10700	C2C2-GATA		FxaC_6g37640	C2C2-GATA
	FxaC_8g29300	C2C2-GATA		FxaC_6g40990	C2C2-GATA
	FxaC_9g02440	C2C2-GATA		FxaC_7g09100	C2C2-GATA
	FxaC_9g02460	C2C2-GATA		FxaC_7g16790	C2C2-GATA
	FxaC_9g17500	C2C2-GATA		FxaC_7g33460	C2C2-GATA
	FxaC_10g10430	C2C2-LSD		FxaC_7g37360	C2C2-GATA
	FxaC_10g12230	C2C2-LSD		FxaC_8g10700	C2C2-GATA
	FxaC_11g07240	C2C2-LSD		FxaC_8g29300	C2C2-GATA
	FxaC_11g09240	C2C2-LSD		FxaC_9g02440	C2C2-GATA
	FxaC_12g39110	C2C2-LSD		FxaC_9g02460	C2C2-GATA
	FxaC_17g28810	C2C2-LSD		FxaC_9g17500	C2C2-GATA
	FxaC_18g22560	C2C2-LSD		FxaC_10g10430	C2C2-LSD
	FxaC_19g20990	C2C2-LSD		FxaC_11g07240	C2C2-LSD
	FxaC_20g23670	C2C2-LSD		FxaC_17g28810	C2C2-LSD
	FxaC_9g44820	C2C2-LSD		FxaC_18g22560	C2C2-LSD
	FxaC_10g29810	C2C2-YABBY		FxaC_19g20990	C2C2-LSD
	FxaC_11g26110	C2C2-YABBY		FxaC_20g23670	C2C2-LSD
	FxaC_12g20670	C2C2-YABBY		FxaC_9g44820	C2C2-LSD
	FxaC_13g05330	C2C2-YABBY		FxaC_10g29810	C2C2-YABBY
	FxaC_13g09180	C2C2-YABBY		FxaC_11g26110	C2C2-YABBY
	FxaC_14g04870	C2C2-YABBY		FxaC_12g20670	C2C2-YABBY
	FxaC_14g07850	C2C2-YABBY		FxaC_13g05330	C2C2-YABBY
	FxaC_15g04560	C2C2-YABBY		FxaC_13g09180	C2C2-YABBY
	FxaC_15g07870	C2C2-YABBY		FxaC_14g04870	C2C2-YABBY
	FxaC_16g24160	C2C2-YABBY		FxaC_14g07850	C2C2-YABBY
	FxaC_16g27480	C2C2-YABBY		FxaC_15g04560	C2C2-YABBY
	FxaC_17g00020	C2C2-YABBY		FxaC_15g07870	C2C2-YABBY
	FxaC_18g46260	C2C2-YABBY		FxaC_16g24161	C2C2-YABBY
	FxaC_19g00340	C2C2-YABBY		FxaC_16g27480	C2C2-YABBY
	FxaC_20g00220	C2C2-YABBY		FxaC_17g00020	C2C2-YABBY
	FxaC_25g16650	C2C2-YABBY		FxaC_18g46260	C2C2-YABBY
	FxaC_25g27880	C2C2-YABBY		FxaC_19g00340	C2C2-YABBY
	FxaC_26g27070	C2C2-YABBY		FxaC_20g00220	C2C2-YABBY
	FxaC_26g34740	C2C2-YABBY		FxaC_25g16650	C2C2-YABBY
	FxaC_27g14020	C2C2-YABBY		FxaC_25g27880	C2C2-YABBY
	FxaC_28g26310	C2C2-YABBY		FxaC_26g27070	C2C2-YABBY
	FxaC_2g08840	C2C2-YABBY		FxaC_26g34740	C2C2-YABBY
	FxaC_3g03210	C2C2-YABBY		FxaC_27g14020	C2C2-YABBY
	FxaC_4g36960	C2C2-YABBY		FxaC_27g20410	C2C2-YABBY
	FxaC_9g25060	C2C2-YABBY		FxaC_28g26310	C2C2-YABBY
	FxaC_10g01760	C2H2		FxaC_2g08840	C2C2-YABBY
	FxaC_10g02550	C2H2		FxaC_3g03210	C2C2-YABBY
	FxaC_10g08680	C2H2		FxaC_4g36960	C2C2-YABBY
	FxaC_10g09830	C2H2		FxaC_9g25060	C2C2-YABBY
	FxaC_10g14010	C2H2		FxaC_10g01760	C2H2
	FxaC_10g20760	C2H2		FxaC_10g08680	C2H2
	FxaC_10g23710	C2H2		FxaC_10g09830	C2H2
	FxaC_10g27840	C2H2		FxaC_10g14010	C2H2
	FxaC_10g35730	C2H2		FxaC_10g20760	C2H2
	FxaC_10g35800	C2H2		FxaC_10g23710	C2H2
	FxaC_10g37070	C2H2		FxaC_10g27840	C2H2
	FxaC_10g37930	C2H2		FxaC_10g35730	C2H2
	FxaC_10g39560	C2H2		FxaC_10g35800	C2H2
	FxaC_10g39570	C2H2		FxaC_10g37070	C2H2
	FxaC_10g39580	C2H2		FxaC_10g37930	C2H2
	FxaC_10g41680	C2H2		FxaC_10g39560	C2H2
	FxaC_10g41980	C2H2		FxaC_10g39570	C2H2
	FxaC_10g42770	C2H2		FxaC_10g39580	C2H2
	FxaC_10g47180	C2H2		FxaC_10g41680	C2H2
	FxaC_10g48500	C2H2		FxaC_10g41980	C2H2
	FxaC_10g51270	C2H2		FxaC_10g42770	C2H2
	FxaC_11g03720	C2H2		FxaC_10g47180	C2H2
	FxaC_11g05140	C2H2		FxaC_10g48501	C2H2
	FxaC_11g06350	C2H2		FxaC_10g51270	C2H2
	FxaC_11g11710	C2H2		FxaC_11g03720	C2H2
	FxaC_11g18110	C2H2		FxaC_11g05140	C2H2
	FxaC_11g21330	C2H2		FxaC_11g06350	C2H2
	FxaC_11g24680	C2H2		FxaC_11g11710	C2H2
	FxaC_11g31770	C2H2		FxaC_11g18110	C2H2
	FxaC_11g31830	C2H2		FxaC_11g21330	C2H2
	FxaC_11g34010	C2H2		FxaC_11g24680	C2H2
	FxaC_11g34410	C2H2		FxaC_11g31770	C2H2
	FxaC_11g34950	C2H2		FxaC_11g31830	C2H2
	FxaC_11g36410	C2H2		FxaC_11g34010	C2H2
	FxaC_11g36420	C2H2		FxaC_11g34410	C2H2
	FxaC_11g38490	C2H2		FxaC_11g34950	C2H2
	FxaC_11g39890	C2H2		FxaC_11g36410	C2H2
	FxaC_11g40810	C2H2		FxaC_11g36420	C2H2
	FxaC_11g43700	C2H2		FxaC_11g36421	C2H2
	FxaC_11g45130	C2H2		FxaC_11g38490	C2H2
	FxaC_12g00010	C2H2		FxaC_11g40810	C2H2
	FxaC_12g03310	C2H2		FxaC_11g43700	C2H2
	FxaC_12g04810	C2H2		FxaC_11g45131	C2H2
	FxaC_12g08330	C2H2		FxaC_12g00010	C2H2
	FxaC_12g09150	C2H2		FxaC_12g03310	C2H2
	FxaC_12g10980	C2H2		FxaC_12g04810	C2H2
	FxaC_12g12860	C2H2		FxaC_12g08330	C2H2
	FxaC_12g15170	C2H2		FxaC_12g09150	C2H2
	FxaC_12g15220	C2H2		FxaC_12g10980	C2H2
	FxaC_12g22190	C2H2		FxaC_12g12860	C2H2
	FxaC_12g27280	C2H2		FxaC_12g15170	C2H2
	FxaC_12g30740	C2H2		FxaC_12g15220	C2H2
	FxaC_12g37330	C2H2		FxaC_12g22190	C2H2
	FxaC_13g01510	C2H2		FxaC_12g27280	C2H2
	FxaC_13g01530	C2H2		FxaC_12g30740	C2H2
	FxaC_13g01830	C2H2		FxaC_12g37330	C2H2
	FxaC_13g02800	C2H2		FxaC_13g01510	C2H2
	FxaC_13g03820	C2H2		FxaC_13g01530	C2H2
	FxaC_13g05100	C2H2		FxaC_13g01830	C2H2
	FxaC_13g08280	C2H2		FxaC_13g02800	C2H2
	FxaC_13g11080	C2H2		FxaC_13g03820	C2H2
	FxaC_13g13220	C2H2		FxaC_13g05100	C2H2
	FxaC_13g14260	C2H2		FxaC_13g08280	C2H2
	FxaC_13g15470	C2H2		FxaC_13g11080	C2H2
	FxaC_13g18610	C2H2		FxaC_13g13220	C2H2
	FxaC_13g38460	C2H2		FxaC_13g14260	C2H2
	FxaC_13g44550	C2H2		FxaC_13g15470	C2H2
	FxaC_13g49090	C2H2		FxaC_13g18610	C2H2
	FxaC_13g52850	C2H2		FxaC_13g38460	C2H2
	FxaC_14g01610	C2H2		FxaC_13g44550	C2H2
	FxaC_14g01620	C2H2		FxaC_13g49090	C2H2
	FxaC_14g02520	C2H2		FxaC_13g52850	C2H2
	FxaC_14g04640	C2H2		FxaC_13g52851	C2H2
	FxaC_14g07220	C2H2		FxaC_14g01610	C2H2
	FxaC_14g09330	C2H2		FxaC_14g01620	C2H2
	FxaC_14g11490	C2H2		FxaC_14g01890	C2H2
	FxaC_14g11510	C2H2		FxaC_14g02520	C2H2
	FxaC_14g28110	C2H2		FxaC_14g04640	C2H2
	FxaC_15g01290	C2H2		FxaC_14g07220	C2H2
	FxaC_15g01300	C2H2		FxaC_14g09330	C2H2
	FxaC_15g02230	C2H2		FxaC_14g11490	C2H2
	FxaC_15g03660	C2H2		FxaC_14g19092	C2H2
	FxaC_15g04370	C2H2		FxaC_14g26900	C2H2
	FxaC_15g07100	C2H2		FxaC_14g28110	C2H2
	FxaC_15g09690	C2H2		FxaC_15g01290	C2H2
	FxaC_15g26130	C2H2		FxaC_15g01300	C2H2
	FxaC_15g38080	C2H2		FxaC_15g01560	C2H2
	FxaC_15g38100	C2H2		FxaC_15g02230	C2H2
	FxaC_16g02560	C2H2		FxaC_15g03660	C2H2
	FxaC_16g11500	C2H2		FxaC_15g04370	C2H2
	FxaC_16g22270	C2H2		FxaC_15g07100	C2H2
	FxaC_16g24770	C2H2		FxaC_15g09690	C2H2
	FxaC_16g27730	C2H2		FxaC_15g26130	C2H2
	FxaC_16g28500	C2H2		FxaC_15g38080	C2H2
	FxaC_16g29760	C2H2		FxaC_15g38100	C2H2
	FxaC_16g30840	C2H2		FxaC_16g02560	C2H2
	FxaC_16g30850	C2H2		FxaC_16g11500	C2H2
	FxaC_17g00900	C2H2		FxaC_16g22270	C2H2
	FxaC_17g09480	C2H2		FxaC_16g24770	C2H2
	FxaC_17g11580	C2H2		FxaC_16g27730	C2H2
	FxaC_17g18570	C2H2		FxaC_16g28500	C2H2
	FxaC_17g18880	C2H2		FxaC_16g29760	C2H2
	FxaC_17g23130	C2H2		FxaC_16g30440	C2H2
	FxaC_17g24860	C2H2		FxaC_16g30840	C2H2
	FxaC_17g28970	C2H2		FxaC_16g30850	C2H2
	FxaC_17g29440	C2H2		FxaC_17g00900	C2H2
	FxaC_17g41600	C2H2		FxaC_17g09480	C2H2
	FxaC_17g53150	C2H2		FxaC_17g11580	C2H2
	FxaC_17g53200	C2H2		FxaC_17g18880	C2H2
	FxaC_18g04300	C2H2		FxaC_17g23130	C2H2
	FxaC_18g14320	C2H2		FxaC_17g24860	C2H2
	FxaC_18g22340	C2H2		FxaC_17g28970	C2H2
	FxaC_18g22360	C2H2		FxaC_17g29440	C2H2
	FxaC_18g25810	C2H2		FxaC_17g41600	C2H2
	FxaC_18g27180	C2H2		FxaC_17g53200	C2H2
	FxaC_18g31560	C2H2		FxaC_18g04300	C2H2
	FxaC_18g31630	C2H2		FxaC_18g14320	C2H2
	FxaC_18g31940	C2H2		FxaC_18g22340	C2H2
	FxaC_18g38940	C2H2		FxaC_18g22360	C2H2
	FxaC_18g45850	C2H2		FxaC_18g25810	C2H2
	FxaC_18g46580	C2H2		FxaC_18g27180	C2H2
	FxaC_19g00730	C2H2		FxaC_18g31560	C2H2
	FxaC_19g07670	C2H2		FxaC_18g31630	C2H2
	FxaC_19g07800	C2H2		FxaC_18g31940	C2H2
	FxaC_19g16260	C2H2		FxaC_18g38780	C2H2
	FxaC_19g17350	C2H2		FxaC_18g38940	C2H2
	FxaC_19g21100	C2H2		FxaC_18g45850	C2H2
	FxaC_19g29620	C2H2		FxaC_18g46580	C2H2
	FxaC_19g38310	C2H2		FxaC_19g00730	C2H2
	FxaC_19g40960	C2H2		FxaC_19g07670	C2H2
	FxaC_1g01420	C2H2		FxaC_19g07800	C2H2
	FxaC_1g15460	C2H2		FxaC_19g16260	C2H2
	FxaC_1g24280	C2H2		FxaC_19g17350	C2H2
	FxaC_20g00570	C2H2		FxaC_19g21100	C2H2
	FxaC_20g07800	C2H2		FxaC_19g29620	C2H2
	FxaC_20g14650	C2H2		FxaC_19g38310	C2H2
	FxaC_20g14850	C2H2		FxaC_19g40960	C2H2
	FxaC_20g19070	C2H2		FxaC_1g01420	C2H2
	FxaC_20g20440	C2H2		FxaC_1g04891	C2H2
	FxaC_20g23820	C2H2		FxaC_1g15460	C2H2
	FxaC_20g23850	C2H2		FxaC_1g24280	C2H2
	FxaC_20g31970	C2H2		FxaC_20g00570	C2H2
	FxaC_20g35260	C2H2		FxaC_20g07800	C2H2
	FxaC_20g39230	C2H2		FxaC_20g14650	C2H2
	FxaC_21g02270	C2H2		FxaC_20g14850	C2H2
	FxaC_21g09390	C2H2		FxaC_20g19070	C2H2
	FxaC_21g26850	C2H2		FxaC_20g20440	C2H2
	FxaC_21g32980	C2H2		FxaC_20g23820	C2H2
	FxaC_21g35890	C2H2		FxaC_20g23850	C2H2
	FxaC_21g37960	C2H2		FxaC_20g31970	C2H2
	FxaC_21g38280	C2H2		FxaC_20g35260	C2H2
	FxaC_21g47730	C2H2		FxaC_20g39230	C2H2
	FxaC_21g48360	C2H2		FxaC_21g02270	C2H2
	FxaC_21g49830	C2H2		FxaC_21g09390	C2H2
	FxaC_21g51320	C2H2		FxaC_21g26850	C2H2
	FxaC_21g51330	C2H2		FxaC_21g32980	C2H2
	FxaC_21g51340	C2H2		FxaC_21g35890	C2H2
	FxaC_21g52690	C2H2		FxaC_21g37960	C2H2
	FxaC_21g62450	C2H2		FxaC_21g38280	C2H2
	FxaC_21g63280	C2H2		FxaC_21g47730	C2H2
	FxaC_22g07640	C2H2		FxaC_21g48360	C2H2
	FxaC_22g22850	C2H2		FxaC_21g49830	C2H2
	FxaC_22g28640	C2H2		FxaC_21g51320	C2H2
	FxaC_22g30850	C2H2		FxaC_21g51330	C2H2
	FxaC_22g34760	C2H2		FxaC_21g51340	C2H2
	FxaC_22g35150	C2H2		FxaC_21g52690	C2H2
	FxaC_22g46050	C2H2		FxaC_21g63280	C2H2
	FxaC_22g47120	C2H2		FxaC_22g07640	C2H2
	FxaC_22g48360	C2H2		FxaC_22g22850	C2H2
	FxaC_22g49670	C2H2		FxaC_22g28640	C2H2
	FxaC_22g51490	C2H2		FxaC_22g30850	C2H2
	FxaC_22g52970	C2H2		FxaC_22g34760	C2H2
	FxaC_22g54480	C2H2		FxaC_22g35150	C2H2
	FxaC_22g60390	C2H2		FxaC_22g46050	C2H2
	FxaC_22g62310	C2H2		FxaC_22g47120	C2H2
	FxaC_23g05210	C2H2		FxaC_22g48360	C2H2
	FxaC_23g10840	C2H2		FxaC_22g49670	C2H2
	FxaC_23g13090	C2H2		FxaC_22g51490	C2H2
	FxaC_23g16920	C2H2		FxaC_22g51491	C2H2
	FxaC_23g17430	C2H2		FxaC_22g52970	C2H2
	FxaC_23g23510	C2H2		FxaC_22g54480	C2H2
	FxaC_23g24630	C2H2		FxaC_22g60390	C2H2
	FxaC_23g26590	C2H2		FxaC_22g62311	C2H2
	FxaC_23g28140	C2H2		FxaC_23g05210	C2H2
	FxaC_23g29470	C2H2		FxaC_23g10840	C2H2
	FxaC_23g36970	C2H2		FxaC_23g13090	C2H2
	FxaC_23g44930	C2H2		FxaC_23g16920	C2H2
	FxaC_23g48360	C2H2		FxaC_23g17430	C2H2
	FxaC_23g51940	C2H2		FxaC_23g23510	C2H2
	FxaC_23g57130	C2H2		FxaC_23g24630	C2H2
	FxaC_24g10170	C2H2		FxaC_23g26590	C2H2
	FxaC_24g15840	C2H2		FxaC_23g28140	C2H2
	FxaC_24g17940	C2H2		FxaC_23g28141	C2H2
	FxaC_24g19130	C2H2		FxaC_23g29470	C2H2
	FxaC_24g19150	C2H2		FxaC_23g36970	C2H2
	FxaC_24g20650	C2H2		FxaC_23g44930	C2H2
	FxaC_24g22060	C2H2		FxaC_23g48360	C2H2
	FxaC_24g23010	C2H2		FxaC_23g51940	C2H2
	FxaC_24g29740	C2H2		FxaC_23g57130	C2H2
	FxaC_24g30020	C2H2		FxaC_24g10170	C2H2
	FxaC_24g34490	C2H2		FxaC_24g15840	C2H2
	FxaC_24g36830	C2H2		FxaC_24g17940	C2H2
	FxaC_24g42390	C2H2		FxaC_24g19130	C2H2
	FxaC_24g42920	C2H2		FxaC_24g19150	C2H2
	FxaC_24g51360	C2H2		FxaC_24g19151	C2H2
	FxaC_25g06280	C2H2		FxaC_24g20650	C2H2
	FxaC_25g16140	C2H2		FxaC_24g22060	C2H2
	FxaC_25g16160	C2H2		FxaC_24g23010	C2H2
	FxaC_25g24780	C2H2		FxaC_24g29740	C2H2
	FxaC_25g27510	C2H2		FxaC_24g30020	C2H2
	FxaC_25g27520	C2H2		FxaC_24g34490	C2H2
	FxaC_25g36210	C2H2		FxaC_24g36830	C2H2
	FxaC_25g37150	C2H2		FxaC_24g42390	C2H2
	FxaC_25g40350	C2H2		FxaC_24g42920	C2H2
	FxaC_25g47700	C2H2		FxaC_24g51360	C2H2
	FxaC_25g48500	C2H2		FxaC_25g06280	C2H2
	FxaC_25g51650	C2H2		FxaC_25g16140	C2H2
	FxaC_25g55640	C2H2		FxaC_25g16160	C2H2
	FxaC_26g00650	C2H2		FxaC_25g24780	C2H2
	FxaC_26g06550	C2H2		FxaC_25g25620	C2H2
	FxaC_26g09300	C2H2		FxaC_25g27510	C2H2
	FxaC_26g09760	C2H2		FxaC_25g27520	C2H2
	FxaC_26g15960	C2H2		FxaC_25g36210	C2H2
	FxaC_26g18350	C2H2		FxaC_25g37150	C2H2
	FxaC_26g19000	C2H2		FxaC_25g40350	C2H2
	FxaC_26g27620	C2H2		FxaC_25g47700	C2H2
	FxaC_26g27640	C2H2		FxaC_25g48500	C2H2
	FxaC_26g36750	C2H2		FxaC_26g00650	C2H2
	FxaC_27g05110	C2H2		FxaC_26g06551	C2H2
	FxaC_27g13540	C2H2		FxaC_26g09300	C2H2
	FxaC_27g13570	C2H2		FxaC_26g15960	C2H2
	FxaC_27g19900	C2H2		FxaC_26g18350	C2H2
	FxaC_27g19910	C2H2		FxaC_26g19000	C2H2
	FxaC_27g30620	C2H2		FxaC_26g27620	C2H2
	FxaC_27g31290	C2H2		FxaC_26g27640	C2H2
	FxaC_27g32620	C2H2		FxaC_26g36750	C2H2
	FxaC_27g34350	C2H2		FxaC_27g05110	C2H2
	FxaC_27g35190	C2H2		FxaC_27g13540	C2H2
	FxaC_27g36430	C2H2		FxaC_27g13570	C2H2
	FxaC_27g43140	C2H2		FxaC_27g19900	C2H2
	FxaC_27g46440	C2H2		FxaC_27g19910	C2H2
	FxaC_27g49750	C2H2		FxaC_27g30620	C2H2
	FxaC_28g04480	C2H2		FxaC_27g31290	C2H2
	FxaC_28g14140	C2H2		FxaC_27g32620	C2H2
	FxaC_28g17170	C2H2		FxaC_27g34350	C2H2
	FxaC_28g17910	C2H2		FxaC_27g35190	C2H2
	FxaC_28g26890	C2H2		FxaC_27g36430	C2H2
	FxaC_28g26910	C2H2		FxaC_27g43140	C2H2
	FxaC_2g06800	C2H2		FxaC_28g14140	C2H2
	FxaC_2g19290	C2H2		FxaC_28g17170	C2H2
	FxaC_2g27850	C2H2		FxaC_28g17910	C2H2
	FxaC_2g38600	C2H2		FxaC_28g26890	C2H2
	FxaC_2g41160	C2H2		FxaC_28g26910	C2H2
	FxaC_3g05040	C2H2		FxaC_2g06800	C2H2
	FxaC_3g15390	C2H2		FxaC_2g19290	C2H2
	FxaC_3g23740	C2H2		FxaC_2g27850	C2H2
	FxaC_3g36390	C2H2		FxaC_2g41160	C2H2
	FxaC_4g01120	C2H2		FxaC_3g02221	C2H2
	FxaC_4g03520	C2H2		FxaC_3g05040	C2H2
	FxaC_4g14140	C2H2		FxaC_3g15390	C2H2
	FxaC_4g16810	C2H2		FxaC_3g23740	C2H2
	FxaC_4g26070	C2H2		FxaC_3g36390	C2H2
	FxaC_4g38150	C2H2		FxaC_4g01120	C2H2
	FxaC_5g00570	C2H2		FxaC_4g03520	C2H2
	FxaC_5g01300	C2H2		FxaC_4g14140	C2H2
	FxaC_5g03040	C2H2		FxaC_4g16810	C2H2
	FxaC_5g09150	C2H2		FxaC_4g26070	C2H2
	FxaC_5g10520	C2H2		FxaC_4g38160	C2H2
	FxaC_5g10570	C2H2		FxaC_5g00570	C2H2
	FxaC_5g13350	C2H2		FxaC_5g01300	C2H2
	FxaC_5g14280	C2H2		FxaC_5g03040	C2H2
	FxaC_5g14290	C2H2		FxaC_5g09150	C2H2
	FxaC_5g21080	C2H2		FxaC_5g10520	C2H2
	FxaC_5g28520	C2H2		FxaC_5g10570	C2H2
	FxaC_5g29080	C2H2		FxaC_5g13350	C2H2
	FxaC_5g34010	C2H2		FxaC_5g14280	C2H2
	FxaC_5g34020	C2H2		FxaC_5g14290	C2H2
	FxaC_5g39940	C2H2		FxaC_5g21080	C2H2
	FxaC_6g03550	C2H2		FxaC_5g27571	C2H2
	FxaC_6g08630	C2H2		FxaC_5g28520	C2H2
	FxaC_6g08640	C2H2		FxaC_5g29080	C2H2
	FxaC_6g13750	C2H2		FxaC_5g34010	C2H2
	FxaC_6g19960	C2H2		FxaC_5g34020	C2H2
	FxaC_6g26300	C2H2		FxaC_5g39940	C2H2
	FxaC_6g26310	C2H2		FxaC_6g03550	C2H2
	FxaC_6g27360	C2H2		FxaC_6g08630	C2H2
	FxaC_6g29990	C2H2		FxaC_6g08640	C2H2
	FxaC_6g31220	C2H2		FxaC_6g13750	C2H2
	FxaC_6g37430	C2H2		FxaC_6g19960	C2H2
	FxaC_6g39020	C2H2		FxaC_6g26300	C2H2
	FxaC_6g39630	C2H2		FxaC_6g26310	C2H2
	FxaC_6g43380	C2H2		FxaC_6g27360	C2H2
	FxaC_6g45480	C2H2		FxaC_6g29990	C2H2
	FxaC_6g46280	C2H2		FxaC_6g31220	C2H2
	FxaC_7g02590	C2H2		FxaC_6g37430	C2H2
	FxaC_7g09500	C2H2		FxaC_6g39020	C2H2
	FxaC_7g14700	C2H2		FxaC_6g39630	C2H2
	FxaC_7g17920	C2H2		FxaC_6g43380	C2H2
	FxaC_7g21440	C2H2		FxaC_6g45480	C2H2
	FxaC_7g21570	C2H2		FxaC_6g46280	C2H2
	FxaC_7g22410	C2H2		FxaC_7g02590	C2H2
	FxaC_7g22450	C2H2		FxaC_7g09500	C2H2
	FxaC_7g25240	C2H2		FxaC_7g14700	C2H2
	FxaC_7g26720	C2H2		FxaC_7g17920	C2H2
	FxaC_7g33270	C2H2		FxaC_7g21440	C2H2
	FxaC_7g34850	C2H2		FxaC_7g21570	C2H2
	FxaC_7g35810	C2H2		FxaC_7g22410	C2H2
	FxaC_7g40840	C2H2		FxaC_7g25240	C2H2
	FxaC_7g42560	C2H2		FxaC_7g26720	C2H2
	FxaC_7g43330	C2H2		FxaC_7g33270	C2H2
	FxaC_8g02540	C2H2		FxaC_7g34850	C2H2
	FxaC_8g04590	C2H2		FxaC_7g35810	C2H2
	FxaC_8g04690	C2H2		FxaC_7g40840	C2H2
	FxaC_8g05740	C2H2		FxaC_7g42560	C2H2
	FxaC_8g12080	C2H2		FxaC_7g43330	C2H2
	FxaC_8g12870	C2H2		FxaC_8g02540	C2H2
	FxaC_8g17010	C2H2		FxaC_8g04590	C2H2
	FxaC_8g20230	C2H2		FxaC_8g04690	C2H2
	FxaC_8g20860	C2H2		FxaC_8g05740	C2H2
	FxaC_8g20870	C2H2		FxaC_8g07560	C2H2
	FxaC_8g22350	C2H2		FxaC_8g12080	C2H2
	FxaC_8g27140	C2H2		FxaC_8g12870	C2H2
	FxaC_8g27410	C2H2		FxaC_8g17010	C2H2
	FxaC_8g31140	C2H2		FxaC_8g20230	C2H2
	FxaC_8g31150	C2H2		FxaC_8g20860	C2H2
	FxaC_8g35820	C2H2		FxaC_8g20870	C2H2
	FxaC_9g03640	C2H2		FxaC_8g22350	C2H2
	FxaC_9g06480	C2H2		FxaC_8g27140	C2H2
	FxaC_9g10150	C2H2		FxaC_8g27410	C2H2
	FxaC_9g11460	C2H2		FxaC_8g31140	C2H2
	FxaC_9g14090	C2H2		FxaC_8g31150	C2H2
	FxaC_9g14130	C2H2		FxaC_8g35820	C2H2
	FxaC_9g15630	C2H2		FxaC_9g03640	C2H2
	FxaC_9g16650	C2H2		FxaC_9g06480	C2H2
	FxaC_9g18770	C2H2		FxaC_9g10150	C2H2
	FxaC_9g18810	C2H2		FxaC_9g11460	C2H2
	FxaC_9g27260	C2H2		FxaC_9g14090	C2H2
	FxaC_9g31410	C2H2		FxaC_9g14130	C2H2
	FxaC_9g35220	C2H2		FxaC_9g15630	C2H2
	FxaC_9g42640	C2H2		FxaC_9g16650	C2H2
	FxaC_9g45610	C2H2		FxaC_9g18770	C2H2
	FxaC_9g47000	C2H2		FxaC_9g18810	C2H2
	FxaC_9g50580	C2H2		FxaC_9g27260	C2H2
	FxaC_10g09960	C3H		FxaC_9g31410	C2H2
	FxaC_10g10840	C3H		FxaC_9g35220	C2H2
	FxaC_10g14770	C3H		FxaC_9g42640	C2H2
	FxaC_10g26850	C3H		FxaC_9g47000	C2H2
	FxaC_10g36830	C3H		FxaC_10g10840	C3H
	FxaC_10g43440	C3H		FxaC_10g14770	C3H
	FxaC_10g49640	C3H		FxaC_10g36830	C3H
	FxaC_11g06510	C3H		FxaC_10g43440	C3H
	FxaC_11g07920	C3H		FxaC_10g49640	C3H
	FxaC_11g12570	C3H		FxaC_11g06510	C3H
	FxaC_11g29050	C3H		FxaC_11g07920	C3H
	FxaC_11g33740	C3H		FxaC_11g12570	C3H
	FxaC_11g40520	C3H		FxaC_11g33740	C3H
	FxaC_11g46200	C3H		FxaC_11g40520	C3H
	FxaC_12g02080	C3H		FxaC_11g46200	C3H
	FxaC_12g07570	C3H		FxaC_12g02080	C3H
	FxaC_12g40300	C3H		FxaC_12g07570	C3H
	FxaC_12g41260	C3H		FxaC_12g21540	C3H
	FxaC_13g12800	C3H		FxaC_12g40300	C3H
	FxaC_13g18240	C3H		FxaC_12g41260	C3H
	FxaC_13g28770	C3H		FxaC_13g12800	C3H
	FxaC_13g36360	C3H		FxaC_13g18240	C3H
	FxaC_13g36370	C3H		FxaC_13g28770	C3H
	FxaC_13g48630	C3H		FxaC_13g36360	C3H
	FxaC_13g56060	C3H		FxaC_13g36370	C3H
	FxaC_13g56090	C3H		FxaC_13g48630	C3H
	FxaC_14g11010	C3H		FxaC_13g56060	C3H
	FxaC_14g21500	C3H		FxaC_14g11010	C3H
	FxaC_14g29080	C3H		FxaC_14g21500	C3H
	FxaC_15g10740	C3H		FxaC_14g29080	C3H
	FxaC_15g19580	C3H		FxaC_15g10740	C3H
	FxaC_15g27460	C3H		FxaC_15g19580	C3H
	FxaC_15g34270	C3H		FxaC_15g27460	C3H
	FxaC_16g00080	C3H		FxaC_15g34270	C3H
	FxaC_16g17670	C3H		FxaC_15g40980	C3H
	FxaC_16g20820	C3H		FxaC_16g00080	C3H
	FxaC_17g09490	C3H		FxaC_16g17670	C3H
	FxaC_17g18310	C3H		FxaC_16g20820	C3H
	FxaC_17g23770	C3H		FxaC_17g09490	C3H
	FxaC_17g24160	C3H		FxaC_17g18310	C3H
	FxaC_17g29740	C3H		FxaC_17g23770	C3H
	FxaC_17g31100	C3H		FxaC_17g24160	C3H
	FxaC_17g37400	C3H		FxaC_17g29740	C3H
	FxaC_17g38980	C3H		FxaC_17g31100	C3H
	FxaC_17g40550	C3H		FxaC_17g37400	C3H
	FxaC_18g14930	C3H		FxaC_17g38980	C3H
	FxaC_18g21680	C3H		FxaC_18g14930	C3H
	FxaC_18g26240	C3H		FxaC_18g21680	C3H
	FxaC_18g26820	C3H		FxaC_18g26240	C3H
	FxaC_18g32350	C3H		FxaC_18g26820	C3H
	FxaC_18g38930	C3H		FxaC_18g32351	C3H
	FxaC_19g07680	C3H		FxaC_18g38930	C3H
	FxaC_19g17050	C3H		FxaC_19g07680	C3H
	FxaC_19g21780	C3H		FxaC_19g16611	C3H
	FxaC_1g02900	C3H		FxaC_19g17050	C3H
	FxaC_1g06650	C3H		FxaC_19g21780	C3H
	FxaC_1g07820	C3H		FxaC_1g02900	C3H
	FxaC_1g08040	C3H		FxaC_1g03221	C3H
	FxaC_1g13280	C3H		FxaC_1g06650	C3H
	FxaC_1g28910	C3H		FxaC_1g07820	C3H
	FxaC_20g07810	C3H		FxaC_1g08040	C3H
	FxaC_20g14400	C3H		FxaC_1g13280	C3H
	FxaC_20g20080	C3H		FxaC_1g28910	C3H
	FxaC_20g24640	C3H		FxaC_20g07810	C3H
	FxaC_21g13600	C3H		FxaC_20g14400	C3H
	FxaC_21g15100	C3H		FxaC_20g19551	C3H
	FxaC_21g24520	C3H		FxaC_20g20080	C3H
	FxaC_21g39510	C3H		FxaC_20g24640	C3H
	FxaC_21g50410	C3H		FxaC_21g13600	C3H
	FxaC_21g58050	C3H		FxaC_21g15100	C3H
	FxaC_21g61320	C3H		FxaC_21g24520	C3H
	FxaC_21g70230	C3H		FxaC_21g39510	C3H
	FxaC_22g11620	C3H		FxaC_21g50410	C3H
	FxaC_22g12990	C3H		FxaC_21g58050	C3H
	FxaC_22g21240	C3H		FxaC_21g61320	C3H
	FxaC_22g26560	C3H		FxaC_21g70230	C3H
	FxaC_22g36330	C3H		FxaC_22g12990	C3H
	FxaC_22g57970	C3H		FxaC_22g21240	C3H
	FxaC_22g60530	C3H		FxaC_22g26560	C3H
	FxaC_22g71780	C3H		FxaC_22g36330	C3H
	FxaC_23g03110	C3H		FxaC_22g57970	C3H
	FxaC_23g18150	C3H		FxaC_22g60531	C3H
	FxaC_23g27180	C3H		FxaC_22g71780	C3H
	FxaC_23g33000	C3H		FxaC_23g03110	C3H
	FxaC_23g35540	C3H		FxaC_23g18150	C3H
	FxaC_23g43290	C3H		FxaC_23g27180	C3H
	FxaC_23g48770	C3H		FxaC_23g33000	C3H
	FxaC_23g56120	C3H		FxaC_23g35540	C3H
	FxaC_23g57670	C3H		FxaC_23g43290	C3H
	FxaC_24g05630	C3H		FxaC_23g48770	C3H
	FxaC_24g12090	C3H		FxaC_23g56120	C3H
	FxaC_24g14610	C3H		FxaC_23g57670	C3H
	FxaC_24g24640	C3H		FxaC_24g05630	C3H
	FxaC_24g28500	C3H		FxaC_24g12090	C3H
	FxaC_24g31220	C3H		FxaC_24g14610	C3H
	FxaC_24g38550	C3H		FxaC_24g24640	C3H
	FxaC_24g50820	C3H		FxaC_24g28500	C3H
	FxaC_25g01120	C3H		FxaC_24g31220	C3H
	FxaC_25g01370	C3H		FxaC_24g38550	C3H
	FxaC_25g01810	C3H		FxaC_24g43661	C3H
	FxaC_25g38510	C3H		FxaC_24g50820	C3H
	FxaC_25g38870	C3H		FxaC_24g52340	C3H
	FxaC_25g44160	C3H		FxaC_25g01120	C3H
	FxaC_25g47030	C3H		FxaC_25g01370	C3H
	FxaC_25g50400	C3H		FxaC_25g01810	C3H
	FxaC_25g58600	C3H		FxaC_25g38510	C3H
	FxaC_26g01610	C3H		FxaC_25g38870	C3H
	FxaC_26g07730	C3H		FxaC_25g44160	C3H
	FxaC_26g09920	C3H		FxaC_25g47030	C3H
	FxaC_26g13130	C3H		FxaC_25g50400	C3H
	FxaC_26g17010	C3H		FxaC_25g58600	C3H
	FxaC_26g42020	C3H		FxaC_26g01610	C3H
	FxaC_26g43070	C3H		FxaC_26g07730	C3H
	FxaC_27g01220	C3H		FxaC_26g09920	C3H
	FxaC_27g36680	C3H		FxaC_26g13130	C3H
	FxaC_27g36790	C3H		FxaC_26g17010	C3H
	FxaC_27g39950	C3H		FxaC_26g42020	C3H
	FxaC_27g42570	C3H		FxaC_26g43070	C3H
	FxaC_27g45690	C3H		FxaC_27g00870	C3H
	FxaC_28g05610	C3H		FxaC_27g01220	C3H
	FxaC_28g07340	C3H		FxaC_27g36680	C3H
	FxaC_28g09780	C3H		FxaC_27g36790	C3H
	FxaC_28g15760	C3H		FxaC_27g39950	C3H
	FxaC_28g37580	C3H		FxaC_27g42570	C3H
	FxaC_28g37860	C3H		FxaC_27g45690	C3H
	FxaC_2g02570	C3H		FxaC_28g05610	C3H
	FxaC_2g04110	C3H		FxaC_28g07340	C3H
	FxaC_2g04310	C3H		FxaC_28g09780	C3H
	FxaC_2g05170	C3H		FxaC_28g15760	C3H
	FxaC_2g08090	C3H		FxaC_28g37580	C3H
	FxaC_2g08220	C3H		FxaC_28g37860	C3H
	FxaC_2g12480	C3H		FxaC_2g02570	C3H
	FxaC_2g12640	C3H		FxaC_2g04110	C3H
	FxaC_2g17590	C3H		FxaC_2g04310	C3H
	FxaC_2g33160	C3H		FxaC_2g05170	C3H
	FxaC_2g44460	C3H		FxaC_2g08090	C3H
	FxaC_3g03580	C3H		FxaC_2g08220	C3H
	FxaC_3g03810	C3H		FxaC_2g12480	C3H
	FxaC_3g06740	C3H		FxaC_2g12640	C3H
	FxaC_3g07590	C3H		FxaC_2g17590	C3H
	FxaC_3g07920	C3H		FxaC_2g33160	C3H
	FxaC_3g28650	C3H		FxaC_2g44460	C3H
	FxaC_4g11710	C3H		FxaC_3g03580	C3H
	FxaC_4g27660	C3H		FxaC_3g03790	C3H
	FxaC_4g32760	C3H		FxaC_3g03811	C3H
	FxaC_4g33030	C3H		FxaC_3g06740	C3H
	FxaC_4g33810	C3H		FxaC_3g07590	C3H
	FxaC_4g36330	C3H		FxaC_3g07920	C3H
	FxaC_4g36530	C3H		FxaC_3g28650	C3H
	FxaC_4g36580	C3H		FxaC_4g11710	C3H
	FxaC_5g02330	C3H		FxaC_4g27660	C3H
	FxaC_5g07380	C3H		FxaC_4g32760	C3H
	FxaC_5g10780	C3H		FxaC_4g33030	C3H
	FxaC_5g25460	C3H		FxaC_4g33810	C3H
	FxaC_5g29630	C3H		FxaC_4g36330	C3H
	FxaC_5g30870	C3H		FxaC_4g36530	C3H
	FxaC_6g12040	C3H		FxaC_4g36580	C3H
	FxaC_6g13070	C3H		FxaC_5g07380	C3H
	FxaC_6g13210	C3H		FxaC_5g10780	C3H
	FxaC_6g16040	C3H		FxaC_5g25460	C3H
	FxaC_6g29830	C3H		FxaC_5g29630	C3H
	FxaC_6g33030	C3H		FxaC_5g30870	C3H
	FxaC_6g38110	C3H		FxaC_6g12040	C3H
	FxaC_7g09190	C3H		FxaC_6g13070	C3H
	FxaC_7g11840	C3H		FxaC_6g13210	C3H
	FxaC_7g25070	C3H		FxaC_6g16040	C3H
	FxaC_7g28960	C3H		FxaC_6g29830	C3H
	FxaC_7g33830	C3H		FxaC_6g33030	C3H
	FxaC_7g41120	C3H		FxaC_6g43061	C3H
	FxaC_7g43920	C3H		FxaC_6g46810	C3H
	FxaC_8g07260	C3H		FxaC_7g09190	C3H
	FxaC_8g13860	C3H		FxaC_7g11840	C3H
	FxaC_8g15020	C3H		FxaC_7g25070	C3H
	FxaC_8g17130	C3H		FxaC_7g28960	C3H
	FxaC_8g25210	C3H		FxaC_7g33830	C3H
	FxaC_8g28810	C3H		FxaC_7g41120	C3H
	FxaC_9g02470	C3H		FxaC_7g43920	C3H
	FxaC_9g09470	C3H		FxaC_8g07261	C3H
	FxaC_9g16860	C3H		FxaC_8g15020	C3H
	FxaC_9g41800	C3H		FxaC_8g17130	C3H
	FxaC_9g41810	C3H		FxaC_8g25210	C3H
	FxaC_9g43980	C3H		FxaC_8g28810	C3H
	FxaC_9g45490	C3H		FxaC_9g02470	C3H
	FxaC_13g22180	CAMTA		FxaC_9g09470	C3H
	FxaC_13g26730	CAMTA		FxaC_9g16860	C3H
	FxaC_13g38580	CAMTA		FxaC_9g41800	C3H
	FxaC_14g14610	CAMTA		FxaC_9g43980	C3H
	FxaC_14g18980	CAMTA		FxaC_9g45490	C3H
	FxaC_15g15470	CAMTA		FxaC_13g22180	CAMTA
	FxaC_17g39580	CAMTA		FxaC_13g26730	CAMTA
	FxaC_18g15530	CAMTA		FxaC_13g38580	CAMTA
	FxaC_19g28040	CAMTA		FxaC_14g14610	CAMTA
	FxaC_1g24360	CAMTA		FxaC_14g18980	CAMTA
	FxaC_20g31520	CAMTA		FxaC_15g15470	CAMTA
	FxaC_2g28010	CAMTA		FxaC_17g39580	CAMTA
	FxaC_4g16590	CAMTA		FxaC_18g15530	CAMTA
	FxaC_13g55190	CPP		FxaC_19g28040	CAMTA
	FxaC_15g40320	CPP		FxaC_1g24361	CAMTA
	FxaC_16g00870	CPP		FxaC_20g31520	CAMTA
	FxaC_1g02150	CPP		FxaC_2g28010	CAMTA
	FxaC_21g30750	CPP		FxaC_3g23862	CAMTA
	FxaC_22g26390	CPP		FxaC_3g23863	CAMTA
	FxaC_22g64790	CPP		FxaC_4g16590	CAMTA
	FxaC_22g70020	CPP		FxaC_13g55190	CPP
	FxaC_23g08730	CPP		FxaC_15g40320	CPP
	FxaC_23g40710	CPP		FxaC_16g00870	CPP
	FxaC_24g38790	CPP		FxaC_1g02150	CPP
	FxaC_2g07410	CPP		FxaC_21g30750	CPP
	FxaC_3g04620	CPP		FxaC_22g26390	CPP
	FxaC_4g35720	CPP		FxaC_22g64790	CPP
	FxaC_5g05560	CPP		FxaC_22g70020	CPP
	FxaC_6g34790	CPP		FxaC_23g08730	CPP
	FxaC_6g41300	CPP		FxaC_23g38140	CPP
	FxaC_8g01750	CPP		FxaC_24g38790	CPP
	FxaC_8g10260	CPP		FxaC_2g07410	CPP
	FxaC_15g12280	CSD		FxaC_3g04620	CPP
	FxaC_1g12950	CSD		FxaC_4g35720	CPP
	FxaC_4g28040	CSD		FxaC_5g05560	CPP
	FxaC_5g09090	CSD		FxaC_6g34790	CPP
	FxaC_5g42320	CSD		FxaC_6g41300	CPP
	FxaC_6g00820	CSD		FxaC_7g30820	CPP
	FxaC_6g31410	CSD		FxaC_7g37920	CPP
	FxaC_7g00670	CSD		FxaC_8g01750	CPP
	FxaC_7g26860	CSD		FxaC_8g10260	CPP
	FxaC_8g02670	CSD		FxaC_15g12280	CSD
	FxaC_8g38630	CSD		FxaC_1g12950	CSD
	FxaC_10g18720	DBB		FxaC_2g17141	CSD
	FxaC_11g16500	DBB		FxaC_3g12871	CSD
	FxaC_12g32290	DBB		FxaC_4g28040	CSD
	FxaC_13g41090	DBB		FxaC_5g09090	CSD
	FxaC_14g29390	DBB		FxaC_5g42320	CSD
	FxaC_15g28020	DBB		FxaC_6g00820	CSD
	FxaC_2g17730	DBB		FxaC_6g31410	CSD
	FxaC_4g27520	DBB		FxaC_7g00670	CSD
	FxaC_5g31800	DBB		FxaC_7g26860	CSD
	FxaC_8g17310	DBB		FxaC_8g02670	CSD
	FxaC_1g04980	DBP		FxaC_8g38630	CSD
	FxaC_2g10020	DBP		FxaC_10g18720	DBB
	FxaC_3g02190	DBP		FxaC_11g16500	DBB
	FxaC_4g38240	DBP		FxaC_12g32290	DBB
	FxaC_5g05160	DBP		FxaC_13g41090	DBB
	FxaC_6g35110	DBP		FxaC_14g29390	DBB
	FxaC_7g31270	DBP		FxaC_15g28020	DBB
	FxaC_8g01510	DBP		FxaC_1g13440	DBB
	FxaC_10g24010	E2F-DP		FxaC_2g17730	DBB
	FxaC_10g29250	E2F-DP		FxaC_3g13240	DBB
	FxaC_11g21570	E2F-DP		FxaC_4g27520	DBB
	FxaC_11g25790	E2F-DP		FxaC_5g10891	DBB
	FxaC_12g23640	E2F-DP		FxaC_5g31800	DBB
	FxaC_12g27020	E2F-DP		FxaC_1g04982	DBP
	FxaC_17g21290	E2F-DP		FxaC_2g10021	DBP
	FxaC_18g29320	E2F-DP		FxaC_3g02190	DBP
	FxaC_19g14470	E2F-DP		FxaC_4g38240	DBP
	FxaC_20g17000	E2F-DP		FxaC_5g05160	DBP
	FxaC_21g44090	E2F-DP		FxaC_6g35110	DBP
	FxaC_21g51910	E2F-DP		FxaC_6g35111	DBP
	FxaC_22g40450	E2F-DP		FxaC_7g31270	DBP
	FxaC_22g42950	E2F-DP		FxaC_8g01510	DBP
	FxaC_22g53490	E2F-DP		FxaC_10g24010	E2F-DP
	FxaC_23g21130	E2F-DP		FxaC_10g29250	E2F-DP
	FxaC_23g28670	E2F-DP		FxaC_11g21570	E2F-DP
	FxaC_24g25740	E2F-DP		FxaC_11g25790	E2F-DP
	FxaC_26g02960	E2F-DP		FxaC_12g23640	E2F-DP
	FxaC_27g52920	E2F-DP		FxaC_12g27020	E2F-DP
	FxaC_28g00490	E2F-DP		FxaC_17g21290	E2F-DP
	FxaC_6g43360	E2F-DP		FxaC_18g29320	E2F-DP
	FxaC_7g40860	E2F-DP		FxaC_19g14470	E2F-DP
	FxaC_8g07510	E2F-DP		FxaC_20g17000	E2F-DP
	FxaC_9g24840	E2F-DP		FxaC_21g44090	E2F-DP
	FxaC_9g31180	E2F-DP		FxaC_21g51910	E2F-DP
	FxaC_10g49070	EIL		FxaC_22g40450	E2F-DP
	FxaC_11g45760	EIL		FxaC_22g42950	E2F-DP
	FxaC_12g02710	EIL		FxaC_22g53490	E2F-DP
	FxaC_1g25140	EIL		FxaC_23g21130	E2F-DP
	FxaC_1g40050	EIL		FxaC_23g28670	E2F-DP
	FxaC_25g07360	EIL		FxaC_24g18730	E2F-DP
	FxaC_26g35500	EIL		FxaC_24g25740	E2F-DP
	FxaC_28g33780	EIL		FxaC_26g02960	E2F-DP
	FxaC_2g28660	EIL		FxaC_27g52920	E2F-DP
	FxaC_2g39330	EIL		FxaC_28g00490	E2F-DP
	FxaC_3g24800	EIL		FxaC_7g40860	E2F-DP
	FxaC_3g37390	EIL		FxaC_9g24840	E2F-DP
	FxaC_4g02950	EIL		FxaC_9g31180	E2F-DP
	FxaC_9g03070	EIL		FxaC_10g49070	EIL
	FxaC_10g06190	FAR1		FxaC_11g45760	EIL
	FxaC_11g01700	FAR1		FxaC_12g02710	EIL
	FxaC_11g38030	FAR1		FxaC_1g25140	EIL
	FxaC_12g19040	FAR1		FxaC_1g40050	EIL
	FxaC_12g21440	FAR1		FxaC_25g07360	EIL
	FxaC_13g05020	FAR1		FxaC_25g07481	EIL
	FxaC_13g51440	FAR1		FxaC_26g35500	EIL
	FxaC_14g16520	FAR1		FxaC_27g05960	EIL
	FxaC_15g31240	FAR1		FxaC_28g33780	EIL
	FxaC_15g34520	FAR1		FxaC_2g28660	EIL
	FxaC_17g02950	FAR1		FxaC_2g39330	EIL
	FxaC_17g43610	FAR1		FxaC_3g24800	EIL
	FxaC_17g49510	FAR1		FxaC_3g37390	EIL
	FxaC_17g49930	FAR1		FxaC_4g02950	EIL
	FxaC_18g07220	FAR1		FxaC_9g03070	EIL
	FxaC_19g02450	FAR1		FxaC_10g00201	FAR1
	FxaC_19g25950	FAR1		FxaC_10g05861	FAR1
	FxaC_1g25430	FAR1		FxaC_10g06190	FAR1
	FxaC_21g16480	FAR1		FxaC_10g13661	FAR1
	FxaC_21g24990	FAR1		FxaC_10g37841	FAR1
	FxaC_21g49650	FAR1		FxaC_11g01700	FAR1
	FxaC_23g00480	FAR1		FxaC_11g22451	FAR1
	FxaC_24g24940	FAR1		FxaC_11g38030	FAR1
	FxaC_24g33590	FAR1		FxaC_12g21440	FAR1
	FxaC_24g53760	FAR1		FxaC_12g37521	FAR1
	FxaC_25g10350	FAR1		FxaC_12g47151	FAR1
	FxaC_25g18670	FAR1		FxaC_12g50121	FAR1
	FxaC_26g29150	FAR1		FxaC_13g05020	FAR1
	FxaC_28g07280	FAR1		FxaC_13g26861	FAR1
	FxaC_28g07290	FAR1		FxaC_13g34581	FAR1
	FxaC_28g30490	FAR1		FxaC_13g38351	FAR1
	FxaC_2g02690	FAR1		FxaC_13g38391	FAR1
	FxaC_2g05280	FAR1		FxaC_13g41001	FAR1
	FxaC_2g42970	FAR1		FxaC_13g46051	FAR1
	FxaC_3g13990	FAR1		FxaC_13g51440	FAR1
	FxaC_5g24440	FAR1		FxaC_14g16520	FAR1
	FxaC_6g10720	FAR1		FxaC_14g19151	FAR1
	FxaC_7g11560	FAR1		FxaC_14g22661	FAR1
	FxaC_7g14500	FAR1		FxaC_14g29421	FAR1
	FxaC_8g00420	FAR1		FxaC_15g21301	FAR1
	FxaC_9g35110	FAR1		FxaC_15g28051	FAR1
	FxaC_13g04570	GARP-ARR-B		FxaC_15g31240	FAR1
	FxaC_13g20750	GARP-ARR-B		FxaC_15g34520	FAR1
	FxaC_13g26960	GARP-ARR-B		FxaC_17g02950	FAR1
	FxaC_13g38290	GARP-ARR-B		FxaC_17g15361	FAR1
	FxaC_14g04060	GARP-ARR-B		FxaC_17g35990	FAR1
	FxaC_14g04120	GARP-ARR-B		FxaC_17g39731	FAR1
	FxaC_14g13010	GARP-ARR-B		FxaC_17g43610	FAR1
	FxaC_14g19330	GARP-ARR-B		FxaC_17g48191	FAR1
	FxaC_14g19370	GARP-ARR-B		FxaC_17g49510	FAR1
	FxaC_15g04010	GARP-ARR-B		FxaC_17g49930	FAR1
	FxaC_15g10770	GARP-ARR-B		FxaC_18g07220	FAR1
	FxaC_15g13930	GARP-ARR-B		FxaC_18g15421	FAR1
	FxaC_16g19050	GARP-ARR-B		FxaC_18g17141	FAR1
	FxaC_16g28190	GARP-ARR-B		FxaC_18g31790	FAR1
	FxaC_17g28120	GARP-ARR-B		FxaC_19g02450	FAR1
	FxaC_18g23160	GARP-ARR-B		FxaC_19g19251	FAR1
	FxaC_19g20280	GARP-ARR-B		FxaC_19g25950	FAR1
	FxaC_1g05550	GARP-ARR-B		FxaC_19g26202	FAR1
	FxaC_20g23060	GARP-ARR-B		FxaC_19g28111	FAR1
	FxaC_4g38630	GARP-ARR-B		FxaC_1g01062	FAR1
	FxaC_6g46330	GARP-ARR-B		FxaC_1g10641	FAR1
	FxaC_7g43380	GARP-ARR-B		FxaC_1g14050	FAR1
	FxaC_8g04540	GARP-ARR-B		FxaC_1g22151	FAR1
	FxaC_8g04650	GARP-ARR-B		FxaC_1g22311	FAR1
	FxaC_10g05100	GARP-G2-like		FxaC_1g25430	FAR1
	FxaC_10g06640	GARP-G2-like		FxaC_20g29700	FAR1
	FxaC_10g08730	GARP-G2-like		FxaC_20g31321	FAR1
	FxaC_10g15110	GARP-G2-like		FxaC_20g41600	FAR1
	FxaC_10g41580	GARP-G2-like		FxaC_21g16480	FAR1
	FxaC_11g05230	GARP-G2-like		FxaC_21g17992	FAR1
	FxaC_11g12950	GARP-G2-like		FxaC_21g17993	FAR1
	FxaC_11g15470	GARP-G2-like		FxaC_21g17994	FAR1
	FxaC_11g38350	GARP-G2-like		FxaC_21g23551	FAR1
	FxaC_12g09260	GARP-G2-like		FxaC_21g24990	FAR1
	FxaC_12g33670	GARP-G2-like		FxaC_21g32161	FAR1
	FxaC_12g36150	GARP-G2-like		FxaC_21g32162	FAR1
	FxaC_12g42500	GARP-G2-like		FxaC_21g32221	FAR1
	FxaC_12g50580	GARP-G2-like		FxaC_21g33451	FAR1
	FxaC_12g50590	GARP-G2-like		FxaC_21g36281	FAR1
	FxaC_13g01630	GARP-G2-like		FxaC_22g14341	FAR1
	FxaC_13g11100	GARP-G2-like		FxaC_22g15493	FAR1
	FxaC_13g33710	GARP-G2-like		FxaC_22g15494	FAR1
	FxaC_14g01720	GARP-G2-like		FxaC_22g15495	FAR1
	FxaC_14g09340	GARP-G2-like		FxaC_22g27651	FAR1
	FxaC_14g25280	GARP-G2-like		FxaC_22g27652	FAR1
	FxaC_15g01380	GARP-G2-like		FxaC_22g29101	FAR1
	FxaC_15g06310	GARP-G2-like		FxaC_22g43811	FAR1
	FxaC_15g09710	GARP-G2-like		FxaC_22g44381	FAR1
	FxaC_15g23780	GARP-G2-like		FxaC_22g45001	FAR1
	FxaC_16g14130	GARP-G2-like		FxaC_22g57911	FAR1
	FxaC_16g22250	GARP-G2-like		FxaC_22g68271	FAR1
	FxaC_16g30790	GARP-G2-like		FxaC_22g72771	FAR1
	FxaC_17g23070	GARP-G2-like		FxaC_23g00480	FAR1
	FxaC_17g30530	GARP-G2-like		FxaC_23g10151	FAR1
	FxaC_17g31370	GARP-G2-like		FxaC_23g10152	FAR1
	FxaC_17g38060	GARP-G2-like		FxaC_23g10153	FAR1
	FxaC_18g20970	GARP-G2-like		FxaC_23g31421	FAR1
	FxaC_18g27240	GARP-G2-like		FxaC_23g43571	FAR1
	FxaC_19g22490	GARP-G2-like		FxaC_23g43572	FAR1
	FxaC_19g23360	GARP-G2-like		FxaC_23g59071	FAR1
	FxaC_1g02380	GARP-G2-like		FxaC_23g60391	FAR1
	FxaC_1g17210	GARP-G2-like		FxaC_23g60392	FAR1
	FxaC_1g37780	GARP-G2-like		FxaC_23g60393	FAR1
	FxaC_1g41560	GARP-G2-like		FxaC_24g05302	FAR1
	FxaC_20g18980	GARP-G2-like		FxaC_24g05303	FAR1
	FxaC_20g25260	GARP-G2-like		FxaC_24g24940	FAR1
	FxaC_20g26330	GARP-G2-like		FxaC_24g33590	FAR1
	FxaC_21g17230	GARP-G2-like		FxaC_24g36331	FAR1
	FxaC_21g21850	GARP-G2-like		FxaC_24g37391	FAR1
	FxaC_21g34710	GARP-G2-like		FxaC_24g37421	FAR1
	FxaC_21g35970	GARP-G2-like		FxaC_24g37481	FAR1
	FxaC_21g55610	GARP-G2-like		FxaC_24g48111	FAR1
	FxaC_21g56770	GARP-G2-like		FxaC_24g48112	FAR1
	FxaC_21g57290	GARP-G2-like		FxaC_24g48113	FAR1
	FxaC_21g69220	GARP-G2-like		FxaC_24g49521	FAR1
	FxaC_21g71410	GARP-G2-like		FxaC_24g53760	FAR1
	FxaC_22g20040	GARP-G2-like		FxaC_25g01170	FAR1
	FxaC_22g31000	GARP-G2-like		FxaC_25g04961	FAR1
	FxaC_22g31740	GARP-G2-like		FxaC_25g09581	FAR1
	FxaC_22g36200	GARP-G2-like		FxaC_25g18670	FAR1
	FxaC_22g56600	GARP-G2-like		FxaC_26g02811	FAR1
	FxaC_22g57170	GARP-G2-like		FxaC_26g29150	FAR1
	FxaC_22g65550	GARP-G2-like		FxaC_26g33251	FAR1
	FxaC_22g70700	GARP-G2-like		FxaC_26g35461	FAR1
	FxaC_23g01850	GARP-G2-like		FxaC_27g04341	FAR1
	FxaC_23g12150	GARP-G2-like		FxaC_27g05951	FAR1
	FxaC_23g13240	GARP-G2-like		FxaC_27g08271	FAR1
	FxaC_23g14050	GARP-G2-like		FxaC_27g16711	FAR1
	FxaC_23g31670	GARP-G2-like		FxaC_27g27642	FAR1
	FxaC_23g32220	GARP-G2-like		FxaC_27g53101	FAR1
	FxaC_23g42260	GARP-G2-like		FxaC_28g00250	FAR1
	FxaC_23g59760	GARP-G2-like		FxaC_28g07280	FAR1
	FxaC_24g06570	GARP-G2-like		FxaC_28g07290	FAR1
	FxaC_24g15330	GARP-G2-like		FxaC_28g30490	FAR1
	FxaC_24g15730	GARP-G2-like		FxaC_28g30521	FAR1
	FxaC_24g33770	GARP-G2-like		FxaC_28g31521	FAR1
	FxaC_24g34360	GARP-G2-like		FxaC_28g33741	FAR1
	FxaC_24g35220	GARP-G2-like		FxaC_2g02690	FAR1
	FxaC_24g44740	GARP-G2-like		FxaC_2g05280	FAR1
	FxaC_24g44810	GARP-G2-like		FxaC_2g14991	FAR1
	FxaC_25g39960	GARP-G2-like		FxaC_2g18161	FAR1
	FxaC_25g44600	GARP-G2-like		FxaC_2g25942	FAR1
	FxaC_25g56040	GARP-G2-like		FxaC_2g42970	FAR1
	FxaC_26g12760	GARP-G2-like		FxaC_3g07751	FAR1
	FxaC_26g16290	GARP-G2-like		FxaC_3g09911	FAR1
	FxaC_27g40380	GARP-G2-like		FxaC_3g13990	FAR1
	FxaC_28g09410	GARP-G2-like		FxaC_3g21821	FAR1
	FxaC_28g09420	GARP-G2-like		FxaC_4g21011	FAR1
	FxaC_28g14440	GARP-G2-like		FxaC_5g06261	FAR1
	FxaC_2g07610	GARP-G2-like		FxaC_5g19762	FAR1
	FxaC_2g21120	GARP-G2-like		FxaC_5g19763	FAR1
	FxaC_2g40990	GARP-G2-like		FxaC_5g19841	FAR1
	FxaC_2g44440	GARP-G2-like		FxaC_5g20402	FAR1
	FxaC_3g04210	GARP-G2-like		FxaC_5g24440	FAR1
	FxaC_3g36170	GARP-G2-like		FxaC_5g25921	FAR1
	FxaC_3g39850	GARP-G2-like		FxaC_5g43361	FAR1
	FxaC_4g02050	GARP-G2-like		FxaC_6g10720	FAR1
	FxaC_4g04630	GARP-G2-like		FxaC_6g20821	FAR1
	FxaC_4g05010	GARP-G2-like		FxaC_6g21311	FAR1
	FxaC_4g24710	GARP-G2-like		FxaC_6g21312	FAR1
	FxaC_4g35880	GARP-G2-like		FxaC_6g21392	FAR1
	FxaC_5g15860	GARP-G2-like		FxaC_6g22251	FAR1
	FxaC_5g35590	GARP-G2-like		FxaC_6g33432	FAR1
	FxaC_6g06990	GARP-G2-like		FxaC_7g11560	FAR1
	FxaC_6g24850	GARP-G2-like		FxaC_7g15531	FAR1
	FxaC_6g45940	GARP-G2-like		FxaC_7g16041	FAR1
	FxaC_7g05320	GARP-G2-like		FxaC_7g16042	FAR1
	FxaC_7g20160	GARP-G2-like		FxaC_7g16401	FAR1
	FxaC_7g43110	GARP-G2-like		FxaC_7g16402	FAR1
	FxaC_8g05040	GARP-G2-like		FxaC_7g16421	FAR1
	FxaC_8g22200	GARP-G2-like		FxaC_7g28231	FAR1
	FxaC_8g32420	GARP-G2-like		FxaC_7g29861	FAR1
	FxaC_9g11530	GARP-G2-like		FxaC_8g00420	FAR1
	FxaC_9g38380	GARP-G2-like		FxaC_8g36421	FAR1
	FxaC_9g41160	GARP-G2-like		FxaC_9g30070	FAR1
	FxaC_9g46930	GARP-G2-like		FxaC_9g35110	FAR1
	FxaC_10g06010	GRAS		FxaC_9g47621	FAR1
	FxaC_10g15710	GRAS		FxaC_13g04570	GARP-ARR-B
	FxaC_10g26790	GRAS		FxaC_13g20750	GARP-ARR-B
	FxaC_10g41230	GRAS		FxaC_13g26960	GARP-ARR-B
	FxaC_10g41240	GRAS		FxaC_13g38290	GARP-ARR-B
	FxaC_10g41260	GRAS		FxaC_14g04060	GARP-ARR-B
	FxaC_10g41290	GRAS		FxaC_14g04120	GARP-ARR-B
	FxaC_10g41300	GRAS		FxaC_14g13010	GARP-ARR-B
	FxaC_10g41340	GRAS		FxaC_14g19330	GARP-ARR-B
	FxaC_10g41360	GRAS		FxaC_14g19370	GARP-ARR-B
	FxaC_10g46830	GRAS		FxaC_15g04010	GARP-ARR-B
	FxaC_11g05810	GRAS		FxaC_15g10770	GARP-ARR-B
	FxaC_11g13010	GRAS		FxaC_15g13930	GARP-ARR-B
	FxaC_11g13850	GRAS		FxaC_16g19050	GARP-ARR-B
	FxaC_11g23880	GRAS		FxaC_16g28190	GARP-ARR-B
	FxaC_11g37860	GRAS		FxaC_17g28120	GARP-ARR-B
	FxaC_11g37880	GRAS		FxaC_18g23160	GARP-ARR-B
	FxaC_11g37920	GRAS		FxaC_19g20280	GARP-ARR-B
	FxaC_11g37950	GRAS		FxaC_1g05550	GARP-ARR-B
	FxaC_11g37970	GRAS		FxaC_20g23060	GARP-ARR-B
	FxaC_11g38000	GRAS		FxaC_4g38630	GARP-ARR-B
	FxaC_11g38010	GRAS		FxaC_6g46330	GARP-ARR-B
	FxaC_11g38040	GRAS		FxaC_7g43380	GARP-ARR-B
	FxaC_11g38060	GRAS		FxaC_8g04540	GARP-ARR-B
	FxaC_11g38090	GRAS		FxaC_8g04650	GARP-ARR-B
	FxaC_11g38100	GRAS		FxaC_10g05100	GARP-G2-like
	FxaC_11g43350	GRAS		FxaC_10g06640	GARP-G2-like
	FxaC_12g05120	GRAS		FxaC_10g08730	GARP-G2-like
	FxaC_12g09560	GRAS		FxaC_10g15110	GARP-G2-like
	FxaC_12g09580	GRAS		FxaC_10g41580	GARP-G2-like
	FxaC_12g09600	GRAS		FxaC_11g05230	GARP-G2-like
	FxaC_12g09630	GRAS		FxaC_11g12950	GARP-G2-like
	FxaC_12g09640	GRAS		FxaC_11g15470	GARP-G2-like
	FxaC_12g09650	GRAS		FxaC_11g38350	GARP-G2-like
	FxaC_12g09660	GRAS		FxaC_12g09260	GARP-G2-like
	FxaC_12g09690	GRAS		FxaC_12g33670	GARP-G2-like
	FxaC_12g19070	GRAS		FxaC_12g36150	GARP-G2-like
	FxaC_12g21480	GRAS		FxaC_12g42500	GARP-G2-like
	FxaC_12g27370	GRAS		FxaC_12g50580	GARP-G2-like
	FxaC_13g03550	GRAS		FxaC_13g01630	GARP-G2-like
	FxaC_13g20790	GRAS		FxaC_13g07400	GARP-G2-like
	FxaC_13g36500	GRAS		FxaC_13g11100	GARP-G2-like
	FxaC_14g03600	GRAS		FxaC_13g33710	GARP-G2-like
	FxaC_14g13060	GRAS		FxaC_14g01720	GARP-G2-like
	FxaC_15g03340	GRAS		FxaC_14g06391	GARP-G2-like
	FxaC_15g13990	GRAS		FxaC_14g09340	GARP-G2-like
	FxaC_16g18990	GRAS		FxaC_14g25280	GARP-G2-like
	FxaC_16g21700	GRAS		FxaC_15g01380	GARP-G2-like
	FxaC_16g28780	GRAS		FxaC_15g06310	GARP-G2-like
	FxaC_17g00350	GRAS		FxaC_15g09710	GARP-G2-like
	FxaC_17g01870	GRAS		FxaC_15g23780	GARP-G2-like
	FxaC_17g11740	GRAS		FxaC_16g14130	GARP-G2-like
	FxaC_17g45380	GRAS		FxaC_16g22250	GARP-G2-like
	FxaC_17g55610	GRAS		FxaC_16g25650	GARP-G2-like
	FxaC_17g56380	GRAS		FxaC_16g30790	GARP-G2-like
	FxaC_17g56420	GRAS		FxaC_17g23070	GARP-G2-like
	FxaC_18g01400	GRAS		FxaC_17g30530	GARP-G2-like
	FxaC_18g38720	GRAS		FxaC_17g31370	GARP-G2-like
	FxaC_18g44780	GRAS		FxaC_17g31970	GARP-G2-like
	FxaC_18g44820	GRAS		FxaC_17g38060	GARP-G2-like
	FxaC_18g46550	GRAS		FxaC_18g20020	GARP-G2-like
	FxaC_19g00010	GRAS		FxaC_18g20970	GARP-G2-like
	FxaC_19g01580	GRAS		FxaC_18g27240	GARP-G2-like
	FxaC_19g07880	GRAS		FxaC_19g16190	GARP-G2-like
	FxaC_19g07890	GRAS		FxaC_19g22490	GARP-G2-like
	FxaC_19g40900	GRAS		FxaC_19g23360	GARP-G2-like
	FxaC_1g02420	GRAS		FxaC_1g02380	GARP-G2-like
	FxaC_1g15520	GRAS		FxaC_1g17210	GARP-G2-like
	FxaC_1g19790	GRAS		FxaC_1g37780	GARP-G2-like
	FxaC_1g20270	GRAS		FxaC_1g41560	GARP-G2-like
	FxaC_1g28010	GRAS		FxaC_20g18980	GARP-G2-like
	FxaC_20g00010	GRAS		FxaC_20g25260	GARP-G2-like
	FxaC_20g01840	GRAS		FxaC_21g17230	GARP-G2-like
	FxaC_20g08150	GRAS		FxaC_21g21850	GARP-G2-like
	FxaC_20g40300	GRAS		FxaC_21g34710	GARP-G2-like
	FxaC_20g41430	GRAS		FxaC_21g35970	GARP-G2-like
	FxaC_20g41440	GRAS		FxaC_21g39220	GARP-G2-like
	FxaC_20g41460	GRAS		FxaC_21g39650	GARP-G2-like
	FxaC_21g01860	GRAS		FxaC_21g55610	GARP-G2-like
	FxaC_21g13360	GRAS		FxaC_21g56770	GARP-G2-like
	FxaC_21g15990	GRAS		FxaC_21g57290	GARP-G2-like
	FxaC_21g17840	GRAS		FxaC_21g69220	GARP-G2-like
	FxaC_21g52330	GRAS		FxaC_21g71410	GARP-G2-like
	FxaC_21g57370	GRAS		FxaC_22g20040	GARP-G2-like
	FxaC_21g60230	GRAS		FxaC_22g31000	GARP-G2-like
	FxaC_22g01350	GRAS		FxaC_22g31740	GARP-G2-like
	FxaC_22g11430	GRAS		FxaC_22g36200	GARP-G2-like
	FxaC_22g15390	GRAS		FxaC_22g56600	GARP-G2-like
	FxaC_22g53980	GRAS		FxaC_22g57170	GARP-G2-like
	FxaC_22g57100	GRAS		FxaC_22g65550	GARP-G2-like
	FxaC_22g57230	GRAS		FxaC_22g70700	GARP-G2-like
	FxaC_22g57250	GRAS		FxaC_23g01850	GARP-G2-like
	FxaC_22g59710	GRAS		FxaC_23g12150	GARP-G2-like
	FxaC_22g73480	GRAS		FxaC_23g13240	GARP-G2-like
	FxaC_23g29170	GRAS		FxaC_23g14050	GARP-G2-like
	FxaC_23g32310	GRAS		FxaC_23g31670	GARP-G2-like
	FxaC_23g32330	GRAS		FxaC_23g32220	GARP-G2-like
	FxaC_23g34690	GRAS		FxaC_23g59760	GARP-G2-like
	FxaC_23g44610	GRAS		FxaC_24g06570	GARP-G2-like
	FxaC_23g55820	GRAS		FxaC_24g06571	GARP-G2-like
	FxaC_23g58600	GRAS		FxaC_24g15330	GARP-G2-like
	FxaC_23g60290	GRAS		FxaC_24g15730	GARP-G2-like
	FxaC_24g04130	GRAS		FxaC_24g28640	GARP-G2-like
	FxaC_24g12910	GRAS		FxaC_24g33770	GARP-G2-like
	FxaC_24g15210	GRAS		FxaC_24g34360	GARP-G2-like
	FxaC_24g15230	GRAS		FxaC_24g35220	GARP-G2-like
	FxaC_24g17350	GRAS		FxaC_24g44740	GARP-G2-like
	FxaC_24g48370	GRAS		FxaC_24g44810	GARP-G2-like
	FxaC_24g49970	GRAS		FxaC_25g39960	GARP-G2-like
	FxaC_24g52670	GRAS		FxaC_25g44600	GARP-G2-like
	FxaC_25g03240	GRAS		FxaC_25g56040	GARP-G2-like
	FxaC_25g09390	GRAS		FxaC_26g12760	GARP-G2-like
	FxaC_25g09400	GRAS		FxaC_26g16290	GARP-G2-like
	FxaC_25g16330	GRAS		FxaC_27g40380	GARP-G2-like
	FxaC_25g27680	GRAS		FxaC_28g09410	GARP-G2-like
[truncated: 3,697 more rows]

## Sheet: Transcription regulators
	v4.0.a1			v4.0.a2
	Gene ID	Transcription regulators		Gene ID	Transcription regulators
	FxaC_10g47190	ARID		FxaC_10g47190	ARID
	FxaC_11g43710	ARID		FxaC_11g43710	ARID
	FxaC_12g04800	ARID		FxaC_12g04800	ARID
	FxaC_13g31700	ARID		FxaC_13g31700	ARID
	FxaC_14g25360	ARID		FxaC_14g25360	ARID
	FxaC_15g23880	ARID		FxaC_15g23880	ARID
	FxaC_16g14020	ARID		FxaC_16g14020	ARID
	FxaC_17g02530	ARID		FxaC_17g02530	ARID
	FxaC_17g04510	ARID		FxaC_17g04510	ARID
	FxaC_17g43020	ARID		FxaC_17g43020	ARID
	FxaC_18g13050	ARID		FxaC_18g13050	ARID
	FxaC_18g43500	ARID		FxaC_18g43500	ARID
	FxaC_18g43530	ARID		FxaC_18g43530	ARID
	FxaC_18g43560	ARID		FxaC_18g43560	ARID
	FxaC_18g44070	ARID		FxaC_18g44070	ARID
	FxaC_19g02420	ARID		FxaC_19g02420	ARID
	FxaC_19g02810	ARID		FxaC_19g02810	ARID
	FxaC_19g30700	ARID		FxaC_19g30700	ARID
	FxaC_1g10650	ARID		FxaC_1g10650	ARID
	FxaC_20g02530	ARID		FxaC_20g02530	ARID
	FxaC_20g02880	ARID		FxaC_20g02880	ARID
	FxaC_20g33270	ARID		FxaC_20g33270	ARID
	FxaC_21g23880	ARID		FxaC_21g23880	ARID
	FxaC_21g62020	ARID		FxaC_21g62020	ARID
	FxaC_22g61090	ARID		FxaC_22g20560	ARID
	FxaC_23g02560	ARID		FxaC_23g02560	ARID
	FxaC_24g11410	ARID		FxaC_24g11411	ARID
	FxaC_24g44070	ARID		FxaC_24g44070	ARID
	FxaC_25g20380	ARID		FxaC_25g20380	ARID
	FxaC_25g32000	ARID		FxaC_25g32000	ARID
	FxaC_26g23300	ARID		FxaC_26g23300	ARID
	FxaC_27g24370	ARID		FxaC_27g24370	ARID
	FxaC_27g26780	ARID		FxaC_27g26780	ARID
	FxaC_28g22130	ARID		FxaC_28g22130	ARID
	FxaC_2g15000	ARID		FxaC_2g15000	ARID
	FxaC_3g09920	ARID		FxaC_3g09920	ARID
	FxaC_3g10210	ARID		FxaC_3g10210	ARID
	FxaC_3g10630	ARID		FxaC_3g10630	ARID
	FxaC_4g30280	ARID		FxaC_4g30280	ARID
	FxaC_5g20440	ARID		FxaC_5g20440	ARID
	FxaC_6g20810	ARID		FxaC_6g20810	ARID
	FxaC_6g44070	ARID		FxaC_7g15540	ARID
	FxaC_7g15540	ARID		FxaC_7g40020	ARID
	FxaC_7g40020	ARID		FxaC_8g08430	ARID
	FxaC_8g08430	ARID		FxaC_9g06490	ARID
	FxaC_9g06490	ARID		FxaC_13g12600	AUX/IAA
	FxaC_13g12600	AUX/IAA		FxaC_13g18020	AUX/IAA
	FxaC_13g18020	AUX/IAA		FxaC_13g24080	AUX/IAA
	FxaC_13g24080	AUX/IAA		FxaC_13g45500	AUX/IAA
	FxaC_13g45500	AUX/IAA		FxaC_13g48410	AUX/IAA
	FxaC_13g50980	AUX/IAA		FxaC_13g50980	AUX/IAA
	FxaC_13g53740	AUX/IAA		FxaC_13g53740	AUX/IAA
	FxaC_13g53880	AUX/IAA		FxaC_13g53880	AUX/IAA
	FxaC_14g10860	AUX/IAA		FxaC_14g10860	AUX/IAA
	FxaC_14g16660	AUX/IAA		FxaC_14g16660	AUX/IAA
	FxaC_14g33990	AUX/IAA		FxaC_14g33990	AUX/IAA
	FxaC_15g10940	AUX/IAA		FxaC_15g10940	AUX/IAA
	FxaC_15g17110	AUX/IAA		FxaC_15g17110	AUX/IAA
	FxaC_15g30580	AUX/IAA		FxaC_15g30580	AUX/IAA
	FxaC_15g35770	AUX/IAA		FxaC_15g35770	AUX/IAA
	FxaC_15g38980	AUX/IAA		FxaC_15g38980	AUX/IAA
	FxaC_15g39140	AUX/IAA		FxaC_15g39140	AUX/IAA
	FxaC_16g02020	AUX/IAA		FxaC_16g02020	AUX/IAA
	FxaC_16g02100	AUX/IAA		FxaC_16g02100	AUX/IAA
	FxaC_16g04730	AUX/IAA		FxaC_16g04730	AUX/IAA
	FxaC_16g08360	AUX/IAA		FxaC_16g08360	AUX/IAA
	FxaC_17g49120	AUX/IAA		FxaC_16g21001	AUX/IAA
	FxaC_18g08270	AUX/IAA		FxaC_17g49120	AUX/IAA
	FxaC_1g00390	AUX/IAA		FxaC_18g08270	AUX/IAA
	FxaC_1g02270	AUX/IAA		FxaC_1g00390	AUX/IAA
	FxaC_1g03890	AUX/IAA		FxaC_1g02270	AUX/IAA
	FxaC_1g21580	AUX/IAA		FxaC_1g03890	AUX/IAA
	FxaC_21g28160	AUX/IAA		FxaC_1g21580	AUX/IAA
	FxaC_21g28940	AUX/IAA		FxaC_21g28160	AUX/IAA
	FxaC_21g30190	AUX/IAA		FxaC_21g28940	AUX/IAA
	FxaC_21g30210	AUX/IAA		FxaC_21g30190	AUX/IAA
	FxaC_21g67590	AUX/IAA		FxaC_21g30210	AUX/IAA
	FxaC_21g67600	AUX/IAA		FxaC_21g67590	AUX/IAA
	FxaC_22g23910	AUX/IAA		FxaC_21g67600	AUX/IAA
	FxaC_22g24640	AUX/IAA		FxaC_22g23910	AUX/IAA
	FxaC_22g25990	AUX/IAA		FxaC_22g24640	AUX/IAA
	FxaC_22g26010	AUX/IAA		FxaC_22g25990	AUX/IAA
	FxaC_22g66750	AUX/IAA		FxaC_22g26010	AUX/IAA
	FxaC_22g66780	AUX/IAA		FxaC_22g66750	AUX/IAA
	FxaC_23g06450	AUX/IAA		FxaC_22g66780	AUX/IAA
	FxaC_23g07140	AUX/IAA		FxaC_23g06450	AUX/IAA
	FxaC_23g08170	AUX/IAA		FxaC_23g07140	AUX/IAA
	FxaC_23g08190	AUX/IAA		FxaC_23g08170	AUX/IAA
	FxaC_23g41200	AUX/IAA		FxaC_23g08190	AUX/IAA
	FxaC_23g41220	AUX/IAA		FxaC_23g41201	AUX/IAA
	FxaC_24g07480	AUX/IAA		FxaC_23g41220	AUX/IAA
	FxaC_24g07510	AUX/IAA		FxaC_24g07480	AUX/IAA
	FxaC_24g39290	AUX/IAA		FxaC_24g07510	AUX/IAA
	FxaC_24g39300	AUX/IAA		FxaC_24g39290	AUX/IAA
	FxaC_24g40130	AUX/IAA		FxaC_24g39300	AUX/IAA
	FxaC_24g41080	AUX/IAA		FxaC_24g40130	AUX/IAA
	FxaC_2g03540	AUX/IAA		FxaC_24g41080	AUX/IAA
	FxaC_2g09120	AUX/IAA		FxaC_2g03540	AUX/IAA
	FxaC_2g25640	AUX/IAA		FxaC_2g06130	AUX/IAA
	FxaC_3g03010	AUX/IAA		FxaC_2g09120	AUX/IAA
	FxaC_3g04270	AUX/IAA		FxaC_2g25640	AUX/IAA
	FxaC_3g05750	AUX/IAA		FxaC_3g03010	AUX/IAA
	FxaC_3g21330	AUX/IAA		FxaC_3g04270	AUX/IAA
	FxaC_4g19200	AUX/IAA		FxaC_3g05750	AUX/IAA
	FxaC_4g34690	AUX/IAA		FxaC_3g21330	AUX/IAA
	FxaC_4g35790	AUX/IAA		FxaC_4g19200	AUX/IAA
	FxaC_4g37260	AUX/IAA		FxaC_4g34690	AUX/IAA
	FxaC_5g06120	AUX/IAA		FxaC_4g35790	AUX/IAA
	FxaC_5g13770	AUX/IAA		FxaC_4g37260	AUX/IAA
	FxaC_5g13790	AUX/IAA		FxaC_5g13770	AUX/IAA
	FxaC_5g16040	AUX/IAA		FxaC_5g13790	AUX/IAA
	FxaC_6g24620	AUX/IAA		FxaC_5g16040	AUX/IAA
	FxaC_6g26880	AUX/IAA		FxaC_6g24620	AUX/IAA
	FxaC_6g26910	AUX/IAA		FxaC_6g26880	AUX/IAA
	FxaC_6g33780	AUX/IAA		FxaC_6g26910	AUX/IAA
	FxaC_6g40800	AUX/IAA		FxaC_6g33780	AUX/IAA
	FxaC_7g16800	AUX/IAA		FxaC_6g40800	AUX/IAA
	FxaC_7g20010	AUX/IAA		FxaC_7g16800	AUX/IAA
	FxaC_7g22000	AUX/IAA		FxaC_7g20010	AUX/IAA
	FxaC_7g22060	AUX/IAA		FxaC_7g22000	AUX/IAA
	FxaC_7g30070	AUX/IAA		FxaC_7g22060	AUX/IAA
	FxaC_7g37140	AUX/IAA		FxaC_7g30070	AUX/IAA
	FxaC_8g10870	AUX/IAA		FxaC_7g37140	AUX/IAA
	FxaC_8g20400	AUX/IAA		FxaC_8g10870	AUX/IAA
	FxaC_8g20440	AUX/IAA		FxaC_8g15880	AUX/IAA
	FxaC_10g31490	DDT		FxaC_8g20400	AUX/IAA
	FxaC_10g34070	DDT		FxaC_8g20440	AUX/IAA
	FxaC_11g28860	DDT		FxaC_10g31490	DDT
	FxaC_11g31150	DDT		FxaC_10g34070	DDT
	FxaC_12g16220	DDT		FxaC_11g31150	DDT
	FxaC_12g17760	DDT		FxaC_12g16220	DDT
	FxaC_17g20780	DDT		FxaC_12g17760	DDT
	FxaC_18g29740	DDT		FxaC_17g20780	DDT
	FxaC_19g13990	DDT		FxaC_18g29740	DDT
	FxaC_1g31150	DDT		FxaC_19g13990	DDT
	FxaC_20g16650	DDT		FxaC_1g31150	DDT
	FxaC_2g35060	DDT		FxaC_20g16650	DDT
	FxaC_3g31160	DDT		FxaC_2g35060	DDT
	FxaC_4g10710	DDT		FxaC_3g31160	DDT
	FxaC_9g19370	DDT		FxaC_4g10710	DDT
	FxaC_9g22130	DDT		FxaC_9g19370	DDT
	FxaC_10g44030	GNAT		FxaC_9g22130	DDT
	FxaC_11g41080	GNAT		FxaC_10g44030	GNAT
	FxaC_13g03140	GNAT		FxaC_11g41080	GNAT
	FxaC_13g10180	GNAT		FxaC_13g03140	GNAT
	FxaC_13g12700	GNAT		FxaC_13g12700	GNAT
	FxaC_13g12710	GNAT		FxaC_13g12710	GNAT
	FxaC_13g18140	GNAT		FxaC_13g18140	GNAT
	FxaC_13g18160	GNAT		FxaC_13g18160	GNAT
	FxaC_13g22240	GNAT		FxaC_13g22240	GNAT
	FxaC_13g26380	GNAT		FxaC_13g26380	GNAT
	FxaC_14g08540	GNAT		FxaC_14g02760	GNAT
	FxaC_14g18720	GNAT		FxaC_14g08540	GNAT
	FxaC_14g25000	GNAT		FxaC_14g25000	GNAT
	FxaC_14g25010	GNAT		FxaC_14g25001	GNAT
	FxaC_15g08830	GNAT		FxaC_14g25010	GNAT
	FxaC_15g15540	GNAT		FxaC_15g02490	GNAT
	FxaC_16g23300	GNAT		FxaC_15g15540	GNAT
	FxaC_17g11590	GNAT		FxaC_16g29470	GNAT
	FxaC_18g38770	GNAT		FxaC_17g11591	GNAT
	FxaC_19g07810	GNAT		FxaC_17g23090	GNAT
	FxaC_19g16210	GNAT		FxaC_18g38770	GNAT
	FxaC_1g09040	GNAT		FxaC_19g07810	GNAT
	FxaC_1g19890	GNAT		FxaC_19g16210	GNAT
	FxaC_1g20410	GNAT		FxaC_1g09040	GNAT
	FxaC_20g07990	GNAT		FxaC_1g19890	GNAT
	FxaC_20g19010	GNAT		FxaC_1g20410	GNAT
	FxaC_21g15830	GNAT		FxaC_20g07990	GNAT
	FxaC_21g33360	GNAT		FxaC_20g19010	GNAT
	FxaC_21g36710	GNAT		FxaC_21g15830	GNAT
	FxaC_21g45590	GNAT		FxaC_21g33360	GNAT
	FxaC_21g59410	GNAT		FxaC_21g36710	GNAT
	FxaC_21g66630	GNAT		FxaC_21g45590	GNAT
	FxaC_22g01040	GNAT		FxaC_21g59410	GNAT
	FxaC_22g28970	GNAT		FxaC_21g66630	GNAT
	FxaC_22g44930	GNAT		FxaC_22g01040	GNAT
	FxaC_22g59100	GNAT		FxaC_22g13600	GNAT
	FxaC_22g64350	GNAT		FxaC_22g28970	GNAT
	FxaC_22g66440	GNAT		FxaC_22g43750	GNAT
	FxaC_22g67060	GNAT		FxaC_22g44930	GNAT
	FxaC_22g68410	GNAT		FxaC_22g59100	GNAT
	FxaC_23g11230	GNAT		FxaC_22g64350	GNAT
	FxaC_23g22190	GNAT		FxaC_22g66440	GNAT
	FxaC_23g40030	GNAT		FxaC_22g67060	GNAT
	FxaC_23g50450	GNAT		FxaC_22g68410	GNAT
	FxaC_24g13340	GNAT		FxaC_23g11230	GNAT
	FxaC_24g36470	GNAT		FxaC_23g22190	GNAT
	FxaC_25g25660	GNAT		FxaC_23g40030	GNAT
	FxaC_25g37120	GNAT		FxaC_23g50450	GNAT
	FxaC_25g37500	GNAT		FxaC_24g13340	GNAT
	FxaC_25g53710	GNAT		FxaC_24g36470	GNAT
	FxaC_25g61700	GNAT		FxaC_24g50090	GNAT
	FxaC_26g04890	GNAT		FxaC_25g25660	GNAT
	FxaC_26g18040	GNAT		FxaC_25g37120	GNAT
	FxaC_26g18390	GNAT		FxaC_25g37500	GNAT
	FxaC_26g40390	GNAT		FxaC_25g53710	GNAT
	FxaC_27g02040	GNAT		FxaC_25g61700	GNAT
	FxaC_27g31270	GNAT		FxaC_26g02851	GNAT
	FxaC_27g31620	GNAT		FxaC_26g04890	GNAT
	FxaC_27g35170	GNAT		FxaC_26g18040	GNAT
	FxaC_27g35590	GNAT		FxaC_26g18390	GNAT
	FxaC_27g41900	GNAT		FxaC_26g40390	GNAT
	FxaC_27g47840	GNAT		FxaC_27g02040	GNAT
	FxaC_27g51220	GNAT		FxaC_27g31270	GNAT
	FxaC_28g02480	GNAT		FxaC_27g31620	GNAT
	FxaC_28g16920	GNAT		FxaC_27g35170	GNAT
	FxaC_28g17210	GNAT		FxaC_27g35590	GNAT
	FxaC_28g36880	GNAT		FxaC_27g47840	GNAT
	FxaC_2g01040	GNAT		FxaC_27g51220	GNAT
	FxaC_2g13520	GNAT		FxaC_27g53060	GNAT
	FxaC_2g23490	GNAT		FxaC_28g00350	GNAT
	FxaC_2g24050	GNAT		FxaC_28g02480	GNAT
	FxaC_3g08800	GNAT		FxaC_28g16920	GNAT
	FxaC_3g19290	GNAT		FxaC_28g17210	GNAT
	FxaC_4g20530	GNAT		FxaC_28g36880	GNAT
	FxaC_4g21120	GNAT		FxaC_2g01040	GNAT
	FxaC_4g31720	GNAT		FxaC_2g13520	GNAT
	FxaC_5g05270	GNAT		FxaC_2g23490	GNAT
	FxaC_5g12730	GNAT		FxaC_2g24050	GNAT
	FxaC_5g13680	GNAT		FxaC_3g08800	GNAT
	FxaC_5g23490	GNAT		FxaC_3g19290	GNAT
	FxaC_5g39690	GNAT		FxaC_3g19850	GNAT
	FxaC_6g18120	GNAT		FxaC_4g20530	GNAT
	FxaC_6g26820	GNAT		FxaC_4g21120	GNAT
	FxaC_6g28100	GNAT		FxaC_4g31720	GNAT
	FxaC_6g35020	GNAT		FxaC_5g05270	GNAT
	FxaC_7g02510	GNAT		FxaC_5g12730	GNAT
	FxaC_7g10160	GNAT		FxaC_5g13680	GNAT
	FxaC_7g13120	GNAT		FxaC_5g23490	GNAT
	FxaC_7g22120	GNAT		FxaC_5g23491	GNAT
	FxaC_7g23020	GNAT		FxaC_5g39690	GNAT
	FxaC_7g31170	GNAT		FxaC_6g18120	GNAT
	FxaC_8g19140	GNAT		FxaC_6g26820	GNAT
	FxaC_8g19710	GNAT		FxaC_6g28100	GNAT
	FxaC_8g35780	GNAT		FxaC_6g35020	GNAT
	FxaC_9g08980	GNAT		FxaC_7g02510	GNAT
	FxaC_10g01090	HMG		FxaC_7g10160	GNAT
	FxaC_11g03400	HMG		FxaC_7g13120	GNAT
	FxaC_14g00420	HMG		FxaC_7g22120	GNAT
	FxaC_15g00170	HMG		FxaC_7g23020	GNAT
	FxaC_17g05960	HMG		FxaC_7g31170	GNAT
	FxaC_17g06330	HMG		FxaC_8g19140	GNAT
	FxaC_17g34130	HMG		FxaC_8g19710	GNAT
	FxaC_18g18270	HMG		FxaC_8g35780	GNAT
	FxaC_18g42010	HMG		FxaC_9g08980	GNAT
	FxaC_19g04730	HMG		FxaC_10g01090	HMG
	FxaC_19g04870	HMG		FxaC_11g03400	HMG
	FxaC_19g25330	HMG		FxaC_14g00420	HMG
	FxaC_1g11330	HMG		FxaC_15g00170	HMG
	FxaC_1g40450	HMG		FxaC_17g05960	HMG
	FxaC_20g05180	HMG		FxaC_17g34130	HMG
	FxaC_20g28630	HMG		FxaC_18g18270	HMG
	FxaC_21g07240	HMG		FxaC_18g42010	HMG
	FxaC_21g07250	HMG		FxaC_19g04730	HMG
	FxaC_21g55400	HMG		FxaC_19g04870	HMG
	FxaC_21g56600	HMG		FxaC_19g25330	HMG
	FxaC_22g05590	HMG		FxaC_1g11330	HMG
	FxaC_22g56320	HMG		FxaC_20g05180	HMG
	FxaC_23g31390	HMG		FxaC_20g28630	HMG
	FxaC_23g50110	HMG		FxaC_21g07250	HMG
	FxaC_23g50120	HMG		FxaC_21g55400	HMG
	FxaC_24g16000	HMG		FxaC_21g56600	HMG
	FxaC_24g58110	HMG		FxaC_22g05590	HMG
	FxaC_25g43760	HMG		FxaC_22g56320	HMG
	FxaC_25g46500	HMG		FxaC_23g31390	HMG
	FxaC_26g13430	HMG		FxaC_23g50120	HMG
	FxaC_27g39760	HMG		FxaC_24g16000	HMG
	FxaC_27g42220	HMG		FxaC_24g58110	HMG
	FxaC_28g07700	HMG		FxaC_25g43760	HMG
	FxaC_28g10060	HMG		FxaC_25g46500	HMG
	FxaC_2g15530	HMG		FxaC_26g13430	HMG
	FxaC_3g11500	HMG		FxaC_27g39760	HMG
	FxaC_4g29620	HMG		FxaC_27g42220	HMG
	FxaC_9g48890	HMG		FxaC_28g07700	HMG
	FxaC_17g21710	IWS1		FxaC_28g10060	HMG
	FxaC_17g30900	IWS1		FxaC_2g15530	HMG
	FxaC_17g37640	IWS1		FxaC_3g11500	HMG
	FxaC_18g20620	IWS1		FxaC_4g29620	HMG
	FxaC_18g28890	IWS1		FxaC_9g48890	HMG
	FxaC_19g14660	IWS1		FxaC_17g21710	IWS1
	FxaC_19g22890	IWS1		FxaC_17g30900	IWS1
	FxaC_1g28420	IWS1		FxaC_17g37640	IWS1
	FxaC_20g17360	IWS1		FxaC_18g20620	IWS1
	FxaC_20g25720	IWS1		FxaC_18g28890	IWS1
	FxaC_21g06050	IWS1		FxaC_19g14660	IWS1
	FxaC_21g20460	IWS1		FxaC_19g22890	IWS1
	FxaC_22g04570	IWS1		FxaC_1g28420	IWS1
	FxaC_23g00520	IWS1		FxaC_20g17360	IWS1
	FxaC_23g49050	IWS1		FxaC_20g25720	IWS1
	FxaC_24g00840	IWS1		FxaC_21g06050	IWS1
	FxaC_24g46530	IWS1		FxaC_21g20460	IWS1
	FxaC_25g19140	IWS1		FxaC_22g04570	IWS1
	FxaC_25g30510	IWS1		FxaC_23g00520	IWS1
	FxaC_25g46020	IWS1		FxaC_23g49050	IWS1
	FxaC_25g52190	IWS1		FxaC_24g00840	IWS1
	FxaC_25g60200	IWS1		FxaC_24g46530	IWS1
	FxaC_26g11460	IWS1		FxaC_25g19140	IWS1
	FxaC_26g24860	IWS1		FxaC_25g30510	IWS1
	FxaC_27g22660	IWS1		FxaC_25g52190	IWS1
	FxaC_27g41700	IWS1		FxaC_25g60200	IWS1
	FxaC_28g08130	IWS1		FxaC_26g11451	IWS1
	FxaC_2g32650	IWS1		FxaC_26g24860	IWS1
	FxaC_3g28080	IWS1		FxaC_27g22660	IWS1
	FxaC_4g10940	IWS1		FxaC_27g41700	IWS1
	FxaC_8g07910	IWS1		FxaC_28g08130	IWS1
	FxaC_10g03270	Jumonji		FxaC_2g32650	IWS1
	FxaC_10g05280	Jumonji		FxaC_3g28080	IWS1
	FxaC_10g12250	Jumonji		FxaC_4g10940	IWS1
	FxaC_10g49080	Jumonji		FxaC_6g43670	IWS1
	FxaC_11g00630	Jumonji		FxaC_7g40531	IWS1
	FxaC_11g09290	Jumonji		FxaC_8g07910	IWS1
	FxaC_11g45770	Jumonji		FxaC_10g03270	Jumonji
	FxaC_12g39070	Jumonji		FxaC_10g05280	Jumonji
	FxaC_12g46750	Jumonji		FxaC_10g12250	Jumonji
	FxaC_12g49160	Jumonji		FxaC_10g49080	Jumonji
	FxaC_15g40150	Jumonji		FxaC_11g00630	Jumonji
	FxaC_17g08080	Jumonji		FxaC_11g09290	Jumonji
	FxaC_17g30520	Jumonji		FxaC_11g45770	Jumonji
	FxaC_17g38100	Jumonji		FxaC_12g39070	Jumonji
	FxaC_17g43560	Jumonji		FxaC_12g46750	Jumonji
	FxaC_17g52860	Jumonji		FxaC_15g40150	Jumonji
	FxaC_18g04650	Jumonji		FxaC_17g08080	Jumonji
	FxaC_18g11490	Jumonji		FxaC_17g30520	Jumonji
	FxaC_18g19110	Jumonji		FxaC_17g33141	Jumonji
	FxaC_18g21010	Jumonji		FxaC_17g38100	Jumonji
	FxaC_18g45340	Jumonji		FxaC_17g43560	Jumonji
	FxaC_19g06530	Jumonji		FxaC_17g52860	Jumonji
	FxaC_19g22470	Jumonji		FxaC_18g04650	Jumonji
	FxaC_19g24540	Jumonji		FxaC_18g11490	Jumonji
	FxaC_19g31100	Jumonji		FxaC_18g19110	Jumonji
	FxaC_19g38030	Jumonji		FxaC_18g21010	Jumonji
	FxaC_20g06830	Jumonji		FxaC_18g40380	Jumonji
	FxaC_20g25230	Jumonji		FxaC_19g06530	Jumonji
	FxaC_20g27320	Jumonji		FxaC_19g22470	Jumonji
	FxaC_20g27680	Jumonji		FxaC_19g24540	Jumonji
	FxaC_20g33660	Jumonji		FxaC_19g31100	Jumonji
	FxaC_20g38840	Jumonji		FxaC_19g38030	Jumonji
	FxaC_21g42560	Jumonji		FxaC_20g06830	Jumonji
	FxaC_21g63260	Jumonji		FxaC_20g25230	Jumonji
	FxaC_21g69060	Jumonji		FxaC_20g27320	Jumonji
	FxaC_21g71590	Jumonji		FxaC_20g27680	Jumonji
	FxaC_22g38370	Jumonji		FxaC_20g33660	Jumonji
	FxaC_22g40960	Jumonji		FxaC_20g38840	Jumonji
	FxaC_22g62300	Jumonji		FxaC_21g42560	Jumonji
	FxaC_23g36950	Jumonji		FxaC_21g63260	Jumonji
	FxaC_23g38990	Jumonji		FxaC_21g69060	Jumonji
	FxaC_23g42080	Jumonji		FxaC_21g71590	Jumonji
	FxaC_24g06600	Jumonji		FxaC_22g38370	Jumonji
	FxaC_24g10190	Jumonji		FxaC_22g40960	Jumonji
	FxaC_24g27200	Jumonji		FxaC_22g62300	Jumonji
	FxaC_25g10020	Jumonji		FxaC_22g70571	Jumonji
	FxaC_25g22500	Jumonji		FxaC_23g36950	Jumonji
	FxaC_25g34190	Jumonji		FxaC_23g38990	Jumonji
	FxaC_25g53570	Jumonji		FxaC_23g42080	Jumonji
	FxaC_25g61530	Jumonji		FxaC_24g06600	Jumonji
	FxaC_26g05180	Jumonji		FxaC_24g10190	Jumonji
	FxaC_26g20710	Jumonji		FxaC_24g27200	Jumonji
	FxaC_26g32730	Jumonji		FxaC_25g10020	Jumonji
	FxaC_27g08750	Jumonji		FxaC_25g22500	Jumonji
	FxaC_27g11990	Jumonji		FxaC_25g34190	Jumonji
	FxaC_27g12000	Jumonji		FxaC_25g53570	Jumonji
	FxaC_27g18190	Jumonji		FxaC_25g61530	Jumonji
	FxaC_27g18250	Jumonji		FxaC_26g05180	Jumonji
	FxaC_27g29100	Jumonji		FxaC_26g20710	Jumonji
	FxaC_27g32280	Jumonji		FxaC_26g32730	Jumonji
	FxaC_27g47700	Jumonji		FxaC_27g08750	Jumonji
	FxaC_27g51110	Jumonji		FxaC_27g12000	Jumonji
	FxaC_28g02670	Jumonji		FxaC_27g18251	Jumonji
	FxaC_28g19890	Jumonji		FxaC_27g29100	Jumonji
	FxaC_28g31010	Jumonji		FxaC_27g32280	Jumonji
	FxaC_28g31220	Jumonji		FxaC_27g47700	Jumonji
	FxaC_5g15180	Jumonji		FxaC_27g51110	Jumonji
	FxaC_6g25420	Jumonji		FxaC_28g02670	Jumonji
	FxaC_7g20720	Jumonji		FxaC_28g19890	Jumonji
	FxaC_8g21570	Jumonji		FxaC_28g31010	Jumonji
	FxaC_9g03050	Jumonji		FxaC_28g31220	Jumonji
	FxaC_9g51540	Jumonji		FxaC_5g15180	Jumonji
	FxaC_10g10100	LUG		FxaC_6g25420	Jumonji
	FxaC_11g06750	LUG		FxaC_7g20720	Jumonji
	FxaC_12g41080	LUG		FxaC_8g21570	Jumonji
	FxaC_13g55430	LUG		FxaC_9g03050	Jumonji
	FxaC_15g40550	LUG		FxaC_9g51540	Jumonji
	FxaC_16g00510	LUG		FxaC_10g10100	LUG
	FxaC_1g02340	LUG		FxaC_11g06750	LUG
	FxaC_3g04250	LUG		FxaC_12g41080	LUG
	FxaC_4g35840	LUG		FxaC_13g55430	LUG
	FxaC_5g05010	LUG		FxaC_15g40550	LUG
	FxaC_5g17760	LUG		FxaC_16g00510	LUG
	FxaC_6g23230	LUG		FxaC_1g02340	LUG
	FxaC_6g35160	LUG		FxaC_2g07550	LUG
	FxaC_7g18810	LUG		FxaC_3g04250	LUG
	FxaC_7g31460	LUG		FxaC_4g35840	LUG
	FxaC_8g01470	LUG		FxaC_5g05010	LUG
	FxaC_9g45210	LUG		FxaC_5g17760	LUG
	FxaC_1g01060	MBF1		FxaC_6g23230	LUG
	FxaC_21g34670	MBF1		FxaC_6g35160	LUG
	FxaC_22g30020	MBF1		FxaC_7g18810	LUG
	FxaC_23g12100	MBF1		FxaC_7g31460	LUG
	FxaC_24g35270	MBF1		FxaC_8g01470	LUG
	FxaC_2g04050	MBF1		FxaC_9g45210	LUG
	FxaC_2g06600	MBF1		FxaC_1g01060	MBF1
	FxaC_3g05370	MBF1		FxaC_21g34670	MBF1
	FxaC_4g35190	MBF1		FxaC_22g30020	MBF1
	FxaC_22g23670	MED6		FxaC_23g12100	MBF1
	FxaC_23g06180	MED6		FxaC_24g35270	MBF1
	FxaC_24g41310	MED6		FxaC_2g04050	MBF1
	FxaC_21g40490	MED7		FxaC_2g06600	MBF1
	FxaC_21g41910	MED7		FxaC_3g05370	MBF1
	FxaC_22g37510	MED7		FxaC_4g35190	MBF1
	FxaC_22g37990	MED7		FxaC_22g23670	MED6
	FxaC_22g40610	MED7		FxaC_23g06180	MED6
	FxaC_23g19240	MED7		FxaC_24g41310	MED6
	FxaC_24g27630	MED7		FxaC_21g40490	MED7
	FxaC_10g03420	Others		FxaC_21g41910	MED7
	FxaC_10g03440	Others		FxaC_22g37510	MED7
	FxaC_10g05000	Others		FxaC_22g37990	MED7
	FxaC_10g16470	Others		FxaC_22g40610	MED7
	FxaC_10g23030	Others		FxaC_23g19240	MED7
	FxaC_10g38730	Others		FxaC_24g27630	MED7
	FxaC_10g44760	Others		FxaC_10g03420	Others
	FxaC_10g46050	Others		FxaC_10g03440	Others
	FxaC_11g00450	Others		FxaC_10g05000	Others
	FxaC_11g00470	Others		FxaC_10g16470	Others
	FxaC_11g14690	Others		FxaC_10g23030	Others
	FxaC_11g20720	Others		FxaC_10g38730	Others
	FxaC_11g35740	Others		FxaC_10g44760	Others
	FxaC_11g41510	Others		FxaC_10g46050	Others
	FxaC_11g42620	Others		FxaC_11g00450	Others
	FxaC_12g05880	Others		FxaC_11g00470	Others
	FxaC_12g06820	Others		FxaC_11g14690	Others
	FxaC_12g11470	Others		FxaC_11g20720	Others
	FxaC_12g27890	Others		FxaC_11g35740	Others
	FxaC_12g34800	Others		FxaC_11g41510	Others
	FxaC_12g46920	Others		FxaC_11g42620	Others
	FxaC_12g46940	Others		FxaC_12g05880	Others
	FxaC_12g48790	Others		FxaC_12g06820	Others
	FxaC_13g02560	Others		FxaC_12g11470	Others
	FxaC_13g02680	Others		FxaC_12g27890	Others
	FxaC_13g05090	Others		FxaC_12g34800	Others
	FxaC_13g12760	Others		FxaC_12g46920	Others
	FxaC_13g12770	Others		FxaC_12g46940	Others
	FxaC_13g12790	Others		FxaC_12g48790	Others
	FxaC_13g18190	Others		FxaC_13g02560	Others
	FxaC_13g18230	Others		FxaC_13g02680	Others
	FxaC_13g22160	Others		FxaC_13g05090	Others
	FxaC_13g46910	Others		FxaC_13g12771	Others
	FxaC_13g50620	Others		FxaC_13g12790	Others
	FxaC_13g52830	Others		FxaC_13g18230	Others
	FxaC_14g02310	Others		FxaC_13g22160	Others
	FxaC_14g02410	Others		FxaC_13g46911	Others
	FxaC_14g04570	Others		FxaC_13g50620	Others
	FxaC_14g10970	Others		FxaC_13g52830	Others
	FxaC_14g10980	Others		FxaC_14g02310	Others
	FxaC_14g14580	Others		FxaC_14g02410	Others
	FxaC_14g29040	Others		FxaC_14g04570	Others
	FxaC_14g35710	Others		FxaC_14g10970	Others
	FxaC_15g02050	Others		FxaC_14g10981	Others
	FxaC_15g02140	Others		FxaC_14g10990	Others
	FxaC_15g04350	Others		FxaC_14g14580	Others
	FxaC_15g10760	Others		FxaC_14g29040	Others
	FxaC_15g15450	Others		FxaC_14g35711	Others
	FxaC_15g27480	Others		FxaC_15g02050	Others
	FxaC_15g28600	Others		FxaC_15g02140	Others
	FxaC_15g36050	Others		FxaC_15g04350	Others
	FxaC_15g38030	Others		FxaC_15g10750	Others
	FxaC_16g02580	Others		FxaC_15g10760	Others
	FxaC_16g04460	Others		FxaC_15g15450	Others
	FxaC_16g07180	Others		FxaC_15g27480	Others
	FxaC_16g20860	Others		FxaC_15g28600	Others
	FxaC_16g27750	Others		FxaC_15g36050	Others
	FxaC_16g29880	Others		FxaC_15g38030	Others
	FxaC_16g29980	Others		FxaC_16g02580	Others
	FxaC_17g19320	Others		FxaC_16g04460	Others
	FxaC_17g21180	Others		FxaC_16g07180	Others
	FxaC_17g30120	Others		FxaC_16g20860	Others
	FxaC_17g38520	Others		FxaC_16g27750	Others
	FxaC_17g55810	Others		FxaC_16g29880	Others
	FxaC_18g01180	Others		FxaC_16g29980	Others
	FxaC_18g21330	Others		FxaC_17g12720	Others
	FxaC_18g29380	Others		FxaC_17g16131	Others
	FxaC_18g34460	Others		FxaC_17g19320	Others
	FxaC_18g43440	Others		FxaC_17g21180	Others
	FxaC_19g11780	Others		FxaC_17g30120	Others
	FxaC_19g14400	Others		FxaC_17g38520	Others
	FxaC_19g22010	Others		FxaC_17g55810	Others
	FxaC_19g41370	Others		FxaC_18g01180	Others
	FxaC_1g12730	Others		FxaC_18g21330	Others
	FxaC_1g13440	Others		FxaC_18g27570	Others
	FxaC_1g15920	Others		FxaC_18g29380	Others
	FxaC_1g23020	Others		FxaC_18g34460	Others
	FxaC_1g27720	Others		FxaC_18g43440	Others
	FxaC_1g37130	Others		FxaC_18g44380	Others
	FxaC_20g16950	Others		FxaC_19g14400	Others
	FxaC_20g17190	Others		FxaC_19g22010	Others
	FxaC_20g41680	Others		FxaC_19g41370	Others
	FxaC_21g00440	Others		FxaC_1g12730	Others
	FxaC_21g03820	Others		FxaC_1g15920	Others
	FxaC_21g06590	Others		FxaC_1g23020	Others
	FxaC_21g13110	Others		FxaC_1g27720	Others
	FxaC_21g16020	Others		FxaC_1g37130	Others
	FxaC_21g32760	Others		FxaC_20g15210	Others
	FxaC_21g51760	Others		FxaC_20g16950	Others
	FxaC_21g54950	Others		FxaC_20g17190	Others
	FxaC_21g68580	Others		FxaC_20g41680	Others
	FxaC_21g69570	Others		FxaC_21g00440	Others
	FxaC_21g70970	Others		FxaC_21g03820	Others
	FxaC_22g02750	Others		FxaC_21g06590	Others
	FxaC_22g05000	Others		FxaC_21g06591	Others
	FxaC_22g05010	Others		FxaC_21g13110	Others
	FxaC_22g10880	Others		FxaC_21g16020	Others
	FxaC_22g11590	Others		FxaC_21g51760	Others
	FxaC_22g13750	Others		FxaC_21g54950	Others
	FxaC_22g19210	Others		FxaC_21g68580	Others
	FxaC_22g28330	Others		FxaC_21g69570	Others
	FxaC_22g32720	Others		FxaC_21g70970	Others
	FxaC_22g52220	Others		FxaC_21g71660	Others
	FxaC_22g53310	Others		FxaC_22g02750	Others
	FxaC_22g65240	Others		FxaC_22g05000	Others
	FxaC_22g66190	Others		FxaC_22g05010	Others
	FxaC_22g67340	Others		FxaC_22g10880	Others
	FxaC_22g70990	Others		FxaC_22g11590	Others
	FxaC_23g01180	Others		FxaC_22g13750	Others
	FxaC_23g10640	Others		FxaC_22g28330	Others
	FxaC_23g15190	Others		FxaC_22g32720	Others
	FxaC_23g15290	Others		FxaC_22g65240	Others
	FxaC_23g27250	Others		FxaC_22g66190	Others
	FxaC_23g28500	Others		FxaC_22g67340	Others
	FxaC_23g41640	Others		FxaC_22g70990	Others
	FxaC_23g42560	Others		FxaC_23g10640	Others
	FxaC_23g46140	Others		FxaC_23g15190	Others
	FxaC_23g49500	Others		FxaC_23g28500	Others
	FxaC_23g55530	Others		FxaC_23g41640	Others
	FxaC_23g58640	Others		FxaC_23g42560	Others
	FxaC_24g00430	Others		FxaC_23g46140	Others
	FxaC_24g00440	Others		FxaC_23g49500	Others
	FxaC_24g00450	Others		FxaC_23g49501	Others
	FxaC_24g02560	Others		FxaC_23g55530	Others
	FxaC_24g18900	Others		FxaC_23g58640	Others
	FxaC_24g32370	Others		FxaC_24g00440	Others
	FxaC_24g37090	Others		FxaC_24g00450	Others
	FxaC_24g45840	Others		FxaC_24g02560	Others
	FxaC_24g49940	Others		FxaC_24g07051	Others
	FxaC_24g53170	Others		FxaC_24g18900	Others
	FxaC_25g04230	Others		FxaC_24g31070	Others
	FxaC_25g11110	Others		FxaC_24g32370	Others
	FxaC_25g12020	Others		FxaC_24g37090	Others
	FxaC_25g25470	Others		FxaC_24g49940	Others
	FxaC_25g41870	Others		FxaC_24g53170	Others
	FxaC_25g42760	Others		FxaC_25g04230	Others
	FxaC_25g45900	Others		FxaC_25g11110	Others
	FxaC_25g50610	Others		FxaC_25g12020	Others
	FxaC_25g53690	Others		FxaC_25g25470	Others
	FxaC_25g58710	Others		FxaC_25g41870	Others
	FxaC_25g61650	Others		FxaC_25g42760	Others
	FxaC_25g61680	Others		FxaC_25g45900	Others
	FxaC_26g01470	Others		FxaC_25g50610	Others
	FxaC_26g04910	Others		FxaC_25g53690	Others
	FxaC_26g07580	Others		FxaC_25g58710	Others
	FxaC_26g11660	Others		FxaC_25g61650	Others
	FxaC_26g14300	Others		FxaC_25g61680	Others
	FxaC_26g18460	Others		FxaC_26g01470	Others
	FxaC_26g18470	Others		FxaC_26g07580	Others
	FxaC_26g25200	Others		FxaC_26g11660	Others
	FxaC_26g31510	Others		FxaC_26g14150	Others
	FxaC_26g38630	Others		FxaC_26g14300	Others
	FxaC_27g10160	Others		FxaC_26g18460	Others
	FxaC_27g10270	Others		FxaC_26g18470	Others
	FxaC_27g35070	Others		FxaC_26g25200	Others
	FxaC_27g39010	Others		FxaC_26g31510	Others
	FxaC_27g41590	Others		FxaC_26g38630	Others
	FxaC_27g45600	Others		FxaC_27g10160	Others
	FxaC_27g47820	Others		FxaC_27g10270	Others
	FxaC_27g51200	Others		FxaC_27g35070	Others
	FxaC_28g02500	Others		FxaC_27g39010	Others
	FxaC_28g05460	Others		FxaC_27g41590	Others
	FxaC_28g08240	Others		FxaC_27g45600	Others
	FxaC_28g11070	Others		FxaC_27g47820	Others
	FxaC_28g15140	Others		FxaC_27g51200	Others
	FxaC_28g30340	Others		FxaC_28g02500	Others
	FxaC_2g10460	Others		FxaC_28g05460	Others
	FxaC_2g16860	Others		FxaC_28g08240	Others
	FxaC_2g19810	Others		FxaC_28g11070	Others
	FxaC_2g26690	Others		FxaC_28g15140	Others
	FxaC_2g32040	Others		FxaC_28g30340	Others
	FxaC_2g40520	Others		FxaC_2g10460	Others
	FxaC_3g01740	Others		FxaC_2g16860	Others
	FxaC_3g12730	Others		FxaC_2g19810	Others
	FxaC_3g13240	Others		FxaC_2g26690	Others
	FxaC_3g15980	Others		FxaC_2g32040	Others
	FxaC_3g22540	Others		FxaC_2g40520	Others
	FxaC_3g27360	Others		FxaC_3g01740	Others
	FxaC_3g35820	Others		FxaC_3g12730	Others
	FxaC_4g05960	Others		FxaC_3g15980	Others
	FxaC_4g13800	Others		FxaC_3g22540	Others
	FxaC_4g25500	Others		FxaC_3g27360	Others
	FxaC_4g28300	Others		FxaC_3g35820	Others
	FxaC_5g16930	Others		FxaC_4g05960	Others
	FxaC_5g16950	Others		FxaC_4g13800	Others
	FxaC_5g16960	Others		FxaC_4g25500	Others
	FxaC_5g35230	Others		FxaC_4g28300	Others
	FxaC_5g43610	Others		FxaC_5g08130	Others
	FxaC_5g43670	Others		FxaC_5g16930	Others
	FxaC_5g43910	Others		FxaC_5g16950	Others
	FxaC_6g24080	Others		FxaC_5g16960	Others
	FxaC_6g24090	Others		FxaC_5g43610	Others
	FxaC_6g24100	Others		FxaC_5g43670	Others
	FxaC_6g32140	Others		FxaC_5g43910	Others
	FxaC_6g42470	Others		FxaC_6g24080	Others
	FxaC_6g42880	Others		FxaC_6g24090	Others
	FxaC_6g45780	Others		FxaC_6g24100	Others
	FxaC_7g19270	Others		FxaC_6g32140	Others
	FxaC_7g19280	Others		FxaC_6g42470	Others
	FxaC_7g27600	Others		FxaC_6g42880	Others
	FxaC_7g39270	Others		FxaC_6g45780	Others
	FxaC_7g41310	Others		FxaC_7g19270	Others
	FxaC_7g42900	Others		FxaC_7g19280	Others
	FxaC_8g03410	Others		FxaC_7g19281	Others
	FxaC_8g04580	Others		FxaC_7g27600	Others
	FxaC_8g04680	Others		FxaC_7g39270	Others
	FxaC_8g05320	Others		FxaC_7g41310	Others
	FxaC_8g07060	Others		FxaC_7g42900	Others
	FxaC_8g09110	Others		FxaC_7g43340	Others
	FxaC_8g13200	Others		FxaC_8g03410	Others
	FxaC_8g39830	Others		FxaC_8g04580	Others
	FxaC_8g39890	Others		FxaC_8g04680	Others
	FxaC_9g05280	Others		FxaC_8g05320	Others
	FxaC_9g08440	Others		FxaC_8g07060	Others
	FxaC_9g13430	Others		FxaC_8g09110	Others
	FxaC_9g31990	Others		FxaC_8g39830	Others
	FxaC_9g37100	Others		FxaC_8g39890	Others
	FxaC_9g39770	Others		FxaC_9g05280	Others
	FxaC_9g51660	Others		FxaC_9g08440	Others
	FxaC_9g51690	Others		FxaC_9g13430	Others
	FxaC_10g05430	PHD		FxaC_9g31990	Others
	FxaC_10g13660	PHD		FxaC_9g37100	Others
	FxaC_10g18520	PHD		FxaC_9g39770	Others
	FxaC_10g21370	PHD		FxaC_9g51660	Others
	FxaC_10g26360	PHD		FxaC_9g51690	Others
	FxaC_10g43770	PHD		FxaC_10g05430	PHD
	FxaC_11g16330	PHD		FxaC_10g05441	PHD
	FxaC_11g17370	PHD		FxaC_10g13660	PHD
	FxaC_11g23500	PHD		FxaC_10g18520	PHD
	FxaC_11g31680	PHD		FxaC_10g21370	PHD
	FxaC_12g07390	PHD		FxaC_10g26360	PHD
	FxaC_12g15270	PHD		FxaC_10g43770	PHD
	FxaC_12g24060	PHD		FxaC_11g11480	PHD
	FxaC_12g32550	PHD		FxaC_11g16330	PHD
	FxaC_12g37670	PHD		FxaC_11g17370	PHD
	FxaC_12g49280	PHD		FxaC_11g23501	PHD
	FxaC_13g01840	PHD		FxaC_11g31680	PHD
	FxaC_13g14490	PHD		FxaC_12g07390	PHD
	FxaC_13g15220	PHD		FxaC_12g15270	PHD
	FxaC_13g32510	PHD		FxaC_12g24060	PHD
	FxaC_14g01920	PHD		FxaC_12g32550	PHD
	FxaC_14g24610	PHD		FxaC_12g37670	PHD
	FxaC_15g01570	PHD		FxaC_12g49282	PHD
	FxaC_15g17860	PHD		FxaC_13g01840	PHD
	FxaC_15g22840	PHD		FxaC_13g14490	PHD
	FxaC_15g25870	PHD		FxaC_13g15220	PHD
	FxaC_16g12370	PHD		FxaC_13g32510	PHD
	FxaC_16g14790	PHD		FxaC_14g01920	PHD
	FxaC_16g30430	PHD		FxaC_14g24610	PHD
	FxaC_17g05370	PHD		FxaC_15g01570	PHD
	FxaC_17g07200	PHD		FxaC_15g22840	PHD
	FxaC_17g17860	PHD		FxaC_15g25870	PHD
	FxaC_17g24040	PHD		FxaC_16g12370	PHD
	FxaC_17g39730	PHD		FxaC_16g14790	PHD
	FxaC_17g55340	PHD		FxaC_16g30430	PHD
	FxaC_18g01670	PHD		FxaC_17g05370	PHD
	FxaC_18g13370	PHD		FxaC_17g07200	PHD
	FxaC_18g15420	PHD		FxaC_17g17860	PHD
	FxaC_18g32870	PHD		FxaC_17g24040	PHD
	FxaC_19g05560	PHD		FxaC_17g39730	PHD
	FxaC_19g28110	PHD		FxaC_18g01670	PHD
	FxaC_19g40670	PHD		FxaC_18g13370	PHD
	FxaC_1g28830	PHD		FxaC_18g15420	PHD
	FxaC_1g31990	PHD		FxaC_18g32870	PHD
	FxaC_1g36380	PHD		FxaC_18g41330	PHD
	FxaC_1g38830	PHD		FxaC_19g05560	PHD
	FxaC_20g13950	PHD		FxaC_19g28110	PHD
	FxaC_20g19320	PHD		FxaC_19g40670	PHD
	FxaC_20g31430	PHD		FxaC_1g28830	PHD
	FxaC_20g41240	PHD		FxaC_1g31990	PHD
	FxaC_21g05800	PHD		FxaC_1g36380	PHD
	FxaC_21g25980	PHD		FxaC_1g38830	PHD
	FxaC_21g46790	PHD		FxaC_1g41440	PHD
	FxaC_21g51500	PHD		FxaC_20g13950	PHD
	FxaC_21g62540	PHD		FxaC_20g19320	PHD
	FxaC_22g00320	PHD		FxaC_20g31430	PHD
	FxaC_22g22360	PHD		FxaC_20g41240	PHD
	FxaC_22g48080	PHD		FxaC_21g05800	PHD
	FxaC_22g49410	PHD		FxaC_21g14620	PHD
	FxaC_22g61480	PHD		FxaC_21g22630	PHD
	FxaC_23g04360	PHD		FxaC_21g25980	PHD
	FxaC_23g24420	PHD		FxaC_21g46790	PHD
	FxaC_23g28270	PHD		FxaC_21g51500	PHD
	FxaC_23g39000	PHD		FxaC_21g62540	PHD
	FxaC_23g39010	PHD		FxaC_22g00320	PHD
	FxaC_23g47800	PHD		FxaC_22g12600	PHD
	FxaC_23g57190	PHD		FxaC_22g22360	PHD
	FxaC_24g01120	PHD		FxaC_22g48080	PHD
	FxaC_24g10960	PHD		FxaC_22g49410	PHD
	FxaC_24g18950	PHD		FxaC_22g53142	PHD
	FxaC_24g22330	PHD		FxaC_22g61480	PHD
	FxaC_24g42830	PHD		FxaC_23g04360	PHD
	FxaC_25g22320	PHD		FxaC_23g24420	PHD
	FxaC_25g33720	PHD		FxaC_23g28270	PHD
	FxaC_25g34610	PHD		FxaC_23g39000	PHD
	FxaC_25g53700	PHD		FxaC_23g39010	PHD
	FxaC_25g61690	PHD		FxaC_23g47800	PHD
	FxaC_26g04900	PHD		FxaC_23g57190	PHD
	FxaC_26g20370	PHD		FxaC_24g01120	PHD
	FxaC_26g21130	PHD		FxaC_24g10960	PHD
	FxaC_26g21150	PHD		FxaC_24g18950	PHD
	FxaC_27g28850	PHD		FxaC_24g22330	PHD
	FxaC_27g32120	PHD		FxaC_24g42830	PHD
	FxaC_27g47830	PHD		FxaC_24g51280	PHD
	FxaC_27g51210	PHD		FxaC_25g02870	PHD
	FxaC_28g02490	PHD		FxaC_25g22320	PHD
	FxaC_28g19460	PHD		FxaC_25g23130	PHD
	FxaC_28g20130	PHD		FxaC_25g33720	PHD
	FxaC_2g36110	PHD		FxaC_25g34610	PHD
	FxaC_2g39850	PHD		FxaC_25g53700	PHD
	FxaC_3g26770	PHD		FxaC_25g54161	PHD
	FxaC_3g32360	PHD		FxaC_25g61690	PHD
	FxaC_3g37880	PHD		FxaC_26g04392	PHD
	FxaC_4g02480	PHD		FxaC_26g04900	PHD
	FxaC_4g09820	PHD		FxaC_26g20370	PHD
	FxaC_4g14330	PHD		FxaC_26g21130	PHD
	FxaC_5g01510	PHD		FxaC_26g21150	PHD
	FxaC_5g07290	PHD		FxaC_26g40081	PHD
	FxaC_5g32120	PHD		FxaC_27g32120	PHD
	FxaC_5g43930	PHD		FxaC_27g47830	PHD
	FxaC_6g10930	PHD		FxaC_27g48271	PHD
	FxaC_6g32950	PHD		FxaC_27g51210	PHD
	FxaC_6g35830	PHD		FxaC_27g51581	PHD
	FxaC_6g38800	PHD		FxaC_28g01921	PHD
	FxaC_6g46350	PHD		FxaC_28g02490	PHD
	FxaC_7g07780	PHD		FxaC_28g19460	PHD
	FxaC_7g29050	PHD		FxaC_28g20130	PHD
	FxaC_7g34580	PHD		FxaC_2g33071	PHD
	FxaC_7g43400	PHD		FxaC_2g36110	PHD
	FxaC_8g04490	PHD		FxaC_2g39850	PHD
	FxaC_8g13060	PHD		FxaC_2g44290	PHD
	FxaC_8g15100	PHD		FxaC_3g26770	PHD
	FxaC_8g29640	PHD		FxaC_3g28551	PHD
	FxaC_9g09260	PHD		FxaC_3g32360	PHD
	FxaC_9g18880	PHD		FxaC_3g37880	PHD
	FxaC_9g28850	PHD		FxaC_3g39800	PHD
	FxaC_9g36160	PHD		FxaC_4g02480	PHD
	FxaC_9g37320	PHD		FxaC_4g09820	PHD
	FxaC_25g05380	RB		FxaC_4g14330	PHD
	FxaC_26g37160	RB		FxaC_5g01510	PHD
	FxaC_27g04700	RB		FxaC_5g07290	PHD
	FxaC_28g34700	RB		FxaC_5g32120	PHD
	FxaC_10g25860	Rcd1-like		FxaC_5g40460	PHD
	FxaC_11g23200	Rcd1-like		FxaC_5g43930	PHD
	FxaC_12g24570	Rcd1-like		FxaC_6g10930	PHD
	FxaC_12g24980	Rcd1-like		FxaC_6g35830	PHD
	FxaC_13g00140	Rcd1-like		FxaC_6g38800	PHD
	FxaC_14g00550	Rcd1-like		FxaC_6g46350	PHD
	FxaC_15g00320	Rcd1-like		FxaC_7g07780	PHD
	FxaC_21g14480	Rcd1-like		FxaC_7g29050	PHD
	FxaC_22g12440	Rcd1-like		FxaC_7g34580	PHD
	FxaC_23g56940	Rcd1-like		FxaC_7g43400	PHD
	FxaC_24g51440	Rcd1-like		FxaC_8g04490	PHD
	FxaC_9g29460	Rcd1-like		FxaC_8g13060	PHD
	FxaC_10g13680	SET		FxaC_8g15100	PHD
	FxaC_10g14200	SET		FxaC_8g29640	PHD
	FxaC_11g11850	SET		FxaC_9g18880	PHD
	FxaC_12g37150	SET		FxaC_9g28850	PHD
	FxaC_12g45610	SET		FxaC_9g36160	PHD
	FxaC_12g45670	SET		FxaC_9g37320	PHD
	FxaC_13g03940	SET		FxaC_25g05380	RB
	FxaC_13g07640	SET		FxaC_26g37160	RB
	FxaC_13g07820	SET		FxaC_27g04700	RB
	FxaC_13g23110	SET		FxaC_28g34700	RB
	FxaC_13g23830	SET		FxaC_10g25860	Rcd1-like
	FxaC_13g30240	SET		FxaC_11g23200	Rcd1-like
	FxaC_13g50600	SET		FxaC_12g24570	Rcd1-like
	FxaC_14g03950	SET		FxaC_12g24960	Rcd1-like
	FxaC_14g06820	SET		FxaC_13g00140	Rcd1-like
	FxaC_14g15860	SET		FxaC_14g00550	Rcd1-like
	FxaC_14g16430	SET		FxaC_15g00320	Rcd1-like
	FxaC_14g26960	SET		FxaC_21g14480	Rcd1-like
	FxaC_14g27940	SET		FxaC_22g12440	Rcd1-like
	FxaC_14g32150	SET		FxaC_23g56940	Rcd1-like
	FxaC_14g34140	SET		FxaC_24g51440	Rcd1-like
	FxaC_15g03790	SET		FxaC_9g29460	Rcd1-like
	FxaC_15g06520	SET		FxaC_10g13680	SET
	FxaC_15g09960	SET		FxaC_10g14200	SET
	FxaC_15g30430	SET		FxaC_11g11850	SET
	FxaC_15g32190	SET		FxaC_12g37150	SET
	FxaC_15g36100	SET		FxaC_12g45610	SET
	FxaC_16g04340	SET		FxaC_12g45670	SET
	FxaC_16g08570	SET		FxaC_13g03940	SET
	FxaC_16g25230	SET		FxaC_13g07640	SET
	FxaC_16g25410	SET		FxaC_13g23110	SET
	FxaC_17g33780	SET		FxaC_13g23830	SET
	FxaC_17g36610	SET		FxaC_13g30240	SET
	FxaC_17g55560	SET		FxaC_13g43890	SET
	FxaC_17g55640	SET		FxaC_13g45300	SET
	FxaC_18g01470	SET		FxaC_13g50600	SET
	FxaC_18g16430	SET		FxaC_14g03950	SET
	FxaC_18g36670	SET		FxaC_14g06820	SET
	FxaC_19g26880	SET		FxaC_14g15860	SET
	FxaC_19g40910	SET		FxaC_14g15861	SET
	FxaC_1g15990	SET		FxaC_14g16430	SET
	FxaC_1g18250	SET		FxaC_14g26960	SET
	FxaC_1g27150	SET		FxaC_14g27940	SET
	FxaC_1g31820	SET		FxaC_14g32150	SET
	FxaC_1g34450	SET		FxaC_14g34140	SET
	FxaC_1g36340	SET		FxaC_15g03790	SET
	FxaC_20g28520	SET		FxaC_15g06520	SET
	FxaC_20g30270	SET		FxaC_15g16880	SET
	FxaC_20g41500	SET		FxaC_15g30430	SET
	FxaC_21g01460	SET		FxaC_15g32190	SET
	FxaC_21g13390	SET		FxaC_15g36100	SET
	FxaC_21g13590	SET		FxaC_16g04340	SET
	FxaC_21g16900	SET		FxaC_16g08570	SET
	FxaC_21g37650	SET		FxaC_16g25410	SET
	FxaC_21g41790	SET		FxaC_17g33780	SET
	FxaC_21g69240	SET		FxaC_17g36610	SET
	FxaC_21g71380	SET		FxaC_17g55560	SET
	FxaC_22g01070	SET		FxaC_17g55640	SET
	FxaC_22g11440	SET		FxaC_18g01470	SET
	FxaC_22g11610	SET		FxaC_18g16430	SET
	FxaC_22g14800	SET		FxaC_18g18301	SET
	FxaC_22g34220	SET		FxaC_18g36670	SET
	FxaC_22g37200	SET		FxaC_19g26880	SET
	FxaC_22g65490	SET		FxaC_19g40910	SET
	FxaC_22g70730	SET		FxaC_1g15990	SET
	FxaC_23g16470	SET		FxaC_1g18250	SET
	FxaC_23g42300	SET		FxaC_1g27150	SET
	FxaC_23g44260	SET		FxaC_1g31820	SET
	FxaC_23g55850	SET		FxaC_20g28520	SET
	FxaC_23g56110	SET		FxaC_20g30270	SET
	FxaC_23g59330	SET		FxaC_20g41500	SET
	FxaC_24g06520	SET		FxaC_21g01460	SET
	FxaC_24g30420	SET		FxaC_21g13390	SET
	FxaC_24g52350	SET		FxaC_21g13591	SET
	FxaC_24g52650	SET		FxaC_21g16900	SET
	FxaC_25g11100	SET		FxaC_21g37650	SET
	FxaC_25g29800	SET		FxaC_21g41790	SET
	FxaC_25g39220	SET		FxaC_21g69240	SET
	FxaC_25g56680	SET		FxaC_21g71380	SET
	FxaC_26g31500	SET		FxaC_22g11440	SET
	FxaC_27g04850	SET		FxaC_22g11611	SET
	FxaC_27g10150	SET		FxaC_22g14800	SET
	FxaC_27g10280	SET		FxaC_22g34220	SET
	FxaC_27g15850	SET		FxaC_22g37200	SET
	FxaC_27g22210	SET		FxaC_22g65490	SET
	FxaC_28g15500	SET		FxaC_22g70730	SET
	FxaC_28g15850	SET		FxaC_23g16470	SET
	FxaC_28g24320	SET		FxaC_23g42300	SET
	FxaC_28g30040	SET		FxaC_23g44260	SET
	FxaC_2g11800	SET		FxaC_23g55850	SET
	FxaC_2g19860	SET		FxaC_23g56110	SET
	FxaC_2g21990	SET		FxaC_24g06520	SET
	FxaC_2g31380	SET		FxaC_24g30420	SET
	FxaC_2g31400	SET		FxaC_24g49230	SET
	FxaC_2g35950	SET		FxaC_24g52350	SET
	FxaC_2g39910	SET		FxaC_24g52650	SET
	FxaC_3g00560	SET		FxaC_25g06412	SET
	FxaC_3g04850	SET		FxaC_25g11100	SET
	FxaC_3g16070	SET		FxaC_25g18590	SET
	FxaC_3g17900	SET		FxaC_25g29800	SET
	FxaC_3g32240	SET		FxaC_25g39221	SET
	FxaC_3g34500	SET		FxaC_26g25260	SET
	FxaC_4g01260	SET		FxaC_26g36160	SET
	FxaC_4g02420	SET		FxaC_27g04850	SET
	FxaC_4g06740	SET		FxaC_27g05231	SET
	FxaC_4g12940	SET		FxaC_27g10150	SET
	FxaC_4g23920	SET		FxaC_27g10280	SET
	FxaC_4g25420	SET		FxaC_27g15850	SET
	FxaC_4g40070	SET		FxaC_27g22210	SET
	FxaC_5g06770	SET		FxaC_28g24320	SET
	FxaC_5g07420	SET		FxaC_28g30040	SET
	FxaC_5g07480	SET		FxaC_28g34220	SET
	FxaC_5g09200	SET		FxaC_28g34221	SET
	FxaC_5g09210	SET		FxaC_2g11800	SET
	FxaC_5g15920	SET		FxaC_2g19860	SET
	FxaC_5g16680	SET		FxaC_2g21990	SET
	FxaC_5g26410	SET		FxaC_2g31380	SET
	FxaC_5g41670	SET		FxaC_2g31400	SET
	FxaC_6g24770	SET		FxaC_2g35950	SET
	FxaC_6g24990	SET		FxaC_2g39910	SET
	FxaC_6g31260	SET		FxaC_3g00560	SET
	FxaC_6g32900	SET		FxaC_3g04850	SET
	FxaC_7g10970	SET		FxaC_3g16070	SET
	FxaC_7g20100	SET		FxaC_3g17900	SET
	FxaC_7g28910	SET		FxaC_3g32240	SET
	FxaC_7g29430	SET		FxaC_3g34500	SET
	FxaC_8g14970	SET		FxaC_4g01261	SET
	FxaC_8g15400	SET		FxaC_4g02420	SET
	FxaC_8g22280	SET		FxaC_4g06740	SET
	FxaC_9g26260	SET		FxaC_4g12940	SET
	FxaC_10g02620	SNF2		FxaC_4g23920	SET
	FxaC_10g16130	SNF2		FxaC_4g25420	SET
	FxaC_10g31330	SNF2		FxaC_4g40070	SET
	FxaC_10g51240	SNF2		FxaC_5g06770	SET
	FxaC_11g01400	SNF2		FxaC_5g07420	SET
	FxaC_11g11480	SNF2		FxaC_5g07480	SET
	FxaC_11g14300	SNF2		FxaC_5g09200	SET
	FxaC_11g28190	SNF2		FxaC_5g15920	SET
	FxaC_11g28620	SNF2		FxaC_5g16680	SET
	FxaC_11g48020	SNF2		FxaC_5g26410	SET
	FxaC_12g00100	SNF2		FxaC_5g41670	SET
	FxaC_12g18140	SNF2		FxaC_6g24321	SET
	FxaC_12g35070	SNF2		FxaC_6g24770	SET
	FxaC_12g46010	SNF2		FxaC_6g24990	SET
	FxaC_13g01500	SNF2		FxaC_6g31260	SET
	FxaC_13g24170	SNF2		FxaC_6g31261	SET
	FxaC_13g29010	SNF2		FxaC_6g32900	SET
	FxaC_13g33170	SNF2		FxaC_7g10970	SET
	FxaC_13g35430	SNF2		FxaC_7g19541	SET
	FxaC_13g36090	SNF2		FxaC_7g20100	SET
	FxaC_13g52710	SNF2		FxaC_7g28910	SET
	FxaC_14g00430	SNF2		FxaC_7g29430	SET
	FxaC_14g01600	SNF2		FxaC_8g14970	SET
	FxaC_14g21740	SNF2		FxaC_8g15400	SET
	FxaC_14g22080	SNF2		FxaC_8g22280	SET
	FxaC_14g23880	SNF2		FxaC_9g26260	SET
	FxaC_15g00180	SNF2		FxaC_9g42452	SET
	FxaC_15g01270	SNF2		FxaC_10g02620	SNF2
	FxaC_15g17240	SNF2		FxaC_10g16130	SNF2
	FxaC_15g19840	SNF2		FxaC_10g31330	SNF2
	FxaC_15g20500	SNF2		FxaC_10g51240	SNF2
	FxaC_15g22160	SNF2		FxaC_11g01400	SNF2
	FxaC_16g15380	SNF2		FxaC_11g14300	SNF2
	FxaC_16g17140	SNF2		FxaC_11g28190	SNF2
	FxaC_16g17510	SNF2		FxaC_11g28620	SNF2
	FxaC_16g30870	SNF2		FxaC_11g48020	SNF2
	FxaC_17g19020	SNF2		FxaC_12g00100	SNF2
	FxaC_17g27300	SNF2		FxaC_12g18140	SNF2
	FxaC_17g27330	SNF2		FxaC_12g35070	SNF2
	FxaC_17g42450	SNF2		FxaC_12g46010	SNF2
	FxaC_18g13600	SNF2		FxaC_13g01500	SNF2
	FxaC_18g23760	SNF2		FxaC_13g16431	SNF2
	FxaC_18g23800	SNF2		FxaC_13g24170	SNF2
	FxaC_18g31500	SNF2		FxaC_13g29010	SNF2
	FxaC_19g19480	SNF2		FxaC_13g33170	SNF2
	FxaC_1g15210	SNF2		FxaC_13g35440	SNF2
	FxaC_1g29820	SNF2		FxaC_13g36090	SNF2
	FxaC_20g14920	SNF2		FxaC_13g52700	SNF2
	FxaC_20g20810	SNF2		FxaC_13g52701	SNF2
	FxaC_20g22380	SNF2		FxaC_13g52702	SNF2
	FxaC_21g03420	SNF2		FxaC_14g00430	SNF2
	FxaC_21g14290	SNF2		FxaC_14g01600	SNF2
	FxaC_21g36160	SNF2		FxaC_14g21740	SNF2
	FxaC_21g36970	SNF2		FxaC_14g22080	SNF2
	FxaC_21g69290	SNF2		FxaC_14g23880	SNF2
	FxaC_21g71310	SNF2		FxaC_15g00180	SNF2
	FxaC_22g02440	SNF2		FxaC_15g01270	SNF2
	FxaC_22g12250	SNF2		FxaC_15g17240	SNF2
	FxaC_22g31240	SNF2		FxaC_15g19840	SNF2
	FxaC_22g33730	SNF2		FxaC_15g20500	SNF2
	FxaC_22g65440	SNF2		FxaC_15g22161	SNF2
	FxaC_22g70740	SNF2		FxaC_16g15380	SNF2
	FxaC_23g13410	SNF2		FxaC_16g17140	SNF2
	FxaC_23g14750	SNF2		FxaC_16g17510	SNF2
	FxaC_23g16010	SNF2		FxaC_16g30870	SNF2
	FxaC_23g42340	SNF2		FxaC_17g19021	SNF2
	FxaC_23g45920	SNF2		FxaC_17g27300	SNF2
	FxaC_23g56740	SNF2		FxaC_17g27330	SNF2
	FxaC_24g02940	SNF2		FxaC_17g42441	SNF2
	FxaC_24g06510	SNF2		FxaC_18g13600	SNF2
	FxaC_24g30880	SNF2		FxaC_18g23760	SNF2
	FxaC_24g34210	SNF2		FxaC_18g23800	SNF2
	FxaC_24g51640	SNF2		FxaC_18g31500	SNF2
	FxaC_25g04190	SNF2		FxaC_1g15210	SNF2
	FxaC_25g14230	SNF2		FxaC_20g14921	SNF2
	FxaC_25g20360	SNF2		FxaC_20g20810	SNF2
	FxaC_25g26170	SNF2		FxaC_20g22380	SNF2
	FxaC_25g31980	SNF2		FxaC_20g32621	SNF2
	FxaC_25g38950	SNF2		FxaC_21g03420	SNF2
	FxaC_25g44870	SNF2		FxaC_21g14290	SNF2
	FxaC_25g46060	SNF2		FxaC_21g36160	SNF2
	FxaC_25g56920	SNF2		FxaC_21g36970	SNF2
	FxaC_26g11390	SNF2		FxaC_21g69290	SNF2
	FxaC_26g12570	SNF2		FxaC_21g71310	SNF2
	FxaC_26g16950	SNF2		FxaC_22g02440	SNF2
	FxaC_26g23320	SNF2		FxaC_22g12250	SNF2
	FxaC_26g38640	SNF2		FxaC_22g31240	SNF2
	FxaC_27g11860	SNF2		FxaC_22g33730	SNF2
	FxaC_27g17980	SNF2		FxaC_22g65440	SNF2
	FxaC_27g24330	SNF2		FxaC_22g70740	SNF2
	FxaC_27g26750	SNF2		FxaC_23g13410	SNF2
	FxaC_27g36860	SNF2		FxaC_23g14750	SNF2
	FxaC_27g40620	SNF2		FxaC_23g16010	SNF2
	FxaC_27g41770	SNF2		FxaC_23g42340	SNF2
	FxaC_28g09120	SNF2		FxaC_23g45920	SNF2
	FxaC_28g15670	SNF2		FxaC_23g56740	SNF2
	FxaC_28g16020	SNF2		FxaC_24g02940	SNF2
	FxaC_28g22160	SNF2		FxaC_24g06510	SNF2
	FxaC_2g19110	SNF2		FxaC_24g30880	SNF2
	FxaC_2g34020	SNF2		FxaC_24g34210	SNF2
	FxaC_3g15140	SNF2		FxaC_24g51640	SNF2
	FxaC_4g26300	SNF2		FxaC_25g04190	SNF2
	FxaC_5g15420	SNF2		FxaC_25g14230	SNF2
	FxaC_5g32330	SNF2		FxaC_25g20360	SNF2
	FxaC_5g36450	SNF2		FxaC_25g26171	SNF2
	FxaC_6g06270	SNF2		FxaC_25g31980	SNF2
	FxaC_6g10830	SNF2		FxaC_25g44870	SNF2
	FxaC_6g25250	SNF2		FxaC_25g46060	SNF2
	FxaC_7g07660	SNF2		FxaC_25g56920	SNF2
	FxaC_7g20670	SNF2		FxaC_26g11390	SNF2
	FxaC_8g04620	SNF2		FxaC_26g12570	SNF2
	FxaC_8g21710	SNF2		FxaC_26g16950	SNF2
	FxaC_9g00250	SNF2		FxaC_26g23320	SNF2
	FxaC_9g00320	SNF2		FxaC_26g38640	SNF2
	FxaC_9g22360	SNF2		FxaC_27g11860	SNF2
	FxaC_9g40100	SNF2		FxaC_27g17980	SNF2
	FxaC_9g50670	SNF2		FxaC_27g24330	SNF2
	FxaC_12g20940	SOH1		FxaC_27g26750	SNF2
	FxaC_17g55800	SOH1		FxaC_27g36860	SNF2
	FxaC_18g01190	SOH1		FxaC_27g40620	SNF2
	FxaC_25g46580	SOH1		FxaC_27g41770	SNF2
	FxaC_27g42280	SOH1		FxaC_28g09120	SNF2
	FxaC_28g07650	SOH1		FxaC_28g15670	SNF2
	FxaC_10g04620	SWI/SNF-BAF60b		FxaC_28g16020	SNF2
	FxaC_10g05790	SWI/SNF-BAF60b		FxaC_28g22160	SNF2
	FxaC_10g09730	SWI/SNF-BAF60b		FxaC_2g19110	SNF2
	FxaC_10g26180	SWI/SNF-BAF60b		FxaC_2g34020	SNF2
	FxaC_10g34400	SWI/SNF-BAF60b		FxaC_3g15140	SNF2
	FxaC_11g31430	SWI/SNF-BAF60b		FxaC_4g26300	SNF2
	FxaC_12g24140	SWI/SNF-BAF60b		FxaC_5g15420	SNF2
	FxaC_12g24220	SWI/SNF-BAF60b		FxaC_5g32330	SNF2
	FxaC_12g49770	SWI/SNF-BAF60b		FxaC_5g36450	SNF2
	FxaC_17g09880	SWI/SNF-BAF60b		FxaC_6g06270	SNF2
	FxaC_17g44680	SWI/SNF-BAF60b		FxaC_6g10830	SNF2
	FxaC_17g50520	SWI/SNF-BAF60b		FxaC_6g25250	SNF2
	FxaC_18g06560	SWI/SNF-BAF60b		FxaC_7g07660	SNF2
	FxaC_18g11960	SWI/SNF-BAF60b		FxaC_7g20670	SNF2
	FxaC_18g38240	SWI/SNF-BAF60b		FxaC_8g04620	SNF2
	FxaC_19g08420	SWI/SNF-BAF60b		FxaC_8g21710	SNF2
	FxaC_19g31830	SWI/SNF-BAF60b		FxaC_9g00250	SNF2
	FxaC_1g13490	SWI/SNF-BAF60b		FxaC_9g00320	SNF2
	FxaC_1g31730	SWI/SNF-BAF60b		FxaC_9g22360	SNF2
	FxaC_20g08580	SWI/SNF-BAF60b		FxaC_9g50670	SNF2
	FxaC_20g34570	SWI/SNF-BAF60b		FxaC_12g20940	SOH1
	FxaC_21g02500	SWI/SNF-BAF60b		FxaC_17g55800	SOH1
	FxaC_22g01830	SWI/SNF-BAF60b		FxaC_18g01190	SOH1
	FxaC_23g45140	SWI/SNF-BAF60b		FxaC_25g46580	SOH1
	FxaC_24g03610	SWI/SNF-BAF60b		FxaC_27g42280	SOH1
	FxaC_25g12520	SWI/SNF-BAF60b		FxaC_28g07650	SOH1
	FxaC_26g30970	SWI/SNF-BAF60b		FxaC_10g04620	SWI/SNF-BAF60b
	FxaC_27g10620	SWI/SNF-BAF60b		FxaC_10g05790	SWI/SNF-BAF60b
	FxaC_28g29500	SWI/SNF-BAF60b		FxaC_10g09730	SWI/SNF-BAF60b
	FxaC_2g17790	SWI/SNF-BAF60b		FxaC_10g26180	SWI/SNF-BAF60b
	FxaC_2g35730	SWI/SNF-BAF60b		FxaC_10g34400	SWI/SNF-BAF60b
	FxaC_3g13320	SWI/SNF-BAF60b		FxaC_11g31431	SWI/SNF-BAF60b
	FxaC_3g32000	SWI/SNF-BAF60b		FxaC_12g24140	SWI/SNF-BAF60b
	FxaC_4g10120	SWI/SNF-BAF60b		FxaC_12g24220	SWI/SNF-BAF60b
	FxaC_4g27430	SWI/SNF-BAF60b		FxaC_12g49770	SWI/SNF-BAF60b
	FxaC_5g28450	SWI/SNF-BAF60b		FxaC_17g09880	SWI/SNF-BAF60b
	FxaC_5g31510	SWI/SNF-BAF60b		FxaC_17g09950	SWI/SNF-BAF60b
	FxaC_5g35580	SWI/SNF-BAF60b		FxaC_17g44680	SWI/SNF-BAF60b
	FxaC_5g39180	SWI/SNF-BAF60b		FxaC_17g50520	SWI/SNF-BAF60b
	FxaC_6g04190	SWI/SNF-BAF60b		FxaC_18g06560	SWI/SNF-BAF60b
	FxaC_6g07030	SWI/SNF-BAF60b		FxaC_18g11960	SWI/SNF-BAF60b
	FxaC_6g11560	SWI/SNF-BAF60b		FxaC_18g38240	SWI/SNF-BAF60b
	FxaC_7g03080	SWI/SNF-BAF60b		FxaC_19g08420	SWI/SNF-BAF60b
	FxaC_7g05330	SWI/SNF-BAF60b		FxaC_19g31830	SWI/SNF-BAF60b
	FxaC_7g08370	SWI/SNF-BAF60b		FxaC_1g13490	SWI/SNF-BAF60b
	FxaC_7g09580	SWI/SNF-BAF60b		FxaC_1g31730	SWI/SNF-BAF60b
	FxaC_8g27040	SWI/SNF-BAF60b		FxaC_20g08580	SWI/SNF-BAF60b
	FxaC_8g29200	SWI/SNF-BAF60b		FxaC_21g02500	SWI/SNF-BAF60b
	FxaC_8g32400	SWI/SNF-BAF60b		FxaC_22g01830	SWI/SNF-BAF60b
	FxaC_8g36310	SWI/SNF-BAF60b		FxaC_23g45140	SWI/SNF-BAF60b
	FxaC_9g19150	SWI/SNF-BAF60b		FxaC_24g03610	SWI/SNF-BAF60b
	FxaC_9g29050	SWI/SNF-BAF60b		FxaC_25g12520	SWI/SNF-BAF60b
	FxaC_9g45820	SWI/SNF-BAF60b		FxaC_26g30970	SWI/SNF-BAF60b
	FxaC_10g22620	SWI/SNF-SWI3		FxaC_27g10620	SWI/SNF-BAF60b
	FxaC_25g25160	SWI/SNF-SWI3		FxaC_28g29500	SWI/SNF-BAF60b
	FxaC_25g36710	SWI/SNF-SWI3		FxaC_2g17790	SWI/SNF-BAF60b
	FxaC_26g18750	SWI/SNF-SWI3		FxaC_2g35730	SWI/SNF-BAF60b
	FxaC_27g30900	SWI/SNF-SWI3		FxaC_3g13320	SWI/SNF-BAF60b
	FxaC_27g34720	SWI/SNF-SWI3		FxaC_3g32000	SWI/SNF-BAF60b
	FxaC_28g17490	SWI/SNF-SWI3		FxaC_4g10120	SWI/SNF-BAF60b
	FxaC_6g42760	SWI/SNF-SWI3		FxaC_4g27430	SWI/SNF-BAF60b
	FxaC_6g44230	SWI/SNF-SWI3		FxaC_5g28450	SWI/SNF-BAF60b
	FxaC_7g39780	SWI/SNF-SWI3		FxaC_5g31510	SWI/SNF-BAF60b
	FxaC_7g41430	SWI/SNF-SWI3		FxaC_5g35580	SWI/SNF-BAF60b
	FxaC_8g06830	SWI/SNF-SWI3		FxaC_5g39180	SWI/SNF-BAF60b
	FxaC_8g08650	SWI/SNF-SWI3		FxaC_6g04190	SWI/SNF-BAF60b
	FxaC_9g32490	SWI/SNF-SWI3		FxaC_6g07030	SWI/SNF-BAF60b
	FxaC_17g09230	TAZ		FxaC_6g11560	SWI/SNF-BAF60b
	FxaC_1g20030	TAZ		FxaC_7g03080	SWI/SNF-BAF60b
	FxaC_21g11310	TAZ		FxaC_7g05330	SWI/SNF-BAF60b
	FxaC_21g21990	TAZ		FxaC_7g08370	SWI/SNF-BAF60b
	FxaC_21g22890	TAZ		FxaC_7g09580	SWI/SNF-BAF60b
	FxaC_22g09790	TAZ		FxaC_8g27040	SWI/SNF-BAF60b
	FxaC_22g20080	TAZ		FxaC_8g29200	SWI/SNF-BAF60b
	FxaC_22g71670	TAZ		FxaC_8g32400	SWI/SNF-BAF60b
	FxaC_23g01160	TAZ		FxaC_8g36310	SWI/SNF-BAF60b
	FxaC_23g01930	TAZ		FxaC_9g19150	SWI/SNF-BAF60b
	FxaC_23g54280	TAZ		FxaC_9g29050	SWI/SNF-BAF60b
	FxaC_24g05830	TAZ		FxaC_9g45820	SWI/SNF-BAF60b
	FxaC_24g44680	TAZ		FxaC_10g22620	SWI/SNF-SWI3
	FxaC_24g54650	TAZ		FxaC_11g20201	SWI/SNF-SWI3
	FxaC_2g11370	TAZ		FxaC_25g25160	SWI/SNF-SWI3
	FxaC_2g23600	TAZ		FxaC_25g36710	SWI/SNF-SWI3
	FxaC_3g00850	TAZ		FxaC_26g18750	SWI/SNF-SWI3
	FxaC_3g19460	TAZ		FxaC_27g30900	SWI/SNF-SWI3
	FxaC_4g20920	TAZ		FxaC_27g34720	SWI/SNF-SWI3
	FxaC_4g39580	TAZ		FxaC_28g17490	SWI/SNF-SWI3
	FxaC_10g12880	TRAF		FxaC_6g42760	SWI/SNF-SWI3
	FxaC_10g16910	TRAF		FxaC_6g44220	SWI/SNF-SWI3
	FxaC_10g47700	TRAF		FxaC_6g44221	SWI/SNF-SWI3
	FxaC_11g10120	TRAF		FxaC_7g39780	SWI/SNF-SWI3
	FxaC_11g15010	TRAF		FxaC_8g06750	SWI/SNF-SWI3
	FxaC_11g44160	TRAF		FxaC_8g06831	SWI/SNF-SWI3
	FxaC_12g04200	TRAF		FxaC_8g08650	SWI/SNF-SWI3
	FxaC_12g38540	TRAF		FxaC_9g32491	SWI/SNF-SWI3
	FxaC_13g28190	TRAF		FxaC_17g09230	TAZ
	FxaC_13g33110	TRAF		FxaC_18g39190	TAZ
	FxaC_13g34520	TRAF		FxaC_1g20030	TAZ
	FxaC_13g37030	TRAF		FxaC_21g11310	TAZ
	FxaC_13g45950	TRAF		FxaC_21g21991	TAZ
	FxaC_14g22890	TRAF		FxaC_21g22891	TAZ
	FxaC_14g23930	TRAF		FxaC_22g09790	TAZ
	FxaC_14g34840	TRAF		FxaC_22g19230	TAZ
	FxaC_15g19000	TRAF		FxaC_22g20081	TAZ
	FxaC_15g21420	TRAF		FxaC_22g71670	TAZ
	FxaC_15g22220	TRAF		FxaC_23g01160	TAZ
	FxaC_15g29710	TRAF		FxaC_23g01931	TAZ
	FxaC_16g07850	TRAF		FxaC_23g54280	TAZ
	FxaC_16g15290	TRAF		FxaC_24g05830	TAZ
	FxaC_16g16390	TRAF		FxaC_24g44680	TAZ
	FxaC_17g12330	TRAF		FxaC_24g54650	TAZ
	FxaC_18g39190	TRAF		FxaC_2g11370	TAZ
	FxaC_19g07460	TRAF		FxaC_2g23600	TAZ
	FxaC_1g08070	TRAF		FxaC_3g00850	TAZ
	FxaC_1g40360	TRAF		FxaC_3g19460	TAZ
	FxaC_20g07690	TRAF		FxaC_4g20920	TAZ
	FxaC_21g15580	TRAF		FxaC_4g39580	TAZ
	FxaC_21g19040	TRAF		FxaC_10g12880	TRAF
	FxaC_21g19050	TRAF		FxaC_10g16910	TRAF
	FxaC_21g22820	TRAF		FxaC_10g16911	TRAF
	FxaC_21g36330	TRAF		FxaC_10g47700	TRAF
	FxaC_21g43580	TRAF		FxaC_11g10120	TRAF
	FxaC_21g46480	TRAF		FxaC_11g15010	TRAF
	FxaC_22g13380	TRAF		FxaC_11g44160	TRAF
	FxaC_22g16240	TRAF		FxaC_12g04200	TRAF
	FxaC_22g16250	TRAF		FxaC_12g38540	TRAF
	FxaC_22g32930	TRAF		FxaC_13g28190	TRAF
	FxaC_22g39430	TRAF		FxaC_13g33110	TRAF
	FxaC_22g42000	TRAF		FxaC_13g34520	TRAF
	FxaC_23g15430	TRAF		FxaC_13g37030	TRAF
	FxaC_23g20460	TRAF		FxaC_13g45950	TRAF
	FxaC_23g58150	TRAF		FxaC_14g22890	TRAF
	FxaC_23g61170	TRAF		FxaC_14g23930	TRAF
	FxaC_24g23410	TRAF		FxaC_14g34840	TRAF
	FxaC_24g26460	TRAF		FxaC_15g19000	TRAF
	FxaC_24g32090	TRAF		FxaC_15g21420	TRAF
	FxaC_24g47640	TRAF		FxaC_15g22220	TRAF
	FxaC_24g47650	TRAF		FxaC_15g29710	TRAF
	FxaC_24g50360	TRAF		FxaC_16g07850	TRAF
	FxaC_25g32960	TRAF		FxaC_16g15290	TRAF
	FxaC_25g45040	TRAF		FxaC_16g16390	TRAF
	FxaC_25g45050	TRAF		FxaC_17g12330	TRAF
	FxaC_26g12160	TRAF		FxaC_19g07460	TRAF
	FxaC_27g27900	TRAF		FxaC_1g08070	TRAF
	FxaC_27g40940	TRAF		FxaC_1g40360	TRAF
	FxaC_27g40950	TRAF		FxaC_20g07690	TRAF
	FxaC_28g08700	TRAF		FxaC_21g15580	TRAF
	FxaC_28g08710	TRAF		FxaC_21g19040	TRAF
	FxaC_2g04070	TRAF		FxaC_21g19050	TRAF
	FxaC_2g12680	TRAF		FxaC_21g22820	TRAF
	FxaC_2g43030	TRAF		FxaC_21g36330	TRAF
	FxaC_3g07950	TRAF		FxaC_21g43580	TRAF
	FxaC_3g35390	TRAF		FxaC_22g13380	TRAF
	FxaC_4g05680	TRAF		FxaC_22g16240	TRAF
	FxaC_4g32730	TRAF		FxaC_22g16250	TRAF
	FxaC_5g07300	TRAF		FxaC_22g32930	TRAF
	FxaC_5g08320	TRAF		FxaC_22g39430	TRAF
	FxaC_5g12590	TRAF		FxaC_22g42000	TRAF
	FxaC_6g32020	TRAF		FxaC_23g15430	TRAF
	FxaC_6g32960	TRAF		FxaC_23g20460	TRAF
	FxaC_6g35820	TRAF		FxaC_23g61160	TRAF
	FxaC_7g23170	TRAF		FxaC_23g61170	TRAF
	FxaC_7g27650	TRAF		FxaC_24g23410	TRAF
	FxaC_7g29030	TRAF		FxaC_24g26460	TRAF
	FxaC_8g03320	TRAF		FxaC_24g32090	TRAF
	FxaC_8g08930	TRAF		FxaC_24g47640	TRAF
	FxaC_8g15090	TRAF		FxaC_24g47651	TRAF
	FxaC_8g19050	TRAF		FxaC_24g50360	TRAF
	FxaC_9g07040	TRAF		FxaC_25g45040	TRAF
	FxaC_9g39280	TRAF		FxaC_25g45050	TRAF
	FxaC_10g01900	mTERF		FxaC_26g12160	TRAF
	FxaC_10g12870	mTERF		FxaC_27g40940	TRAF
	FxaC_10g16050	mTERF		FxaC_27g40950	TRAF
	FxaC_10g26840	mTERF		FxaC_28g08710	TRAF
	FxaC_11g02260	mTERF		FxaC_2g04070	TRAF
	FxaC_11g02610	mTERF		FxaC_2g12680	TRAF
	FxaC_11g10110	mTERF		FxaC_2g43030	TRAF
	FxaC_11g14180	mTERF		FxaC_3g07950	TRAF
	FxaC_11g15750	mTERF		FxaC_3g16050	TRAF
	FxaC_11g20820	mTERF		FxaC_3g35390	TRAF
	FxaC_12g19110	mTERF		FxaC_4g05680	TRAF
	FxaC_12g21520	mTERF		FxaC_4g32730	TRAF
	FxaC_12g35190	mTERF		FxaC_5g08320	TRAF
	FxaC_12g38550	mTERF		FxaC_5g12590	TRAF
	FxaC_13g07490	mTERF		FxaC_6g28240	TRAF
	FxaC_13g28570	mTERF		FxaC_6g32020	TRAF
	FxaC_13g36520	mTERF		FxaC_6g35820	TRAF
	FxaC_13g36550	mTERF		FxaC_7g27650	TRAF
	FxaC_13g38980	mTERF		FxaC_8g03320	TRAF
	FxaC_14g06450	mTERF		FxaC_8g15090	TRAF
	FxaC_15g06380	mTERF		FxaC_8g19050	TRAF
	FxaC_15g19340	mTERF		FxaC_9g07040	TRAF
	FxaC_15g40530	mTERF		FxaC_9g39280	TRAF
	FxaC_16g00550	mTERF		FxaC_10g01901	mTERF
	FxaC_16g25570	mTERF		FxaC_10g12870	mTERF
	FxaC_17g09570	mTERF		FxaC_10g16050	mTERF
	FxaC_17g18280	mTERF		FxaC_10g26840	mTERF
	FxaC_17g53810	mTERF		FxaC_11g02260	mTERF
	FxaC_18g00010	mTERF		FxaC_11g02610	mTERF
	FxaC_18g03000	mTERF		FxaC_11g10110	mTERF
	FxaC_18g26070	mTERF		FxaC_11g15750	mTERF
	FxaC_18g32430	mTERF		FxaC_11g20820	mTERF
	FxaC_18g38420	mTERF		FxaC_12g19110	mTERF
	FxaC_19g08200	mTERF		FxaC_12g21520	mTERF
	FxaC_19g27900	mTERF		FxaC_12g35190	mTERF
	FxaC_19g39090	mTERF		FxaC_12g38550	mTERF
	FxaC_1g08660	mTERF		FxaC_12g44930	mTERF
	FxaC_1g08670	mTERF		FxaC_13g07490	mTERF
	FxaC_1g34130	mTERF		FxaC_13g28570	mTERF
	FxaC_1g34290	mTERF		FxaC_13g36520	mTERF
	FxaC_20g08390	mTERF		FxaC_13g36550	mTERF
	FxaC_20g14360	mTERF		FxaC_14g06450	mTERF
	FxaC_20g31580	mTERF		FxaC_15g06380	mTERF
	FxaC_20g39950	mTERF		FxaC_15g19340	mTERF
	FxaC_21g02840	mTERF		FxaC_15g40530	mTERF
	FxaC_21g02960	mTERF		FxaC_16g00550	mTERF
	FxaC_21g07470	mTERF		FxaC_16g25570	mTERF
	FxaC_21g16220	mTERF		FxaC_17g09570	mTERF
	FxaC_21g21700	mTERF		FxaC_17g18280	mTERF
	FxaC_21g26150	mTERF		FxaC_17g53810	mTERF
	FxaC_21g26180	mTERF		FxaC_18g00010	mTERF
	FxaC_21g26420	mTERF		FxaC_18g03000	mTERF
	FxaC_21g26430	mTERF		FxaC_18g26070	mTERF
	FxaC_21g39140	mTERF		FxaC_18g38420	mTERF
	FxaC_21g39160	mTERF		FxaC_19g08200	mTERF
	FxaC_21g39730	mTERF		FxaC_19g27900	mTERF
	FxaC_21g39750	mTERF		FxaC_19g39090	mTERF
	FxaC_21g44080	mTERF		FxaC_1g08660	mTERF
	FxaC_22g02190	mTERF		FxaC_1g34130	mTERF
	FxaC_22g07390	mTERF		FxaC_1g34290	mTERF
	FxaC_22g22580	mTERF		FxaC_20g08390	mTERF
	FxaC_22g22680	mTERF		FxaC_20g31580	mTERF
	FxaC_22g36100	mTERF		FxaC_20g39950	mTERF
	FxaC_22g36120	mTERF		FxaC_21g02840	mTERF
	FxaC_22g40480	mTERF		FxaC_21g02960	mTERF
	FxaC_23g01660	mTERF		FxaC_21g07470	mTERF
	FxaC_23g01670	mTERF		FxaC_21g21700	mTERF
	FxaC_23g04560	mTERF		FxaC_21g26150	mTERF
	FxaC_23g04980	mTERF		FxaC_21g26151	mTERF
	FxaC_23g05000	mTERF		FxaC_21g26180	mTERF
	FxaC_23g18010	mTERF		FxaC_21g26420	mTERF
	FxaC_23g18020	mTERF		FxaC_21g26430	mTERF
	FxaC_23g45540	mTERF		FxaC_21g39140	mTERF
	FxaC_23g54320	mTERF		FxaC_21g39160	mTERF
	FxaC_23g54390	mTERF		FxaC_21g39730	mTERF
	FxaC_24g09190	mTERF		FxaC_21g39750	mTERF
	FxaC_24g42680	mTERF		FxaC_21g44080	mTERF
	FxaC_24g42690	mTERF		FxaC_22g02190	mTERF
	FxaC_24g45420	mTERF		FxaC_22g07390	mTERF
	FxaC_24g45430	mTERF		FxaC_22g22580	mTERF
	FxaC_25g04610	mTERF		FxaC_22g22581	mTERF
	FxaC_25g04680	mTERF		FxaC_22g22582	mTERF
	FxaC_25g14470	mTERF		FxaC_22g22583	mTERF
	FxaC_25g18380	mTERF		FxaC_22g22680	mTERF
	FxaC_25g25970	mTERF		FxaC_22g36100	mTERF
	FxaC_25g29640	mTERF		FxaC_22g36120	mTERF
	FxaC_26g03500	mTERF		FxaC_22g40480	mTERF
	FxaC_26g03810	mTERF		FxaC_23g01660	mTERF
	FxaC_26g25350	mTERF		FxaC_23g01670	mTERF
	FxaC_26g28920	mTERF		FxaC_23g04560	mTERF
	FxaC_26g38000	mTERF		FxaC_23g04980	mTERF
	FxaC_26g38050	mTERF		FxaC_23g05000	mTERF
	FxaC_27g04020	mTERF		FxaC_23g18010	mTERF
	FxaC_27g04150	mTERF		FxaC_23g18020	mTERF
	FxaC_27g12180	mTERF		FxaC_23g21041	mTERF
	FxaC_27g18450	mTERF		FxaC_23g45540	mTERF
	FxaC_27g48790	mTERF		FxaC_23g54390	mTERF
	FxaC_27g52100	mTERF		FxaC_24g25741	mTERF
	FxaC_28g01370	mTERF		FxaC_24g42680	mTERF
	FxaC_28g24450	mTERF		FxaC_24g42690	mTERF
	FxaC_28g35010	mTERF		FxaC_24g45420	mTERF
	FxaC_2g38430	mTERF		FxaC_24g54370	mTERF
	FxaC_3g34460	mTERF		FxaC_25g04610	mTERF
	FxaC_4g01310	mTERF		FxaC_25g04680	mTERF
	FxaC_4g06810	mTERF		FxaC_25g14470	mTERF
	FxaC_4g06820	mTERF		FxaC_25g25970	mTERF
	FxaC_5g10670	mTERF		FxaC_26g03500	mTERF
	FxaC_5g11370	mTERF		FxaC_26g25350	mTERF
	FxaC_5g11820	mTERF		FxaC_26g28920	mTERF
	FxaC_5g20380	mTERF		FxaC_26g38000	mTERF
	FxaC_5g33920	mTERF		FxaC_26g38050	mTERF
	FxaC_5g45740	mTERF		FxaC_27g04020	mTERF
	FxaC_6g08570	mTERF		FxaC_27g04150	mTERF
	FxaC_6g09420	mTERF		FxaC_27g18450	mTERF
	FxaC_6g20850	mTERF		FxaC_27g48790	mTERF
	FxaC_6g28830	mTERF		FxaC_27g52100	mTERF
	FxaC_6g29340	mTERF		FxaC_28g01370	mTERF
	FxaC_6g29350	mTERF		FxaC_28g24450	mTERF
	FxaC_6g29360	mTERF		FxaC_28g35010	mTERF
	FxaC_6g29850	mTERF		FxaC_2g38430	mTERF
	FxaC_6g29860	mTERF		FxaC_3g34460	mTERF
	FxaC_6g29940	mTERF		FxaC_4g01310	mTERF
	FxaC_6g29950	mTERF		FxaC_4g06820	mTERF
	FxaC_7g15560	mTERF		FxaC_5g10670	mTERF
	FxaC_7g24000	mTERF		FxaC_5g11360	mTERF
	FxaC_7g24370	mTERF		FxaC_5g11820	mTERF
	FxaC_7g24380	mTERF		FxaC_5g20380	mTERF
	FxaC_7g25160	mTERF		FxaC_5g33920	mTERF
	FxaC_7g25200	mTERF		FxaC_5g45740	mTERF
	FxaC_8g17070	mTERF		FxaC_6g08570	mTERF
	FxaC_8g17110	mTERF		FxaC_6g09420	mTERF
	FxaC_8g17820	mTERF		FxaC_6g20850	mTERF
	FxaC_8g17830	mTERF		FxaC_6g28830	mTERF
	FxaC_8g18280	mTERF		FxaC_6g29340	mTERF
	FxaC_8g30510	mTERF		FxaC_6g29850	mTERF
	FxaC_8g31220	mTERF		FxaC_6g29860	mTERF
	FxaC_9g28090	mTERF		FxaC_7g15560	mTERF
	FxaC_9g40190	mTERF		FxaC_7g24000	mTERF
	FxaC_9g49880	mTERF		FxaC_7g24370	mTERF
				FxaC_7g24380	mTERF
				FxaC_7g25160	mTERF
				FxaC_7g25200	mTERF
				FxaC_8g17110	mTERF
				FxaC_8g17820	mTERF
				FxaC_8g18280	mTERF
				FxaC_8g30510	mTERF
				FxaC_8g31220	mTERF
				FxaC_9g28090	mTERF
				FxaC_9g40190	mTERF
				FxaC_9g49880	mTERF

## Sheet: Protein kinases
	v4.0.a1			v4.0.a2
	Gene ID	protein kinases		Gene ID	protein kinases
	FxaC_17g21030	AGC-Pl		FxaC_17g21030	AGC-Pl
	FxaC_18g29560	AGC-Pl		FxaC_18g29560	AGC-Pl
	FxaC_19g14210	AGC-Pl		FxaC_19g14210	AGC-Pl
	FxaC_23g33970	AGC-Pl		FxaC_20g16861	AGC-Pl
	FxaC_26g01950	AGC-Pl		FxaC_23g33970	AGC-Pl
	FxaC_7g22770	AGC-Pl		FxaC_24g13481	AGC-Pl
	FxaC_17g22800	AGC_MAST		FxaC_26g01950	AGC-Pl
	FxaC_18g27560	AGC_MAST		FxaC_7g22770	AGC-Pl
	FxaC_19g15820	AGC_MAST		FxaC_17g22800	AGC_MAST
	FxaC_20g18550	AGC_MAST		FxaC_18g27560	AGC_MAST
	FxaC_25g49280	AGC_MAST		FxaC_20g18550	AGC_MAST
	FxaC_25g57400	AGC_MAST		FxaC_25g49280	AGC_MAST
	FxaC_26g08830	AGC_MAST		FxaC_25g57400	AGC_MAST
	FxaC_27g43910	AGC_MAST		FxaC_26g08830	AGC_MAST
	FxaC_28g06600	AGC_MAST		FxaC_27g43910	AGC_MAST
	FxaC_10g11810	AGC_NDR		FxaC_10g11810	AGC_NDR
	FxaC_11g08960	AGC_NDR		FxaC_11g08960	AGC_NDR
	FxaC_12g39390	AGC_NDR		FxaC_12g39390	AGC_NDR
	FxaC_13g51830	AGC_NDR		FxaC_13g51830	AGC_NDR
	FxaC_15g36950	AGC_NDR		FxaC_15g36950	AGC_NDR
	FxaC_16g03420	AGC_NDR		FxaC_16g03420	AGC_NDR
	FxaC_1g08300	AGC_NDR		FxaC_1g08300	AGC_NDR
	FxaC_2g01660	AGC_NDR		FxaC_2g01660	AGC_NDR
	FxaC_2g12870	AGC_NDR		FxaC_2g12870	AGC_NDR
	FxaC_3g00040	AGC_NDR		FxaC_3g00040	AGC_NDR
	FxaC_3g08110	AGC_NDR		FxaC_3g08110	AGC_NDR
	FxaC_4g32440	AGC_NDR		FxaC_4g32440	AGC_NDR
	FxaC_5g00040	AGC_NDR		FxaC_5g00040	AGC_NDR
	FxaC_5g03290	AGC_NDR		FxaC_5g03290	AGC_NDR
	FxaC_6g25220	AGC_NDR		FxaC_5g15431	AGC_NDR
	FxaC_6g37250	AGC_NDR		FxaC_6g25220	AGC_NDR
	FxaC_6g40030	AGC_NDR		FxaC_6g37250	AGC_NDR
	FxaC_7g20610	AGC_NDR		FxaC_6g40030	AGC_NDR
	FxaC_7g32950	AGC_NDR		FxaC_7g20610	AGC_NDR
	FxaC_7g36180	AGC_NDR		FxaC_7g32950	AGC_NDR
	FxaC_8g00100	AGC_NDR		FxaC_7g36180	AGC_NDR
	FxaC_8g11810	AGC_NDR		FxaC_8g00100	AGC_NDR
	FxaC_8g21730	AGC_NDR		FxaC_8g11810	AGC_NDR
	FxaC_9g43550	AGC_NDR		FxaC_8g21730	AGC_NDR
	FxaC_25g24650	AGC_PDK1		FxaC_9g43550	AGC_NDR
	FxaC_25g36120	AGC_PDK1		FxaC_25g24650	AGC_PDK1
	FxaC_26g19130	AGC_PDK1		FxaC_25g36120	AGC_PDK1
	FxaC_27g30510	AGC_PDK1		FxaC_26g19130	AGC_PDK1
	FxaC_27g34260	AGC_PDK1		FxaC_27g30510	AGC_PDK1
	FxaC_28g15230	AGC_PDK1		FxaC_27g34260	AGC_PDK1
	FxaC_28g18010	AGC_PDK1		FxaC_28g15230	AGC_PDK1
	FxaC_1g00300	AGC_PKA-PKG		FxaC_28g18010	AGC_PDK1
	FxaC_2g03380	AGC_PKA-PKG		FxaC_1g00300	AGC_PKA-PKG
	FxaC_2g06020	AGC_PKA-PKG		FxaC_2g03380	AGC_PKA-PKG
	FxaC_3g05890	AGC_PKA-PKG		FxaC_2g06020	AGC_PKA-PKG
	FxaC_4g34570	AGC_PKA-PKG		FxaC_3g05890	AGC_PKA-PKG
	FxaC_10g06460	AGC_RSK-2		FxaC_4g34570	AGC_PKA-PKG
	FxaC_10g10670	AGC_RSK-2		FxaC_10g06460	AGC_RSK-2
	FxaC_10g14780	AGC_RSK-2		FxaC_10g06461	AGC_RSK-2
	FxaC_10g17640	AGC_RSK-2		FxaC_10g10670	AGC_RSK-2
	FxaC_10g27020	AGC_RSK-2		FxaC_10g14780	AGC_RSK-2
	FxaC_10g27170	AGC_RSK-2		FxaC_10g17640	AGC_RSK-2
	FxaC_10g38400	AGC_RSK-2		FxaC_10g27020	AGC_RSK-2
	FxaC_10g48200	AGC_RSK-2		FxaC_10g27170	AGC_RSK-2
	FxaC_10g48670	AGC_RSK-2		FxaC_10g38400	AGC_RSK-2
	FxaC_11g07590	AGC_RSK-2		FxaC_10g48200	AGC_RSK-2
	FxaC_11g12670	AGC_RSK-2		FxaC_10g48670	AGC_RSK-2
	FxaC_11g15280	AGC_RSK-2		FxaC_11g07590	AGC_RSK-2
	FxaC_11g24080	AGC_RSK-2		FxaC_11g12670	AGC_RSK-2
	FxaC_11g24180	AGC_RSK-2		FxaC_11g15280	AGC_RSK-2
	FxaC_11g35590	AGC_RSK-2		FxaC_11g24080	AGC_RSK-2
	FxaC_11g44790	AGC_RSK-2		FxaC_11g24180	AGC_RSK-2
	FxaC_11g45290	AGC_RSK-2		FxaC_11g35590	AGC_RSK-2
	FxaC_12g03140	AGC_RSK-2		FxaC_11g44790	AGC_RSK-2
	FxaC_12g03430	AGC_RSK-2		FxaC_11g45290	AGC_RSK-2
	FxaC_12g19280	AGC_RSK-2		FxaC_12g03140	AGC_RSK-2
	FxaC_12g19310	AGC_RSK-2		FxaC_12g03430	AGC_RSK-2
	FxaC_12g21700	AGC_RSK-2		FxaC_12g19280	AGC_RSK-2
	FxaC_12g21740	AGC_RSK-2		FxaC_12g19310	AGC_RSK-2
	FxaC_12g33980	AGC_RSK-2		FxaC_12g21700	AGC_RSK-2
	FxaC_12g36420	AGC_RSK-2		FxaC_12g21740	AGC_RSK-2
	FxaC_12g40650	AGC_RSK-2		FxaC_12g33980	AGC_RSK-2
	FxaC_12g45520	AGC_RSK-2		FxaC_12g36420	AGC_RSK-2
	FxaC_12g50420	AGC_RSK-2		FxaC_12g40650	AGC_RSK-2
	FxaC_1g02780	AGC_RSK-2		FxaC_12g45520	AGC_RSK-2
	FxaC_21g04410	AGC_RSK-2		FxaC_12g50420	AGC_RSK-2
	FxaC_22g03390	AGC_RSK-2		FxaC_1g02780	AGC_RSK-2
	FxaC_22g05150	AGC_RSK-2		FxaC_21g04410	AGC_RSK-2
	FxaC_23g47040	AGC_RSK-2		FxaC_21g06791	AGC_RSK-2
	FxaC_23g49680	AGC_RSK-2		FxaC_21g46470	AGC_RSK-2
	FxaC_24g02040	AGC_RSK-2		FxaC_22g03390	AGC_RSK-2
	FxaC_25g15230	AGC_RSK-2		FxaC_22g05150	AGC_RSK-2
	FxaC_25g26710	AGC_RSK-2		FxaC_22g45530	AGC_RSK-2
	FxaC_26g28470	AGC_RSK-2		FxaC_23g47040	AGC_RSK-2
	FxaC_27g12790	AGC_RSK-2		FxaC_23g49680	AGC_RSK-2
	FxaC_27g19070	AGC_RSK-2		FxaC_24g00230	AGC_RSK-2
	FxaC_28g27640	AGC_RSK-2		FxaC_24g02040	AGC_RSK-2
	FxaC_2g08180	AGC_RSK-2		FxaC_25g15230	AGC_RSK-2
	FxaC_3g03890	AGC_RSK-2		FxaC_25g26710	AGC_RSK-2
	FxaC_5g19230	AGC_RSK-2		FxaC_26g28470	AGC_RSK-2
	FxaC_5g20330	AGC_RSK-2		FxaC_27g12790	AGC_RSK-2
	FxaC_6g20920	AGC_RSK-2		FxaC_27g19070	AGC_RSK-2
	FxaC_6g21510	AGC_RSK-2		FxaC_28g27640	AGC_RSK-2
	FxaC_7g15610	AGC_RSK-2		FxaC_2g08180	AGC_RSK-2
	FxaC_7g16730	AGC_RSK-2		FxaC_3g03890	AGC_RSK-2
	FxaC_7g17580	AGC_RSK-2		FxaC_5g19230	AGC_RSK-2
	FxaC_9g03510	AGC_RSK-2		FxaC_5g20330	AGC_RSK-2
	FxaC_9g03960	AGC_RSK-2		FxaC_6g20920	AGC_RSK-2
	FxaC_9g13050	AGC_RSK-2		FxaC_6g21510	AGC_RSK-2
	FxaC_9g27730	AGC_RSK-2		FxaC_7g15610	AGC_RSK-2
	FxaC_9g27790	AGC_RSK-2		FxaC_7g16730	AGC_RSK-2
	FxaC_9g38750	AGC_RSK-2		FxaC_7g17580	AGC_RSK-2
	FxaC_9g41580	AGC_RSK-2		FxaC_9g03510	AGC_RSK-2
	FxaC_9g44320	AGC_RSK-2		FxaC_9g03960	AGC_RSK-2
	FxaC_13g41560	Aur		FxaC_9g13050	AGC_RSK-2
	FxaC_13g41630	Aur		FxaC_9g27731	AGC_RSK-2
	FxaC_13g43140	Aur		FxaC_9g27790	AGC_RSK-2
	FxaC_15g36850	Aur		FxaC_9g41580	AGC_RSK-2
	FxaC_16g03530	Aur		FxaC_9g44320	AGC_RSK-2
	FxaC_21g18790	Aur		FxaC_11g46601	Aur
	FxaC_21g70740	Aur		FxaC_13g41560	Aur
	FxaC_22g29010	Aur		FxaC_13g41630	Aur
	FxaC_22g33380	Aur		FxaC_13g43140	Aur
	FxaC_23g15820	Aur		FxaC_15g36850	Aur
	FxaC_23g48210	Aur		FxaC_16g03530	Aur
	FxaC_24g33520	Aur		FxaC_21g18790	Aur
	FxaC_25g17700	Aur		FxaC_23g15820	Aur
	FxaC_25g28950	Aur		FxaC_23g48210	Aur
	FxaC_26g25840	Aur		FxaC_25g17700	Aur
	FxaC_27g14940	Aur		FxaC_25g28950	Aur
	FxaC_27g21310	Aur		FxaC_26g25840	Aur
	FxaC_28g25220	Aur		FxaC_27g14940	Aur
	FxaC_6g40690	Aur		FxaC_27g21310	Aur
	FxaC_7g37020	Aur		FxaC_28g25220	Aur
	FxaC_8g10960	Aur		FxaC_6g40690	Aur
	FxaC_24g34240	BUB		FxaC_7g37020	Aur
	FxaC_21g08780	CAMK_AMPK		FxaC_8g10960	Aur
	FxaC_22g07070	CAMK_AMPK		FxaC_21g36110	BUB
	FxaC_22g11960	CAMK_AMPK		FxaC_23g13380	BUB
	FxaC_23g51400	CAMK_AMPK		FxaC_24g34240	BUB
	FxaC_24g51970	CAMK_AMPK		FxaC_21g08780	CAMK_AMPK
	FxaC_24g56730	CAMK_AMPK		FxaC_22g07070	CAMK_AMPK
	FxaC_17g36980	CAMK_CAMK1-DCAMKL		FxaC_22g11960	CAMK_AMPK
	FxaC_18g16060	CAMK_CAMK1-DCAMKL		FxaC_23g51400	CAMK_AMPK
	FxaC_10g01890	CAMK_CAMKL-CHK1		FxaC_24g51970	CAMK_AMPK
	FxaC_10g08690	CAMK_CAMKL-CHK1		FxaC_24g56730	CAMK_AMPK
	FxaC_10g08700	CAMK_CAMKL-CHK1		FxaC_17g36980	CAMK_CAMK1-DCAMKL
	FxaC_10g45640	CAMK_CAMKL-CHK1		FxaC_18g16060	CAMK_CAMK1-DCAMKL
	FxaC_10g46170	CAMK_CAMKL-CHK1		FxaC_20g30702	CAMK_CAMK1-DCAMKL
	FxaC_11g02230	CAMK_CAMKL-CHK1		FxaC_10g01890	CAMK_CAMKL-CHK1
	FxaC_11g02640	CAMK_CAMKL-CHK1		FxaC_10g08690	CAMK_CAMKL-CHK1
	FxaC_11g05160	CAMK_CAMKL-CHK1		FxaC_10g08700	CAMK_CAMKL-CHK1
	FxaC_11g05180	CAMK_CAMKL-CHK1		FxaC_10g45580	CAMK_CAMKL-CHK1
	FxaC_11g27600	CAMK_CAMKL-CHK1		FxaC_10g45640	CAMK_CAMKL-CHK1
	FxaC_11g42200	CAMK_CAMKL-CHK1		FxaC_10g46170	CAMK_CAMKL-CHK1
	FxaC_11g42260	CAMK_CAMKL-CHK1		FxaC_11g02230	CAMK_CAMKL-CHK1
	FxaC_12g06150	CAMK_CAMKL-CHK1		FxaC_11g02640	CAMK_CAMKL-CHK1
	FxaC_12g06220	CAMK_CAMKL-CHK1		FxaC_11g05160	CAMK_CAMKL-CHK1
	FxaC_12g18720	CAMK_CAMKL-CHK1		FxaC_11g05180	CAMK_CAMKL-CHK1
	FxaC_12g42570	CAMK_CAMKL-CHK1		FxaC_11g27600	CAMK_CAMKL-CHK1
	FxaC_12g42580	CAMK_CAMKL-CHK1		FxaC_11g42200	CAMK_CAMKL-CHK1
	FxaC_12g44940	CAMK_CAMKL-CHK1		FxaC_11g42260	CAMK_CAMKL-CHK1
	FxaC_13g24320	CAMK_CAMKL-CHK1		FxaC_12g06150	CAMK_CAMKL-CHK1
	FxaC_13g44980	CAMK_CAMKL-CHK1		FxaC_12g06220	CAMK_CAMKL-CHK1
	FxaC_13g53950	CAMK_CAMKL-CHK1		FxaC_12g18720	CAMK_CAMKL-CHK1
	FxaC_14g17050	CAMK_CAMKL-CHK1		FxaC_12g42570	CAMK_CAMKL-CHK1
	FxaC_14g33240	CAMK_CAMKL-CHK1		FxaC_12g42580	CAMK_CAMKL-CHK1
	FxaC_15g17430	CAMK_CAMKL-CHK1		FxaC_12g44940	CAMK_CAMKL-CHK1
	FxaC_16g01850	CAMK_CAMKL-CHK1		FxaC_13g24320	CAMK_CAMKL-CHK1
	FxaC_16g09040	CAMK_CAMKL-CHK1		FxaC_13g44980	CAMK_CAMKL-CHK1
	FxaC_17g49440	CAMK_CAMKL-CHK1		FxaC_13g53950	CAMK_CAMKL-CHK1
	FxaC_18g08020	CAMK_CAMKL-CHK1		FxaC_14g17050	CAMK_CAMKL-CHK1
	FxaC_19g34730	CAMK_CAMKL-CHK1		FxaC_14g33240	CAMK_CAMKL-CHK1
	FxaC_1g05770	CAMK_CAMKL-CHK1		FxaC_15g17430	CAMK_CAMKL-CHK1
	FxaC_1g20590	CAMK_CAMKL-CHK1		FxaC_16g01850	CAMK_CAMKL-CHK1
	FxaC_21g58440	CAMK_CAMKL-CHK1		FxaC_16g09040	CAMK_CAMKL-CHK1
	FxaC_21g58520	CAMK_CAMKL-CHK1		FxaC_17g49440	CAMK_CAMKL-CHK1
	FxaC_22g58270	CAMK_CAMKL-CHK1		FxaC_18g08020	CAMK_CAMKL-CHK1
	FxaC_22g58310	CAMK_CAMKL-CHK1		FxaC_19g34730	CAMK_CAMKL-CHK1
	FxaC_22g72380	CAMK_CAMKL-CHK1		FxaC_1g05770	CAMK_CAMKL-CHK1
	FxaC_22g72430	CAMK_CAMKL-CHK1		FxaC_1g20590	CAMK_CAMKL-CHK1
	FxaC_23g33280	CAMK_CAMKL-CHK1		FxaC_21g58440	CAMK_CAMKL-CHK1
	FxaC_23g38690	CAMK_CAMKL-CHK1		FxaC_21g58520	CAMK_CAMKL-CHK1
	FxaC_24g14060	CAMK_CAMKL-CHK1		FxaC_22g58270	CAMK_CAMKL-CHK1
	FxaC_24g14130	CAMK_CAMKL-CHK1		FxaC_22g58310	CAMK_CAMKL-CHK1
	FxaC_25g23670	CAMK_CAMKL-CHK1		FxaC_22g72380	CAMK_CAMKL-CHK1
	FxaC_25g35190	CAMK_CAMKL-CHK1		FxaC_22g72430	CAMK_CAMKL-CHK1
	FxaC_25g45400	CAMK_CAMKL-CHK1		FxaC_23g33280	CAMK_CAMKL-CHK1
	FxaC_25g45440	CAMK_CAMKL-CHK1		FxaC_23g38690	CAMK_CAMKL-CHK1
	FxaC_25g45450	CAMK_CAMKL-CHK1		FxaC_24g14060	CAMK_CAMKL-CHK1
	FxaC_26g11990	CAMK_CAMKL-CHK1		FxaC_24g14130	CAMK_CAMKL-CHK1
	FxaC_26g19980	CAMK_CAMKL-CHK1		FxaC_25g23670	CAMK_CAMKL-CHK1
	FxaC_27g29900	CAMK_CAMKL-CHK1		FxaC_25g35190	CAMK_CAMKL-CHK1
	FxaC_27g33430	CAMK_CAMKL-CHK1		FxaC_25g45400	CAMK_CAMKL-CHK1
	FxaC_27g41090	CAMK_CAMKL-CHK1		FxaC_25g45440	CAMK_CAMKL-CHK1
	FxaC_27g41100	CAMK_CAMKL-CHK1		FxaC_25g45450	CAMK_CAMKL-CHK1
	FxaC_28g08540	CAMK_CAMKL-CHK1		FxaC_26g11990	CAMK_CAMKL-CHK1
	FxaC_28g18940	CAMK_CAMKL-CHK1		FxaC_27g29900	CAMK_CAMKL-CHK1
	FxaC_2g10710	CAMK_CAMKL-CHK1		FxaC_27g33430	CAMK_CAMKL-CHK1
	FxaC_3g01540	CAMK_CAMKL-CHK1		FxaC_27g41100	CAMK_CAMKL-CHK1
	FxaC_3g03150	CAMK_CAMKL-CHK1		FxaC_28g08540	CAMK_CAMKL-CHK1
	FxaC_4g20360	CAMK_CAMKL-CHK1		FxaC_28g18940	CAMK_CAMKL-CHK1
	FxaC_4g36900	CAMK_CAMKL-CHK1		FxaC_2g10710	CAMK_CAMKL-CHK1
	FxaC_4g38860	CAMK_CAMKL-CHK1		FxaC_3g01540	CAMK_CAMKL-CHK1
	FxaC_6g46490	CAMK_CAMKL-CHK1		FxaC_3g03150	CAMK_CAMKL-CHK1
	FxaC_7g43590	CAMK_CAMKL-CHK1		FxaC_4g20360	CAMK_CAMKL-CHK1
	FxaC_8g04290	CAMK_CAMKL-CHK1		FxaC_4g36900	CAMK_CAMKL-CHK1
	FxaC_9g07450	CAMK_CAMKL-CHK1		FxaC_4g38860	CAMK_CAMKL-CHK1
	FxaC_9g07510	CAMK_CAMKL-CHK1		FxaC_6g46490	CAMK_CAMKL-CHK1
	FxaC_9g23040	CAMK_CAMKL-CHK1		FxaC_7g43590	CAMK_CAMKL-CHK1
	FxaC_9g46970	CAMK_CAMKL-CHK1		FxaC_8g04290	CAMK_CAMKL-CHK1
	FxaC_9g46980	CAMK_CAMKL-CHK1		FxaC_9g07450	CAMK_CAMKL-CHK1
	FxaC_9g49860	CAMK_CAMKL-CHK1		FxaC_9g07510	CAMK_CAMKL-CHK1
	FxaC_10g36900	CAMK_CAMKL-LKB		FxaC_9g23040	CAMK_CAMKL-CHK1
	FxaC_11g33800	CAMK_CAMKL-LKB		FxaC_9g46970	CAMK_CAMKL-CHK1
	FxaC_12g12960	CAMK_CAMKL-LKB		FxaC_9g46980	CAMK_CAMKL-CHK1
	FxaC_12g13020	CAMK_CAMKL-LKB		FxaC_9g49860	CAMK_CAMKL-CHK1
	FxaC_9g16800	CAMK_CAMKL-LKB		FxaC_10g36900	CAMK_CAMKL-LKB
	FxaC_10g04820	CAMK_CDPK		FxaC_11g33800	CAMK_CAMKL-LKB
	FxaC_10g25140	CAMK_CDPK		FxaC_12g12960	CAMK_CAMKL-LKB
	FxaC_10g31000	CAMK_CDPK		FxaC_12g13020	CAMK_CAMKL-LKB
	FxaC_10g32190	CAMK_CDPK		FxaC_9g16800	CAMK_CAMKL-LKB
	FxaC_11g22630	CAMK_CDPK		FxaC_10g04820	CAMK_CDPK
	FxaC_11g24280	CAMK_CDPK		FxaC_10g25140	CAMK_CDPK
	FxaC_11g29490	CAMK_CDPK		FxaC_10g32190	CAMK_CDPK
	FxaC_12g17370	CAMK_CDPK		FxaC_11g22630	CAMK_CDPK
	FxaC_12g18570	CAMK_CDPK		FxaC_11g24280	CAMK_CDPK
	FxaC_12g26120	CAMK_CDPK		FxaC_11g29490	CAMK_CDPK
	FxaC_12g48560	CAMK_CDPK		FxaC_12g17370	CAMK_CDPK
	FxaC_13g13800	CAMK_CDPK		FxaC_12g18570	CAMK_CDPK
	FxaC_13g13870	CAMK_CDPK		FxaC_12g26120	CAMK_CDPK
	FxaC_13g52100	CAMK_CDPK		FxaC_12g48560	CAMK_CDPK
	FxaC_15g27310	CAMK_CDPK		FxaC_13g13800	CAMK_CDPK
	FxaC_15g37330	CAMK_CDPK		FxaC_13g13870	CAMK_CDPK
	FxaC_17g01710	CAMK_CDPK		FxaC_13g52100	CAMK_CDPK
	FxaC_17g04160	CAMK_CDPK		FxaC_15g27310	CAMK_CDPK
	FxaC_17g20600	CAMK_CDPK		FxaC_15g37330	CAMK_CDPK
	FxaC_17g51690	CAMK_CDPK		FxaC_17g01710	CAMK_CDPK
	FxaC_18g05590	CAMK_CDPK		FxaC_17g04160	CAMK_CDPK
	FxaC_18g29870	CAMK_CDPK		FxaC_17g20600	CAMK_CDPK
	FxaC_18g42560	CAMK_CDPK		FxaC_17g51690	CAMK_CDPK
	FxaC_18g44980	CAMK_CDPK		FxaC_18g05590	CAMK_CDPK
	FxaC_19g01470	CAMK_CDPK		FxaC_18g29870	CAMK_CDPK
	FxaC_19g03540	CAMK_CDPK		FxaC_18g42560	CAMK_CDPK
	FxaC_19g03910	CAMK_CDPK		FxaC_18g44980	CAMK_CDPK
	FxaC_19g13870	CAMK_CDPK		FxaC_19g01470	CAMK_CDPK
	FxaC_19g37020	CAMK_CDPK		FxaC_19g03540	CAMK_CDPK
	FxaC_1g17500	CAMK_CDPK		FxaC_19g03910	CAMK_CDPK
	FxaC_20g01700	CAMK_CDPK		FxaC_19g13870	CAMK_CDPK
	FxaC_20g03720	CAMK_CDPK		FxaC_19g37020	CAMK_CDPK
	FxaC_20g04610	CAMK_CDPK		FxaC_1g13060	CAMK_CDPK
	FxaC_20g16470	CAMK_CDPK		FxaC_1g17500	CAMK_CDPK
	FxaC_21g24300	CAMK_CDPK		FxaC_20g01700	CAMK_CDPK
	FxaC_21g37990	CAMK_CDPK		FxaC_20g03720	CAMK_CDPK
	FxaC_21g42600	CAMK_CDPK		FxaC_20g04610	CAMK_CDPK
	FxaC_21g42830	CAMK_CDPK		FxaC_20g16470	CAMK_CDPK
	FxaC_21g55660	CAMK_CDPK		FxaC_20g37801	CAMK_CDPK
	FxaC_21g56810	CAMK_CDPK		FxaC_21g24300	CAMK_CDPK
	FxaC_21g60310	CAMK_CDPK		FxaC_21g37990	CAMK_CDPK
	FxaC_21g68860	CAMK_CDPK		FxaC_21g42600	CAMK_CDPK
	FxaC_21g71920	CAMK_CDPK		FxaC_21g42830	CAMK_CDPK
	FxaC_22g18420	CAMK_CDPK		FxaC_21g55660	CAMK_CDPK
	FxaC_22g18480	CAMK_CDPK		FxaC_21g56810	CAMK_CDPK
	FxaC_22g38440	CAMK_CDPK		FxaC_21g60310	CAMK_CDPK
	FxaC_22g38680	CAMK_CDPK		FxaC_21g68860	CAMK_CDPK
	FxaC_22g41010	CAMK_CDPK		FxaC_21g71920	CAMK_CDPK
	FxaC_22g41270	CAMK_CDPK		FxaC_22g18420	CAMK_CDPK
	FxaC_22g51200	CAMK_CDPK		FxaC_22g18480	CAMK_CDPK
	FxaC_22g56650	CAMK_CDPK		FxaC_22g38440	CAMK_CDPK
	FxaC_22g59770	CAMK_CDPK		FxaC_22g38680	CAMK_CDPK
	FxaC_22g65990	CAMK_CDPK		FxaC_22g41010	CAMK_CDPK
	FxaC_22g67550	CAMK_CDPK		FxaC_22g41270	CAMK_CDPK
	FxaC_23g02910	CAMK_CDPK		FxaC_22g51200	CAMK_CDPK
	FxaC_23g17020	CAMK_CDPK		FxaC_22g56650	CAMK_CDPK
	FxaC_23g19660	CAMK_CDPK		FxaC_22g59770	CAMK_CDPK
	FxaC_23g19910	CAMK_CDPK		FxaC_22g65990	CAMK_CDPK
	FxaC_23g31870	CAMK_CDPK		FxaC_22g67550	CAMK_CDPK
	FxaC_23g39280	CAMK_CDPK		FxaC_23g02910	CAMK_CDPK
	FxaC_23g41860	CAMK_CDPK		FxaC_23g17020	CAMK_CDPK
	FxaC_24g06820	CAMK_CDPK		FxaC_23g19660	CAMK_CDPK
	FxaC_24g12860	CAMK_CDPK		FxaC_23g19910	CAMK_CDPK
	FxaC_24g15680	CAMK_CDPK		FxaC_23g31870	CAMK_CDPK
	FxaC_24g27000	CAMK_CDPK		FxaC_23g39280	CAMK_CDPK
	FxaC_24g27170	CAMK_CDPK		FxaC_23g41860	CAMK_CDPK
	FxaC_24g33150	CAMK_CDPK		FxaC_24g06820	CAMK_CDPK
	FxaC_24g43860	CAMK_CDPK		FxaC_24g12860	CAMK_CDPK
	FxaC_25g23560	CAMK_CDPK		FxaC_24g15680	CAMK_CDPK
	FxaC_25g35070	CAMK_CDPK		FxaC_24g27000	CAMK_CDPK
	FxaC_25g50470	CAMK_CDPK		FxaC_24g27170	CAMK_CDPK
	FxaC_26g01600	CAMK_CDPK		FxaC_24g33150	CAMK_CDPK
	FxaC_26g04040	CAMK_CDPK		FxaC_24g43860	CAMK_CDPK
	FxaC_26g07720	CAMK_CDPK		FxaC_25g23560	CAMK_CDPK
	FxaC_26g20080	CAMK_CDPK		FxaC_25g35070	CAMK_CDPK
	FxaC_26g34540	CAMK_CDPK		FxaC_25g50470	CAMK_CDPK
	FxaC_27g06870	CAMK_CDPK		FxaC_26g01601	CAMK_CDPK
	FxaC_27g07080	CAMK_CDPK		FxaC_26g04040	CAMK_CDPK
	FxaC_27g29800	CAMK_CDPK		FxaC_26g04041	CAMK_CDPK
	FxaC_27g33290	CAMK_CDPK		FxaC_26g07721	CAMK_CDPK
	FxaC_27g45710	CAMK_CDPK		FxaC_26g20080	CAMK_CDPK
	FxaC_27g48640	CAMK_CDPK		FxaC_26g34540	CAMK_CDPK
	FxaC_27g51920	CAMK_CDPK		FxaC_27g06870	CAMK_CDPK
	FxaC_28g01590	CAMK_CDPK		FxaC_27g07080	CAMK_CDPK
	FxaC_28g05580	CAMK_CDPK		FxaC_27g29800	CAMK_CDPK
	FxaC_28g19060	CAMK_CDPK		FxaC_27g33290	CAMK_CDPK
	FxaC_28g33130	CAMK_CDPK		FxaC_27g45710	CAMK_CDPK
	FxaC_2g17290	CAMK_CDPK		FxaC_27g48640	CAMK_CDPK
	FxaC_2g21270	CAMK_CDPK		FxaC_27g51920	CAMK_CDPK
	FxaC_3g13020	CAMK_CDPK		FxaC_28g01590	CAMK_CDPK
	FxaC_3g17240	CAMK_CDPK		FxaC_28g05581	CAMK_CDPK
	FxaC_4g22880	CAMK_CDPK		FxaC_28g19060	CAMK_CDPK
	FxaC_4g24540	CAMK_CDPK		FxaC_28g33130	CAMK_CDPK
	FxaC_4g27950	CAMK_CDPK		FxaC_2g17290	CAMK_CDPK
	FxaC_5g20760	CAMK_CDPK		FxaC_2g21270	CAMK_CDPK
	FxaC_5g35840	CAMK_CDPK		FxaC_3g13020	CAMK_CDPK
	FxaC_6g06820	CAMK_CDPK		FxaC_3g17240	CAMK_CDPK
	FxaC_6g13600	CAMK_CDPK		FxaC_4g24540	CAMK_CDPK
	FxaC_6g20420	CAMK_CDPK		FxaC_4g27950	CAMK_CDPK
	FxaC_7g05130	CAMK_CDPK		FxaC_5g20760	CAMK_CDPK
	FxaC_7g15010	CAMK_CDPK		FxaC_5g29270	CAMK_CDPK
	FxaC_8g08240	CAMK_CDPK		FxaC_5g35840	CAMK_CDPK
	FxaC_8g32660	CAMK_CDPK		FxaC_6g06820	CAMK_CDPK
	FxaC_9g21380	CAMK_CDPK		FxaC_6g13600	CAMK_CDPK
	FxaC_9g22850	CAMK_CDPK		FxaC_6g20420	CAMK_CDPK
	FxaC_9g30010	CAMK_CDPK		FxaC_6g43891	CAMK_CDPK
	FxaC_13g23250	CAMK_OST1L		FxaC_7g05130	CAMK_CDPK
	FxaC_13g30490	CAMK_OST1L		FxaC_7g15010	CAMK_CDPK
	FxaC_13g34400	CAMK_OST1L		FxaC_7g40210	CAMK_CDPK
	FxaC_17g26940	CAMK_OST1L		FxaC_8g08240	CAMK_CDPK
	FxaC_17g41820	CAMK_OST1L		FxaC_8g32660	CAMK_CDPK
	FxaC_17g52790	CAMK_OST1L		FxaC_9g21380	CAMK_CDPK
	FxaC_17g52810	CAMK_OST1L		FxaC_9g22851	CAMK_CDPK
	FxaC_18g04740	CAMK_OST1L		FxaC_9g30010	CAMK_CDPK
	FxaC_18g04750	CAMK_OST1L		FxaC_13g23250	CAMK_OST1L
	FxaC_18g14180	CAMK_OST1L		FxaC_13g30490	CAMK_OST1L
	FxaC_18g24030	CAMK_OST1L		FxaC_13g34400	CAMK_OST1L
	FxaC_19g19070	CAMK_OST1L		FxaC_17g26940	CAMK_OST1L
	FxaC_19g29880	CAMK_OST1L		FxaC_17g41820	CAMK_OST1L
	FxaC_19g37920	CAMK_OST1L		FxaC_17g52790	CAMK_OST1L
	FxaC_19g38010	CAMK_OST1L		FxaC_17g52791	CAMK_OST1L
	FxaC_1g17200	CAMK_OST1L		FxaC_17g52792	CAMK_OST1L
	FxaC_1g23810	CAMK_OST1L		FxaC_17g52793	CAMK_OST1L
	FxaC_20g22170	CAMK_OST1L		FxaC_17g52810	CAMK_OST1L
	FxaC_20g32160	CAMK_OST1L		FxaC_18g04740	CAMK_OST1L
	FxaC_20g38760	CAMK_OST1L		FxaC_18g04741	CAMK_OST1L
	FxaC_24g40020	CAMK_OST1L		FxaC_18g04750	CAMK_OST1L
	FxaC_2g21090	CAMK_OST1L		FxaC_18g14180	CAMK_OST1L
	FxaC_2g29080	CAMK_OST1L		FxaC_18g24030	CAMK_OST1L
	FxaC_3g16990	CAMK_OST1L		FxaC_19g19070	CAMK_OST1L
	FxaC_3g23120	CAMK_OST1L		FxaC_19g29880	CAMK_OST1L
	FxaC_4g17130	CAMK_OST1L		FxaC_19g37920	CAMK_OST1L
	FxaC_4g24740	CAMK_OST1L		FxaC_19g38010	CAMK_OST1L
	FxaC_5g35560	CAMK_OST1L		FxaC_1g17200	CAMK_OST1L
	FxaC_6g07060	CAMK_OST1L		FxaC_1g23810	CAMK_OST1L
	FxaC_6g07070	CAMK_OST1L		FxaC_20g22170	CAMK_OST1L
	FxaC_7g05350	CAMK_OST1L		FxaC_20g32160	CAMK_OST1L
	FxaC_8g32310	CAMK_OST1L		FxaC_20g38760	CAMK_OST1L
	FxaC_13g51710	CK1_CK1		FxaC_20g38761	CAMK_OST1L
	FxaC_13g51740	CK1_CK1		FxaC_2g21090	CAMK_OST1L
	FxaC_15g36910	CK1_CK1		FxaC_2g29080	CAMK_OST1L
	FxaC_15g36940	CK1_CK1		FxaC_3g16990	CAMK_OST1L
	FxaC_16g03450	CK1_CK1		FxaC_3g23120	CAMK_OST1L
	FxaC_1g00350	CK1_CK1		FxaC_4g17130	CAMK_OST1L
	FxaC_1g08110	CK1_CK1		FxaC_4g24740	CAMK_OST1L
	FxaC_21g26210	CK1_CK1		FxaC_5g35560	CAMK_OST1L
	FxaC_22g22620	CK1_CK1		FxaC_6g07060	CAMK_OST1L
	FxaC_23g04600	CK1_CK1		FxaC_6g07070	CAMK_OST1L
	FxaC_24g42650	CK1_CK1		FxaC_7g05350	CAMK_OST1L
	FxaC_2g01780	CK1_CK1		FxaC_8g32310	CAMK_OST1L
	FxaC_2g03440	CK1_CK1		FxaC_13g51740	CK1_CK1
	FxaC_2g06090	CK1_CK1		FxaC_15g36910	CK1_CK1
	FxaC_2g12720	CK1_CK1		FxaC_15g36940	CK1_CK1
	FxaC_3g05810	CK1_CK1		FxaC_16g03450	CK1_CK1
	FxaC_3g08010	CK1_CK1		FxaC_1g00350	CK1_CK1
	FxaC_4g32560	CK1_CK1		FxaC_1g08110	CK1_CK1
	FxaC_4g34620	CK1_CK1		FxaC_22g22620	CK1_CK1
	FxaC_5g15450	CK1_CK1		FxaC_23g04600	CK1_CK1
	FxaC_6g25200	CK1_CK1		FxaC_24g42650	CK1_CK1
	FxaC_6g41170	CK1_CK1		FxaC_2g01780	CK1_CK1
	FxaC_6g44100	CK1_CK1		FxaC_2g03440	CK1_CK1
	FxaC_7g20540	CK1_CK1		FxaC_2g06090	CK1_CK1
	FxaC_7g39980	CK1_CK1		FxaC_2g12720	CK1_CK1
	FxaC_8g10430	CK1_CK1		FxaC_3g05810	CK1_CK1
	FxaC_8g21760	CK1_CK1		FxaC_3g08010	CK1_CK1
	FxaC_10g49880	CK1_CK1-Pl		FxaC_4g32561	CK1_CK1
	FxaC_11g46680	CK1_CK1-Pl		FxaC_4g34620	CK1_CK1
	FxaC_12g01580	CK1_CK1-Pl		FxaC_5g15450	CK1_CK1
	FxaC_15g12070	CK1_CK1-Pl		FxaC_6g25200	CK1_CK1
	FxaC_17g15140	CK1_CK1-Pl		FxaC_6g41170	CK1_CK1
	FxaC_18g35660	CK1_CK1-Pl		FxaC_6g44100	CK1_CK1
	FxaC_1g01090	CK1_CK1-Pl		FxaC_7g20540	CK1_CK1
	FxaC_1g41360	CK1_CK1-Pl		FxaC_7g37720	CK1_CK1
	FxaC_21g28410	CK1_CK1-Pl		FxaC_8g10430	CK1_CK1
	FxaC_22g24110	CK1_CK1-Pl		FxaC_8g21760	CK1_CK1
	FxaC_23g06890	CK1_CK1-Pl		FxaC_10g49881	CK1_CK1-Pl
	FxaC_24g40850	CK1_CK1-Pl		FxaC_11g46680	CK1_CK1-Pl
	FxaC_2g06650	CK1_CK1-Pl		FxaC_12g01580	CK1_CK1-Pl
	FxaC_3g05290	CK1_CK1-Pl		FxaC_17g15140	CK1_CK1-Pl
	FxaC_4g01940	CK1_CK1-Pl		FxaC_18g35660	CK1_CK1-Pl
	FxaC_4g05100	CK1_CK1-Pl		FxaC_1g01091	CK1_CK1-Pl
	FxaC_4g35220	CK1_CK1-Pl		FxaC_1g41360	CK1_CK1-Pl
	FxaC_6g40980	CK1_CK1-Pl		FxaC_21g28410	CK1_CK1-Pl
	FxaC_7g37350	CK1_CK1-Pl		FxaC_22g24110	CK1_CK1-Pl
	FxaC_8g10720	CK1_CK1-Pl		FxaC_23g06890	CK1_CK1-Pl
	FxaC_9g02020	CK1_CK1-Pl		FxaC_24g40850	CK1_CK1-Pl
	FxaC_10g48510	CMGC_CDK-CCRK		FxaC_2g06650	CK1_CK1-Pl
	FxaC_1g00560	CMGC_CDK-CCRK		FxaC_3g05290	CK1_CK1-Pl
	FxaC_22g36240	CMGC_CDK-CCRK		FxaC_4g01940	CK1_CK1-Pl
	FxaC_28g02140	CMGC_CDK-CCRK		FxaC_4g05100	CK1_CK1-Pl
	FxaC_2g03660	CMGC_CDK-CCRK		FxaC_4g35220	CK1_CK1-Pl
	FxaC_2g06220	CMGC_CDK-CCRK		FxaC_6g40980	CK1_CK1-Pl
	FxaC_3g00120	CMGC_CDK-CCRK		FxaC_7g37350	CK1_CK1-Pl
	FxaC_3g00170	CMGC_CDK-CCRK		FxaC_8g10720	CK1_CK1-Pl
	FxaC_3g17650	CMGC_CDK-CCRK		FxaC_9g02020	CK1_CK1-Pl
	FxaC_4g34830	CMGC_CDK-CCRK		FxaC_10g48510	CMGC_CDK-CCRK
	FxaC_7g33370	CMGC_CDK-CCRK		FxaC_1g00560	CMGC_CDK-CCRK
	FxaC_17g22050	CMGC_CDK-CDK7		FxaC_22g36240	CMGC_CDK-CCRK
	FxaC_18g28460	CMGC_CDK-CDK7		FxaC_2g03660	CMGC_CDK-CCRK
	FxaC_19g15090	CMGC_CDK-CDK7		FxaC_2g06220	CMGC_CDK-CCRK
	FxaC_20g17740	CMGC_CDK-CDK7		FxaC_3g00120	CMGC_CDK-CCRK
	FxaC_1g30890	CMGC_CDK-CDK8		FxaC_3g00170	CMGC_CDK-CCRK
	FxaC_2g34880	CMGC_CDK-CDK8		FxaC_3g17650	CMGC_CDK-CCRK
	FxaC_3g30990	CMGC_CDK-CDK8		FxaC_4g34831	CMGC_CDK-CCRK
	FxaC_4g13460	CMGC_CDK-CDK8		FxaC_7g33370	CMGC_CDK-CCRK
	FxaC_10g17090	CMGC_CDK-CRK7-CDK9		FxaC_17g22050	CMGC_CDK-CDK7
	FxaC_10g19820	CMGC_CDK-CRK7-CDK9		FxaC_18g28460	CMGC_CDK-CDK7
	FxaC_11g15830	CMGC_CDK-CRK7-CDK9		FxaC_19g15090	CMGC_CDK-CDK7
	FxaC_11g19070	CMGC_CDK-CRK7-CDK9		FxaC_20g17740	CMGC_CDK-CDK7
	FxaC_12g29510	CMGC_CDK-CRK7-CDK9		FxaC_1g30890	CMGC_CDK-CDK8
	FxaC_13g29280	CMGC_CDK-CRK7-CDK9		FxaC_2g34880	CMGC_CDK-CDK8
	FxaC_13g35700	CMGC_CDK-CRK7-CDK9		FxaC_3g30990	CMGC_CDK-CDK8
	FxaC_14g21890	CMGC_CDK-CRK7-CDK9		FxaC_4g13460	CMGC_CDK-CDK8
	FxaC_14g28990	CMGC_CDK-CRK7-CDK9		FxaC_10g17090	CMGC_CDK-CRK7-CDK9
	FxaC_15g20250	CMGC_CDK-CRK7-CDK9		FxaC_10g19820	CMGC_CDK-CRK7-CDK9
	FxaC_15g27520	CMGC_CDK-CRK7-CDK9		FxaC_11g15830	CMGC_CDK-CRK7-CDK9
	FxaC_16g17280	CMGC_CDK-CRK7-CDK9		FxaC_11g19071	CMGC_CDK-CRK7-CDK9
	FxaC_17g10730	CMGC_CDK-CRK7-CDK9		FxaC_12g29510	CMGC_CDK-CRK7-CDK9
	FxaC_17g19180	CMGC_CDK-CRK7-CDK9		FxaC_13g29280	CMGC_CDK-CRK7-CDK9
	FxaC_17g40630	CMGC_CDK-CRK7-CDK9		FxaC_13g35700	CMGC_CDK-CRK7-CDK9
	FxaC_17g48150	CMGC_CDK-CRK7-CDK9		FxaC_14g21890	CMGC_CDK-CRK7-CDK9
	FxaC_18g09210	CMGC_CDK-CRK7-CDK9		FxaC_14g28990	CMGC_CDK-CRK7-CDK9
	FxaC_18g14630	CMGC_CDK-CRK7-CDK9		FxaC_15g20250	CMGC_CDK-CRK7-CDK9
	FxaC_18g31360	CMGC_CDK-CRK7-CDK9		FxaC_15g27520	CMGC_CDK-CRK7-CDK9
	FxaC_18g37370	CMGC_CDK-CRK7-CDK9		FxaC_16g17280	CMGC_CDK-CRK7-CDK9
	FxaC_19g09280	CMGC_CDK-CRK7-CDK9		FxaC_17g10730	CMGC_CDK-CRK7-CDK9
	FxaC_19g29140	CMGC_CDK-CRK7-CDK9		FxaC_17g19180	CMGC_CDK-CRK7-CDK9
	FxaC_19g33850	CMGC_CDK-CRK7-CDK9		FxaC_17g40630	CMGC_CDK-CRK7-CDK9
	FxaC_1g24380	CMGC_CDK-CRK7-CDK9		FxaC_17g48150	CMGC_CDK-CRK7-CDK9
	FxaC_1g27650	CMGC_CDK-CRK7-CDK9		FxaC_18g09210	CMGC_CDK-CRK7-CDK9
	FxaC_20g09390	CMGC_CDK-CRK7-CDK9		FxaC_18g14630	CMGC_CDK-CRK7-CDK9
	FxaC_20g15070	CMGC_CDK-CRK7-CDK9		FxaC_18g31360	CMGC_CDK-CRK7-CDK9
	FxaC_21g08830	CMGC_CDK-CRK7-CDK9		FxaC_18g37370	CMGC_CDK-CRK7-CDK9
	FxaC_21g66460	CMGC_CDK-CRK7-CDK9		FxaC_19g09280	CMGC_CDK-CRK7-CDK9
	FxaC_22g07110	CMGC_CDK-CRK7-CDK9		FxaC_19g29140	CMGC_CDK-CRK7-CDK9
	FxaC_22g31370	CMGC_CDK-CRK7-CDK9		FxaC_19g33850	CMGC_CDK-CRK7-CDK9
	FxaC_22g64170	CMGC_CDK-CRK7-CDK9		FxaC_1g24380	CMGC_CDK-CRK7-CDK9
	FxaC_22g68660	CMGC_CDK-CRK7-CDK9		FxaC_1g27651	CMGC_CDK-CRK7-CDK9
	FxaC_23g38560	CMGC_CDK-CRK7-CDK9		FxaC_20g09390	CMGC_CDK-CRK7-CDK9
	FxaC_23g39860	CMGC_CDK-CRK7-CDK9		FxaC_20g15070	CMGC_CDK-CRK7-CDK9
	FxaC_23g51460	CMGC_CDK-CRK7-CDK9		FxaC_21g08830	CMGC_CDK-CRK7-CDK9
	FxaC_24g08420	CMGC_CDK-CRK7-CDK9		FxaC_21g66460	CMGC_CDK-CRK7-CDK9
	FxaC_24g34030	CMGC_CDK-CRK7-CDK9		FxaC_22g07110	CMGC_CDK-CRK7-CDK9
	FxaC_24g56680	CMGC_CDK-CRK7-CDK9		FxaC_22g31370	CMGC_CDK-CRK7-CDK9
	FxaC_2g28030	CMGC_CDK-CRK7-CDK9		FxaC_22g64170	CMGC_CDK-CRK7-CDK9
	FxaC_2g31930	CMGC_CDK-CRK7-CDK9		FxaC_22g68660	CMGC_CDK-CRK7-CDK9
	FxaC_3g23900	CMGC_CDK-CRK7-CDK9		FxaC_23g13562	CMGC_CDK-CRK7-CDK9
	FxaC_3g27240	CMGC_CDK-CRK7-CDK9		FxaC_23g38560	CMGC_CDK-CRK7-CDK9
	FxaC_4g13920	CMGC_CDK-CRK7-CDK9		FxaC_23g39860	CMGC_CDK-CRK7-CDK9
	FxaC_4g16580	CMGC_CDK-CRK7-CDK9		FxaC_23g51460	CMGC_CDK-CRK7-CDK9
	FxaC_5g26910	CMGC_CDK-CRK7-CDK9		FxaC_24g08420	CMGC_CDK-CRK7-CDK9
	FxaC_6g14850	CMGC_CDK-CRK7-CDK9		FxaC_24g34030	CMGC_CDK-CRK7-CDK9
	FxaC_7g10640	CMGC_CDK-CRK7-CDK9		FxaC_24g56680	CMGC_CDK-CRK7-CDK9
	FxaC_8g26060	CMGC_CDK-CRK7-CDK9		FxaC_2g28030	CMGC_CDK-CRK7-CDK9
	FxaC_9g33970	CMGC_CDK-CRK7-CDK9		FxaC_2g31931	CMGC_CDK-CRK7-CDK9
	FxaC_9g38010	CMGC_CDK-CRK7-CDK9		FxaC_3g23900	CMGC_CDK-CRK7-CDK9
	FxaC_13g21290	CMGC_CDK-PITSLRE		FxaC_4g13921	CMGC_CDK-CRK7-CDK9
	FxaC_14g13620	CMGC_CDK-PITSLRE		FxaC_4g16580	CMGC_CDK-CRK7-CDK9
	FxaC_15g14600	CMGC_CDK-PITSLRE		FxaC_5g26910	CMGC_CDK-CRK7-CDK9
	FxaC_16g18620	CMGC_CDK-PITSLRE		FxaC_6g14850	CMGC_CDK-CRK7-CDK9
	FxaC_17g11930	CMGC_CDK-PITSLRE		FxaC_7g10640	CMGC_CDK-CRK7-CDK9
	FxaC_17g11950	CMGC_CDK-PITSLRE		FxaC_8g26060	CMGC_CDK-CRK7-CDK9
	FxaC_18g38540	CMGC_CDK-PITSLRE		FxaC_9g33970	CMGC_CDK-CRK7-CDK9
	FxaC_18g38550	CMGC_CDK-PITSLRE		FxaC_9g38010	CMGC_CDK-CRK7-CDK9
	FxaC_19g08040	CMGC_CDK-PITSLRE		FxaC_13g21290	CMGC_CDK-PITSLRE
	FxaC_19g08060	CMGC_CDK-PITSLRE		FxaC_14g13620	CMGC_CDK-PITSLRE
	FxaC_20g08290	CMGC_CDK-PITSLRE		FxaC_15g14600	CMGC_CDK-PITSLRE
	FxaC_20g08310	CMGC_CDK-PITSLRE		FxaC_16g18620	CMGC_CDK-PITSLRE
	FxaC_14g17540	CMGC_CDK-Pl		FxaC_17g11930	CMGC_CDK-PITSLRE
	FxaC_17g35950	CMGC_CDK-Pl		FxaC_17g11950	CMGC_CDK-PITSLRE
	FxaC_18g17180	CMGC_CDK-Pl		FxaC_18g38540	CMGC_CDK-PITSLRE
	FxaC_19g26200	CMGC_CDK-Pl		FxaC_18g38550	CMGC_CDK-PITSLRE
	FxaC_1g34970	CMGC_CDK-Pl		FxaC_19g08040	CMGC_CDK-PITSLRE
	FxaC_20g29680	CMGC_CDK-Pl		FxaC_19g08060	CMGC_CDK-PITSLRE
	FxaC_22g59530	CMGC_CDK-Pl		FxaC_20g08290	CMGC_CDK-PITSLRE
	FxaC_23g34520	CMGC_CDK-Pl		FxaC_20g08310	CMGC_CDK-PITSLRE
	FxaC_24g13070	CMGC_CDK-Pl		FxaC_14g17540	CMGC_CDK-Pl
	FxaC_2g34570	CMGC_CDK-Pl		FxaC_17g35950	CMGC_CDK-Pl
	FxaC_2g42320	CMGC_CDK-Pl		FxaC_18g17180	CMGC_CDK-Pl
	FxaC_3g40110	CMGC_CDK-Pl		FxaC_19g26200	CMGC_CDK-Pl
	FxaC_4g00790	CMGC_CDK-Pl		FxaC_1g34970	CMGC_CDK-Pl
	FxaC_5g21660	CMGC_CDK-Pl		FxaC_20g29680	CMGC_CDK-Pl
	FxaC_8g22520	CMGC_CDK-Pl		FxaC_21g59930	CMGC_CDK-Pl
	FxaC_9g10690	CMGC_CDK-Pl		FxaC_22g59530	CMGC_CDK-Pl
	FxaC_21g59930	CMGC_CDKL-Os		FxaC_23g34520	CMGC_CDK-Pl
	FxaC_1g19600	CMGC_CK2		FxaC_24g13070	CMGC_CDK-Pl
	FxaC_1g19880	CMGC_CK2		FxaC_2g34570	CMGC_CDK-Pl
	FxaC_21g63510	CMGC_CK2		FxaC_2g42320	CMGC_CDK-Pl
	FxaC_21g64700	CMGC_CK2		FxaC_3g40110	CMGC_CDK-Pl
	FxaC_22g62620	CMGC_CK2		FxaC_4g00790	CMGC_CDK-Pl
	FxaC_22g70240	CMGC_CK2		FxaC_5g21660	CMGC_CDK-Pl
	FxaC_23g37240	CMGC_CK2		FxaC_8g22520	CMGC_CDK-Pl
	FxaC_24g09910	CMGC_CK2		FxaC_9g10690	CMGC_CDK-Pl
	FxaC_2g23200	CMGC_CK2		FxaC_1g19600	CMGC_CK2
	FxaC_2g23470	CMGC_CK2		FxaC_1g19880	CMGC_CK2
	FxaC_3g19000	CMGC_CK2		FxaC_21g63510	CMGC_CK2
	FxaC_3g19280	CMGC_CK2		FxaC_21g64700	CMGC_CK2
	FxaC_4g21160	CMGC_CK2		FxaC_22g70240	CMGC_CK2
	FxaC_4g21510	CMGC_CK2		FxaC_23g37240	CMGC_CK2
	FxaC_5g01240	CMGC_CK2		FxaC_24g09910	CMGC_CK2
	FxaC_7g34950	CMGC_CK2		FxaC_2g23200	CMGC_CK2
	FxaC_8g12810	CMGC_CK2		FxaC_2g23470	CMGC_CK2
	FxaC_13g19970	CMGC_CLK		FxaC_3g19000	CMGC_CK2
	FxaC_14g12400	CMGC_CLK		FxaC_3g19280	CMGC_CK2
	FxaC_15g13280	CMGC_CLK		FxaC_4g21160	CMGC_CK2
	FxaC_16g19750	CMGC_CLK		FxaC_4g21510	CMGC_CK2
	FxaC_17g09050	CMGC_CLK		FxaC_5g01240	CMGC_CK2
	FxaC_18g39370	CMGC_CLK		FxaC_7g34950	CMGC_CK2
	FxaC_20g07560	CMGC_CLK		FxaC_8g12810	CMGC_CK2
	FxaC_24g19300	CMGC_CLK		FxaC_13g19970	CMGC_CLK
	FxaC_6g41690	CMGC_CLK		FxaC_14g12400	CMGC_CLK
	FxaC_7g38290	CMGC_CLK		FxaC_15g13280	CMGC_CLK
	FxaC_8g09930	CMGC_CLK		FxaC_16g19750	CMGC_CLK
	FxaC_13g11420	CMGC_DYRK-PRP4		FxaC_17g09050	CMGC_CLK
	FxaC_13g16930	CMGC_DYRK-PRP4		FxaC_18g39370	CMGC_CLK
	FxaC_14g09620	CMGC_DYRK-PRP4		FxaC_19g07291	CMGC_CLK
	FxaC_16g21990	CMGC_DYRK-PRP4		FxaC_20g07560	CMGC_CLK
	FxaC_17g23230	CMGC_DYRK-PRP4		FxaC_21g51190	CMGC_CLK
	FxaC_18g27070	CMGC_DYRK-PRP4		FxaC_22g52751	CMGC_CLK
	FxaC_19g16340	CMGC_DYRK-PRP4		FxaC_24g19300	CMGC_CLK
	FxaC_20g19220	CMGC_DYRK-PRP4		FxaC_6g41690	CMGC_CLK
	FxaC_25g44120	CMGC_DYRK-PRP4		FxaC_7g38290	CMGC_CLK
	FxaC_26g13200	CMGC_DYRK-PRP4		FxaC_8g09930	CMGC_CLK
	FxaC_27g40040	CMGC_DYRK-PRP4		FxaC_13g11420	CMGC_DYRK-PRP4
	FxaC_28g09850	CMGC_DYRK-PRP4		FxaC_14g09620	CMGC_DYRK-PRP4
	FxaC_26g02650	CMGC_DYRK-YAK		FxaC_16g21990	CMGC_DYRK-PRP4
	FxaC_27g53270	CMGC_DYRK-YAK		FxaC_17g23230	CMGC_DYRK-PRP4
	FxaC_28g00090	CMGC_DYRK-YAK		FxaC_18g27070	CMGC_DYRK-PRP4
	FxaC_10g08550	CMGC_GSK		FxaC_19g16340	CMGC_DYRK-PRP4
	FxaC_11g04960	CMGC_GSK		FxaC_20g19220	CMGC_DYRK-PRP4
	FxaC_17g41440	CMGC_GSK		FxaC_25g44120	CMGC_DYRK-PRP4
	FxaC_19g29470	CMGC_GSK		FxaC_26g13200	CMGC_DYRK-PRP4
	FxaC_1g33190	CMGC_GSK		FxaC_27g40040	CMGC_DYRK-PRP4
	FxaC_20g35470	CMGC_GSK		FxaC_28g09850	CMGC_DYRK-PRP4
	FxaC_21g04960	CMGC_GSK		FxaC_26g02650	CMGC_DYRK-YAK
	FxaC_21g34590	CMGC_GSK		FxaC_27g53270	CMGC_DYRK-YAK
	FxaC_21g61310	CMGC_GSK		FxaC_28g00090	CMGC_DYRK-YAK
	FxaC_22g03860	CMGC_GSK		FxaC_10g08551	CMGC_GSK
	FxaC_22g29920	CMGC_GSK		FxaC_11g04960	CMGC_GSK
	FxaC_22g60530	CMGC_GSK		FxaC_12g42750	CMGC_GSK
	FxaC_23g12020	CMGC_GSK		FxaC_17g41440	CMGC_GSK
	FxaC_23g35530	CMGC_GSK		FxaC_19g29470	CMGC_GSK
	FxaC_23g47330	CMGC_GSK		FxaC_1g33190	CMGC_GSK
	FxaC_24g01590	CMGC_GSK		FxaC_20g35470	CMGC_GSK
	FxaC_24g35440	CMGC_GSK		FxaC_21g04961	CMGC_GSK
	FxaC_25g19130	CMGC_GSK		FxaC_21g34590	CMGC_GSK
	FxaC_25g30500	CMGC_GSK		FxaC_21g61310	CMGC_GSK
	FxaC_26g24870	CMGC_GSK		FxaC_22g03860	CMGC_GSK
	FxaC_27g16270	CMGC_GSK		FxaC_22g29920	CMGC_GSK
	FxaC_27g22650	CMGC_GSK		FxaC_22g60530	CMGC_GSK
	FxaC_28g23530	CMGC_GSK		FxaC_23g12020	CMGC_GSK
	FxaC_2g37410	CMGC_GSK		FxaC_23g35530	CMGC_GSK
	FxaC_3g33380	CMGC_GSK		FxaC_23g47331	CMGC_GSK
	FxaC_4g08100	CMGC_GSK		FxaC_24g01590	CMGC_GSK
	FxaC_9g47110	CMGC_GSK		FxaC_24g12091	CMGC_GSK
	FxaC_5g13290	CMGC_GSKL		FxaC_24g35440	CMGC_GSK
	FxaC_6g27500	CMGC_GSKL		FxaC_25g19130	CMGC_GSK
	FxaC_7g22580	CMGC_GSKL		FxaC_25g30500	CMGC_GSK
	FxaC_8g20260	CMGC_GSKL		FxaC_26g24870	CMGC_GSK
	FxaC_10g18480	CMGC_MAPK		FxaC_27g16270	CMGC_GSK
	FxaC_10g38100	CMGC_MAPK		FxaC_27g22650	CMGC_GSK
	FxaC_11g16260	CMGC_MAPK		FxaC_28g23530	CMGC_GSK
	FxaC_11g35190	CMGC_MAPK		FxaC_2g37410	CMGC_GSK
	FxaC_11g35440	CMGC_MAPK		FxaC_3g33380	CMGC_GSK
	FxaC_12g11810	CMGC_MAPK		FxaC_4g08100	CMGC_GSK
	FxaC_12g12150	CMGC_MAPK		FxaC_9g47110	CMGC_GSK
	FxaC_12g32980	CMGC_MAPK		FxaC_5g13290	CMGC_GSKL
	FxaC_13g05800	CMGC_MAPK		FxaC_6g27500	CMGC_GSKL
	FxaC_14g05120	CMGC_MAPK		FxaC_7g22580	CMGC_GSKL
	FxaC_14g22950	CMGC_MAPK		FxaC_8g20260	CMGC_GSKL
	FxaC_15g05030	CMGC_MAPK		FxaC_10g18480	CMGC_MAPK
	FxaC_15g21470	CMGC_MAPK		FxaC_10g38100	CMGC_MAPK
	FxaC_16g16370	CMGC_MAPK		FxaC_11g16260	CMGC_MAPK
	FxaC_16g27070	CMGC_MAPK		FxaC_11g35190	CMGC_MAPK
	FxaC_17g03420	CMGC_MAPK		FxaC_11g35440	CMGC_MAPK
	FxaC_17g22380	CMGC_MAPK		FxaC_12g11810	CMGC_MAPK
	FxaC_18g28070	CMGC_MAPK		FxaC_12g12150	CMGC_MAPK
	FxaC_18g43190	CMGC_MAPK		FxaC_12g32980	CMGC_MAPK
	FxaC_19g03020	CMGC_MAPK		FxaC_13g05800	CMGC_MAPK
	FxaC_19g15410	CMGC_MAPK		FxaC_13g34461	CMGC_MAPK
	FxaC_1g14210	CMGC_MAPK		FxaC_14g05120	CMGC_MAPK
	FxaC_20g03190	CMGC_MAPK		FxaC_14g22950	CMGC_MAPK
	FxaC_20g18140	CMGC_MAPK		FxaC_15g05030	CMGC_MAPK
	FxaC_21g19760	CMGC_MAPK		FxaC_15g21470	CMGC_MAPK
	FxaC_22g16910	CMGC_MAPK		FxaC_16g16370	CMGC_MAPK
	FxaC_23g61840	CMGC_MAPK		FxaC_16g27070	CMGC_MAPK
	FxaC_24g47040	CMGC_MAPK		FxaC_17g03420	CMGC_MAPK
	FxaC_25g20760	CMGC_MAPK		FxaC_17g22380	CMGC_MAPK
	FxaC_25g32350	CMGC_MAPK		FxaC_18g28070	CMGC_MAPK
	FxaC_26g22890	CMGC_MAPK		FxaC_18g43190	CMGC_MAPK
	FxaC_27g24690	CMGC_MAPK		FxaC_19g03020	CMGC_MAPK
	FxaC_27g27110	CMGC_MAPK		FxaC_19g15410	CMGC_MAPK
	FxaC_28g21700	CMGC_MAPK		FxaC_1g14210	CMGC_MAPK
	FxaC_2g11320	CMGC_MAPK		FxaC_20g03190	CMGC_MAPK
	FxaC_2g18230	CMGC_MAPK		FxaC_20g18140	CMGC_MAPK
	FxaC_2g29880	CMGC_MAPK		FxaC_21g19760	CMGC_MAPK
	FxaC_3g00890	CMGC_MAPK		FxaC_22g16910	CMGC_MAPK
	FxaC_3g14070	CMGC_MAPK		FxaC_23g61840	CMGC_MAPK
	FxaC_4g26940	CMGC_MAPK		FxaC_24g47040	CMGC_MAPK
	FxaC_4g39520	CMGC_MAPK		FxaC_25g20760	CMGC_MAPK
	FxaC_6g42540	CMGC_MAPK		FxaC_25g32350	CMGC_MAPK
	FxaC_7g41770	CMGC_MAPK		FxaC_26g22890	CMGC_MAPK
	FxaC_8g06480	CMGC_MAPK		FxaC_27g24690	CMGC_MAPK
	FxaC_9g14800	CMGC_MAPK		FxaC_27g27110	CMGC_MAPK
	FxaC_9g15060	CMGC_MAPK		FxaC_28g21700	CMGC_MAPK
	FxaC_9g37370	CMGC_MAPK		FxaC_2g11320	CMGC_MAPK
	FxaC_25g07750	CMGC_Pl-Tthe		FxaC_2g18230	CMGC_MAPK
	FxaC_26g35320	CMGC_Pl-Tthe		FxaC_2g29880	CMGC_MAPK
	FxaC_28g33630	CMGC_Pl-Tthe		FxaC_3g00890	CMGC_MAPK
	FxaC_17g25090	CMGC_RCK		FxaC_3g14070	CMGC_MAPK
	FxaC_17g25240	CMGC_RCK		FxaC_4g26940	CMGC_MAPK
	FxaC_17g25270	CMGC_RCK		FxaC_4g39520	CMGC_MAPK
	FxaC_17g31690	CMGC_RCK		FxaC_6g42540	CMGC_MAPK
	FxaC_17g32230	CMGC_RCK		FxaC_7g41770	CMGC_MAPK
	FxaC_18g19780	CMGC_RCK		FxaC_8g06480	CMGC_MAPK
	FxaC_18g25570	CMGC_RCK		FxaC_9g14800	CMGC_MAPK
	FxaC_18g25640	CMGC_RCK		FxaC_9g15060	CMGC_MAPK
	FxaC_19g05060	CMGC_RCK		FxaC_25g07750	CMGC_Pl-Tthe
	FxaC_19g17540	CMGC_RCK		FxaC_26g35320	CMGC_Pl-Tthe
	FxaC_19g17610	CMGC_RCK		FxaC_27g06100	CMGC_Pl-Tthe
	FxaC_19g17620	CMGC_RCK		FxaC_27g06101	CMGC_Pl-Tthe
	FxaC_19g17640	CMGC_RCK		FxaC_28g33630	CMGC_Pl-Tthe
	FxaC_19g23910	CMGC_RCK		FxaC_17g25240	CMGC_RCK
	FxaC_1g39530	CMGC_RCK		FxaC_17g25270	CMGC_RCK
	FxaC_20g20710	CMGC_RCK		FxaC_17g31690	CMGC_RCK
	FxaC_20g25000	CMGC_RCK		FxaC_17g32230	CMGC_RCK
	FxaC_20g26370	CMGC_RCK		FxaC_18g19780	CMGC_RCK
	FxaC_20g26580	CMGC_RCK		FxaC_18g25570	CMGC_RCK
	FxaC_25g49160	CMGC_RCK		FxaC_18g25640	CMGC_RCK
	FxaC_25g57540	CMGC_RCK		FxaC_19g05060	CMGC_RCK
	FxaC_26g09010	CMGC_RCK		FxaC_19g17540	CMGC_RCK
	FxaC_27g43730	CMGC_RCK		FxaC_19g17610	CMGC_RCK
	FxaC_5g18800	CMGC_RCK		FxaC_19g17620	CMGC_RCK
	FxaC_5g20750	CMGC_RCK		FxaC_19g17640	CMGC_RCK
	FxaC_7g16760	CMGC_RCK		FxaC_19g23910	CMGC_RCK
	FxaC_7g18060	CMGC_RCK		FxaC_1g39530	CMGC_RCK
	FxaC_10g34160	CMGC_SRPK		FxaC_20g20710	CMGC_RCK
	FxaC_11g09940	CMGC_SRPK		FxaC_20g25000	CMGC_RCK
	FxaC_11g31260	CMGC_SRPK		FxaC_20g26370	CMGC_RCK
	FxaC_1g11200	CMGC_SRPK		FxaC_20g26580	CMGC_RCK
	FxaC_21g47320	CMGC_SRPK		FxaC_25g49160	CMGC_RCK
	FxaC_22g46500	CMGC_SRPK		FxaC_5g18802	CMGC_RCK
	FxaC_22g47510	CMGC_SRPK		FxaC_5g20750	CMGC_RCK
	FxaC_23g14340	CMGC_SRPK		FxaC_6g22200	CMGC_RCK
	FxaC_23g24000	CMGC_SRPK		FxaC_7g16761	CMGC_RCK
	FxaC_24g22760	CMGC_SRPK		FxaC_7g18060	CMGC_RCK
	FxaC_2g15410	CMGC_SRPK		FxaC_10g34160	CMGC_SRPK
	FxaC_3g11410	CMGC_SRPK		FxaC_11g09940	CMGC_SRPK
	FxaC_4g29720	CMGC_SRPK		FxaC_11g31260	CMGC_SRPK
	FxaC_9g19290	CMGC_SRPK		FxaC_1g11200	CMGC_SRPK
	FxaC_17g26550	Group-Pl-2		FxaC_21g47320	CMGC_SRPK
	FxaC_18g24380	Group-Pl-2		FxaC_22g46500	CMGC_SRPK
	FxaC_20g21830	Group-Pl-2		FxaC_22g47510	CMGC_SRPK
	FxaC_20g21870	Group-Pl-2		FxaC_23g14340	CMGC_SRPK
	FxaC_25g15420	Group-Pl-2		FxaC_23g24000	CMGC_SRPK
	FxaC_25g26900	Group-Pl-2		FxaC_24g22760	CMGC_SRPK
	FxaC_26g28320	Group-Pl-2		FxaC_2g15410	CMGC_SRPK
	FxaC_27g13030	Group-Pl-2		FxaC_3g11410	CMGC_SRPK
	FxaC_27g19260	Group-Pl-2		FxaC_4g29720	CMGC_SRPK
	FxaC_28g27550	Group-Pl-2		FxaC_9g19290	CMGC_SRPK
	FxaC_21g53020	Group-Pl-3		FxaC_17g26550	Group-Pl-2
	FxaC_22g54770	Group-Pl-3		FxaC_18g24380	Group-Pl-2
	FxaC_23g29860	Group-Pl-3		FxaC_20g21830	Group-Pl-2
	FxaC_24g18170	Group-Pl-3		FxaC_20g21870	Group-Pl-2
	FxaC_25g24240	Group-Pl-3		FxaC_25g15420	Group-Pl-2
	FxaC_25g35690	Group-Pl-3		FxaC_26g28320	Group-Pl-2
	FxaC_26g19460	Group-Pl-3		FxaC_27g13030	Group-Pl-2
	FxaC_27g30300	Group-Pl-3		FxaC_27g19260	Group-Pl-2
	FxaC_27g33950	Group-Pl-3		FxaC_28g27550	Group-Pl-2
	FxaC_28g14980	Group-Pl-3		FxaC_21g53020	Group-Pl-3
	FxaC_13g11000	Group-Pl-4		FxaC_22g54770	Group-Pl-3
	FxaC_14g09280	Group-Pl-4		FxaC_23g29860	Group-Pl-3
	FxaC_15g09600	Group-Pl-4		FxaC_24g18170	Group-Pl-3
	FxaC_16g22350	Group-Pl-4		FxaC_25g24240	Group-Pl-3
	FxaC_21g59180	Group-Pl-4		FxaC_25g35690	Group-Pl-3
	FxaC_22g58920	Group-Pl-4		FxaC_26g19460	Group-Pl-3
	FxaC_24g13480	Group-Pl-4		FxaC_27g30300	Group-Pl-3
	FxaC_26g04860	Group-Pl-4		FxaC_27g33950	Group-Pl-3
	FxaC_17g34620	IRE1		FxaC_28g14980	Group-Pl-3
	FxaC_18g17920	IRE1		FxaC_13g11000	Group-Pl-4
	FxaC_19g25590	IRE1		FxaC_14g09280	Group-Pl-4
	FxaC_1g11070	IRE1		FxaC_15g09600	Group-Pl-4
	FxaC_20g28980	IRE1		FxaC_16g22350	Group-Pl-4
	FxaC_2g15340	IRE1		FxaC_21g59180	Group-Pl-4
	FxaC_3g11360	IRE1		FxaC_22g58920	Group-Pl-4
	FxaC_4g29780	IRE1		FxaC_23g33971	Group-Pl-4
	FxaC_18g33160	NAK		FxaC_24g13480	Group-Pl-4
	FxaC_20g13710	NAK		FxaC_17g34621	IRE1
	FxaC_25g00250	NAK		FxaC_18g17920	IRE1
	FxaC_26g42690	NAK		FxaC_19g25590	IRE1
	FxaC_28g39800	NAK		FxaC_1g11070	IRE1
	FxaC_10g29330	NEK		FxaC_20g28981	IRE1
	FxaC_11g27310	NEK		FxaC_2g15340	IRE1
	FxaC_12g21020	NEK		FxaC_3g11360	IRE1
	FxaC_21g38430	NEK		FxaC_4g29780	IRE1
	FxaC_21g67130	NEK		FxaC_17g17610	NAK
	FxaC_22g35070	NEK		FxaC_18g33160	NAK
	FxaC_22g64860	NEK		FxaC_20g13710	NAK
	FxaC_22g67880	NEK		FxaC_10g29330	NEK
	FxaC_23g17310	NEK		FxaC_11g27310	NEK
	FxaC_23g40790	NEK		FxaC_12g21020	NEK
	FxaC_24g07780	NEK		FxaC_21g38430	NEK
	FxaC_5g13200	NEK		FxaC_21g67130	NEK
	FxaC_7g28650	NEK		FxaC_22g35070	NEK
	FxaC_9g25700	NEK		FxaC_22g64860	NEK
	FxaC_13g40830	PEK_GCN2		FxaC_22g67880	NEK
	FxaC_15g28160	PEK_GCN2		FxaC_23g17310	NEK
	FxaC_2g19590	PEK_GCN2		FxaC_23g40790	NEK
	FxaC_27g28210	PEK_PEK		FxaC_24g07780	NEK
	FxaC_1g37570	RLK-Pelle_C-LEC		FxaC_24g29461	NEK
	FxaC_2g40810	RLK-Pelle_C-LEC		FxaC_5g13200	NEK
	FxaC_4g06380	RLK-Pelle_C-LEC		FxaC_6g27601	NEK
	FxaC_10g11870	RLK-Pelle_CR4L		FxaC_7g22590	NEK
	FxaC_10g43390	RLK-Pelle_CR4L		FxaC_7g28650	NEK
	FxaC_11g09020	RLK-Pelle_CR4L		FxaC_8g19640	NEK
	FxaC_11g40430	RLK-Pelle_CR4L		FxaC_9g25700	NEK
	FxaC_12g07650	RLK-Pelle_CR4L		FxaC_13g40830	PEK_GCN2
	FxaC_12g39300	RLK-Pelle_CR4L		FxaC_14g29680	PEK_GCN2
	FxaC_13g40840	RLK-Pelle_CR4L		FxaC_15g28160	PEK_GCN2
	FxaC_14g29670	RLK-Pelle_CR4L		FxaC_2g19590	PEK_GCN2
	FxaC_15g28150	RLK-Pelle_CR4L		FxaC_27g28210	PEK_PEK
	FxaC_17g45590	RLK-Pelle_CR4L		FxaC_1g37570	RLK-Pelle_C-LEC
	FxaC_17g51540	RLK-Pelle_CR4L		FxaC_2g40810	RLK-Pelle_C-LEC
	FxaC_18g05730	RLK-Pelle_CR4L		FxaC_4g06380	RLK-Pelle_C-LEC
	FxaC_18g11240	RLK-Pelle_CR4L		FxaC_10g11870	RLK-Pelle_CR4L
	FxaC_19g32430	RLK-Pelle_CR4L		FxaC_10g43390	RLK-Pelle_CR4L
	FxaC_19g36830	RLK-Pelle_CR4L		FxaC_11g09020	RLK-Pelle_CR4L
	FxaC_21g49740	RLK-Pelle_CR4L		FxaC_11g40430	RLK-Pelle_CR4L
	FxaC_21g54920	RLK-Pelle_CR4L		FxaC_12g07650	RLK-Pelle_CR4L
	FxaC_22g51300	RLK-Pelle_CR4L		FxaC_12g39300	RLK-Pelle_CR4L
	FxaC_23g26480	RLK-Pelle_CR4L		FxaC_13g40840	RLK-Pelle_CR4L
	FxaC_24g20780	RLK-Pelle_CR4L		FxaC_14g29670	RLK-Pelle_CR4L
	FxaC_25g02590	RLK-Pelle_CR4L		FxaC_15g28150	RLK-Pelle_CR4L
	FxaC_25g44010	RLK-Pelle_CR4L		FxaC_17g45590	RLK-Pelle_CR4L
	FxaC_26g13280	RLK-Pelle_CR4L		FxaC_18g05730	RLK-Pelle_CR4L
	FxaC_26g40300	RLK-Pelle_CR4L		FxaC_18g11240	RLK-Pelle_CR4L
	FxaC_27g36230	RLK-Pelle_CR4L		FxaC_19g32430	RLK-Pelle_CR4L
	FxaC_27g40080	RLK-Pelle_CR4L		FxaC_21g49740	RLK-Pelle_CR4L
	FxaC_28g09900	RLK-Pelle_CR4L		FxaC_21g54920	RLK-Pelle_CR4L
	FxaC_28g16420	RLK-Pelle_CR4L		FxaC_23g26480	RLK-Pelle_CR4L
	FxaC_28g36750	RLK-Pelle_CR4L		FxaC_24g20780	RLK-Pelle_CR4L
	FxaC_9g09530	RLK-Pelle_CR4L		FxaC_25g02590	RLK-Pelle_CR4L
	FxaC_10g11060	RLK-Pelle_CrRLK1L-1		FxaC_25g44010	RLK-Pelle_CR4L
	FxaC_10g38780	RLK-Pelle_CrRLK1L-1		FxaC_26g13280	RLK-Pelle_CR4L
	FxaC_11g08190	RLK-Pelle_CrRLK1L-1		FxaC_26g40300	RLK-Pelle_CR4L
	FxaC_11g20170	RLK-Pelle_CrRLK1L-1		FxaC_27g36230	RLK-Pelle_CR4L
	FxaC_11g35780	RLK-Pelle_CrRLK1L-1		FxaC_27g40080	RLK-Pelle_CR4L
	FxaC_12g11400	RLK-Pelle_CrRLK1L-1		FxaC_28g09900	RLK-Pelle_CR4L
	FxaC_12g28430	RLK-Pelle_CrRLK1L-1		FxaC_28g16420	RLK-Pelle_CR4L
	FxaC_12g40070	RLK-Pelle_CrRLK1L-1		FxaC_28g36750	RLK-Pelle_CR4L
	FxaC_13g09340	RLK-Pelle_CrRLK1L-1		FxaC_9g09530	RLK-Pelle_CR4L
	FxaC_13g26210	RLK-Pelle_CrRLK1L-1		FxaC_10g11060	RLK-Pelle_CrRLK1L-1
	FxaC_14g07950	RLK-Pelle_CrRLK1L-1		FxaC_10g22520	RLK-Pelle_CrRLK1L-1
	FxaC_14g18660	RLK-Pelle_CrRLK1L-1		FxaC_10g38780	RLK-Pelle_CrRLK1L-1
	FxaC_16g24050	RLK-Pelle_CrRLK1L-1		FxaC_11g08190	RLK-Pelle_CrRLK1L-1
	FxaC_17g19230	RLK-Pelle_CrRLK1L-1		FxaC_11g20170	RLK-Pelle_CrRLK1L-1
	FxaC_18g31320	RLK-Pelle_CrRLK1L-1		FxaC_11g35780	RLK-Pelle_CrRLK1L-1
	FxaC_1g19050	RLK-Pelle_CrRLK1L-1		FxaC_12g11400	RLK-Pelle_CrRLK1L-1
	FxaC_20g15140	RLK-Pelle_CrRLK1L-1		FxaC_12g28430	RLK-Pelle_CrRLK1L-1
	FxaC_21g00600	RLK-Pelle_CrRLK1L-1		FxaC_12g40070	RLK-Pelle_CrRLK1L-1
	FxaC_21g09960	RLK-Pelle_CrRLK1L-1		FxaC_13g09340	RLK-Pelle_CrRLK1L-1
	FxaC_21g10000	RLK-Pelle_CrRLK1L-1		FxaC_13g26210	RLK-Pelle_CrRLK1L-1
	FxaC_21g67960	RLK-Pelle_CrRLK1L-1		FxaC_14g18660	RLK-Pelle_CrRLK1L-1
	FxaC_21g68320	RLK-Pelle_CrRLK1L-1		FxaC_16g24050	RLK-Pelle_CrRLK1L-1
	FxaC_22g08340	RLK-Pelle_CrRLK1L-1		FxaC_1g19050	RLK-Pelle_CrRLK1L-1
	FxaC_22g08360	RLK-Pelle_CrRLK1L-1		FxaC_20g15140	RLK-Pelle_CrRLK1L-1
	FxaC_22g08390	RLK-Pelle_CrRLK1L-1		FxaC_21g00600	RLK-Pelle_CrRLK1L-1
	FxaC_22g58980	RLK-Pelle_CrRLK1L-1		FxaC_21g09960	RLK-Pelle_CrRLK1L-1
	FxaC_22g66960	RLK-Pelle_CrRLK1L-1		FxaC_21g10000	RLK-Pelle_CrRLK1L-1
	FxaC_22g66990	RLK-Pelle_CrRLK1L-1		FxaC_21g59220	RLK-Pelle_CrRLK1L-1
	FxaC_23g34030	RLK-Pelle_CrRLK1L-1		FxaC_21g67960	RLK-Pelle_CrRLK1L-1
	FxaC_23g41350	RLK-Pelle_CrRLK1L-1		FxaC_21g68320	RLK-Pelle_CrRLK1L-1
	FxaC_23g52570	RLK-Pelle_CrRLK1L-1		FxaC_22g08340	RLK-Pelle_CrRLK1L-1
	FxaC_23g52600	RLK-Pelle_CrRLK1L-1		FxaC_22g08341	RLK-Pelle_CrRLK1L-1
	FxaC_23g52810	RLK-Pelle_CrRLK1L-1		FxaC_22g08390	RLK-Pelle_CrRLK1L-1
	FxaC_24g07370	RLK-Pelle_CrRLK1L-1		FxaC_22g58980	RLK-Pelle_CrRLK1L-1
	FxaC_24g13450	RLK-Pelle_CrRLK1L-1		FxaC_22g66960	RLK-Pelle_CrRLK1L-1
	FxaC_24g55810	RLK-Pelle_CrRLK1L-1		FxaC_22g66990	RLK-Pelle_CrRLK1L-1
	FxaC_24g55840	RLK-Pelle_CrRLK1L-1		FxaC_23g34030	RLK-Pelle_CrRLK1L-1
	FxaC_24g55850	RLK-Pelle_CrRLK1L-1		FxaC_23g41350	RLK-Pelle_CrRLK1L-1
	FxaC_25g39350	RLK-Pelle_CrRLK1L-1		FxaC_23g52570	RLK-Pelle_CrRLK1L-1
	FxaC_25g40010	RLK-Pelle_CrRLK1L-1		FxaC_23g52810	RLK-Pelle_CrRLK1L-1
	FxaC_25g52090	RLK-Pelle_CrRLK1L-1		FxaC_24g07370	RLK-Pelle_CrRLK1L-1
	FxaC_25g56010	RLK-Pelle_CrRLK1L-1		FxaC_24g13450	RLK-Pelle_CrRLK1L-1
	FxaC_25g56540	RLK-Pelle_CrRLK1L-1		FxaC_24g55840	RLK-Pelle_CrRLK1L-1
	FxaC_25g60100	RLK-Pelle_CrRLK1L-1		FxaC_25g39350	RLK-Pelle_CrRLK1L-1
	FxaC_26g00380	RLK-Pelle_CrRLK1L-1		FxaC_25g40010	RLK-Pelle_CrRLK1L-1
	FxaC_26g06220	RLK-Pelle_CrRLK1L-1		FxaC_25g52090	RLK-Pelle_CrRLK1L-1
	FxaC_26g16250	RLK-Pelle_CrRLK1L-1		FxaC_25g56010	RLK-Pelle_CrRLK1L-1
	FxaC_26g16670	RLK-Pelle_CrRLK1L-1		FxaC_25g56540	RLK-Pelle_CrRLK1L-1
	FxaC_27g37210	RLK-Pelle_CrRLK1L-1		FxaC_25g60100	RLK-Pelle_CrRLK1L-1
	FxaC_27g37220	RLK-Pelle_CrRLK1L-1		FxaC_26g00380	RLK-Pelle_CrRLK1L-1
	FxaC_27g46660	RLK-Pelle_CrRLK1L-1		FxaC_26g06220	RLK-Pelle_CrRLK1L-1
	FxaC_27g50040	RLK-Pelle_CrRLK1L-1		FxaC_26g16250	RLK-Pelle_CrRLK1L-1
	FxaC_28g04180	RLK-Pelle_CrRLK1L-1		FxaC_26g16670	RLK-Pelle_CrRLK1L-1
	FxaC_28g14890	RLK-Pelle_CrRLK1L-1		FxaC_27g37220	RLK-Pelle_CrRLK1L-1
	FxaC_2g22690	RLK-Pelle_CrRLK1L-1		FxaC_27g46660	RLK-Pelle_CrRLK1L-1
	FxaC_2g22710	RLK-Pelle_CrRLK1L-1		FxaC_27g50040	RLK-Pelle_CrRLK1L-1
	FxaC_4g22320	RLK-Pelle_CrRLK1L-1		FxaC_28g04180	RLK-Pelle_CrRLK1L-1
	FxaC_5g20850	RLK-Pelle_CrRLK1L-1		FxaC_28g14890	RLK-Pelle_CrRLK1L-1
	FxaC_5g44460	RLK-Pelle_CrRLK1L-1		FxaC_2g22710	RLK-Pelle_CrRLK1L-1
	FxaC_6g10670	RLK-Pelle_CrRLK1L-1		FxaC_4g22320	RLK-Pelle_CrRLK1L-1
	FxaC_6g20250	RLK-Pelle_CrRLK1L-1		FxaC_5g20850	RLK-Pelle_CrRLK1L-1
	FxaC_7g14930	RLK-Pelle_CrRLK1L-1		FxaC_5g44460	RLK-Pelle_CrRLK1L-1
	FxaC_8g29840	RLK-Pelle_CrRLK1L-1		FxaC_6g10670	RLK-Pelle_CrRLK1L-1
	FxaC_9g13500	RLK-Pelle_CrRLK1L-1		FxaC_6g20250	RLK-Pelle_CrRLK1L-1
	FxaC_9g43780	RLK-Pelle_CrRLK1L-1		FxaC_7g14930	RLK-Pelle_CrRLK1L-1
	FxaC_10g00010	RLK-Pelle_DLSV		FxaC_8g29840	RLK-Pelle_CrRLK1L-1
	FxaC_10g00020	RLK-Pelle_DLSV		FxaC_9g13500	RLK-Pelle_CrRLK1L-1
	FxaC_10g00070	RLK-Pelle_DLSV		FxaC_9g32530	RLK-Pelle_CrRLK1L-1
	FxaC_10g00090	RLK-Pelle_DLSV		FxaC_9g43780	RLK-Pelle_CrRLK1L-1
	FxaC_10g02210	RLK-Pelle_DLSV		FxaC_10g00090	RLK-Pelle_DLSV
	FxaC_10g03480	RLK-Pelle_DLSV		FxaC_10g02210	RLK-Pelle_DLSV
	FxaC_10g03510	RLK-Pelle_DLSV		FxaC_10g03480	RLK-Pelle_DLSV
	FxaC_10g03520	RLK-Pelle_DLSV		FxaC_10g03510	RLK-Pelle_DLSV
	FxaC_10g03540	RLK-Pelle_DLSV		FxaC_10g03540	RLK-Pelle_DLSV
	FxaC_10g03570	RLK-Pelle_DLSV		FxaC_10g03541	RLK-Pelle_DLSV
	FxaC_10g03580	RLK-Pelle_DLSV		FxaC_10g03570	RLK-Pelle_DLSV
	FxaC_10g03600	RLK-Pelle_DLSV		FxaC_10g03580	RLK-Pelle_DLSV
	FxaC_10g03610	RLK-Pelle_DLSV		FxaC_10g03590	RLK-Pelle_DLSV
	FxaC_10g03650	RLK-Pelle_DLSV		FxaC_10g03600	RLK-Pelle_DLSV
	FxaC_10g03680	RLK-Pelle_DLSV		FxaC_10g03610	RLK-Pelle_DLSV
	FxaC_10g04250	RLK-Pelle_DLSV		FxaC_10g03650	RLK-Pelle_DLSV
	FxaC_10g04260	RLK-Pelle_DLSV		FxaC_10g03680	RLK-Pelle_DLSV
	FxaC_10g04270	RLK-Pelle_DLSV		FxaC_10g04260	RLK-Pelle_DLSV
	FxaC_10g04290	RLK-Pelle_DLSV		FxaC_10g04270	RLK-Pelle_DLSV
	FxaC_10g05890	RLK-Pelle_DLSV		FxaC_10g04271	RLK-Pelle_DLSV
	FxaC_10g07570	RLK-Pelle_DLSV		FxaC_10g04272	RLK-Pelle_DLSV
	FxaC_10g07600	RLK-Pelle_DLSV		FxaC_10g04290	RLK-Pelle_DLSV
	FxaC_10g07620	RLK-Pelle_DLSV		FxaC_10g05890	RLK-Pelle_DLSV
	FxaC_10g07700	RLK-Pelle_DLSV		FxaC_10g07590	RLK-Pelle_DLSV
	FxaC_10g07720	RLK-Pelle_DLSV		FxaC_10g07600	RLK-Pelle_DLSV
	FxaC_10g07790	RLK-Pelle_DLSV		FxaC_10g07620	RLK-Pelle_DLSV
	FxaC_10g07830	RLK-Pelle_DLSV		FxaC_10g07621	RLK-Pelle_DLSV
	FxaC_10g07850	RLK-Pelle_DLSV		FxaC_10g07622	RLK-Pelle_DLSV
	FxaC_10g08010	RLK-Pelle_DLSV		FxaC_10g07720	RLK-Pelle_DLSV
	FxaC_10g16060	RLK-Pelle_DLSV		FxaC_10g07721	RLK-Pelle_DLSV
	FxaC_10g16070	RLK-Pelle_DLSV		FxaC_10g07723	RLK-Pelle_DLSV
	FxaC_10g16080	RLK-Pelle_DLSV		FxaC_10g07724	RLK-Pelle_DLSV
	FxaC_10g16120	RLK-Pelle_DLSV		FxaC_10g07725	RLK-Pelle_DLSV
	FxaC_10g16370	RLK-Pelle_DLSV		FxaC_10g07726	RLK-Pelle_DLSV
	FxaC_10g16380	RLK-Pelle_DLSV		FxaC_10g07790	RLK-Pelle_DLSV
	FxaC_10g16710	RLK-Pelle_DLSV		FxaC_10g07830	RLK-Pelle_DLSV
	FxaC_10g17270	RLK-Pelle_DLSV		FxaC_10g07840	RLK-Pelle_DLSV
	FxaC_10g17300	RLK-Pelle_DLSV		FxaC_10g07850	RLK-Pelle_DLSV
	FxaC_10g17350	RLK-Pelle_DLSV		FxaC_10g07851	RLK-Pelle_DLSV
	FxaC_10g17380	RLK-Pelle_DLSV		FxaC_10g08010	RLK-Pelle_DLSV
	FxaC_10g17550	RLK-Pelle_DLSV		FxaC_10g08011	RLK-Pelle_DLSV
	FxaC_10g18830	RLK-Pelle_DLSV		FxaC_10g08012	RLK-Pelle_DLSV
	FxaC_10g18840	RLK-Pelle_DLSV		FxaC_10g16060	RLK-Pelle_DLSV
	FxaC_10g18870	RLK-Pelle_DLSV		FxaC_10g16061	RLK-Pelle_DLSV
	FxaC_10g18910	RLK-Pelle_DLSV		FxaC_10g16071	RLK-Pelle_DLSV
	FxaC_10g18920	RLK-Pelle_DLSV		FxaC_10g16080	RLK-Pelle_DLSV
	FxaC_10g19410	RLK-Pelle_DLSV		FxaC_10g16120	RLK-Pelle_DLSV
	FxaC_10g19450	RLK-Pelle_DLSV		FxaC_10g16380	RLK-Pelle_DLSV
	FxaC_10g21350	RLK-Pelle_DLSV		FxaC_10g16710	RLK-Pelle_DLSV
	FxaC_10g23160	RLK-Pelle_DLSV		FxaC_10g17270	RLK-Pelle_DLSV
	FxaC_10g23180	RLK-Pelle_DLSV		FxaC_10g17300	RLK-Pelle_DLSV
	FxaC_10g23210	RLK-Pelle_DLSV		FxaC_10g17350	RLK-Pelle_DLSV
	FxaC_10g23240	RLK-Pelle_DLSV		FxaC_10g17380	RLK-Pelle_DLSV
	FxaC_10g23290	RLK-Pelle_DLSV		FxaC_10g17550	RLK-Pelle_DLSV
	FxaC_10g23330	RLK-Pelle_DLSV		FxaC_10g18830	RLK-Pelle_DLSV
	FxaC_10g23350	RLK-Pelle_DLSV		FxaC_10g18840	RLK-Pelle_DLSV
	FxaC_10g36820	RLK-Pelle_DLSV		FxaC_10g18870	RLK-Pelle_DLSV
	FxaC_10g46540	RLK-Pelle_DLSV		FxaC_10g18920	RLK-Pelle_DLSV
	FxaC_11g00010	RLK-Pelle_DLSV		FxaC_10g19410	RLK-Pelle_DLSV
	FxaC_11g00020	RLK-Pelle_DLSV		FxaC_10g19450	RLK-Pelle_DLSV
	FxaC_11g00030	RLK-Pelle_DLSV		FxaC_10g21350	RLK-Pelle_DLSV
	FxaC_11g00070	RLK-Pelle_DLSV		FxaC_10g23160	RLK-Pelle_DLSV
	FxaC_11g00090	RLK-Pelle_DLSV		FxaC_10g23180	RLK-Pelle_DLSV
	FxaC_11g00100	RLK-Pelle_DLSV		FxaC_10g23210	RLK-Pelle_DLSV
	FxaC_11g00120	RLK-Pelle_DLSV		FxaC_10g23240	RLK-Pelle_DLSV
	FxaC_11g00180	RLK-Pelle_DLSV		FxaC_10g23290	RLK-Pelle_DLSV
	FxaC_11g00200	RLK-Pelle_DLSV		FxaC_10g23330	RLK-Pelle_DLSV
	FxaC_11g00250	RLK-Pelle_DLSV		FxaC_10g23350	RLK-Pelle_DLSV
	FxaC_11g00260	RLK-Pelle_DLSV		FxaC_10g36820	RLK-Pelle_DLSV
	FxaC_11g00270	RLK-Pelle_DLSV		FxaC_10g37941	RLK-Pelle_DLSV
	FxaC_11g00310	RLK-Pelle_DLSV		FxaC_10g46540	RLK-Pelle_DLSV
	FxaC_11g00360	RLK-Pelle_DLSV		FxaC_11g00010	RLK-Pelle_DLSV
	FxaC_11g00370	RLK-Pelle_DLSV		FxaC_11g00020	RLK-Pelle_DLSV
	FxaC_11g00390	RLK-Pelle_DLSV		FxaC_11g00030	RLK-Pelle_DLSV
	FxaC_11g01840	RLK-Pelle_DLSV		FxaC_11g00090	RLK-Pelle_DLSV
	FxaC_11g03490	RLK-Pelle_DLSV		FxaC_11g00100	RLK-Pelle_DLSV
	FxaC_11g04350	RLK-Pelle_DLSV		FxaC_11g00120	RLK-Pelle_DLSV
	FxaC_11g04360	RLK-Pelle_DLSV		FxaC_11g00200	RLK-Pelle_DLSV
	FxaC_11g04410	RLK-Pelle_DLSV		FxaC_11g00250	RLK-Pelle_DLSV
	FxaC_11g04470	RLK-Pelle_DLSV		FxaC_11g00260	RLK-Pelle_DLSV
	FxaC_11g04490	RLK-Pelle_DLSV		FxaC_11g00270	RLK-Pelle_DLSV
	FxaC_11g04510	RLK-Pelle_DLSV		FxaC_11g00271	RLK-Pelle_DLSV
	FxaC_11g10800	RLK-Pelle_DLSV		FxaC_11g00311	RLK-Pelle_DLSV
	FxaC_11g10810	RLK-Pelle_DLSV		FxaC_11g00312	RLK-Pelle_DLSV
	FxaC_11g10860	RLK-Pelle_DLSV		FxaC_11g00360	RLK-Pelle_DLSV
	FxaC_11g13960	RLK-Pelle_DLSV		FxaC_11g00361	RLK-Pelle_DLSV
	FxaC_11g14200	RLK-Pelle_DLSV		FxaC_11g00390	RLK-Pelle_DLSV
	FxaC_11g14210	RLK-Pelle_DLSV		FxaC_11g01840	RLK-Pelle_DLSV
	FxaC_11g14220	RLK-Pelle_DLSV		FxaC_11g03490	RLK-Pelle_DLSV
	FxaC_11g14230	RLK-Pelle_DLSV		FxaC_11g04350	RLK-Pelle_DLSV
	FxaC_11g14240	RLK-Pelle_DLSV		FxaC_11g04360	RLK-Pelle_DLSV
	FxaC_11g14250	RLK-Pelle_DLSV		FxaC_11g04410	RLK-Pelle_DLSV
	FxaC_11g14260	RLK-Pelle_DLSV		FxaC_11g04470	RLK-Pelle_DLSV
	FxaC_11g14290	RLK-Pelle_DLSV		FxaC_11g04490	RLK-Pelle_DLSV
	FxaC_11g14570	RLK-Pelle_DLSV		FxaC_11g04510	RLK-Pelle_DLSV
	FxaC_11g14820	RLK-Pelle_DLSV		FxaC_11g08292	RLK-Pelle_DLSV
	FxaC_11g15070	RLK-Pelle_DLSV		FxaC_11g10810	RLK-Pelle_DLSV
	FxaC_11g15180	RLK-Pelle_DLSV		FxaC_11g10860	RLK-Pelle_DLSV
	FxaC_11g16580	RLK-Pelle_DLSV		FxaC_11g13960	RLK-Pelle_DLSV
	FxaC_11g16600	RLK-Pelle_DLSV		FxaC_11g14200	RLK-Pelle_DLSV
	FxaC_11g17400	RLK-Pelle_DLSV		FxaC_11g14210	RLK-Pelle_DLSV
	FxaC_11g20760	RLK-Pelle_DLSV		FxaC_11g14220	RLK-Pelle_DLSV
	FxaC_11g20770	RLK-Pelle_DLSV		FxaC_11g14230	RLK-Pelle_DLSV
	FxaC_11g20830	RLK-Pelle_DLSV		FxaC_11g14240	RLK-Pelle_DLSV
	FxaC_11g20900	RLK-Pelle_DLSV		FxaC_11g14250	RLK-Pelle_DLSV
	FxaC_11g20910	RLK-Pelle_DLSV		FxaC_11g14260	RLK-Pelle_DLSV
	FxaC_11g20960	RLK-Pelle_DLSV		FxaC_11g14290	RLK-Pelle_DLSV
	FxaC_12g27670	RLK-Pelle_DLSV		FxaC_11g14570	RLK-Pelle_DLSV
	FxaC_12g27680	RLK-Pelle_DLSV		FxaC_11g14820	RLK-Pelle_DLSV
	FxaC_12g27700	RLK-Pelle_DLSV		FxaC_11g15070	RLK-Pelle_DLSV
	FxaC_12g27840	RLK-Pelle_DLSV		FxaC_11g15180	RLK-Pelle_DLSV
	FxaC_12g29550	RLK-Pelle_DLSV		FxaC_11g16580	RLK-Pelle_DLSV
	FxaC_12g29560	RLK-Pelle_DLSV		FxaC_11g16600	RLK-Pelle_DLSV
	FxaC_12g31350	RLK-Pelle_DLSV		FxaC_11g17400	RLK-Pelle_DLSV
	FxaC_12g32150	RLK-Pelle_DLSV		FxaC_11g20760	RLK-Pelle_DLSV
	FxaC_12g32170	RLK-Pelle_DLSV		FxaC_11g20770	RLK-Pelle_DLSV
	FxaC_12g34140	RLK-Pelle_DLSV		FxaC_11g20830	RLK-Pelle_DLSV
	FxaC_12g34290	RLK-Pelle_DLSV		FxaC_11g20900	RLK-Pelle_DLSV
	FxaC_12g34540	RLK-Pelle_DLSV		FxaC_11g20910	RLK-Pelle_DLSV
	FxaC_12g34600	RLK-Pelle_DLSV		FxaC_11g20960	RLK-Pelle_DLSV
	FxaC_12g34930	RLK-Pelle_DLSV		FxaC_11g33710	RLK-Pelle_DLSV
	FxaC_12g35060	RLK-Pelle_DLSV		FxaC_11g33711	RLK-Pelle_DLSV
	FxaC_12g35360	RLK-Pelle_DLSV		FxaC_12g13120	RLK-Pelle_DLSV
	FxaC_12g43150	RLK-Pelle_DLSV		FxaC_12g27680	RLK-Pelle_DLSV
	FxaC_12g43160	RLK-Pelle_DLSV		FxaC_12g27700	RLK-Pelle_DLSV
	FxaC_12g43210	RLK-Pelle_DLSV		FxaC_12g27840	RLK-Pelle_DLSV
	FxaC_12g43220	RLK-Pelle_DLSV		FxaC_12g29550	RLK-Pelle_DLSV
	FxaC_12g43260	RLK-Pelle_DLSV		FxaC_12g29560	RLK-Pelle_DLSV
	FxaC_12g45280	RLK-Pelle_DLSV		FxaC_12g31350	RLK-Pelle_DLSV
	FxaC_12g47020	RLK-Pelle_DLSV		FxaC_12g32150	RLK-Pelle_DLSV
	FxaC_12g47070	RLK-Pelle_DLSV		FxaC_12g32151	RLK-Pelle_DLSV
	FxaC_12g47090	RLK-Pelle_DLSV		FxaC_12g32170	RLK-Pelle_DLSV
	FxaC_12g47120	RLK-Pelle_DLSV		FxaC_12g34140	RLK-Pelle_DLSV
	FxaC_12g47150	RLK-Pelle_DLSV		FxaC_12g34540	RLK-Pelle_DLSV
	FxaC_12g47160	RLK-Pelle_DLSV		FxaC_12g34600	RLK-Pelle_DLSV
	FxaC_12g47200	RLK-Pelle_DLSV		FxaC_12g34930	RLK-Pelle_DLSV
	FxaC_12g47220	RLK-Pelle_DLSV		FxaC_12g35060	RLK-Pelle_DLSV
	FxaC_12g47240	RLK-Pelle_DLSV		FxaC_12g35360	RLK-Pelle_DLSV
	FxaC_12g47300	RLK-Pelle_DLSV		FxaC_12g43150	RLK-Pelle_DLSV
	FxaC_12g47880	RLK-Pelle_DLSV		FxaC_12g43210	RLK-Pelle_DLSV
	FxaC_12g47920	RLK-Pelle_DLSV		FxaC_12g43220	RLK-Pelle_DLSV
	FxaC_12g47930	RLK-Pelle_DLSV		FxaC_12g43260	RLK-Pelle_DLSV
	FxaC_12g47960	RLK-Pelle_DLSV		FxaC_12g43261	RLK-Pelle_DLSV
	FxaC_12g47970	RLK-Pelle_DLSV		FxaC_12g45280	RLK-Pelle_DLSV
	FxaC_12g48010	RLK-Pelle_DLSV		FxaC_12g47020	RLK-Pelle_DLSV
	FxaC_13g18760	RLK-Pelle_DLSV		FxaC_12g47090	RLK-Pelle_DLSV
	FxaC_13g18990	RLK-Pelle_DLSV		FxaC_12g47120	RLK-Pelle_DLSV
	FxaC_13g19160	RLK-Pelle_DLSV		FxaC_12g47150	RLK-Pelle_DLSV
	FxaC_13g48000	RLK-Pelle_DLSV		FxaC_12g47160	RLK-Pelle_DLSV
	FxaC_13g54710	RLK-Pelle_DLSV		FxaC_12g47200	RLK-Pelle_DLSV
	FxaC_14g03700	RLK-Pelle_DLSV		FxaC_12g47201	RLK-Pelle_DLSV
	FxaC_14g11680	RLK-Pelle_DLSV		FxaC_12g47220	RLK-Pelle_DLSV
	FxaC_14g11700	RLK-Pelle_DLSV		FxaC_12g47300	RLK-Pelle_DLSV
	FxaC_14g37010	RLK-Pelle_DLSV		FxaC_12g47880	RLK-Pelle_DLSV
	FxaC_15g03410	RLK-Pelle_DLSV		FxaC_12g47920	RLK-Pelle_DLSV
	FxaC_15g12530	RLK-Pelle_DLSV		FxaC_12g47930	RLK-Pelle_DLSV
	FxaC_15g39220	RLK-Pelle_DLSV		FxaC_12g47960	RLK-Pelle_DLSV
	FxaC_15g39940	RLK-Pelle_DLSV		FxaC_12g47970	RLK-Pelle_DLSV
	FxaC_16g01150	RLK-Pelle_DLSV		FxaC_12g48010	RLK-Pelle_DLSV
	FxaC_16g01320	RLK-Pelle_DLSV		FxaC_12g48011	RLK-Pelle_DLSV
	FxaC_16g01900	RLK-Pelle_DLSV		FxaC_13g03630	RLK-Pelle_DLSV
	FxaC_16g06330	RLK-Pelle_DLSV		FxaC_13g18760	RLK-Pelle_DLSV
	FxaC_16g20360	RLK-Pelle_DLSV		FxaC_13g18761	RLK-Pelle_DLSV
	FxaC_16g28690	RLK-Pelle_DLSV		FxaC_13g18990	RLK-Pelle_DLSV
	FxaC_17g04620	RLK-Pelle_DLSV		FxaC_13g19160	RLK-Pelle_DLSV
	FxaC_17g12860	RLK-Pelle_DLSV		FxaC_13g19161	RLK-Pelle_DLSV
	FxaC_17g16270	RLK-Pelle_DLSV		FxaC_13g48000	RLK-Pelle_DLSV
	FxaC_18g10820	RLK-Pelle_DLSV		FxaC_13g54710	RLK-Pelle_DLSV
	FxaC_18g34290	RLK-Pelle_DLSV		FxaC_14g03700	RLK-Pelle_DLSV
	FxaC_18g40630	RLK-Pelle_DLSV		FxaC_14g11680	RLK-Pelle_DLSV
	FxaC_19g06320	RLK-Pelle_DLSV		FxaC_14g11700	RLK-Pelle_DLSV
	FxaC_19g11920	RLK-Pelle_DLSV		FxaC_15g03410	RLK-Pelle_DLSV
	FxaC_19g32840	RLK-Pelle_DLSV		FxaC_15g12530	RLK-Pelle_DLSV
	FxaC_1g01670	RLK-Pelle_DLSV		FxaC_15g33401	RLK-Pelle_DLSV
	FxaC_1g02770	RLK-Pelle_DLSV		FxaC_15g39940	RLK-Pelle_DLSV
	FxaC_1g05460	RLK-Pelle_DLSV		FxaC_16g01150	RLK-Pelle_DLSV
	FxaC_1g05470	RLK-Pelle_DLSV		FxaC_16g01320	RLK-Pelle_DLSV
	FxaC_1g05500	RLK-Pelle_DLSV		FxaC_16g20360	RLK-Pelle_DLSV
	FxaC_1g05520	RLK-Pelle_DLSV		FxaC_16g28690	RLK-Pelle_DLSV
	FxaC_1g12230	RLK-Pelle_DLSV		FxaC_17g04620	RLK-Pelle_DLSV
	FxaC_1g34750	RLK-Pelle_DLSV		FxaC_17g07880	RLK-Pelle_DLSV
	FxaC_20g12570	RLK-Pelle_DLSV		FxaC_17g12860	RLK-Pelle_DLSV
	FxaC_21g00050	RLK-Pelle_DLSV		FxaC_17g16270	RLK-Pelle_DLSV
	FxaC_21g04850	RLK-Pelle_DLSV		FxaC_18g10820	RLK-Pelle_DLSV
	FxaC_21g13140	RLK-Pelle_DLSV		FxaC_18g34291	RLK-Pelle_DLSV
	FxaC_21g13160	RLK-Pelle_DLSV		FxaC_18g40630	RLK-Pelle_DLSV
	FxaC_21g13190	RLK-Pelle_DLSV		FxaC_19g06320	RLK-Pelle_DLSV
	FxaC_21g13200	RLK-Pelle_DLSV		FxaC_19g11920	RLK-Pelle_DLSV
	FxaC_21g20420	RLK-Pelle_DLSV		FxaC_19g32840	RLK-Pelle_DLSV
	FxaC_21g42890	RLK-Pelle_DLSV		FxaC_1g01670	RLK-Pelle_DLSV
	FxaC_21g42900	RLK-Pelle_DLSV		FxaC_1g02770	RLK-Pelle_DLSV
	FxaC_21g49750	RLK-Pelle_DLSV		FxaC_1g05520	RLK-Pelle_DLSV
	FxaC_21g54910	RLK-Pelle_DLSV		FxaC_1g12230	RLK-Pelle_DLSV
	FxaC_21g55320	RLK-Pelle_DLSV		FxaC_1g34750	RLK-Pelle_DLSV
	FxaC_21g56540	RLK-Pelle_DLSV		FxaC_1g34751	RLK-Pelle_DLSV
	FxaC_21g69950	RLK-Pelle_DLSV		FxaC_20g12570	RLK-Pelle_DLSV
	FxaC_21g69960	RLK-Pelle_DLSV		FxaC_21g00030	RLK-Pelle_DLSV
	FxaC_22g03710	RLK-Pelle_DLSV		FxaC_21g00031	RLK-Pelle_DLSV
	FxaC_22g03720	RLK-Pelle_DLSV		FxaC_21g04850	RLK-Pelle_DLSV
	FxaC_22g03740	RLK-Pelle_DLSV		FxaC_21g13140	RLK-Pelle_DLSV
	FxaC_22g10900	RLK-Pelle_DLSV		FxaC_21g13141	RLK-Pelle_DLSV
	FxaC_22g10910	RLK-Pelle_DLSV		FxaC_21g13160	RLK-Pelle_DLSV
	FxaC_22g10920	RLK-Pelle_DLSV		FxaC_21g13190	RLK-Pelle_DLSV
	FxaC_22g10940	RLK-Pelle_DLSV		FxaC_21g13200	RLK-Pelle_DLSV
	FxaC_22g10960	RLK-Pelle_DLSV		FxaC_21g20421	RLK-Pelle_DLSV
	FxaC_22g10970	RLK-Pelle_DLSV		FxaC_21g42890	RLK-Pelle_DLSV
	FxaC_22g10980	RLK-Pelle_DLSV		FxaC_21g49750	RLK-Pelle_DLSV
	FxaC_22g10990	RLK-Pelle_DLSV		FxaC_21g54910	RLK-Pelle_DLSV
	FxaC_22g11000	RLK-Pelle_DLSV		FxaC_21g55330	RLK-Pelle_DLSV
	FxaC_22g11010	RLK-Pelle_DLSV		FxaC_21g56550	RLK-Pelle_DLSV
	FxaC_22g11040	RLK-Pelle_DLSV		FxaC_21g69950	RLK-Pelle_DLSV
	FxaC_22g11050	RLK-Pelle_DLSV		FxaC_21g69960	RLK-Pelle_DLSV
	FxaC_22g25230	RLK-Pelle_DLSV		FxaC_22g03710	RLK-Pelle_DLSV
	FxaC_22g38720	RLK-Pelle_DLSV		FxaC_22g03740	RLK-Pelle_DLSV
	FxaC_22g41310	RLK-Pelle_DLSV		FxaC_22g10900	RLK-Pelle_DLSV
	FxaC_22g45140	RLK-Pelle_DLSV		FxaC_22g10910	RLK-Pelle_DLSV
	FxaC_22g51290	RLK-Pelle_DLSV		FxaC_22g10911	RLK-Pelle_DLSV
	FxaC_22g56260	RLK-Pelle_DLSV		FxaC_22g10920	RLK-Pelle_DLSV
	FxaC_22g56370	RLK-Pelle_DLSV		FxaC_22g10940	RLK-Pelle_DLSV
	FxaC_23g00500	RLK-Pelle_DLSV		FxaC_22g10951	RLK-Pelle_DLSV
	FxaC_23g26490	RLK-Pelle_DLSV		FxaC_22g10960	RLK-Pelle_DLSV
	FxaC_23g31290	RLK-Pelle_DLSV		FxaC_22g10970	RLK-Pelle_DLSV
	FxaC_23g36830	RLK-Pelle_DLSV		FxaC_22g10990	RLK-Pelle_DLSV
	FxaC_23g48160	RLK-Pelle_DLSV		FxaC_22g11000	RLK-Pelle_DLSV
	FxaC_23g55540	RLK-Pelle_DLSV		FxaC_22g11040	RLK-Pelle_DLSV
	FxaC_23g55550	RLK-Pelle_DLSV		FxaC_22g11050	RLK-Pelle_DLSV
	FxaC_23g55560	RLK-Pelle_DLSV		FxaC_22g25230	RLK-Pelle_DLSV
	FxaC_24g01720	RLK-Pelle_DLSV		FxaC_22g41310	RLK-Pelle_DLSV
	FxaC_24g02280	RLK-Pelle_DLSV		FxaC_22g45140	RLK-Pelle_DLSV
	FxaC_24g16140	RLK-Pelle_DLSV		FxaC_22g51290	RLK-Pelle_DLSV
	FxaC_24g17060	RLK-Pelle_DLSV		FxaC_22g56260	RLK-Pelle_DLSV
	FxaC_24g20770	RLK-Pelle_DLSV		FxaC_22g56370	RLK-Pelle_DLSV
	FxaC_24g26940	RLK-Pelle_DLSV		FxaC_23g00501	RLK-Pelle_DLSV
	FxaC_24g39690	RLK-Pelle_DLSV		FxaC_23g26490	RLK-Pelle_DLSV
	FxaC_24g46550	RLK-Pelle_DLSV		FxaC_23g31290	RLK-Pelle_DLSV
	FxaC_24g48700	RLK-Pelle_DLSV		FxaC_23g36830	RLK-Pelle_DLSV
	FxaC_24g52840	RLK-Pelle_DLSV		FxaC_23g48160	RLK-Pelle_DLSV
	FxaC_24g52860	RLK-Pelle_DLSV		FxaC_23g55540	RLK-Pelle_DLSV
	FxaC_24g52930	RLK-Pelle_DLSV		FxaC_23g55550	RLK-Pelle_DLSV
	FxaC_24g52970	RLK-Pelle_DLSV		FxaC_23g55560	RLK-Pelle_DLSV
	FxaC_24g53080	RLK-Pelle_DLSV		FxaC_24g01720	RLK-Pelle_DLSV
	FxaC_24g53140	RLK-Pelle_DLSV		FxaC_24g02280	RLK-Pelle_DLSV
	FxaC_24g53150	RLK-Pelle_DLSV		FxaC_24g17060	RLK-Pelle_DLSV
	FxaC_25g37730	RLK-Pelle_DLSV		FxaC_24g20770	RLK-Pelle_DLSV
	FxaC_26g17830	RLK-Pelle_DLSV		FxaC_24g26940	RLK-Pelle_DLSV
	FxaC_27g31850	RLK-Pelle_DLSV		FxaC_24g39690	RLK-Pelle_DLSV
	FxaC_27g31870	RLK-Pelle_DLSV		FxaC_24g46550	RLK-Pelle_DLSV
	FxaC_27g35810	RLK-Pelle_DLSV		FxaC_24g52840	RLK-Pelle_DLSV
	FxaC_27g35870	RLK-Pelle_DLSV		FxaC_24g52930	RLK-Pelle_DLSV
	FxaC_27g41480	RLK-Pelle_DLSV		FxaC_24g52970	RLK-Pelle_DLSV
	FxaC_27g50820	RLK-Pelle_DLSV		FxaC_24g52971	RLK-Pelle_DLSV
	FxaC_28g15400	RLK-Pelle_DLSV		FxaC_24g53080	RLK-Pelle_DLSV
	FxaC_28g16730	RLK-Pelle_DLSV		FxaC_24g53140	RLK-Pelle_DLSV
	FxaC_2g06920	RLK-Pelle_DLSV		FxaC_24g53150	RLK-Pelle_DLSV
	FxaC_2g07950	RLK-Pelle_DLSV		FxaC_24g53160	RLK-Pelle_DLSV
	FxaC_2g12150	RLK-Pelle_DLSV		FxaC_25g37730	RLK-Pelle_DLSV
	FxaC_2g12170	RLK-Pelle_DLSV		FxaC_26g17830	RLK-Pelle_DLSV
	FxaC_2g20550	RLK-Pelle_DLSV		FxaC_27g31850	RLK-Pelle_DLSV
	FxaC_2g28390	RLK-Pelle_DLSV		FxaC_27g31870	RLK-Pelle_DLSV
	FxaC_3g01780	RLK-Pelle_DLSV		FxaC_27g35810	RLK-Pelle_DLSV
	FxaC_3g03900	RLK-Pelle_DLSV		FxaC_27g35870	RLK-Pelle_DLSV
	FxaC_3g04980	RLK-Pelle_DLSV		FxaC_27g41480	RLK-Pelle_DLSV
	FxaC_3g12250	RLK-Pelle_DLSV		FxaC_27g50820	RLK-Pelle_DLSV
	FxaC_4g38600	RLK-Pelle_DLSV		FxaC_28g15400	RLK-Pelle_DLSV
	FxaC_5g05060	RLK-Pelle_DLSV		FxaC_28g16730	RLK-Pelle_DLSV
	FxaC_5g05070	RLK-Pelle_DLSV		FxaC_2g06920	RLK-Pelle_DLSV
	FxaC_5g05080	RLK-Pelle_DLSV		FxaC_2g07950	RLK-Pelle_DLSV
	FxaC_5g05090	RLK-Pelle_DLSV		FxaC_2g10410	RLK-Pelle_DLSV
	FxaC_5g05120	RLK-Pelle_DLSV		FxaC_2g12150	RLK-Pelle_DLSV
	FxaC_5g05140	RLK-Pelle_DLSV		FxaC_2g21921	RLK-Pelle_DLSV
	FxaC_5g05500	RLK-Pelle_DLSV		FxaC_2g28390	RLK-Pelle_DLSV
	FxaC_5g05570	RLK-Pelle_DLSV		FxaC_3g01781	RLK-Pelle_DLSV
	FxaC_5g05580	RLK-Pelle_DLSV		FxaC_3g03900	RLK-Pelle_DLSV
	FxaC_6g34750	RLK-Pelle_DLSV		FxaC_3g04980	RLK-Pelle_DLSV
	FxaC_6g34780	RLK-Pelle_DLSV		FxaC_3g12250	RLK-Pelle_DLSV
	FxaC_6g34860	RLK-Pelle_DLSV		FxaC_3g17851	RLK-Pelle_DLSV
	FxaC_6g35230	RLK-Pelle_DLSV		FxaC_4g38600	RLK-Pelle_DLSV
	FxaC_6g35240	RLK-Pelle_DLSV		FxaC_5g05060	RLK-Pelle_DLSV
	FxaC_6g35270	RLK-Pelle_DLSV		FxaC_5g05070	RLK-Pelle_DLSV
	FxaC_7g24610	RLK-Pelle_DLSV		FxaC_5g05080	RLK-Pelle_DLSV
	FxaC_7g30770	RLK-Pelle_DLSV		FxaC_5g05090	RLK-Pelle_DLSV
	FxaC_7g30780	RLK-Pelle_DLSV		FxaC_5g05120	RLK-Pelle_DLSV
	FxaC_7g30810	RLK-Pelle_DLSV		FxaC_5g05140	RLK-Pelle_DLSV
	FxaC_7g31310	RLK-Pelle_DLSV		FxaC_5g05570	RLK-Pelle_DLSV
	FxaC_7g31340	RLK-Pelle_DLSV		FxaC_5g05580	RLK-Pelle_DLSV
	FxaC_9g03300	RLK-Pelle_DLSV		FxaC_5g05581	RLK-Pelle_DLSV
	FxaC_9g05830	RLK-Pelle_DLSV		FxaC_5g05582	RLK-Pelle_DLSV
	FxaC_9g11360	RLK-Pelle_DLSV		FxaC_5g05583	RLK-Pelle_DLSV
	FxaC_9g31690	RLK-Pelle_DLSV		FxaC_6g34750	RLK-Pelle_DLSV
	FxaC_9g31710	RLK-Pelle_DLSV		FxaC_6g34780	RLK-Pelle_DLSV
	FxaC_9g31760	RLK-Pelle_DLSV		FxaC_6g34860	RLK-Pelle_DLSV
	FxaC_9g31820	RLK-Pelle_DLSV		FxaC_6g35230	RLK-Pelle_DLSV
	FxaC_9g31830	RLK-Pelle_DLSV		FxaC_6g35240	RLK-Pelle_DLSV
	FxaC_9g31880	RLK-Pelle_DLSV		FxaC_6g35270	RLK-Pelle_DLSV
	FxaC_9g31920	RLK-Pelle_DLSV		FxaC_7g24610	RLK-Pelle_DLSV
	FxaC_9g33360	RLK-Pelle_DLSV		FxaC_7g30770	RLK-Pelle_DLSV
	FxaC_9g34090	RLK-Pelle_DLSV		FxaC_7g30780	RLK-Pelle_DLSV
	FxaC_9g34100	RLK-Pelle_DLSV		FxaC_7g30810	RLK-Pelle_DLSV
	FxaC_9g36120	RLK-Pelle_DLSV		FxaC_7g31310	RLK-Pelle_DLSV
	FxaC_9g36860	RLK-Pelle_DLSV		FxaC_7g31340	RLK-Pelle_DLSV
	FxaC_9g36870	RLK-Pelle_DLSV		FxaC_9g03300	RLK-Pelle_DLSV
	FxaC_9g36990	RLK-Pelle_DLSV		FxaC_9g05830	RLK-Pelle_DLSV
	FxaC_9g37010	RLK-Pelle_DLSV		FxaC_9g11360	RLK-Pelle_DLSV
	FxaC_9g37020	RLK-Pelle_DLSV		FxaC_9g16881	RLK-Pelle_DLSV
	FxaC_9g38840	RLK-Pelle_DLSV		FxaC_9g31690	RLK-Pelle_DLSV
	FxaC_9g38980	RLK-Pelle_DLSV		FxaC_9g31710	RLK-Pelle_DLSV
	FxaC_9g39110	RLK-Pelle_DLSV		FxaC_9g31711	RLK-Pelle_DLSV
	FxaC_9g39500	RLK-Pelle_DLSV		FxaC_9g31760	RLK-Pelle_DLSV
	FxaC_9g39870	RLK-Pelle_DLSV		FxaC_9g31800	RLK-Pelle_DLSV
	FxaC_9g40110	RLK-Pelle_DLSV		FxaC_9g31830	RLK-Pelle_DLSV
	FxaC_9g40120	RLK-Pelle_DLSV		FxaC_9g31880	RLK-Pelle_DLSV
	FxaC_9g40140	RLK-Pelle_DLSV		FxaC_9g31920	RLK-Pelle_DLSV
	FxaC_9g40150	RLK-Pelle_DLSV		FxaC_9g33360	RLK-Pelle_DLSV
	FxaC_9g40160	RLK-Pelle_DLSV		FxaC_9g34100	RLK-Pelle_DLSV
	FxaC_9g40360	RLK-Pelle_DLSV		FxaC_9g36120	RLK-Pelle_DLSV
	FxaC_9g44510	RLK-Pelle_DLSV		FxaC_9g36860	RLK-Pelle_DLSV
	FxaC_9g47770	RLK-Pelle_DLSV		FxaC_9g36870	RLK-Pelle_DLSV
	FxaC_9g47800	RLK-Pelle_DLSV		FxaC_9g36990	RLK-Pelle_DLSV
	FxaC_9g50190	RLK-Pelle_DLSV		FxaC_9g37010	RLK-Pelle_DLSV
	FxaC_9g51750	RLK-Pelle_DLSV		FxaC_9g37011	RLK-Pelle_DLSV
	FxaC_9g51760	RLK-Pelle_DLSV		FxaC_9g37020	RLK-Pelle_DLSV
	FxaC_9g51790	RLK-Pelle_DLSV		FxaC_9g38840	RLK-Pelle_DLSV
	FxaC_9g51840	RLK-Pelle_DLSV		FxaC_9g39110	RLK-Pelle_DLSV
	FxaC_9g51850	RLK-Pelle_DLSV		FxaC_9g39501	RLK-Pelle_DLSV
	FxaC_9g51860	RLK-Pelle_DLSV		FxaC_9g39870	RLK-Pelle_DLSV
	FxaC_9g51910	RLK-Pelle_DLSV		FxaC_9g40110	RLK-Pelle_DLSV
	FxaC_9g51920	RLK-Pelle_DLSV		FxaC_9g40111	RLK-Pelle_DLSV
	FxaC_9g51950	RLK-Pelle_DLSV		FxaC_9g40120	RLK-Pelle_DLSV
	FxaC_9g51980	RLK-Pelle_DLSV		FxaC_9g40140	RLK-Pelle_DLSV
	FxaC_9g52020	RLK-Pelle_DLSV		FxaC_9g40150	RLK-Pelle_DLSV
	FxaC_9g52030	RLK-Pelle_DLSV		FxaC_9g40160	RLK-Pelle_DLSV
	FxaC_9g52070	RLK-Pelle_DLSV		FxaC_9g40360	RLK-Pelle_DLSV
	FxaC_9g52090	RLK-Pelle_DLSV		FxaC_9g44510	RLK-Pelle_DLSV
	FxaC_9g52150	RLK-Pelle_DLSV		FxaC_9g47771	RLK-Pelle_DLSV
	FxaC_9g52160	RLK-Pelle_DLSV		FxaC_9g47772	RLK-Pelle_DLSV
	FxaC_9g52180	RLK-Pelle_DLSV		FxaC_9g47773	RLK-Pelle_DLSV
	FxaC_9g52200	RLK-Pelle_DLSV		FxaC_9g47800	RLK-Pelle_DLSV
	FxaC_9g52220	RLK-Pelle_DLSV		FxaC_9g48680	RLK-Pelle_DLSV
	FxaC_8g29510	RLK-Pelle_DSLV		FxaC_9g50190	RLK-Pelle_DLSV
	FxaC_1g07810	RLK-Pelle_Extensin		FxaC_9g51750	RLK-Pelle_DLSV
	FxaC_1g34060	RLK-Pelle_Extensin		FxaC_9g51751	RLK-Pelle_DLSV
	FxaC_21g27050	RLK-Pelle_Extensin		FxaC_9g51760	RLK-Pelle_DLSV
	FxaC_21g34620	RLK-Pelle_Extensin		FxaC_9g51761	RLK-Pelle_DLSV
	FxaC_21g64050	RLK-Pelle_Extensin		FxaC_9g51790	RLK-Pelle_DLSV
	FxaC_21g65300	RLK-Pelle_Extensin		FxaC_9g51791	RLK-Pelle_DLSV
	FxaC_22g23080	RLK-Pelle_Extensin		FxaC_9g51850	RLK-Pelle_DLSV
	FxaC_22g29910	RLK-Pelle_Extensin		FxaC_9g51860	RLK-Pelle_DLSV
	FxaC_22g63110	RLK-Pelle_Extensin		FxaC_9g51910	RLK-Pelle_DLSV
	FxaC_22g69730	RLK-Pelle_Extensin		FxaC_9g51920	RLK-Pelle_DLSV
	FxaC_23g05430	RLK-Pelle_Extensin		FxaC_9g51950	RLK-Pelle_DLSV
	FxaC_23g12060	RLK-Pelle_Extensin		FxaC_9g51951	RLK-Pelle_DLSV
	FxaC_23g29030	RLK-Pelle_Extensin		FxaC_9g52020	RLK-Pelle_DLSV
	FxaC_24g09500	RLK-Pelle_Extensin		FxaC_9g52030	RLK-Pelle_DLSV
	FxaC_24g35360	RLK-Pelle_Extensin		FxaC_9g52031	RLK-Pelle_DLSV
	FxaC_2g04320	RLK-Pelle_Extensin		FxaC_9g52070	RLK-Pelle_DLSV
	FxaC_2g12470	RLK-Pelle_Extensin		FxaC_9g52071	RLK-Pelle_DLSV
	FxaC_2g38230	RLK-Pelle_Extensin		FxaC_9g52090	RLK-Pelle_DLSV
	FxaC_2g38250	RLK-Pelle_Extensin		FxaC_9g52160	RLK-Pelle_DLSV
	FxaC_3g07580	RLK-Pelle_Extensin		FxaC_9g52200	RLK-Pelle_DLSV
	FxaC_3g34270	RLK-Pelle_Extensin		FxaC_9g52220	RLK-Pelle_DLSV
	FxaC_4g01620	RLK-Pelle_Extensin		FxaC_1g07810	RLK-Pelle_Extensin
	FxaC_4g01650	RLK-Pelle_Extensin		FxaC_1g34040	RLK-Pelle_Extensin
	FxaC_4g07090	RLK-Pelle_Extensin		FxaC_1g34060	RLK-Pelle_Extensin
	FxaC_4g33040	RLK-Pelle_Extensin		FxaC_21g27050	RLK-Pelle_Extensin
	FxaC_5g16570	RLK-Pelle_Extensin		FxaC_21g34620	RLK-Pelle_Extensin
	FxaC_6g24410	RLK-Pelle_Extensin		FxaC_21g64050	RLK-Pelle_Extensin
	FxaC_7g19600	RLK-Pelle_Extensin		FxaC_21g65301	RLK-Pelle_Extensin
	FxaC_10g10250	RLK-Pelle_L-LEC		FxaC_22g23080	RLK-Pelle_Extensin
	FxaC_10g20460	RLK-Pelle_L-LEC		FxaC_22g29910	RLK-Pelle_Extensin
	FxaC_10g20470	RLK-Pelle_L-LEC		FxaC_22g63110	RLK-Pelle_Extensin
	FxaC_10g20490	RLK-Pelle_L-LEC		FxaC_22g69730	RLK-Pelle_Extensin
	FxaC_10g25640	RLK-Pelle_L-LEC		FxaC_23g05430	RLK-Pelle_Extensin
	FxaC_10g36800	RLK-Pelle_L-LEC		FxaC_23g12060	RLK-Pelle_Extensin
	FxaC_10g44110	RLK-Pelle_L-LEC		FxaC_24g09500	RLK-Pelle_Extensin
	FxaC_10g48460	RLK-Pelle_L-LEC		FxaC_24g35360	RLK-Pelle_Extensin
	FxaC_11g06970	RLK-Pelle_L-LEC		FxaC_2g04320	RLK-Pelle_Extensin
	FxaC_11g18420	RLK-Pelle_L-LEC		FxaC_2g12470	RLK-Pelle_Extensin
	FxaC_11g23060	RLK-Pelle_L-LEC		FxaC_2g38230	RLK-Pelle_Extensin
	FxaC_11g33620	RLK-Pelle_L-LEC		FxaC_2g38250	RLK-Pelle_Extensin
	FxaC_11g41180	RLK-Pelle_L-LEC		FxaC_3g07580	RLK-Pelle_Extensin
	FxaC_11g45000	RLK-Pelle_L-LEC		FxaC_3g34251	RLK-Pelle_Extensin
	FxaC_12g03370	RLK-Pelle_L-LEC		FxaC_3g34270	RLK-Pelle_Extensin
	FxaC_12g07140	RLK-Pelle_L-LEC		FxaC_4g01620	RLK-Pelle_Extensin
	FxaC_12g13170	RLK-Pelle_L-LEC		FxaC_4g01650	RLK-Pelle_Extensin
	FxaC_12g24760	RLK-Pelle_L-LEC		FxaC_4g07090	RLK-Pelle_Extensin
	FxaC_12g25120	RLK-Pelle_L-LEC		FxaC_4g33040	RLK-Pelle_Extensin
	FxaC_12g30490	RLK-Pelle_L-LEC		FxaC_5g16570	RLK-Pelle_Extensin
	FxaC_12g32580	RLK-Pelle_L-LEC		FxaC_6g24410	RLK-Pelle_Extensin
	FxaC_12g40850	RLK-Pelle_L-LEC		FxaC_7g19601	RLK-Pelle_Extensin
	FxaC_13g14590	RLK-Pelle_L-LEC		FxaC_10g10250	RLK-Pelle_L-LEC
	FxaC_13g32140	RLK-Pelle_L-LEC		FxaC_10g20460	RLK-Pelle_L-LEC
	FxaC_13g33520	RLK-Pelle_L-LEC		FxaC_10g20461	RLK-Pelle_L-LEC
	FxaC_13g33680	RLK-Pelle_L-LEC		FxaC_10g20470	RLK-Pelle_L-LEC
	FxaC_13g33790	RLK-Pelle_L-LEC		FxaC_10g25640	RLK-Pelle_L-LEC
	FxaC_13g33820	RLK-Pelle_L-LEC		FxaC_10g44110	RLK-Pelle_L-LEC
	FxaC_13g33930	RLK-Pelle_L-LEC		FxaC_10g48460	RLK-Pelle_L-LEC
	FxaC_14g20920	RLK-Pelle_L-LEC		FxaC_11g06970	RLK-Pelle_L-LEC
	FxaC_14g25310	RLK-Pelle_L-LEC		FxaC_11g18420	RLK-Pelle_L-LEC
	FxaC_15g23870	RLK-Pelle_L-LEC		FxaC_11g23060	RLK-Pelle_L-LEC
	FxaC_16g14040	RLK-Pelle_L-LEC		FxaC_11g33620	RLK-Pelle_L-LEC
	FxaC_16g14050	RLK-Pelle_L-LEC		FxaC_11g41180	RLK-Pelle_L-LEC
	FxaC_16g14090	RLK-Pelle_L-LEC		FxaC_11g45000	RLK-Pelle_L-LEC
	FxaC_17g07040	RLK-Pelle_L-LEC		FxaC_12g03370	RLK-Pelle_L-LEC
	FxaC_17g08670	RLK-Pelle_L-LEC		FxaC_12g07140	RLK-Pelle_L-LEC
	FxaC_17g47620	RLK-Pelle_L-LEC		FxaC_12g13170	RLK-Pelle_L-LEC
	FxaC_18g09650	RLK-Pelle_L-LEC		FxaC_12g24760	RLK-Pelle_L-LEC
	FxaC_19g00170	RLK-Pelle_L-LEC		FxaC_12g25120	RLK-Pelle_L-LEC
	FxaC_19g06940	RLK-Pelle_L-LEC		FxaC_12g30490	RLK-Pelle_L-LEC
	FxaC_1g10730	RLK-Pelle_L-LEC		FxaC_12g30491	RLK-Pelle_L-LEC
	FxaC_1g20350	RLK-Pelle_L-LEC		FxaC_12g32580	RLK-Pelle_L-LEC
	FxaC_1g21860	RLK-Pelle_L-LEC		FxaC_12g40850	RLK-Pelle_L-LEC
	FxaC_1g21870	RLK-Pelle_L-LEC		FxaC_13g14590	RLK-Pelle_L-LEC
	FxaC_1g23020	RLK-Pelle_L-LEC		FxaC_13g32140	RLK-Pelle_L-LEC
	FxaC_20g07280	RLK-Pelle_L-LEC		FxaC_13g33520	RLK-Pelle_L-LEC
	FxaC_21g38040	RLK-Pelle_L-LEC		FxaC_13g33680	RLK-Pelle_L-LEC
	FxaC_21g38050	RLK-Pelle_L-LEC		FxaC_13g33721	RLK-Pelle_L-LEC
	FxaC_21g40990	RLK-Pelle_L-LEC		FxaC_13g33790	RLK-Pelle_L-LEC
	FxaC_21g50020	RLK-Pelle_L-LEC		FxaC_13g33820	RLK-Pelle_L-LEC
	FxaC_21g52660	RLK-Pelle_L-LEC		FxaC_13g33930	RLK-Pelle_L-LEC
	FxaC_21g53770	RLK-Pelle_L-LEC		FxaC_14g20920	RLK-Pelle_L-LEC
	FxaC_21g57330	RLK-Pelle_L-LEC		FxaC_14g25310	RLK-Pelle_L-LEC
	FxaC_22g27610	RLK-Pelle_L-LEC		FxaC_15g23870	RLK-Pelle_L-LEC
	FxaC_22g37850	RLK-Pelle_L-LEC		FxaC_16g14040	RLK-Pelle_L-LEC
	FxaC_22g51630	RLK-Pelle_L-LEC		FxaC_16g14050	RLK-Pelle_L-LEC
	FxaC_22g54390	RLK-Pelle_L-LEC		FxaC_16g14090	RLK-Pelle_L-LEC
	FxaC_22g54440	RLK-Pelle_L-LEC		FxaC_17g07040	RLK-Pelle_L-LEC
	FxaC_22g57080	RLK-Pelle_L-LEC		FxaC_17g47620	RLK-Pelle_L-LEC
	FxaC_22g57220	RLK-Pelle_L-LEC		FxaC_18g09650	RLK-Pelle_L-LEC
	FxaC_23g26750	RLK-Pelle_L-LEC		FxaC_19g00170	RLK-Pelle_L-LEC
	FxaC_23g32280	RLK-Pelle_L-LEC		FxaC_19g06940	RLK-Pelle_L-LEC
	FxaC_24g15290	RLK-Pelle_L-LEC		FxaC_1g10730	RLK-Pelle_L-LEC
	FxaC_24g17730	RLK-Pelle_L-LEC		FxaC_1g20350	RLK-Pelle_L-LEC
	FxaC_24g17760	RLK-Pelle_L-LEC		FxaC_1g21860	RLK-Pelle_L-LEC
	FxaC_24g17880	RLK-Pelle_L-LEC		FxaC_1g21870	RLK-Pelle_L-LEC
	FxaC_24g20450	RLK-Pelle_L-LEC		FxaC_1g23020	RLK-Pelle_L-LEC
	FxaC_24g28400	RLK-Pelle_L-LEC		FxaC_20g07280	RLK-Pelle_L-LEC
	FxaC_25g14090	RLK-Pelle_L-LEC		FxaC_21g38040	RLK-Pelle_L-LEC
	FxaC_25g20630	RLK-Pelle_L-LEC		FxaC_21g38050	RLK-Pelle_L-LEC
	FxaC_25g20810	RLK-Pelle_L-LEC		FxaC_21g40990	RLK-Pelle_L-LEC
	FxaC_25g23040	RLK-Pelle_L-LEC		FxaC_21g50020	RLK-Pelle_L-LEC
	FxaC_25g32230	RLK-Pelle_L-LEC		FxaC_21g52660	RLK-Pelle_L-LEC
	FxaC_25g32390	RLK-Pelle_L-LEC		FxaC_21g53770	RLK-Pelle_L-LEC
	FxaC_25g34520	RLK-Pelle_L-LEC		FxaC_22g27610	RLK-Pelle_L-LEC
	FxaC_25g41440	RLK-Pelle_L-LEC		FxaC_22g37850	RLK-Pelle_L-LEC
	FxaC_25g54590	RLK-Pelle_L-LEC		FxaC_22g51630	RLK-Pelle_L-LEC
	FxaC_26g03760	RLK-Pelle_L-LEC		FxaC_22g54390	RLK-Pelle_L-LEC
	FxaC_26g14890	RLK-Pelle_L-LEC		FxaC_22g54440	RLK-Pelle_L-LEC
	FxaC_26g20450	RLK-Pelle_L-LEC		FxaC_22g57080	RLK-Pelle_L-LEC
	FxaC_26g22850	RLK-Pelle_L-LEC		FxaC_22g57220	RLK-Pelle_L-LEC
	FxaC_27g06020	RLK-Pelle_L-LEC		FxaC_23g13560	RLK-Pelle_L-LEC
	FxaC_27g06030	RLK-Pelle_L-LEC		FxaC_23g26750	RLK-Pelle_L-LEC
	FxaC_27g11450	RLK-Pelle_L-LEC		FxaC_23g32280	RLK-Pelle_L-LEC
	FxaC_27g24560	RLK-Pelle_L-LEC		FxaC_24g15290	RLK-Pelle_L-LEC
	FxaC_27g24580	RLK-Pelle_L-LEC		FxaC_24g17730	RLK-Pelle_L-LEC
	FxaC_27g24740	RLK-Pelle_L-LEC		FxaC_24g17760	RLK-Pelle_L-LEC
	FxaC_27g27000	RLK-Pelle_L-LEC		FxaC_24g17880	RLK-Pelle_L-LEC
	FxaC_27g27010	RLK-Pelle_L-LEC		FxaC_24g20450	RLK-Pelle_L-LEC
	FxaC_27g27170	RLK-Pelle_L-LEC		FxaC_24g28400	RLK-Pelle_L-LEC
	FxaC_27g29420	RLK-Pelle_L-LEC		FxaC_24g34031	RLK-Pelle_L-LEC
	FxaC_27g32780	RLK-Pelle_L-LEC		FxaC_25g20630	RLK-Pelle_L-LEC
	FxaC_27g38580	RLK-Pelle_L-LEC		FxaC_25g20631	RLK-Pelle_L-LEC
	FxaC_27g49030	RLK-Pelle_L-LEC		FxaC_25g20810	RLK-Pelle_L-LEC
	FxaC_27g52320	RLK-Pelle_L-LEC		FxaC_25g23040	RLK-Pelle_L-LEC
	FxaC_28g11640	RLK-Pelle_L-LEC		FxaC_25g32230	RLK-Pelle_L-LEC
	FxaC_28g13040	RLK-Pelle_L-LEC		FxaC_25g32231	RLK-Pelle_L-LEC
	FxaC_28g19610	RLK-Pelle_L-LEC		FxaC_25g32390	RLK-Pelle_L-LEC
	FxaC_28g21670	RLK-Pelle_L-LEC		FxaC_25g34520	RLK-Pelle_L-LEC
	FxaC_28g21890	RLK-Pelle_L-LEC		FxaC_25g41440	RLK-Pelle_L-LEC
	FxaC_28g30800	RLK-Pelle_L-LEC		FxaC_25g54590	RLK-Pelle_L-LEC
	FxaC_2g15070	RLK-Pelle_L-LEC		FxaC_26g14890	RLK-Pelle_L-LEC
	FxaC_2g23850	RLK-Pelle_L-LEC		FxaC_26g20450	RLK-Pelle_L-LEC
	FxaC_2g26070	RLK-Pelle_L-LEC		FxaC_26g22850	RLK-Pelle_L-LEC
	FxaC_2g26680	RLK-Pelle_L-LEC		FxaC_27g06030	RLK-Pelle_L-LEC
	FxaC_2g26700	RLK-Pelle_L-LEC		FxaC_27g24580	RLK-Pelle_L-LEC
	FxaC_2g29040	RLK-Pelle_L-LEC		FxaC_27g24740	RLK-Pelle_L-LEC
	FxaC_3g10000	RLK-Pelle_L-LEC		FxaC_27g27000	RLK-Pelle_L-LEC
	FxaC_3g10550	RLK-Pelle_L-LEC		FxaC_27g27010	RLK-Pelle_L-LEC
	FxaC_3g19780	RLK-Pelle_L-LEC		FxaC_27g27180	RLK-Pelle_L-LEC
	FxaC_3g21990	RLK-Pelle_L-LEC		FxaC_27g29420	RLK-Pelle_L-LEC
	FxaC_3g22520	RLK-Pelle_L-LEC		FxaC_27g38580	RLK-Pelle_L-LEC
	FxaC_3g22890	RLK-Pelle_L-LEC		FxaC_27g49030	RLK-Pelle_L-LEC
	FxaC_3g23620	RLK-Pelle_L-LEC		FxaC_27g52320	RLK-Pelle_L-LEC
	FxaC_4g18680	RLK-Pelle_L-LEC		FxaC_28g11640	RLK-Pelle_L-LEC
	FxaC_4g20620	RLK-Pelle_L-LEC		FxaC_28g13040	RLK-Pelle_L-LEC
	FxaC_4g30170	RLK-Pelle_L-LEC		FxaC_28g19610	RLK-Pelle_L-LEC
	FxaC_5g05830	RLK-Pelle_L-LEC		FxaC_28g21670	RLK-Pelle_L-LEC
	FxaC_5g20370	RLK-Pelle_L-LEC		FxaC_28g21890	RLK-Pelle_L-LEC
	FxaC_6g34100	RLK-Pelle_L-LEC		FxaC_28g21900	RLK-Pelle_L-LEC
	FxaC_7g15550	RLK-Pelle_L-LEC		FxaC_28g30801	RLK-Pelle_L-LEC
	FxaC_7g30540	RLK-Pelle_L-LEC		FxaC_2g15070	RLK-Pelle_L-LEC
	FxaC_8g16290	RLK-Pelle_L-LEC		FxaC_2g23850	RLK-Pelle_L-LEC
	FxaC_8g33680	RLK-Pelle_L-LEC		FxaC_2g26070	RLK-Pelle_L-LEC
	FxaC_9g03730	RLK-Pelle_L-LEC		FxaC_2g26680	RLK-Pelle_L-LEC
	FxaC_9g04790	RLK-Pelle_L-LEC		FxaC_2g26700	RLK-Pelle_L-LEC
	FxaC_9g16900	RLK-Pelle_L-LEC		FxaC_2g29040	RLK-Pelle_L-LEC
	FxaC_9g29650	RLK-Pelle_L-LEC		FxaC_3g10000	RLK-Pelle_L-LEC
	FxaC_9g34760	RLK-Pelle_L-LEC		FxaC_3g10550	RLK-Pelle_L-LEC
	FxaC_9g34800	RLK-Pelle_L-LEC		FxaC_3g19780	RLK-Pelle_L-LEC
	FxaC_9g34850	RLK-Pelle_L-LEC		FxaC_3g21990	RLK-Pelle_L-LEC
	FxaC_9g35320	RLK-Pelle_L-LEC		FxaC_3g22520	RLK-Pelle_L-LEC
	FxaC_9g45080	RLK-Pelle_L-LEC		FxaC_3g22890	RLK-Pelle_L-LEC
	FxaC_10g33550	RLK-Pelle_LRK10L-2		FxaC_3g23620	RLK-Pelle_L-LEC
	FxaC_13g04190	RLK-Pelle_LRK10L-2		FxaC_4g18680	RLK-Pelle_L-LEC
	FxaC_13g04200	RLK-Pelle_LRK10L-2		FxaC_4g20620	RLK-Pelle_L-LEC
	FxaC_13g04220	RLK-Pelle_LRK10L-2		FxaC_4g30170	RLK-Pelle_L-LEC
	FxaC_13g12260	RLK-Pelle_LRK10L-2		FxaC_5g05830	RLK-Pelle_L-LEC
	FxaC_13g12310	RLK-Pelle_LRK10L-2		FxaC_5g20370	RLK-Pelle_L-LEC
	FxaC_13g12340	RLK-Pelle_LRK10L-2		FxaC_6g34100	RLK-Pelle_L-LEC
	FxaC_13g17790	RLK-Pelle_LRK10L-2		FxaC_7g30540	RLK-Pelle_L-LEC
	FxaC_13g17800	RLK-Pelle_LRK10L-2		FxaC_8g16290	RLK-Pelle_L-LEC
	FxaC_13g17810	RLK-Pelle_LRK10L-2		FxaC_8g33680	RLK-Pelle_L-LEC
	FxaC_14g03270	RLK-Pelle_LRK10L-2		FxaC_9g03730	RLK-Pelle_L-LEC
	FxaC_14g03280	RLK-Pelle_LRK10L-2		FxaC_9g04790	RLK-Pelle_L-LEC
	FxaC_14g10580	RLK-Pelle_LRK10L-2		FxaC_9g16900	RLK-Pelle_L-LEC
	FxaC_15g02960	RLK-Pelle_LRK10L-2		FxaC_9g29650	RLK-Pelle_L-LEC
	FxaC_15g11200	RLK-Pelle_LRK10L-2		FxaC_9g34800	RLK-Pelle_L-LEC
	FxaC_15g11260	RLK-Pelle_LRK10L-2		FxaC_9g34850	RLK-Pelle_L-LEC
	FxaC_16g29030	RLK-Pelle_LRK10L-2		FxaC_9g35320	RLK-Pelle_L-LEC
	FxaC_16g29050	RLK-Pelle_LRK10L-2		FxaC_9g45080	RLK-Pelle_L-LEC
	FxaC_17g12750	RLK-Pelle_LRK10L-2		FxaC_10g33550	RLK-Pelle_LRK10L-2
	FxaC_17g16160	RLK-Pelle_LRK10L-2		FxaC_13g12260	RLK-Pelle_LRK10L-2
	FxaC_17g29550	RLK-Pelle_LRK10L-2		FxaC_13g12261	RLK-Pelle_LRK10L-2
	FxaC_17g29560	RLK-Pelle_LRK10L-2		FxaC_13g12340	RLK-Pelle_LRK10L-2
	FxaC_18g21850	RLK-Pelle_LRK10L-2		FxaC_13g17790	RLK-Pelle_LRK10L-2
	FxaC_18g21860	RLK-Pelle_LRK10L-2		FxaC_13g17810	RLK-Pelle_LRK10L-2
	FxaC_18g34430	RLK-Pelle_LRK10L-2		FxaC_13g17811	RLK-Pelle_LRK10L-2
	FxaC_19g11820	RLK-Pelle_LRK10L-2		FxaC_13g17812	RLK-Pelle_LRK10L-2
	FxaC_19g21720	RLK-Pelle_LRK10L-2		FxaC_14g03280	RLK-Pelle_LRK10L-2
	FxaC_1g03280	RLK-Pelle_LRK10L-2		FxaC_14g10581	RLK-Pelle_LRK10L-2
	FxaC_20g12480	RLK-Pelle_LRK10L-2		FxaC_15g02960	RLK-Pelle_LRK10L-2
	FxaC_21g03380	RLK-Pelle_LRK10L-2		FxaC_15g11200	RLK-Pelle_LRK10L-2
	FxaC_21g03410	RLK-Pelle_LRK10L-2		FxaC_15g11260	RLK-Pelle_LRK10L-2
	FxaC_21g09380	RLK-Pelle_LRK10L-2		FxaC_16g29030	RLK-Pelle_LRK10L-2
	FxaC_21g24960	RLK-Pelle_LRK10L-2		FxaC_16g29050	RLK-Pelle_LRK10L-2
	FxaC_21g24970	RLK-Pelle_LRK10L-2		FxaC_17g12750	RLK-Pelle_LRK10L-2
	FxaC_21g33630	RLK-Pelle_LRK10L-2		FxaC_17g16160	RLK-Pelle_LRK10L-2
	FxaC_21g33640	RLK-Pelle_LRK10L-2		FxaC_17g29550	RLK-Pelle_LRK10L-2
	FxaC_21g33660	RLK-Pelle_LRK10L-2		FxaC_17g29560	RLK-Pelle_LRK10L-2
	FxaC_21g69420	RLK-Pelle_LRK10L-2		FxaC_18g21850	RLK-Pelle_LRK10L-2
	FxaC_21g69430	RLK-Pelle_LRK10L-2		FxaC_18g21860	RLK-Pelle_LRK10L-2
	FxaC_21g69440	RLK-Pelle_LRK10L-2		FxaC_18g34430	RLK-Pelle_LRK10L-2
	FxaC_21g69450	RLK-Pelle_LRK10L-2		FxaC_19g11820	RLK-Pelle_LRK10L-2
	FxaC_21g71150	RLK-Pelle_LRK10L-2		FxaC_19g21720	RLK-Pelle_LRK10L-2
	FxaC_21g71160	RLK-Pelle_LRK10L-2		FxaC_1g03280	RLK-Pelle_LRK10L-2
	FxaC_22g29220	RLK-Pelle_LRK10L-2		FxaC_20g12480	RLK-Pelle_LRK10L-2
	FxaC_22g29230	RLK-Pelle_LRK10L-2		FxaC_21g03380	RLK-Pelle_LRK10L-2
	FxaC_22g65340	RLK-Pelle_LRK10L-2		FxaC_21g03410	RLK-Pelle_LRK10L-2
	FxaC_22g65350	RLK-Pelle_LRK10L-2		FxaC_21g09380	RLK-Pelle_LRK10L-2
	FxaC_22g70300	RLK-Pelle_LRK10L-2		FxaC_21g24960	RLK-Pelle_LRK10L-2
	FxaC_22g70310	RLK-Pelle_LRK10L-2		FxaC_21g24970	RLK-Pelle_LRK10L-2
	FxaC_22g70340	RLK-Pelle_LRK10L-2		FxaC_21g33630	RLK-Pelle_LRK10L-2
	FxaC_22g70820	RLK-Pelle_LRK10L-2		FxaC_21g33640	RLK-Pelle_LRK10L-2
	FxaC_22g70870	RLK-Pelle_LRK10L-2		FxaC_21g33660	RLK-Pelle_LRK10L-2
	FxaC_22g70890	RLK-Pelle_LRK10L-2		FxaC_21g69420	RLK-Pelle_LRK10L-2
	FxaC_23g13750	RLK-Pelle_LRK10L-2		FxaC_21g69450	RLK-Pelle_LRK10L-2
	FxaC_23g16590	RLK-Pelle_LRK10L-2		FxaC_21g71150	RLK-Pelle_LRK10L-2
	FxaC_23g16600	RLK-Pelle_LRK10L-2		FxaC_21g71160	RLK-Pelle_LRK10L-2
	FxaC_24g06390	RLK-Pelle_LRK10L-2		FxaC_22g29220	RLK-Pelle_LRK10L-2
	FxaC_24g36280	RLK-Pelle_LRK10L-2		FxaC_22g29230	RLK-Pelle_LRK10L-2
	FxaC_25g06230	RLK-Pelle_LRK10L-2		FxaC_22g65340	RLK-Pelle_LRK10L-2
	FxaC_25g08840	RLK-Pelle_LRK10L-2		FxaC_22g65350	RLK-Pelle_LRK10L-2
	FxaC_25g08850	RLK-Pelle_LRK10L-2		FxaC_22g70300	RLK-Pelle_LRK10L-2
	FxaC_25g08860	RLK-Pelle_LRK10L-2		FxaC_22g70310	RLK-Pelle_LRK10L-2
	FxaC_25g08890	RLK-Pelle_LRK10L-2		FxaC_22g70340	RLK-Pelle_LRK10L-2
	FxaC_25g39080	RLK-Pelle_LRK10L-2		FxaC_22g70820	RLK-Pelle_LRK10L-2
	FxaC_25g56840	RLK-Pelle_LRK10L-2		FxaC_22g70870	RLK-Pelle_LRK10L-2
	FxaC_26g16860	RLK-Pelle_LRK10L-2		FxaC_22g70890	RLK-Pelle_LRK10L-2
	FxaC_26g33950	RLK-Pelle_LRK10L-2		FxaC_23g13750	RLK-Pelle_LRK10L-2
	FxaC_26g33970	RLK-Pelle_LRK10L-2		FxaC_23g16590	RLK-Pelle_LRK10L-2
	FxaC_26g34780	RLK-Pelle_LRK10L-2		FxaC_23g16600	RLK-Pelle_LRK10L-2
	FxaC_26g34790	RLK-Pelle_LRK10L-2		FxaC_24g06390	RLK-Pelle_LRK10L-2
	FxaC_26g34830	RLK-Pelle_LRK10L-2		FxaC_24g36280	RLK-Pelle_LRK10L-2
	FxaC_26g34850	RLK-Pelle_LRK10L-2		FxaC_25g06230	RLK-Pelle_LRK10L-2
	FxaC_26g36680	RLK-Pelle_LRK10L-2		FxaC_25g08840	RLK-Pelle_LRK10L-2
	FxaC_26g36700	RLK-Pelle_LRK10L-2		FxaC_25g08850	RLK-Pelle_LRK10L-2
	FxaC_27g05010	RLK-Pelle_LRK10L-2		FxaC_25g08860	RLK-Pelle_LRK10L-2
	FxaC_27g05040	RLK-Pelle_LRK10L-2		FxaC_25g08890	RLK-Pelle_LRK10L-2
	FxaC_27g07670	RLK-Pelle_LRK10L-2		FxaC_25g39080	RLK-Pelle_LRK10L-2
	FxaC_27g11210	RLK-Pelle_LRK10L-2		FxaC_26g16860	RLK-Pelle_LRK10L-2
	FxaC_28g14250	RLK-Pelle_LRK10L-2		FxaC_26g33950	RLK-Pelle_LRK10L-2
	FxaC_28g34340	RLK-Pelle_LRK10L-2		FxaC_26g33970	RLK-Pelle_LRK10L-2
	FxaC_8g21270	RLK-Pelle_LRK10L-2		FxaC_26g34780	RLK-Pelle_LRK10L-2
	FxaC_11g19490	RLK-Pelle_LRR-I-1		FxaC_26g34840	RLK-Pelle_LRK10L-2
	FxaC_13g20710	RLK-Pelle_LRR-I-1		FxaC_26g34850	RLK-Pelle_LRK10L-2
	FxaC_14g12980	RLK-Pelle_LRR-I-1		FxaC_26g36680	RLK-Pelle_LRK10L-2
	FxaC_14g26760	RLK-Pelle_LRR-I-1		FxaC_26g36701	RLK-Pelle_LRK10L-2
	FxaC_14g38800	RLK-Pelle_LRR-I-1		FxaC_27g05010	RLK-Pelle_LRK10L-2
	FxaC_15g13900	RLK-Pelle_LRR-I-1		FxaC_27g05040	RLK-Pelle_LRK10L-2
	FxaC_16g19080	RLK-Pelle_LRR-I-1		FxaC_27g07670	RLK-Pelle_LRK10L-2
	FxaC_16g19090	RLK-Pelle_LRR-I-1		FxaC_27g11210	RLK-Pelle_LRK10L-2
	FxaC_1g06680	RLK-Pelle_LRR-I-1		FxaC_28g14250	RLK-Pelle_LRK10L-2
	FxaC_1g32660	RLK-Pelle_LRR-I-1		FxaC_28g34340	RLK-Pelle_LRK10L-2
	FxaC_20g35940	RLK-Pelle_LRR-I-1		FxaC_8g21270	RLK-Pelle_LRK10L-2
	FxaC_21g27230	RLK-Pelle_LRR-I-1		FxaC_11g19490	RLK-Pelle_LRR-I-1
	FxaC_21g50370	RLK-Pelle_LRR-I-1		FxaC_13g20710	RLK-Pelle_LRR-I-1
	FxaC_22g52000	RLK-Pelle_LRR-I-1		FxaC_14g12980	RLK-Pelle_LRR-I-1
	FxaC_23g06160	RLK-Pelle_LRR-I-1		FxaC_14g38800	RLK-Pelle_LRR-I-1
	FxaC_23g27100	RLK-Pelle_LRR-I-1		FxaC_15g13900	RLK-Pelle_LRR-I-1
	FxaC_23g30160	RLK-Pelle_LRR-I-1		FxaC_16g19090	RLK-Pelle_LRR-I-1
	FxaC_23g57080	RLK-Pelle_LRR-I-1		FxaC_1g06680	RLK-Pelle_LRR-I-1
	FxaC_24g20070	RLK-Pelle_LRR-I-1		FxaC_1g21750	RLK-Pelle_LRR-I-1
	FxaC_24g29550	RLK-Pelle_LRR-I-1		FxaC_20g35940	RLK-Pelle_LRR-I-1
	FxaC_24g41250	RLK-Pelle_LRR-I-1		FxaC_21g27230	RLK-Pelle_LRR-I-1
	FxaC_24g41330	RLK-Pelle_LRR-I-1		FxaC_21g50370	RLK-Pelle_LRR-I-1
	FxaC_24g41440	RLK-Pelle_LRR-I-1		FxaC_22g52000	RLK-Pelle_LRR-I-1
	FxaC_25g42440	RLK-Pelle_LRR-I-1		FxaC_23g06160	RLK-Pelle_LRR-I-1
	FxaC_25g43840	RLK-Pelle_LRR-I-1		FxaC_23g30160	RLK-Pelle_LRR-I-1
	FxaC_25g43890	RLK-Pelle_LRR-I-1		FxaC_23g57080	RLK-Pelle_LRR-I-1
	FxaC_26g13490	RLK-Pelle_LRR-I-1		FxaC_24g20070	RLK-Pelle_LRR-I-1
	FxaC_26g13510	RLK-Pelle_LRR-I-1		FxaC_24g29550	RLK-Pelle_LRR-I-1
	FxaC_26g29880	RLK-Pelle_LRR-I-1		FxaC_24g41250	RLK-Pelle_LRR-I-1
	FxaC_27g39690	RLK-Pelle_LRR-I-1		FxaC_24g41330	RLK-Pelle_LRR-I-1
	FxaC_27g39700	RLK-Pelle_LRR-I-1		FxaC_24g41440	RLK-Pelle_LRR-I-1
	FxaC_28g10120	RLK-Pelle_LRR-I-1		FxaC_25g42440	RLK-Pelle_LRR-I-1
	FxaC_28g10150	RLK-Pelle_LRR-I-1		FxaC_25g43840	RLK-Pelle_LRR-I-1
	FxaC_2g16430	RLK-Pelle_LRR-I-1		FxaC_25g43890	RLK-Pelle_LRR-I-1
	FxaC_2g36300	RLK-Pelle_LRR-I-1		FxaC_26g13490	RLK-Pelle_LRR-I-1
	FxaC_3g06760	RLK-Pelle_LRR-I-1		FxaC_26g29880	RLK-Pelle_LRR-I-1
	FxaC_3g11050	RLK-Pelle_LRR-I-1		FxaC_27g39690	RLK-Pelle_LRR-I-1
	FxaC_3g35400	RLK-Pelle_LRR-I-1		FxaC_2g16430	RLK-Pelle_LRR-I-1
	FxaC_4g28710	RLK-Pelle_LRR-I-1		FxaC_2g25790	RLK-Pelle_LRR-I-1
	FxaC_5g18010	RLK-Pelle_LRR-I-1		FxaC_2g36300	RLK-Pelle_LRR-I-1
	FxaC_6g23160	RLK-Pelle_LRR-I-1		FxaC_3g06760	RLK-Pelle_LRR-I-1
	FxaC_6g32500	RLK-Pelle_LRR-I-1		FxaC_3g11050	RLK-Pelle_LRR-I-1
	FxaC_7g02180	RLK-Pelle_LRR-I-1		FxaC_3g21570	RLK-Pelle_LRR-I-1
	FxaC_7g18690	RLK-Pelle_LRR-I-1		FxaC_3g35400	RLK-Pelle_LRR-I-1
	FxaC_8g02260	RLK-Pelle_LRR-I-1		FxaC_4g05901	RLK-Pelle_LRR-I-1
	FxaC_9g43610	RLK-Pelle_LRR-I-1		FxaC_4g19020	RLK-Pelle_LRR-I-1
	FxaC_10g04060	RLK-Pelle_LRR-I-2		FxaC_4g28710	RLK-Pelle_LRR-I-1
	FxaC_10g23690	RLK-Pelle_LRR-I-2		FxaC_5g18010	RLK-Pelle_LRR-I-1
	FxaC_11g21280	RLK-Pelle_LRR-I-2		FxaC_6g23160	RLK-Pelle_LRR-I-1
	FxaC_12g27310	RLK-Pelle_LRR-I-2		FxaC_6g32500	RLK-Pelle_LRR-I-1
	FxaC_21g10490	RLK-Pelle_LRR-I-2		FxaC_7g02180	RLK-Pelle_LRR-I-1
	FxaC_22g08950	RLK-Pelle_LRR-I-2		FxaC_7g18690	RLK-Pelle_LRR-I-1
	FxaC_23g53180	RLK-Pelle_LRR-I-2		FxaC_8g02260	RLK-Pelle_LRR-I-1
	FxaC_24g55340	RLK-Pelle_LRR-I-2		FxaC_9g43610	RLK-Pelle_LRR-I-1
	FxaC_9g31450	RLK-Pelle_LRR-I-2		FxaC_10g04060	RLK-Pelle_LRR-I-2
	FxaC_12g42750	RLK-Pelle_LRR-II		FxaC_10g23690	RLK-Pelle_LRR-I-2
	FxaC_13g05230	RLK-Pelle_LRR-II		FxaC_11g21280	RLK-Pelle_LRR-I-2
	FxaC_13g10240	RLK-Pelle_LRR-II		FxaC_12g27310	RLK-Pelle_LRR-I-2
	FxaC_13g44100	RLK-Pelle_LRR-II		FxaC_21g10490	RLK-Pelle_LRR-I-2
	FxaC_14g04800	RLK-Pelle_LRR-II		FxaC_22g08950	RLK-Pelle_LRR-I-2
	FxaC_14g08580	RLK-Pelle_LRR-II		FxaC_23g53180	RLK-Pelle_LRR-I-2
	FxaC_14g31420	RLK-Pelle_LRR-II		FxaC_24g55340	RLK-Pelle_LRR-I-2
	FxaC_15g04490	RLK-Pelle_LRR-II		FxaC_9g31450	RLK-Pelle_LRR-I-2
	FxaC_15g32100	RLK-Pelle_LRR-II		FxaC_10g08550	RLK-Pelle_LRR-II
	FxaC_16g10420	RLK-Pelle_LRR-II		FxaC_12g42751	RLK-Pelle_LRR-II
	FxaC_16g23210	RLK-Pelle_LRR-II		FxaC_13g05230	RLK-Pelle_LRR-II
	FxaC_16g27590	RLK-Pelle_LRR-II		FxaC_13g10240	RLK-Pelle_LRR-II
	FxaC_17g44910	RLK-Pelle_LRR-II		FxaC_13g44100	RLK-Pelle_LRR-II
	FxaC_18g12140	RLK-Pelle_LRR-II		FxaC_14g04800	RLK-Pelle_LRR-II
	FxaC_19g31950	RLK-Pelle_LRR-II		FxaC_14g08580	RLK-Pelle_LRR-II
	FxaC_1g24240	RLK-Pelle_LRR-II		FxaC_14g31420	RLK-Pelle_LRR-II
	FxaC_1g31600	RLK-Pelle_LRR-II		FxaC_15g04490	RLK-Pelle_LRR-II
	FxaC_20g34820	RLK-Pelle_LRR-II		FxaC_15g08890	RLK-Pelle_LRR-II
	FxaC_21g10930	RLK-Pelle_LRR-II		FxaC_15g32100	RLK-Pelle_LRR-II
	FxaC_22g00100	RLK-Pelle_LRR-II		FxaC_16g10420	RLK-Pelle_LRR-II
	FxaC_23g53530	RLK-Pelle_LRR-II		FxaC_16g23210	RLK-Pelle_LRR-II
	FxaC_24g55030	RLK-Pelle_LRR-II		FxaC_16g27590	RLK-Pelle_LRR-II
	FxaC_2g27830	RLK-Pelle_LRR-II		FxaC_17g44910	RLK-Pelle_LRR-II
	FxaC_2g35630	RLK-Pelle_LRR-II		FxaC_18g12140	RLK-Pelle_LRR-II
	FxaC_3g23690	RLK-Pelle_LRR-II		FxaC_19g31950	RLK-Pelle_LRR-II
	FxaC_3g31870	RLK-Pelle_LRR-II		FxaC_1g24240	RLK-Pelle_LRR-II
	FxaC_4g10220	RLK-Pelle_LRR-II		FxaC_1g31601	RLK-Pelle_LRR-II
	FxaC_4g16860	RLK-Pelle_LRR-II		FxaC_20g34820	RLK-Pelle_LRR-II
	FxaC_5g28000	RLK-Pelle_LRR-II		FxaC_21g10930	RLK-Pelle_LRR-II
	FxaC_6g13830	RLK-Pelle_LRR-II		FxaC_22g00101	RLK-Pelle_LRR-II
	FxaC_7g09760	RLK-Pelle_LRR-II		FxaC_24g55030	RLK-Pelle_LRR-II
	FxaC_8g26780	RLK-Pelle_LRR-II		FxaC_2g27830	RLK-Pelle_LRR-II
	FxaC_10g11090	RLK-Pelle_LRR-III		FxaC_2g35630	RLK-Pelle_LRR-II
	FxaC_10g26730	RLK-Pelle_LRR-III		FxaC_3g23690	RLK-Pelle_LRR-II
	FxaC_10g30850	RLK-Pelle_LRR-III		FxaC_3g31870	RLK-Pelle_LRR-II
	FxaC_10g46360	RLK-Pelle_LRR-III		FxaC_4g10220	RLK-Pelle_LRR-II
	FxaC_11g08230	RLK-Pelle_LRR-III		FxaC_4g16860	RLK-Pelle_LRR-II
	FxaC_11g23810	RLK-Pelle_LRR-III		FxaC_5g28000	RLK-Pelle_LRR-II
	FxaC_11g27540	RLK-Pelle_LRR-III		FxaC_6g13830	RLK-Pelle_LRR-II
	FxaC_11g27680	RLK-Pelle_LRR-III		FxaC_7g09760	RLK-Pelle_LRR-II
	FxaC_11g42870	RLK-Pelle_LRR-III		FxaC_8g26780	RLK-Pelle_LRR-II
	FxaC_12g05640	RLK-Pelle_LRR-III		FxaC_9g47111	RLK-Pelle_LRR-II
	FxaC_12g19030	RLK-Pelle_LRR-III		FxaC_10g11091	RLK-Pelle_LRR-III
	FxaC_12g21430	RLK-Pelle_LRR-III		FxaC_10g26730	RLK-Pelle_LRR-III
	FxaC_12g40050	RLK-Pelle_LRR-III		FxaC_10g30850	RLK-Pelle_LRR-III
	FxaC_13g00860	RLK-Pelle_LRR-III		FxaC_10g46360	RLK-Pelle_LRR-III
	FxaC_13g12230	RLK-Pelle_LRR-III		FxaC_11g08231	RLK-Pelle_LRR-III
	FxaC_13g12590	RLK-Pelle_LRR-III		FxaC_11g23810	RLK-Pelle_LRR-III
	FxaC_13g17780	RLK-Pelle_LRR-III		FxaC_11g27540	RLK-Pelle_LRR-III
	FxaC_13g18010	RLK-Pelle_LRR-III		FxaC_11g27680	RLK-Pelle_LRR-III
	FxaC_13g21470	RLK-Pelle_LRR-III		FxaC_11g42860	RLK-Pelle_LRR-III
	FxaC_13g48500	RLK-Pelle_LRR-III		FxaC_12g05641	RLK-Pelle_LRR-III
	FxaC_14g01170	RLK-Pelle_LRR-III		FxaC_12g19030	RLK-Pelle_LRR-III
	FxaC_14g10850	RLK-Pelle_LRR-III		FxaC_12g21430	RLK-Pelle_LRR-III
	FxaC_14g14080	RLK-Pelle_LRR-III		FxaC_12g40051	RLK-Pelle_LRR-III
	FxaC_14g37620	RLK-Pelle_LRR-III		FxaC_13g00860	RLK-Pelle_LRR-III
	FxaC_15g00920	RLK-Pelle_LRR-III		FxaC_13g12230	RLK-Pelle_LRR-III
	FxaC_15g10950	RLK-Pelle_LRR-III		FxaC_13g12590	RLK-Pelle_LRR-III
	FxaC_15g14870	RLK-Pelle_LRR-III		FxaC_13g17780	RLK-Pelle_LRR-III
	FxaC_15g34080	RLK-Pelle_LRR-III		FxaC_13g18010	RLK-Pelle_LRR-III
	FxaC_16g05760	RLK-Pelle_LRR-III		FxaC_13g21470	RLK-Pelle_LRR-III
	FxaC_16g18430	RLK-Pelle_LRR-III		FxaC_13g48500	RLK-Pelle_LRR-III
	FxaC_16g21010	RLK-Pelle_LRR-III		FxaC_14g01170	RLK-Pelle_LRR-III
	FxaC_16g21180	RLK-Pelle_LRR-III		FxaC_14g10580	RLK-Pelle_LRR-III
	FxaC_16g31270	RLK-Pelle_LRR-III		FxaC_14g10850	RLK-Pelle_LRR-III
	FxaC_17g05170	RLK-Pelle_LRR-III		FxaC_14g14080	RLK-Pelle_LRR-III
	FxaC_17g06070	RLK-Pelle_LRR-III		FxaC_14g37620	RLK-Pelle_LRR-III
	FxaC_17g07370	RLK-Pelle_LRR-III		FxaC_15g00920	RLK-Pelle_LRR-III
	FxaC_17g20740	RLK-Pelle_LRR-III		FxaC_15g10950	RLK-Pelle_LRR-III
	FxaC_17g22810	RLK-Pelle_LRR-III		FxaC_15g11171	RLK-Pelle_LRR-III
	FxaC_17g23320	RLK-Pelle_LRR-III		FxaC_15g14870	RLK-Pelle_LRR-III
	FxaC_18g26310	RLK-Pelle_LRR-III		FxaC_15g34080	RLK-Pelle_LRR-III
	FxaC_18g27550	RLK-Pelle_LRR-III		FxaC_16g05760	RLK-Pelle_LRR-III
	FxaC_18g29770	RLK-Pelle_LRR-III		FxaC_16g18430	RLK-Pelle_LRR-III
	FxaC_18g41130	RLK-Pelle_LRR-III		FxaC_16g21010	RLK-Pelle_LRR-III
	FxaC_18g42240	RLK-Pelle_LRR-III		FxaC_16g21182	RLK-Pelle_LRR-III
	FxaC_19g05720	RLK-Pelle_LRR-III		FxaC_16g31270	RLK-Pelle_LRR-III
	FxaC_19g13960	RLK-Pelle_LRR-III		FxaC_17g05170	RLK-Pelle_LRR-III
	FxaC_19g15840	RLK-Pelle_LRR-III		FxaC_17g06070	RLK-Pelle_LRR-III
	FxaC_19g16970	RLK-Pelle_LRR-III		FxaC_17g07370	RLK-Pelle_LRR-III
	FxaC_1g02360	RLK-Pelle_LRR-III		FxaC_17g20740	RLK-Pelle_LRR-III
	FxaC_1g09600	RLK-Pelle_LRR-III		FxaC_17g22810	RLK-Pelle_LRR-III
	FxaC_1g18520	RLK-Pelle_LRR-III		FxaC_17g23320	RLK-Pelle_LRR-III
	FxaC_1g18870	RLK-Pelle_LRR-III		FxaC_18g26310	RLK-Pelle_LRR-III
	FxaC_1g26250	RLK-Pelle_LRR-III		FxaC_18g27550	RLK-Pelle_LRR-III
	FxaC_1g31290	RLK-Pelle_LRR-III		FxaC_18g29770	RLK-Pelle_LRR-III
	FxaC_20g04050	RLK-Pelle_LRR-III		FxaC_18g41130	RLK-Pelle_LRR-III
	FxaC_20g04960	RLK-Pelle_LRR-III		FxaC_18g42241	RLK-Pelle_LRR-III
	FxaC_20g06010	RLK-Pelle_LRR-III		FxaC_18g42242	RLK-Pelle_LRR-III
	FxaC_20g16600	RLK-Pelle_LRR-III		FxaC_19g04370	RLK-Pelle_LRR-III
	FxaC_20g18560	RLK-Pelle_LRR-III		FxaC_19g05720	RLK-Pelle_LRR-III
	FxaC_20g19980	RLK-Pelle_LRR-III		FxaC_19g13960	RLK-Pelle_LRR-III
	FxaC_21g05570	RLK-Pelle_LRR-III		FxaC_19g15840	RLK-Pelle_LRR-III
	FxaC_21g24640	RLK-Pelle_LRR-III		FxaC_19g16970	RLK-Pelle_LRR-III
	FxaC_21g38660	RLK-Pelle_LRR-III		FxaC_1g02360	RLK-Pelle_LRR-III
	FxaC_21g47420	RLK-Pelle_LRR-III		FxaC_1g09601	RLK-Pelle_LRR-III
	FxaC_21g57750	RLK-Pelle_LRR-III		FxaC_1g18520	RLK-Pelle_LRR-III
	FxaC_21g59280	RLK-Pelle_LRR-III		FxaC_1g18870	RLK-Pelle_LRR-III
	FxaC_22g00410	RLK-Pelle_LRR-III		FxaC_1g26250	RLK-Pelle_LRR-III
	FxaC_22g04450	RLK-Pelle_LRR-III		FxaC_1g31290	RLK-Pelle_LRR-III
	FxaC_22g19780	RLK-Pelle_LRR-III		FxaC_20g04050	RLK-Pelle_LRR-III
	FxaC_22g21350	RLK-Pelle_LRR-III		FxaC_20g04960	RLK-Pelle_LRR-III
	FxaC_22g35530	RLK-Pelle_LRR-III		FxaC_20g06010	RLK-Pelle_LRR-III
	FxaC_22g46380	RLK-Pelle_LRR-III		FxaC_20g16600	RLK-Pelle_LRR-III
	FxaC_22g47360	RLK-Pelle_LRR-III		FxaC_20g18560	RLK-Pelle_LRR-III
	FxaC_22g57690	RLK-Pelle_LRR-III		FxaC_21g05570	RLK-Pelle_LRR-III
	FxaC_22g59040	RLK-Pelle_LRR-III		FxaC_21g24640	RLK-Pelle_LRR-III
	FxaC_22g73030	RLK-Pelle_LRR-III		FxaC_21g38660	RLK-Pelle_LRR-III
	FxaC_23g03230	RLK-Pelle_LRR-III		FxaC_21g47420	RLK-Pelle_LRR-III
	FxaC_23g17670	RLK-Pelle_LRR-III		FxaC_21g57750	RLK-Pelle_LRR-III
	FxaC_23g23830	RLK-Pelle_LRR-III		FxaC_21g59280	RLK-Pelle_LRR-III
	FxaC_23g32780	RLK-Pelle_LRR-III		FxaC_22g00410	RLK-Pelle_LRR-III
	FxaC_23g34100	RLK-Pelle_LRR-III		FxaC_22g04450	RLK-Pelle_LRR-III
	FxaC_23g47930	RLK-Pelle_LRR-III		FxaC_22g19780	RLK-Pelle_LRR-III
	FxaC_24g00970	RLK-Pelle_LRR-III		FxaC_22g21350	RLK-Pelle_LRR-III
	FxaC_24g13410	RLK-Pelle_LRR-III		FxaC_22g35530	RLK-Pelle_LRR-III
	FxaC_24g15000	RLK-Pelle_LRR-III		FxaC_22g46380	RLK-Pelle_LRR-III
	FxaC_24g22890	RLK-Pelle_LRR-III		FxaC_22g47360	RLK-Pelle_LRR-III
	FxaC_24g29160	RLK-Pelle_LRR-III		FxaC_22g57690	RLK-Pelle_LRR-III
	FxaC_24g34150	RLK-Pelle_LRR-III		FxaC_22g59040	RLK-Pelle_LRR-III
	FxaC_24g43600	RLK-Pelle_LRR-III		FxaC_22g73030	RLK-Pelle_LRR-III
	FxaC_24g45400	RLK-Pelle_LRR-III		FxaC_23g01700	RLK-Pelle_LRR-III
	FxaC_25g44940	RLK-Pelle_LRR-III		FxaC_23g03230	RLK-Pelle_LRR-III
	FxaC_25g46180	RLK-Pelle_LRR-III		FxaC_23g17670	RLK-Pelle_LRR-III
	FxaC_25g47270	RLK-Pelle_LRR-III		FxaC_23g23830	RLK-Pelle_LRR-III
	FxaC_25g48160	RLK-Pelle_LRR-III		FxaC_23g32780	RLK-Pelle_LRR-III
	FxaC_25g52900	RLK-Pelle_LRR-III		FxaC_23g34100	RLK-Pelle_LRR-III
	FxaC_25g60880	RLK-Pelle_LRR-III		FxaC_23g47930	RLK-Pelle_LRR-III
	FxaC_26g05570	RLK-Pelle_LRR-III		FxaC_24g00970	RLK-Pelle_LRR-III
	FxaC_26g09710	RLK-Pelle_LRR-III		FxaC_24g13410	RLK-Pelle_LRR-III
	FxaC_26g12390	RLK-Pelle_LRR-III		FxaC_24g15000	RLK-Pelle_LRR-III
	FxaC_27g40700	RLK-Pelle_LRR-III		FxaC_24g22890	RLK-Pelle_LRR-III
	FxaC_27g42010	RLK-Pelle_LRR-III		FxaC_24g29160	RLK-Pelle_LRR-III
	FxaC_27g42810	RLK-Pelle_LRR-III		FxaC_24g34150	RLK-Pelle_LRR-III
	FxaC_27g47310	RLK-Pelle_LRR-III		FxaC_24g43600	RLK-Pelle_LRR-III
	FxaC_27g50610	RLK-Pelle_LRR-III		FxaC_24g45400	RLK-Pelle_LRR-III
	FxaC_28g03400	RLK-Pelle_LRR-III		FxaC_25g44940	RLK-Pelle_LRR-III
	FxaC_28g07190	RLK-Pelle_LRR-III		FxaC_25g46180	RLK-Pelle_LRR-III
	FxaC_28g07990	RLK-Pelle_LRR-III		FxaC_25g47270	RLK-Pelle_LRR-III
	FxaC_28g08980	RLK-Pelle_LRR-III		FxaC_25g48160	RLK-Pelle_LRR-III
	FxaC_2g00630	RLK-Pelle_LRR-III		FxaC_25g52900	RLK-Pelle_LRR-III
	FxaC_2g07580	RLK-Pelle_LRR-III		FxaC_25g60880	RLK-Pelle_LRR-III
	FxaC_2g14050	RLK-Pelle_LRR-III		FxaC_26g05570	RLK-Pelle_LRR-III
	FxaC_2g22140	RLK-Pelle_LRR-III		FxaC_26g09710	RLK-Pelle_LRR-III
	FxaC_2g22500	RLK-Pelle_LRR-III		FxaC_26g12390	RLK-Pelle_LRR-III
	FxaC_2g30800	RLK-Pelle_LRR-III		FxaC_27g40700	RLK-Pelle_LRR-III
	FxaC_2g35310	RLK-Pelle_LRR-III		FxaC_27g42010	RLK-Pelle_LRR-III
	FxaC_3g04230	RLK-Pelle_LRR-III		FxaC_27g42810	RLK-Pelle_LRR-III
	FxaC_3g09230	RLK-Pelle_LRR-III		FxaC_27g47310	RLK-Pelle_LRR-III
	FxaC_3g18180	RLK-Pelle_LRR-III		FxaC_27g50610	RLK-Pelle_LRR-III
	FxaC_3g18530	RLK-Pelle_LRR-III		FxaC_28g03400	RLK-Pelle_LRR-III
	FxaC_3g25920	RLK-Pelle_LRR-III		FxaC_28g07190	RLK-Pelle_LRR-III
	FxaC_3g31440	RLK-Pelle_LRR-III		FxaC_28g07990	RLK-Pelle_LRR-III
	FxaC_4g10570	RLK-Pelle_LRR-III		FxaC_28g08980	RLK-Pelle_LRR-III
	FxaC_4g14950	RLK-Pelle_LRR-III		FxaC_2g07580	RLK-Pelle_LRR-III
	FxaC_4g22170	RLK-Pelle_LRR-III		FxaC_2g14050	RLK-Pelle_LRR-III
	FxaC_4g23270	RLK-Pelle_LRR-III		FxaC_2g22140	RLK-Pelle_LRR-III
	FxaC_4g23650	RLK-Pelle_LRR-III		FxaC_2g22500	RLK-Pelle_LRR-III
	FxaC_4g31390	RLK-Pelle_LRR-III		FxaC_2g30800	RLK-Pelle_LRR-III
	FxaC_4g35860	RLK-Pelle_LRR-III		FxaC_2g35310	RLK-Pelle_LRR-III
	FxaC_5g00650	RLK-Pelle_LRR-III		FxaC_3g04230	RLK-Pelle_LRR-III
	FxaC_5g02960	RLK-Pelle_LRR-III		FxaC_3g09230	RLK-Pelle_LRR-III
	FxaC_5g17400	RLK-Pelle_LRR-III		FxaC_3g18180	RLK-Pelle_LRR-III
	FxaC_5g28610	RLK-Pelle_LRR-III		FxaC_3g18530	RLK-Pelle_LRR-III
	FxaC_5g37820	RLK-Pelle_LRR-III		FxaC_3g25920	RLK-Pelle_LRR-III
	FxaC_6g05170	RLK-Pelle_LRR-III		FxaC_3g31440	RLK-Pelle_LRR-III
	FxaC_6g23790	RLK-Pelle_LRR-III		FxaC_4g10570	RLK-Pelle_LRR-III
	FxaC_6g37560	RLK-Pelle_LRR-III		FxaC_4g14950	RLK-Pelle_LRR-III
	FxaC_6g39580	RLK-Pelle_LRR-III		FxaC_4g22170	RLK-Pelle_LRR-III
	FxaC_6g41910	RLK-Pelle_LRR-III		FxaC_4g23270	RLK-Pelle_LRR-III
	FxaC_7g03870	RLK-Pelle_LRR-III		FxaC_4g23650	RLK-Pelle_LRR-III
	FxaC_7g38500	RLK-Pelle_LRR-III		FxaC_4g31390	RLK-Pelle_LRR-III
	FxaC_8g09700	RLK-Pelle_LRR-III		FxaC_4g35860	RLK-Pelle_LRR-III
	FxaC_8g12150	RLK-Pelle_LRR-III		FxaC_5g00650	RLK-Pelle_LRR-III
	FxaC_8g14370	RLK-Pelle_LRR-III		FxaC_5g02960	RLK-Pelle_LRR-III
	FxaC_8g27160	RLK-Pelle_LRR-III		FxaC_5g17400	RLK-Pelle_LRR-III
	FxaC_8g34120	RLK-Pelle_LRR-III		FxaC_5g28610	RLK-Pelle_LRR-III
	FxaC_9g05620	RLK-Pelle_LRR-III		FxaC_5g37820	RLK-Pelle_LRR-III
	FxaC_9g22950	RLK-Pelle_LRR-III		FxaC_6g05170	RLK-Pelle_LRR-III
	FxaC_9g28190	RLK-Pelle_LRR-III		FxaC_6g23790	RLK-Pelle_LRR-III
	FxaC_9g43750	RLK-Pelle_LRR-III		FxaC_6g37560	RLK-Pelle_LRR-III
	FxaC_17g00930	RLK-Pelle_LRR-IV		FxaC_6g39580	RLK-Pelle_LRR-III
	FxaC_18g45810	RLK-Pelle_LRR-IV		FxaC_6g41910	RLK-Pelle_LRR-III
	FxaC_19g00770	RLK-Pelle_LRR-IV		FxaC_7g03870	RLK-Pelle_LRR-III
	FxaC_20g00600	RLK-Pelle_LRR-IV		FxaC_7g33340	RLK-Pelle_LRR-III
	FxaC_25g17080	RLK-Pelle_LRR-IV		FxaC_7g35691	RLK-Pelle_LRR-III
	FxaC_25g28350	RLK-Pelle_LRR-IV		FxaC_7g38500	RLK-Pelle_LRR-III
	FxaC_25g49480	RLK-Pelle_LRR-IV		FxaC_8g09700	RLK-Pelle_LRR-III
	FxaC_26g08590	RLK-Pelle_LRR-IV		FxaC_8g12150	RLK-Pelle_LRR-III
	FxaC_26g26530	RLK-Pelle_LRR-IV		FxaC_8g27160	RLK-Pelle_LRR-III
	FxaC_27g14310	RLK-Pelle_LRR-IV		FxaC_8g34120	RLK-Pelle_LRR-III
	FxaC_27g20740	RLK-Pelle_LRR-IV		FxaC_9g05620	RLK-Pelle_LRR-III
	FxaC_27g44110	RLK-Pelle_LRR-IV		FxaC_9g22950	RLK-Pelle_LRR-III
	FxaC_28g25880	RLK-Pelle_LRR-IV		FxaC_9g28190	RLK-Pelle_LRR-III
	FxaC_10g29360	RLK-Pelle_LRR-IX		FxaC_9g43751	RLK-Pelle_LRR-III
	FxaC_11g25840	RLK-Pelle_LRR-IX		FxaC_17g00930	RLK-Pelle_LRR-IV
	FxaC_12g21090	RLK-Pelle_LRR-IX		FxaC_18g45810	RLK-Pelle_LRR-IV
	FxaC_13g04990	RLK-Pelle_LRR-IX		FxaC_19g00770	RLK-Pelle_LRR-IV
	FxaC_13g30520	RLK-Pelle_LRR-IX		FxaC_20g00600	RLK-Pelle_LRR-IV
	FxaC_14g04520	RLK-Pelle_LRR-IX		FxaC_25g17080	RLK-Pelle_LRR-IV
	FxaC_14g04530	RLK-Pelle_LRR-IX		FxaC_25g28350	RLK-Pelle_LRR-IV
	FxaC_14g04560	RLK-Pelle_LRR-IX		FxaC_25g49480	RLK-Pelle_LRR-IV
	FxaC_14g26630	RLK-Pelle_LRR-IX		FxaC_25g57221	RLK-Pelle_LRR-IV
	FxaC_15g24910	RLK-Pelle_LRR-IX		FxaC_26g08590	RLK-Pelle_LRR-IV
	FxaC_16g27800	RLK-Pelle_LRR-IX		FxaC_26g26530	RLK-Pelle_LRR-IV
	FxaC_21g43690	RLK-Pelle_LRR-IX		FxaC_27g14310	RLK-Pelle_LRR-IV
	FxaC_22g39560	RLK-Pelle_LRR-IX		FxaC_27g20740	RLK-Pelle_LRR-IV
	FxaC_22g42110	RLK-Pelle_LRR-IX		FxaC_27g44110	RLK-Pelle_LRR-IV
	FxaC_23g20770	RLK-Pelle_LRR-IX		FxaC_28g25880	RLK-Pelle_LRR-IV
	FxaC_24g26260	RLK-Pelle_LRR-IX		FxaC_10g29360	RLK-Pelle_LRR-IX
	FxaC_2g39760	RLK-Pelle_LRR-IX		FxaC_11g25840	RLK-Pelle_LRR-IX
	FxaC_3g37830	RLK-Pelle_LRR-IX		FxaC_12g21090	RLK-Pelle_LRR-IX
	FxaC_4g02600	RLK-Pelle_LRR-IX		FxaC_13g04990	RLK-Pelle_LRR-IX
	FxaC_9g25760	RLK-Pelle_LRR-IX		FxaC_13g30520	RLK-Pelle_LRR-IX
	FxaC_10g02700	RLK-Pelle_LRR-V		FxaC_14g04520	RLK-Pelle_LRR-IX
	FxaC_10g05400	RLK-Pelle_LRR-V		FxaC_14g04530	RLK-Pelle_LRR-IX
	FxaC_11g01290	RLK-Pelle_LRR-V		FxaC_14g04560	RLK-Pelle_LRR-IX
	FxaC_12g46100	RLK-Pelle_LRR-V		FxaC_14g26630	RLK-Pelle_LRR-IX
	FxaC_12g49230	RLK-Pelle_LRR-V		FxaC_15g24910	RLK-Pelle_LRR-IX
	FxaC_21g12200	RLK-Pelle_LRR-V		FxaC_16g27800	RLK-Pelle_LRR-IX
	FxaC_21g21780	RLK-Pelle_LRR-V		FxaC_1g36520	RLK-Pelle_LRR-IX
	FxaC_21g22160	RLK-Pelle_LRR-V		FxaC_21g43690	RLK-Pelle_LRR-IX
	FxaC_21g23000	RLK-Pelle_LRR-V		FxaC_22g39560	RLK-Pelle_LRR-IX
	FxaC_21g39020	RLK-Pelle_LRR-V		FxaC_22g42110	RLK-Pelle_LRR-IX
	FxaC_21g39870	RLK-Pelle_LRR-V		FxaC_23g20770	RLK-Pelle_LRR-IX
	FxaC_22g10270	RLK-Pelle_LRR-V		FxaC_24g26260	RLK-Pelle_LRR-IX
	FxaC_22g19890	RLK-Pelle_LRR-V		FxaC_2g39760	RLK-Pelle_LRR-IX
	FxaC_22g20220	RLK-Pelle_LRR-V		FxaC_3g37830	RLK-Pelle_LRR-IX
	FxaC_22g35950	RLK-Pelle_LRR-V		FxaC_4g02600	RLK-Pelle_LRR-IX
	FxaC_23g01790	RLK-Pelle_LRR-V		FxaC_9g25760	RLK-Pelle_LRR-IX
	FxaC_23g02080	RLK-Pelle_LRR-V		FxaC_10g02700	RLK-Pelle_LRR-V
	FxaC_23g17960	RLK-Pelle_LRR-V		FxaC_10g05400	RLK-Pelle_LRR-V
	FxaC_23g54870	RLK-Pelle_LRR-V		FxaC_11g01290	RLK-Pelle_LRR-V
	FxaC_24g28730	RLK-Pelle_LRR-V		FxaC_12g46100	RLK-Pelle_LRR-V
	FxaC_24g44500	RLK-Pelle_LRR-V		FxaC_12g49230	RLK-Pelle_LRR-V
	FxaC_24g44750	RLK-Pelle_LRR-V		FxaC_21g12200	RLK-Pelle_LRR-V
	FxaC_24g45300	RLK-Pelle_LRR-V		FxaC_21g21780	RLK-Pelle_LRR-V
	FxaC_24g53980	RLK-Pelle_LRR-V		FxaC_21g22160	RLK-Pelle_LRR-V
	FxaC_9g50760	RLK-Pelle_LRR-V		FxaC_21g23000	RLK-Pelle_LRR-V
	FxaC_13g06770	RLK-Pelle_LRR-VI-1		FxaC_21g39020	RLK-Pelle_LRR-V
	FxaC_14g05880	RLK-Pelle_LRR-VI-1		FxaC_21g39870	RLK-Pelle_LRR-V
	FxaC_15g05670	RLK-Pelle_LRR-VI-1		FxaC_22g10270	RLK-Pelle_LRR-V
	FxaC_16g26330	RLK-Pelle_LRR-VI-1		FxaC_22g19890	RLK-Pelle_LRR-V
	FxaC_17g09580	RLK-Pelle_LRR-VI-1		FxaC_22g20220	RLK-Pelle_LRR-V
	FxaC_18g38410	RLK-Pelle_LRR-VI-1		FxaC_22g35950	RLK-Pelle_LRR-V
	FxaC_19g08210	RLK-Pelle_LRR-VI-1		FxaC_23g01790	RLK-Pelle_LRR-V
	FxaC_1g40510	RLK-Pelle_LRR-VI-1		FxaC_23g02080	RLK-Pelle_LRR-V
	FxaC_20g08400	RLK-Pelle_LRR-VI-1		FxaC_23g54870	RLK-Pelle_LRR-V
	FxaC_21g02740	RLK-Pelle_LRR-VI-1		FxaC_24g28730	RLK-Pelle_LRR-V
	FxaC_21g03070	RLK-Pelle_LRR-VI-1		FxaC_24g44500	RLK-Pelle_LRR-V
	FxaC_22g02150	RLK-Pelle_LRR-VI-1		FxaC_24g44750	RLK-Pelle_LRR-V
	FxaC_23g45500	RLK-Pelle_LRR-VI-1		FxaC_24g45300	RLK-Pelle_LRR-V
	FxaC_24g03350	RLK-Pelle_LRR-VI-1		FxaC_24g53980	RLK-Pelle_LRR-V
	FxaC_25g07730	RLK-Pelle_LRR-VI-1		FxaC_9g50760	RLK-Pelle_LRR-V
	FxaC_26g35340	RLK-Pelle_LRR-VI-1		FxaC_13g06770	RLK-Pelle_LRR-VI-1
	FxaC_27g06080	RLK-Pelle_LRR-VI-1		FxaC_14g05880	RLK-Pelle_LRR-VI-1
	FxaC_28g33650	RLK-Pelle_LRR-VI-1		FxaC_15g05670	RLK-Pelle_LRR-VI-1
	FxaC_2g42920	RLK-Pelle_LRR-VI-1		FxaC_16g26330	RLK-Pelle_LRR-VI-1
	FxaC_3g35150	RLK-Pelle_LRR-VI-1		FxaC_17g09580	RLK-Pelle_LRR-VI-1
	FxaC_10g08720	RLK-Pelle_LRR-VI-2		FxaC_18g38410	RLK-Pelle_LRR-VI-1
	FxaC_10g44280	RLK-Pelle_LRR-VI-2		FxaC_1g40510	RLK-Pelle_LRR-VI-1
	FxaC_11g05210	RLK-Pelle_LRR-VI-2		FxaC_20g08400	RLK-Pelle_LRR-VI-1
	FxaC_11g41240	RLK-Pelle_LRR-VI-2		FxaC_21g02740	RLK-Pelle_LRR-VI-1
	FxaC_12g07070	RLK-Pelle_LRR-VI-2		FxaC_21g03070	RLK-Pelle_LRR-VI-1
	FxaC_12g42540	RLK-Pelle_LRR-VI-2		FxaC_22g02150	RLK-Pelle_LRR-VI-1
	FxaC_17g02410	RLK-Pelle_LRR-VI-2		FxaC_23g45500	RLK-Pelle_LRR-VI-1
	FxaC_18g44270	RLK-Pelle_LRR-VI-2		FxaC_24g03350	RLK-Pelle_LRR-VI-1
	FxaC_19g02210	RLK-Pelle_LRR-VI-2		FxaC_25g07730	RLK-Pelle_LRR-VI-1
	FxaC_20g02370	RLK-Pelle_LRR-VI-2		FxaC_26g35340	RLK-Pelle_LRR-VI-1
	FxaC_25g44650	RLK-Pelle_LRR-VI-2		FxaC_27g06080	RLK-Pelle_LRR-VI-1
	FxaC_26g12720	RLK-Pelle_LRR-VI-2		FxaC_28g33650	RLK-Pelle_LRR-VI-1
	FxaC_27g40440	RLK-Pelle_LRR-VI-2		FxaC_2g42920	RLK-Pelle_LRR-VI-1
	FxaC_28g09340	RLK-Pelle_LRR-VI-2		FxaC_3g35150	RLK-Pelle_LRR-VI-1
	FxaC_9g08780	RLK-Pelle_LRR-VI-2		FxaC_10g08720	RLK-Pelle_LRR-VI-2
	FxaC_9g46940	RLK-Pelle_LRR-VI-2		FxaC_10g44280	RLK-Pelle_LRR-VI-2
	FxaC_12g40080	RLK-Pelle_LRR-VII-1		FxaC_11g05210	RLK-Pelle_LRR-VI-2
	FxaC_13g14750	RLK-Pelle_LRR-VII-1		FxaC_11g41240	RLK-Pelle_LRR-VI-2
	FxaC_13g15000	RLK-Pelle_LRR-VII-1		FxaC_12g07070	RLK-Pelle_LRR-VI-2
	FxaC_14g27700	RLK-Pelle_LRR-VII-1		FxaC_12g42540	RLK-Pelle_LRR-VI-2
	FxaC_15g25700	RLK-Pelle_LRR-VII-1		FxaC_17g02410	RLK-Pelle_LRR-VI-2
	FxaC_16g12540	RLK-Pelle_LRR-VII-1		FxaC_18g44270	RLK-Pelle_LRR-VI-2
	FxaC_17g01310	RLK-Pelle_LRR-VII-1		FxaC_19g02210	RLK-Pelle_LRR-VI-2
	FxaC_18g45430	RLK-Pelle_LRR-VII-1		FxaC_20g02370	RLK-Pelle_LRR-VI-2
	FxaC_19g01120	RLK-Pelle_LRR-VII-1		FxaC_25g44650	RLK-Pelle_LRR-VI-2
	FxaC_20g01110	RLK-Pelle_LRR-VII-1		FxaC_26g12720	RLK-Pelle_LRR-VI-2
	FxaC_21g59010	RLK-Pelle_LRR-VII-1		FxaC_27g40440	RLK-Pelle_LRR-VI-2
	FxaC_22g58660	RLK-Pelle_LRR-VII-1		FxaC_28g09340	RLK-Pelle_LRR-VI-2
	FxaC_22g58710	RLK-Pelle_LRR-VII-1		FxaC_9g08780	RLK-Pelle_LRR-VI-2
	FxaC_22g72090	RLK-Pelle_LRR-VII-1		FxaC_9g46940	RLK-Pelle_LRR-VI-2
	FxaC_23g33760	RLK-Pelle_LRR-VII-1		FxaC_10g06831	RLK-Pelle_LRR-VII-1
	FxaC_24g13650	RLK-Pelle_LRR-VII-1		FxaC_12g40080	RLK-Pelle_LRR-VII-1
	FxaC_25g45870	RLK-Pelle_LRR-VII-1		FxaC_13g14750	RLK-Pelle_LRR-VII-1
	FxaC_25g50930	RLK-Pelle_LRR-VII-1		FxaC_13g15000	RLK-Pelle_LRR-VII-1
	FxaC_26g11690	RLK-Pelle_LRR-VII-1		FxaC_14g27700	RLK-Pelle_LRR-VII-1
	FxaC_27g41540	RLK-Pelle_LRR-VII-1		FxaC_15g25700	RLK-Pelle_LRR-VII-1
	FxaC_28g08290	RLK-Pelle_LRR-VII-1		FxaC_16g12540	RLK-Pelle_LRR-VII-1
	FxaC_2g13200	RLK-Pelle_LRR-VII-1		FxaC_17g01310	RLK-Pelle_LRR-VII-1
	FxaC_10g08640	RLK-Pelle_LRR-VII-2		FxaC_18g45430	RLK-Pelle_LRR-VII-1
	FxaC_11g05100	RLK-Pelle_LRR-VII-2		FxaC_19g01120	RLK-Pelle_LRR-VII-1
	FxaC_12g42620	RLK-Pelle_LRR-VII-2		FxaC_20g01110	RLK-Pelle_LRR-VII-1
	FxaC_2g10820	RLK-Pelle_LRR-VII-2		FxaC_21g59010	RLK-Pelle_LRR-VII-1
	FxaC_3g01450	RLK-Pelle_LRR-VII-2		FxaC_22g58660	RLK-Pelle_LRR-VII-1
	FxaC_4g38960	RLK-Pelle_LRR-VII-2		FxaC_22g58710	RLK-Pelle_LRR-VII-1
	FxaC_9g47030	RLK-Pelle_LRR-VII-2		FxaC_22g72090	RLK-Pelle_LRR-VII-1
	FxaC_17g45480	RLK-Pelle_LRR-VII-3		FxaC_23g33760	RLK-Pelle_LRR-VII-1
	FxaC_20g35240	RLK-Pelle_LRR-VII-3		FxaC_24g13650	RLK-Pelle_LRR-VII-1
	FxaC_6g42790	RLK-Pelle_LRR-VII-3		FxaC_25g45870	RLK-Pelle_LRR-VII-1
	FxaC_7g41410	RLK-Pelle_LRR-VII-3		FxaC_25g50930	RLK-Pelle_LRR-VII-1
	FxaC_8g06980	RLK-Pelle_LRR-VII-3		FxaC_26g11690	RLK-Pelle_LRR-VII-1
	FxaC_10g26600	RLK-Pelle_LRR-VIII-1		FxaC_27g41540	RLK-Pelle_LRR-VII-1
	FxaC_10g46480	RLK-Pelle_LRR-VIII-1		FxaC_28g08290	RLK-Pelle_LRR-VII-1
	FxaC_11g23720	RLK-Pelle_LRR-VIII-1		FxaC_2g13200	RLK-Pelle_LRR-VII-1
	FxaC_11g42980	RLK-Pelle_LRR-VIII-1		FxaC_11g05100	RLK-Pelle_LRR-VII-2
	FxaC_12g05560	RLK-Pelle_LRR-VIII-1		FxaC_12g42620	RLK-Pelle_LRR-VII-2
	FxaC_12g21310	RLK-Pelle_LRR-VIII-1		FxaC_2g10820	RLK-Pelle_LRR-VII-2
	FxaC_12g21340	RLK-Pelle_LRR-VIII-1		FxaC_3g01450	RLK-Pelle_LRR-VII-2
	FxaC_17g36960	RLK-Pelle_LRR-VIII-1		FxaC_4g38960	RLK-Pelle_LRR-VII-2
	FxaC_18g16110	RLK-Pelle_LRR-VIII-1		FxaC_17g45480	RLK-Pelle_LRR-VII-3
	FxaC_19g27270	RLK-Pelle_LRR-VIII-1		FxaC_18g11220	RLK-Pelle_LRR-VII-3
	FxaC_21g59420	RLK-Pelle_LRR-VIII-1		FxaC_20g35240	RLK-Pelle_LRR-VII-3
	FxaC_21g59450	RLK-Pelle_LRR-VIII-1		FxaC_6g42790	RLK-Pelle_LRR-VII-3
	FxaC_21g60250	RLK-Pelle_LRR-VIII-1		FxaC_7g41410	RLK-Pelle_LRR-VII-3
	FxaC_22g59110	RLK-Pelle_LRR-VIII-1		FxaC_8g06980	RLK-Pelle_LRR-VII-3
	FxaC_22g59730	RLK-Pelle_LRR-VIII-1		FxaC_10g26600	RLK-Pelle_LRR-VIII-1
	FxaC_23g34710	RLK-Pelle_LRR-VIII-1		FxaC_10g46480	RLK-Pelle_LRR-VIII-1
	FxaC_24g12890	RLK-Pelle_LRR-VIII-1		FxaC_11g23720	RLK-Pelle_LRR-VIII-1
	FxaC_9g05360	RLK-Pelle_LRR-VIII-1		FxaC_11g42980	RLK-Pelle_LRR-VIII-1
	FxaC_9g05670	RLK-Pelle_LRR-VIII-1		FxaC_12g05560	RLK-Pelle_LRR-VIII-1
	FxaC_9g28320	RLK-Pelle_LRR-VIII-1		FxaC_12g21310	RLK-Pelle_LRR-VIII-1
	FxaC_9g28340	RLK-Pelle_LRR-VIII-1		FxaC_12g21340	RLK-Pelle_LRR-VIII-1
	FxaC_9g42940	RLK-Pelle_LRR-VIII-1		FxaC_17g36951	RLK-Pelle_LRR-VIII-1
	FxaC_10g09590	RLK-Pelle_LRR-XI-1		FxaC_17g36960	RLK-Pelle_LRR-VIII-1
	FxaC_10g14390	RLK-Pelle_LRR-XI-1		FxaC_18g16110	RLK-Pelle_LRR-VIII-1
	FxaC_10g14580	RLK-Pelle_LRR-XI-1		FxaC_19g27270	RLK-Pelle_LRR-VIII-1
	FxaC_10g15200	RLK-Pelle_LRR-XI-1		FxaC_20g30690	RLK-Pelle_LRR-VIII-1
	FxaC_10g15210	RLK-Pelle_LRR-XI-1		FxaC_20g30691	RLK-Pelle_LRR-VIII-1
	FxaC_10g15220	RLK-Pelle_LRR-XI-1		FxaC_21g59420	RLK-Pelle_LRR-VIII-1
	FxaC_10g17650	RLK-Pelle_LRR-XI-1		FxaC_21g59450	RLK-Pelle_LRR-VIII-1
	FxaC_10g47800	RLK-Pelle_LRR-XI-1		FxaC_21g60250	RLK-Pelle_LRR-VIII-1
	FxaC_11g06200	RLK-Pelle_LRR-XI-1		FxaC_22g59110	RLK-Pelle_LRR-VIII-1
	FxaC_11g12170	RLK-Pelle_LRR-XI-1		FxaC_22g59730	RLK-Pelle_LRR-VIII-1
	FxaC_11g12370	RLK-Pelle_LRR-XI-1		FxaC_23g34710	RLK-Pelle_LRR-VIII-1
	FxaC_11g13080	RLK-Pelle_LRR-XI-1		FxaC_24g12890	RLK-Pelle_LRR-VIII-1
	FxaC_11g13160	RLK-Pelle_LRR-XI-1		FxaC_9g05360	RLK-Pelle_LRR-VIII-1
	FxaC_11g13240	RLK-Pelle_LRR-XI-1		FxaC_9g05670	RLK-Pelle_LRR-VIII-1
	FxaC_11g13320	RLK-Pelle_LRR-XI-1		FxaC_9g28320	RLK-Pelle_LRR-VIII-1
	FxaC_11g13330	RLK-Pelle_LRR-XI-1		FxaC_9g28340	RLK-Pelle_LRR-VIII-1
	FxaC_11g13370	RLK-Pelle_LRR-XI-1		FxaC_9g42940	RLK-Pelle_LRR-VIII-1
	FxaC_11g13380	RLK-Pelle_LRR-XI-1		FxaC_10g09590	RLK-Pelle_LRR-XI-1
	FxaC_11g15290	RLK-Pelle_LRR-XI-1		FxaC_10g14390	RLK-Pelle_LRR-XI-1
	FxaC_11g15390	RLK-Pelle_LRR-XI-1		FxaC_10g14580	RLK-Pelle_LRR-XI-1
	FxaC_11g15400	RLK-Pelle_LRR-XI-1		FxaC_10g15200	RLK-Pelle_LRR-XI-1
	FxaC_11g44320	RLK-Pelle_LRR-XI-1		FxaC_10g15210	RLK-Pelle_LRR-XI-1
	FxaC_12g04100	RLK-Pelle_LRR-XI-1		FxaC_10g15220	RLK-Pelle_LRR-XI-1
	FxaC_12g33790	RLK-Pelle_LRR-XI-1		FxaC_10g17650	RLK-Pelle_LRR-XI-1
	FxaC_12g35940	RLK-Pelle_LRR-XI-1		FxaC_10g47800	RLK-Pelle_LRR-XI-1
	FxaC_12g36700	RLK-Pelle_LRR-XI-1		FxaC_11g06200	RLK-Pelle_LRR-XI-1
	FxaC_12g36780	RLK-Pelle_LRR-XI-1		FxaC_11g12170	RLK-Pelle_LRR-XI-1
	FxaC_12g36910	RLK-Pelle_LRR-XI-1		FxaC_11g12370	RLK-Pelle_LRR-XI-1
	FxaC_12g41520	RLK-Pelle_LRR-XI-1		FxaC_11g13080	RLK-Pelle_LRR-XI-1
	FxaC_13g04820	RLK-Pelle_LRR-XI-1		FxaC_11g13160	RLK-Pelle_LRR-XI-1
	FxaC_13g48990	RLK-Pelle_LRR-XI-1		FxaC_11g13240	RLK-Pelle_LRR-XI-1
	FxaC_13g49170	RLK-Pelle_LRR-XI-1		FxaC_11g13320	RLK-Pelle_LRR-XI-1
	FxaC_13g49280	RLK-Pelle_LRR-XI-1		FxaC_11g13330	RLK-Pelle_LRR-XI-1
	FxaC_14g38220	RLK-Pelle_LRR-XI-1		FxaC_11g13370	RLK-Pelle_LRR-XI-1
	FxaC_14g38440	RLK-Pelle_LRR-XI-1		FxaC_11g13380	RLK-Pelle_LRR-XI-1
	FxaC_15g04190	RLK-Pelle_LRR-XI-1		FxaC_11g15290	RLK-Pelle_LRR-XI-1
	FxaC_15g34550	RLK-Pelle_LRR-XI-1		FxaC_11g15390	RLK-Pelle_LRR-XI-1
	FxaC_15g34830	RLK-Pelle_LRR-XI-1		FxaC_11g15400	RLK-Pelle_LRR-XI-1
	FxaC_15g35970	RLK-Pelle_LRR-XI-1		FxaC_11g44320	RLK-Pelle_LRR-XI-1
	FxaC_16g04510	RLK-Pelle_LRR-XI-1		FxaC_12g04100	RLK-Pelle_LRR-XI-1
	FxaC_16g27950	RLK-Pelle_LRR-XI-1		FxaC_12g33790	RLK-Pelle_LRR-XI-1
	FxaC_17g08100	RLK-Pelle_LRR-XI-1		FxaC_12g35940	RLK-Pelle_LRR-XI-1
	FxaC_17g21580	RLK-Pelle_LRR-XI-1		FxaC_12g36700	RLK-Pelle_LRR-XI-1
	FxaC_17g32470	RLK-Pelle_LRR-XI-1		FxaC_12g36780	RLK-Pelle_LRR-XI-1
	FxaC_17g41480	RLK-Pelle_LRR-XI-1		FxaC_12g36910	RLK-Pelle_LRR-XI-1
	FxaC_17g45640	RLK-Pelle_LRR-XI-1		FxaC_12g41520	RLK-Pelle_LRR-XI-1
	FxaC_17g48790	RLK-Pelle_LRR-XI-1		FxaC_13g04820	RLK-Pelle_LRR-XI-1
	FxaC_17g48830	RLK-Pelle_LRR-XI-1		FxaC_13g48990	RLK-Pelle_LRR-XI-1
	FxaC_17g52220	RLK-Pelle_LRR-XI-1		FxaC_13g49170	RLK-Pelle_LRR-XI-1
	FxaC_17g53560	RLK-Pelle_LRR-XI-1		FxaC_13g49280	RLK-Pelle_LRR-XI-1
	FxaC_17g53570	RLK-Pelle_LRR-XI-1		FxaC_14g04230	RLK-Pelle_LRR-XI-1
	FxaC_17g53600	RLK-Pelle_LRR-XI-1		FxaC_14g38220	RLK-Pelle_LRR-XI-1
	FxaC_17g53930	RLK-Pelle_LRR-XI-1		FxaC_14g38440	RLK-Pelle_LRR-XI-1
	FxaC_18g02850	RLK-Pelle_LRR-XI-1		FxaC_15g04190	RLK-Pelle_LRR-XI-1
	FxaC_18g02860	RLK-Pelle_LRR-XI-1		FxaC_15g34550	RLK-Pelle_LRR-XI-1
	FxaC_18g03260	RLK-Pelle_LRR-XI-1		FxaC_15g34830	RLK-Pelle_LRR-XI-1
	FxaC_18g03290	RLK-Pelle_LRR-XI-1		FxaC_15g35970	RLK-Pelle_LRR-XI-1
	FxaC_18g03320	RLK-Pelle_LRR-XI-1		FxaC_16g04510	RLK-Pelle_LRR-XI-1
	FxaC_18g03340	RLK-Pelle_LRR-XI-1		FxaC_16g27951	RLK-Pelle_LRR-XI-1
	FxaC_18g03380	RLK-Pelle_LRR-XI-1		FxaC_17g21580	RLK-Pelle_LRR-XI-1
	FxaC_18g03400	RLK-Pelle_LRR-XI-1		FxaC_17g32480	RLK-Pelle_LRR-XI-1
	FxaC_18g03470	RLK-Pelle_LRR-XI-1		FxaC_17g41480	RLK-Pelle_LRR-XI-1
	FxaC_18g03500	RLK-Pelle_LRR-XI-1		FxaC_17g45640	RLK-Pelle_LRR-XI-1
	FxaC_18g03530	RLK-Pelle_LRR-XI-1		FxaC_17g48790	RLK-Pelle_LRR-XI-1
	FxaC_18g03550	RLK-Pelle_LRR-XI-1		FxaC_17g48830	RLK-Pelle_LRR-XI-1
	FxaC_18g03580	RLK-Pelle_LRR-XI-1		FxaC_17g52220	RLK-Pelle_LRR-XI-1
	FxaC_18g03590	RLK-Pelle_LRR-XI-1		FxaC_17g53560	RLK-Pelle_LRR-XI-1
	FxaC_18g03620	RLK-Pelle_LRR-XI-1		FxaC_17g53570	RLK-Pelle_LRR-XI-1
	FxaC_18g03640	RLK-Pelle_LRR-XI-1		FxaC_17g53571	RLK-Pelle_LRR-XI-1
	FxaC_18g03680	RLK-Pelle_LRR-XI-1		FxaC_17g53600	RLK-Pelle_LRR-XI-1
	FxaC_18g05170	RLK-Pelle_LRR-XI-1		FxaC_17g53930	RLK-Pelle_LRR-XI-1
	FxaC_18g08520	RLK-Pelle_LRR-XI-1		FxaC_18g02850	RLK-Pelle_LRR-XI-1
	FxaC_18g14440	RLK-Pelle_LRR-XI-1		FxaC_18g02860	RLK-Pelle_LRR-XI-1
	FxaC_18g40320	RLK-Pelle_LRR-XI-1		FxaC_18g03260	RLK-Pelle_LRR-XI-1
	FxaC_19g24240	RLK-Pelle_LRR-XI-1		FxaC_18g03290	RLK-Pelle_LRR-XI-1
	FxaC_19g29520	RLK-Pelle_LRR-XI-1		FxaC_18g03400	RLK-Pelle_LRR-XI-1
	FxaC_19g32480	RLK-Pelle_LRR-XI-1		FxaC_18g03470	RLK-Pelle_LRR-XI-1
	FxaC_19g34380	RLK-Pelle_LRR-XI-1		FxaC_18g03471	RLK-Pelle_LRR-XI-1
	FxaC_19g34390	RLK-Pelle_LRR-XI-1		FxaC_18g03500	RLK-Pelle_LRR-XI-1
	FxaC_19g37220	RLK-Pelle_LRR-XI-1		FxaC_18g03550	RLK-Pelle_LRR-XI-1
	FxaC_19g38750	RLK-Pelle_LRR-XI-1		FxaC_18g03580	RLK-Pelle_LRR-XI-1
	FxaC_19g38770	RLK-Pelle_LRR-XI-1		FxaC_18g03590	RLK-Pelle_LRR-XI-1
	FxaC_19g38810	RLK-Pelle_LRR-XI-1		FxaC_18g03620	RLK-Pelle_LRR-XI-1
	FxaC_19g38830	RLK-Pelle_LRR-XI-1		FxaC_18g03640	RLK-Pelle_LRR-XI-1
	FxaC_1g06040	RLK-Pelle_LRR-XI-1		FxaC_18g03641	RLK-Pelle_LRR-XI-1
	FxaC_1g06090	RLK-Pelle_LRR-XI-1		FxaC_18g03680	RLK-Pelle_LRR-XI-1
	FxaC_1g06140	RLK-Pelle_LRR-XI-1		FxaC_18g05170	RLK-Pelle_LRR-XI-1
	FxaC_1g21300	RLK-Pelle_LRR-XI-1		FxaC_18g08520	RLK-Pelle_LRR-XI-1
	FxaC_1g21350	RLK-Pelle_LRR-XI-1		FxaC_18g14440	RLK-Pelle_LRR-XI-1
	FxaC_1g27360	RLK-Pelle_LRR-XI-1		FxaC_18g40320	RLK-Pelle_LRR-XI-1
	FxaC_20g06850	RLK-Pelle_LRR-XI-1		FxaC_19g24240	RLK-Pelle_LRR-XI-1
	FxaC_20g26860	RLK-Pelle_LRR-XI-1		FxaC_19g29520	RLK-Pelle_LRR-XI-1
	FxaC_20g35370	RLK-Pelle_LRR-XI-1		FxaC_19g32480	RLK-Pelle_LRR-XI-1
	FxaC_20g35410	RLK-Pelle_LRR-XI-1		FxaC_19g34380	RLK-Pelle_LRR-XI-1
	FxaC_20g38360	RLK-Pelle_LRR-XI-1		FxaC_19g34390	RLK-Pelle_LRR-XI-1
	FxaC_20g39730	RLK-Pelle_LRR-XI-1		FxaC_19g37220	RLK-Pelle_LRR-XI-1
	FxaC_20g39740	RLK-Pelle_LRR-XI-1		FxaC_19g38750	RLK-Pelle_LRR-XI-1
	FxaC_20g39760	RLK-Pelle_LRR-XI-1		FxaC_19g38770	RLK-Pelle_LRR-XI-1
	FxaC_21g19890	RLK-Pelle_LRR-XI-1		FxaC_19g38810	RLK-Pelle_LRR-XI-1
	FxaC_21g19910	RLK-Pelle_LRR-XI-1		FxaC_19g38820	RLK-Pelle_LRR-XI-1
	FxaC_21g20660	RLK-Pelle_LRR-XI-1		FxaC_19g38830	RLK-Pelle_LRR-XI-1
	FxaC_21g20680	RLK-Pelle_LRR-XI-1		FxaC_1g05272	RLK-Pelle_LRR-XI-1
	FxaC_21g37920	RLK-Pelle_LRR-XI-1		FxaC_1g06040	RLK-Pelle_LRR-XI-1
	FxaC_21g38480	RLK-Pelle_LRR-XI-1		FxaC_1g06090	RLK-Pelle_LRR-XI-1
	FxaC_21g69340	RLK-Pelle_LRR-XI-1		FxaC_1g06140	RLK-Pelle_LRR-XI-1
	FxaC_21g71240	RLK-Pelle_LRR-XI-1		FxaC_1g21300	RLK-Pelle_LRR-XI-1
	FxaC_22g18760	RLK-Pelle_LRR-XI-1		FxaC_1g21350	RLK-Pelle_LRR-XI-1
	FxaC_22g18770	RLK-Pelle_LRR-XI-1		FxaC_1g27360	RLK-Pelle_LRR-XI-1
	FxaC_22g34670	RLK-Pelle_LRR-XI-1		FxaC_20g06850	RLK-Pelle_LRR-XI-1
	FxaC_22g34680	RLK-Pelle_LRR-XI-1		FxaC_20g35370	RLK-Pelle_LRR-XI-1
	FxaC_22g37660	RLK-Pelle_LRR-XI-1		FxaC_20g35410	RLK-Pelle_LRR-XI-1
	FxaC_22g65190	RLK-Pelle_LRR-XI-1		FxaC_20g38360	RLK-Pelle_LRR-XI-1
	FxaC_22g71030	RLK-Pelle_LRR-XI-1		FxaC_20g39730	RLK-Pelle_LRR-XI-1
	FxaC_23g00680	RLK-Pelle_LRR-XI-1		FxaC_20g39740	RLK-Pelle_LRR-XI-1
	FxaC_23g16850	RLK-Pelle_LRR-XI-1		FxaC_20g39760	RLK-Pelle_LRR-XI-1
	FxaC_23g17260	RLK-Pelle_LRR-XI-1		FxaC_21g19910	RLK-Pelle_LRR-XI-1
	FxaC_23g42420	RLK-Pelle_LRR-XI-1		FxaC_21g20660	RLK-Pelle_LRR-XI-1
	FxaC_24g06300	RLK-Pelle_LRR-XI-1		FxaC_21g20661	RLK-Pelle_LRR-XI-1
	FxaC_24g06450	RLK-Pelle_LRR-XI-1		FxaC_21g37920	RLK-Pelle_LRR-XI-1
	FxaC_24g30080	RLK-Pelle_LRR-XI-1		FxaC_21g38480	RLK-Pelle_LRR-XI-1
	FxaC_24g46370	RLK-Pelle_LRR-XI-1		FxaC_21g69340	RLK-Pelle_LRR-XI-1
	FxaC_24g46390	RLK-Pelle_LRR-XI-1		FxaC_21g70912	RLK-Pelle_LRR-XI-1
	FxaC_24g46940	RLK-Pelle_LRR-XI-1		FxaC_21g71240	RLK-Pelle_LRR-XI-1
	FxaC_25g47680	RLK-Pelle_LRR-XI-1		FxaC_22g18760	RLK-Pelle_LRR-XI-1
	FxaC_25g48480	RLK-Pelle_LRR-XI-1		FxaC_22g18770	RLK-Pelle_LRR-XI-1
	FxaC_26g09320	RLK-Pelle_LRR-XI-1		FxaC_22g34670	RLK-Pelle_LRR-XI-1
	FxaC_27g43120	RLK-Pelle_LRR-XI-1		FxaC_22g34680	RLK-Pelle_LRR-XI-1
	FxaC_28g01130	RLK-Pelle_LRR-XI-1		FxaC_22g37660	RLK-Pelle_LRR-XI-1
	FxaC_28g06970	RLK-Pelle_LRR-XI-1		FxaC_22g65190	RLK-Pelle_LRR-XI-1
	FxaC_2g02990	RLK-Pelle_LRR-XI-1		FxaC_22g71030	RLK-Pelle_LRR-XI-1
	FxaC_2g05650	RLK-Pelle_LRR-XI-1		FxaC_23g16850	RLK-Pelle_LRR-XI-1
	FxaC_2g10310	RLK-Pelle_LRR-XI-1		FxaC_23g17260	RLK-Pelle_LRR-XI-1
	FxaC_2g25220	RLK-Pelle_LRR-XI-1		FxaC_23g42420	RLK-Pelle_LRR-XI-1
	FxaC_2g25290	RLK-Pelle_LRR-XI-1		FxaC_23g42591	RLK-Pelle_LRR-XI-1
	FxaC_3g01920	RLK-Pelle_LRR-XI-1		FxaC_24g06300	RLK-Pelle_LRR-XI-1
	FxaC_3g06330	RLK-Pelle_LRR-XI-1		FxaC_24g06450	RLK-Pelle_LRR-XI-1
	FxaC_3g20900	RLK-Pelle_LRR-XI-1		FxaC_24g30080	RLK-Pelle_LRR-XI-1
	FxaC_3g20970	RLK-Pelle_LRR-XI-1		FxaC_24g46370	RLK-Pelle_LRR-XI-1
	FxaC_3g21030	RLK-Pelle_LRR-XI-1		FxaC_24g46390	RLK-Pelle_LRR-XI-1
	FxaC_3g26600	RLK-Pelle_LRR-XI-1		FxaC_24g46940	RLK-Pelle_LRR-XI-1
	FxaC_4g19430	RLK-Pelle_LRR-XI-1		FxaC_25g47680	RLK-Pelle_LRR-XI-1
	FxaC_4g19590	RLK-Pelle_LRR-XI-1		FxaC_25g48480	RLK-Pelle_LRR-XI-1
	FxaC_4g34160	RLK-Pelle_LRR-XI-1		FxaC_26g09320	RLK-Pelle_LRR-XI-1
	FxaC_4g38490	RLK-Pelle_LRR-XI-1		FxaC_27g43120	RLK-Pelle_LRR-XI-1
	FxaC_5g09560	RLK-Pelle_LRR-XI-1		FxaC_28g01130	RLK-Pelle_LRR-XI-1
	FxaC_5g15810	RLK-Pelle_LRR-XI-1		FxaC_28g06970	RLK-Pelle_LRR-XI-1
	FxaC_5g15840	RLK-Pelle_LRR-XI-1		FxaC_2g02990	RLK-Pelle_LRR-XI-1
	FxaC_5g16050	RLK-Pelle_LRR-XI-1		FxaC_2g10310	RLK-Pelle_LRR-XI-1
	FxaC_5g17340	RLK-Pelle_LRR-XI-1		FxaC_2g25220	RLK-Pelle_LRR-XI-1
	FxaC_5g24640	RLK-Pelle_LRR-XI-1		FxaC_2g25290	RLK-Pelle_LRR-XI-1
	FxaC_5g26350	RLK-Pelle_LRR-XI-1		FxaC_3g01920	RLK-Pelle_LRR-XI-1
	FxaC_5g28720	RLK-Pelle_LRR-XI-1		FxaC_3g06330	RLK-Pelle_LRR-XI-1
	FxaC_5g41560	RLK-Pelle_LRR-XI-1		FxaC_3g20900	RLK-Pelle_LRR-XI-1
	FxaC_6g01790	RLK-Pelle_LRR-XI-1		FxaC_3g20970	RLK-Pelle_LRR-XI-1
	FxaC_6g15370	RLK-Pelle_LRR-XI-1		FxaC_3g21030	RLK-Pelle_LRR-XI-1
	FxaC_6g17360	RLK-Pelle_LRR-XI-1		FxaC_3g26600	RLK-Pelle_LRR-XI-1
	FxaC_6g23870	RLK-Pelle_LRR-XI-1		FxaC_4g19430	RLK-Pelle_LRR-XI-1
	FxaC_6g24630	RLK-Pelle_LRR-XI-1		FxaC_4g19590	RLK-Pelle_LRR-XI-1
	FxaC_6g24870	RLK-Pelle_LRR-XI-1		FxaC_4g34160	RLK-Pelle_LRR-XI-1
	FxaC_6g40780	RLK-Pelle_LRR-XI-1		FxaC_4g38490	RLK-Pelle_LRR-XI-1
	FxaC_6g43690	RLK-Pelle_LRR-XI-1		FxaC_5g09560	RLK-Pelle_LRR-XI-1
	FxaC_7g01380	RLK-Pelle_LRR-XI-1		FxaC_5g15840	RLK-Pelle_LRR-XI-1
	FxaC_7g09430	RLK-Pelle_LRR-XI-1		FxaC_5g16050	RLK-Pelle_LRR-XI-1
	FxaC_7g11050	RLK-Pelle_LRR-XI-1		FxaC_5g17340	RLK-Pelle_LRR-XI-1
	FxaC_7g19120	RLK-Pelle_LRR-XI-1		FxaC_5g24640	RLK-Pelle_LRR-XI-1
	FxaC_7g19990	RLK-Pelle_LRR-XI-1		FxaC_5g26350	RLK-Pelle_LRR-XI-1
	FxaC_7g20180	RLK-Pelle_LRR-XI-1		FxaC_5g28720	RLK-Pelle_LRR-XI-1
	FxaC_7g20200	RLK-Pelle_LRR-XI-1		FxaC_5g41560	RLK-Pelle_LRR-XI-1
	FxaC_7g20210	RLK-Pelle_LRR-XI-1		FxaC_6g01790	RLK-Pelle_LRR-XI-1
	FxaC_7g26250	RLK-Pelle_LRR-XI-1		FxaC_6g15370	RLK-Pelle_LRR-XI-1
	FxaC_7g37120	RLK-Pelle_LRR-XI-1		FxaC_6g17360	RLK-Pelle_LRR-XI-1
	FxaC_7g40510	RLK-Pelle_LRR-XI-1		FxaC_6g23870	RLK-Pelle_LRR-XI-1
	FxaC_8g07930	RLK-Pelle_LRR-XI-1		FxaC_6g24630	RLK-Pelle_LRR-XI-1
	FxaC_8g22160	RLK-Pelle_LRR-XI-1		FxaC_6g24870	RLK-Pelle_LRR-XI-1
	FxaC_8g22180	RLK-Pelle_LRR-XI-1		FxaC_6g40780	RLK-Pelle_LRR-XI-1
	FxaC_8g24520	RLK-Pelle_LRR-XI-1		FxaC_6g43690	RLK-Pelle_LRR-XI-1
	FxaC_8g37910	RLK-Pelle_LRR-XI-1		FxaC_7g01380	RLK-Pelle_LRR-XI-1
	FxaC_9g07150	RLK-Pelle_LRR-XI-1		FxaC_7g09430	RLK-Pelle_LRR-XI-1
	FxaC_9g38500	RLK-Pelle_LRR-XI-1		FxaC_7g11050	RLK-Pelle_LRR-XI-1
	FxaC_9g38740	RLK-Pelle_LRR-XI-1		FxaC_7g19120	RLK-Pelle_LRR-XI-1
	FxaC_9g40950	RLK-Pelle_LRR-XI-1		FxaC_7g19990	RLK-Pelle_LRR-XI-1
	FxaC_9g42070	RLK-Pelle_LRR-XI-1		FxaC_7g20180	RLK-Pelle_LRR-XI-1
	FxaC_9g42290	RLK-Pelle_LRR-XI-1		FxaC_7g20200	RLK-Pelle_LRR-XI-1
	FxaC_9g45860	RLK-Pelle_LRR-XI-1		FxaC_7g20210	RLK-Pelle_LRR-XI-1
	FxaC_13g29590	RLK-Pelle_LRR-XI-2		FxaC_7g26250	RLK-Pelle_LRR-XI-1
	FxaC_14g15770	RLK-Pelle_LRR-XI-2		FxaC_7g37121	RLK-Pelle_LRR-XI-1
	FxaC_15g16290	RLK-Pelle_LRR-XI-2		FxaC_7g40510	RLK-Pelle_LRR-XI-1
	FxaC_17g09180	RLK-Pelle_LRR-XI-2		FxaC_8g07930	RLK-Pelle_LRR-XI-1
	FxaC_18g39250	RLK-Pelle_LRR-XI-2		FxaC_8g22160	RLK-Pelle_LRR-XI-1
	FxaC_19g07390	RLK-Pelle_LRR-XI-2		FxaC_8g22180	RLK-Pelle_LRR-XI-1
	FxaC_20g07630	RLK-Pelle_LRR-XI-2		FxaC_8g24520	RLK-Pelle_LRR-XI-1
	FxaC_10g00870	RLK-Pelle_LRR-XII-1		FxaC_8g37911	RLK-Pelle_LRR-XI-1
	FxaC_10g08630	RLK-Pelle_LRR-XII-1		FxaC_9g07150	RLK-Pelle_LRR-XI-1
	FxaC_10g10950	RLK-Pelle_LRR-XII-1		FxaC_9g38500	RLK-Pelle_LRR-XI-1
	FxaC_10g20300	RLK-Pelle_LRR-XII-1		FxaC_9g38740	RLK-Pelle_LRR-XI-1
	FxaC_10g25120	RLK-Pelle_LRR-XII-1		FxaC_9g40950	RLK-Pelle_LRR-XI-1
	FxaC_10g25580	RLK-Pelle_LRR-XII-1		FxaC_9g42070	RLK-Pelle_LRR-XI-1
	FxaC_10g26990	RLK-Pelle_LRR-XII-1		FxaC_9g42290	RLK-Pelle_LRR-XI-1
	FxaC_10g41520	RLK-Pelle_LRR-XII-1		FxaC_9g45860	RLK-Pelle_LRR-XI-1
	FxaC_10g42330	RLK-Pelle_LRR-XII-1		FxaC_13g29590	RLK-Pelle_LRR-XI-2
	FxaC_11g03580	RLK-Pelle_LRR-XII-1		FxaC_14g15770	RLK-Pelle_LRR-XI-2
	FxaC_11g04980	RLK-Pelle_LRR-XII-1		FxaC_15g16290	RLK-Pelle_LRR-XI-2
	FxaC_11g05090	RLK-Pelle_LRR-XII-1		FxaC_17g09180	RLK-Pelle_LRR-XI-2
	FxaC_11g08050	RLK-Pelle_LRR-XII-1		FxaC_17g09181	RLK-Pelle_LRR-XI-2
	FxaC_11g22590	RLK-Pelle_LRR-XII-1		FxaC_18g39250	RLK-Pelle_LRR-XI-2
	FxaC_11g38280	RLK-Pelle_LRR-XII-1		FxaC_19g07390	RLK-Pelle_LRR-XI-2
	FxaC_11g39380	RLK-Pelle_LRR-XII-1		FxaC_20g07630	RLK-Pelle_LRR-XI-2
	FxaC_12g08670	RLK-Pelle_LRR-XII-1		FxaC_10g00870	RLK-Pelle_LRR-XII-1
	FxaC_12g09360	RLK-Pelle_LRR-XII-1		FxaC_10g08630	RLK-Pelle_LRR-XII-1
	FxaC_12g19240	RLK-Pelle_LRR-XII-1		FxaC_10g10950	RLK-Pelle_LRR-XII-1
[truncated: 1,633 more rows]
