# Supplementary material for: Reannotation of the cultivated strawberry genome and establishment of a strawberry genome database
Source: Hortic Res. 2021 Mar 1;8:41. doi: 10.1038/s41438-021-00476-4 (PMC7917095; doi:10.1038/s41438-021-00476-4)
Supplement: Supplementary file 7 — Dataset 6 [file 41438_2021_476_MOESM7_ESM.xlsx]

## Sheet: Count Data
Geneid	Green_achene1	Green_achene2	Green_achene3	White_achene1	White_achene2	White_achene3	Turning_achene1	Turning_achene2	Turning_achene3	Red_achene1	Red_achene2	Red_achene3	Green_receptacle1	Green_receptacle2	Green_receptacle3	White_receptacle1	White_receptacle2	White_receptacle3	Turning_receptacle1	Turning_receptacle2	Turning_receptacle3	Red_receptacle1	Red_receptacle2	Red_receptacle3	Symbol (homologous to arabidopsis)	Description (homologous to arabidopsis)
FxaC_4g00010	0	0	0	0	0	0	0	0	0	0	0	0	0	0	0	0	0	0	0	0	0	0	0	0	ACA4	autoinhibited Ca(2+)-ATPase, isoform 4
FxaC_4g00020	46	36	34	20	32	29	13	9	13	14	11	11	46	22	21	23	13	10	12	14	7	15	19	16
FxaC_4g00030	2684	3859	3798	6711	7628	10128	6377	5202	5244	4532	5504	9162	5837	22249	12020	58166	24317	8504	9252	8881	21283	7411	21052	8994
FxaC_4g00040	156	227	197	2177	3900	5955	2885	1820	2707	2862	1884	1923	212	289	211	1266	631	774	740	898	817	1798	2652	2630
FxaC_4g00050	2	4	4	0	11	15	3	1	3	10	7	19	17	18	20	80	57	42	110	133	96	66	153	168
FxaC_4g00110	139	141	152	255	223	268	292	189	272	341	332	271	159	153	174	449	305	359	270	313	288	226	323	311	ACHT4	atypical CYS HIS rich thioredoxin 4
FxaC_4g00051	0	0	0	0	0	0	0	0	0	0	0	0	0	0	0	0	0	0	0	0	0	0	0	0	TPP2	tripeptidyl peptidase ii
FxaC_4g00111	2	1	0	0	0	0	0	0	1	0	0	0	1	3	2	303	91	243	57	69	65	32	38	44
FxaC_4g00112	3	0	0	0	0	0	0	0	0	1	2	0	0	0	0	3	4	1	1	6	1	0	6	2
FxaC_4g00200	1424	1531	1436	358	305	336	312	237	254	407	356	287	3013	2429	2186	3749	3042	2912	2123	2260	2515	2024	2810	2922	ZBF3	Z-box Binding Factor 3
FxaC_4g00220	0	0	0	0	0	0	0	0	0	0	0	0	0	0	0	0	0	0	0	0	0	0	0	0	MUG3	MUSTANG 3
FxaC_4g00230	2	5	2	0	2	0	0	0	2	0	0	0	0	1	0	0	0	0	0	2	0	0	0	0	ATARLA1A	ADP-ribosylation factor-like A1A
FxaC_4g00240	1	2	13	1	2	4	2	0	0	5	1	5	3	4	4	2	3	5	0	4	0	0	2	4
FxaC_4g00250	0	0	0	0	0	0	0	0	0	0	0	0	0	0	0	0	0	0	0	0	0	0	0	0
FxaC_4g00260	0	0	0	0	0	0	0	0	0	0	0	0	0	0	0	0	0	0	0	0	0	0	0	0
FxaC_4g00280	41	47	33	11	5	6	1	5	7	3	0	2	13	12	8	0	6	2	1	4	9	3	3	1	MYB20	myb domain protein 20
FxaC_4g00300	150	173	193	73	88	97	169	90	142	234	243	257	77	78	112	213	148	162	82	194	111	256	397	342	SPP	stromal processing peptidase
FxaC_4g00310	33	39	43	43	51	31	17	13	26	33	27	30	22	15	26	36	32	36	3	23	6	25	31	32
FxaC_4g00320	254	265	234	39	68	47	13	16	34	60	52	52	175	170	170	283	235	250	152	237	171	234	289	267
FxaC_4g00330	0	0	0	0	0	0	0	0	0	0	0	0	0	0	0	0	0	0	0	0	0	0	0	0
FxaC_4g00350	0	0	0	0	0	0	0	0	0	0	0	0	0	0	0	0	0	0	0	0	0	0	0	0
FxaC_4g00360	0	0	0	0	0	0	0	0	0	0	0	0	0	0	0	0	0	0	0	0	0	0	0	0
FxaC_4g00370	0	0	0	0	0	0	0	0	0	0	0	0	0	0	0	0	0	0	0	0	0	0	0	0
FxaC_4g00380	0	0	0	0	0	0	0	0	0	0	0	0	0	0	0	0	0	0	0	0	0	0	0	0
FxaC_4g00410	41	47	40	20	13	14	2	0	1	4	9	6	91	75	88	50	41	43	25	21	23	155	57	57	GAD1	GLUTAMATE DECARBOXYLASE 1
FxaC_4g00440	248	288	294	0	1	0	0	0	0	0	0	0	7	6	3	0	0	0	0	0	0	0	0	0
FxaC_4g00411	2	0	2	0	0	0	1	0	0	0	0	0	0	0	0	0	0	0	0	0	0	0	0	0
FxaC_4g00480	88	91	78	53	62	64	30	24	30	39	51	47	138	110	131	188	137	141	97	153	88	101	145	129
FxaC_4g00412	0	0	0	0	0	0	0	0	0	0	0	0	0	0	0	0	0	0	0	0	0	0	0	0
FxaC_4g00510	0	0	0	0	0	0	0	0	0	0	0	0	0	0	0	0	0	0	0	0	0	0	0	0
FxaC_4g00520	1	0	0	0	1	2	1	2	0	0	0	0	0	0	0	0	0	0	0	0	0	0	0	0
FxaC_4g00530	319	327	328	120	98	109	29	23	26	57	68	61	508	366	294	592	522	465	405	466	440	450	580	545	EMB1080	embryo defective 1080
FxaC_4g00570	148	172	173	5	5	6	1	0	0	2	2	0	118	96	87	110	86	91	19	27	14	2	2	13
FxaC_4g00590	62	83	78	7	9	5	5	2	6	14	15	14	86	92	86	141	104	104	47	85	67	87	138	106	NUFIP	nuclear FMRP-interacting protein
FxaC_4g00600	0	0	0	0	0	0	0	0	0	0	0	0	0	0	0	0	0	0	0	0	0	0	0	0
FxaC_4g00620	21	46	38	10	28	12	4	5	7	13	8	7	9	8	21	31	13	36	3	35	6	25	22	22	emb2738	embryo defective 2738
FxaC_4g00630	3	1	7	1	3	1	1	0	0	0	1	2	2	2	0	4	0	1	0	1	0	4	2	2	emb2738	embryo defective 2738
FxaC_4g00640	3	2	2	0	0	0	3	2	0	1	3	0	0	0	0	0	0	0	0	0	0	0	1	0
FxaC_4g00650	0	0	0	0	0	0	1	0	0	0	0	0	0	2	0	2	0	1	0	0	0	0	0	1	VIP3	vernalization independence 3
FxaC_4g00700	0	0	2	0	0	1	0	0	0	0	0	0	0	0	0	0	0	0	0	0	0	1	1	0	UNE13	UNFERTILIZED EMBRYO SAC 13
FxaC_4g00710	21	29	33	1	5	9	2	3	1	3	4	4	9	5	6	132	110	102	16	25	22	45	57	59	VIP3	vernalization independence 3
FxaC_4g00720	0	2	4	0	0	0	1	1	2	1	1	0	0	0	0	0	0	0	0	0	0	3	1	1
FxaC_4g00730	0	0	0	0	0	0	0	0	0	0	0	0	0	0	0	0	0	0	0	0	0	0	0	0
FxaC_4g00740	0	0	0	0	0	0	0	0	0	0	0	0	0	0	0	0	0	0	0	0	0	0	0	0	STIPL1	SPLICEOSOMAL TIMEKEEPER LOCUS1
FxaC_4g00750	0	0	0	1	0	1	0	0	0	0	0	0	0	0	0	0	0	0	0	0	0	0	0	0
FxaC_4g00760	0	0	0	0	2	0	0	0	0	0	0	0	0	0	0	0	0	1	0	0	0	0	0	0
FxaC_4g00770	2084	2225	2061	589	416	482	340	248	286	575	611	480	2065	1758	1754	2697	2103	2058	1833	2024	2126	1882	2572	2473	cICDH	cytosolic NADP+-dependent isocitrate dehydrogenase
FxaC_4g00780	178	153	183	172	168	165	62	45	46	73	67	74	53	61	88	110	90	123	8	56	9	66	92	112
FxaC_4g00790	262	328	302	116	112	117	87	57	70	89	128	118	596	523	469	944	779	824	545	734	671	592	836	887	CDKA;1
FxaC_4g00800	58	58	81	38	36	55	35	27	27	51	49	56	56	41	61	74	66	57	25	43	36	58	71	71	RECA1	homolog of bacterial RecA
FxaC_4g00810	3	2	3	3	1	3	6	2	1	4	3	1	7	9	8	11	6	15	6	9	8	1	8	8	EXPA13	expansin A13
FxaC_4g00820	2	9	4	0	0	0	1	4	0	0	1	0	0	0	0	1	3	1	1	2	0	3	7	4
FxaC_4g00830	1980	2173	2038	2922	2517	2792	1750	1381	1674	2131	2276	2111	2415	2401	2332	4033	3084	3344	2276	3089	2727	3004	4162	4146	UGP2	UDP-glucose pyrophosphorylase 2
FxaC_4g00840	30	46	30	23	32	48	13	13	21	28	29	30	23	16	41	53	33	58	2	22	6	52	66	60	KEA2	K+ efflux antiporter 2
FxaC_4g00850	0	0	0	0	0	1	2	0	0	0	2	0	0	0	0	0	1	2	0	0	0	0	2	0
FxaC_4g00870	2	1	7	0	0	0	5	0	0	0	2	1	4	1	5	2	5	1	1	6	0	8	5	7
FxaC_4g00880	11	22	15	20	35	27	30	29	19	40	47	23	14	12	26	22	17	14	14	19	5	4	22	7
FxaC_4g00890	9	5	13	4	4	7	12	7	4	10	5	14	33	15	11	41	20	18	25	28	23	13	31	25	EXPA13	expansin A13
FxaC_4g00900	0	1	1	4	0	0	0	0	0	0	2	0	1	0	0	0	0	1	1	0	1	0	0	0
FxaC_4g00910	0	0	0	0	0	0	0	0	0	0	0	0	0	0	0	0	0	0	0	0	0	0	0	0
FxaC_4g00930	109	112	124	6	7	12	11	11	11	29	36	37	177	154	208	367	254	344	50	245	70	176	227	255	ATARF8
FxaC_4g00940	1	2	1	0	2	2	1	2	3	2	0	3	0	0	0	2	0	1	0	1	0	0	2	2
FxaC_4g00950	0	0	0	0	0	0	0	0	0	0	1	0	0	0	1	0	0	0	0	0	0	0	0	0
FxaC_4g00960	0	0	0	0	2	0	0	1	0	1	0	0	0	0	0	0	0	0	0	0	0	0	0	1
FxaC_4g00970	0	0	0	0	0	0	0	0	0	0	0	0	0	0	0	0	0	0	0	0	0	0	0	0	RHS1	ROOT HAIR SPECIFIC 1
FxaC_4g00980	0	0	0	0	0	0	0	0	0	0	0	0	0	0	0	0	0	0	0	0	0	0	0	0
FxaC_4g00990	0	0	0	0	0	0	0	0	0	0	0	0	0	0	0	0	0	0	0	0	0	0	0	0
FxaC_4g01000	6	1	4	3	2	1	2	0	0	0	0	0	4	6	6	6	8	3	2	3	0	0	3	2	PQL3	PsbQ-like 3
FxaC_4g01050	0	0	0	0	0	0	0	0	0	0	0	0	0	0	1	0	0	0	0	0	0	0	0	0
FxaC_4g01060	0	0	0	0	0	0	0	0	0	0	0	0	0	0	0	0	0	0	0	0	0	0	0	0
FxaC_4g01070	63	61	61	21	20	13	14	18	19	38	36	34	68	75	68	137	97	112	72	84	71	60	131	116
FxaC_4g01090	7	2	3	2	0	6	0	0	4	4	6	4	5	5	6	9	8	3	1	4	0	2	5	2
FxaC_4g01110	3	7	5	4	0	1	0	1	4	0	5	4	6	5	7	4	3	6	0	3	2	2	2	0
FxaC_4g01120	0	0	0	0	0	0	0	0	0	0	1	0	0	0	0	2	2	0	0	0	0	0	0	0	TFIIIA	transcription factor IIIA
FxaC_4g01130	12	18	14	0	0	0	0	0	1	0	0	0	7	15	14	5	5	3	3	0	1	1	1	1	TFIIIA	transcription factor IIIA
FxaC_4g01140	348	497	480	280	217	451	118	92	87	73	114	329	369	1801	790	4373	2013	525	362	338	1314	173	597	146
FxaC_4g01220	0	0	2	0	0	0	2	1	0	9	7	6	0	0	0	0	0	0	405	488	461	401	644	562	GSTF11	glutathione S-transferase F11
FxaC_4g01240	5	4	2	0	0	0	0	0	0	0	0	0	0	0	0	0	0	0	0	0	0	0	0	0	AtAAE11
FxaC_4g01250	111	116	91	3	0	1	2	1	0	1	3	0	139	154	161	67	54	48	9	10	10	0	1	2	AtAAE11
FxaC_4g01260	109	133	120	32	7	7	6	5	7	15	10	15	16	25	18	26	31	34	9	37	12	30	27	34	PAO4	polyamine oxidase 4
FxaC_4g01261	11	10	16	4	1	1	2	1	1	3	1	1	0	6	1	7	6	2	2	7	2	10	9	9	SDG40	SET domain group 40
FxaC_4g01280	74	60	66	32	31	16	20	18	15	28	36	27	49	57	42	56	56	44	22	40	30	26	29	32	SUS5	sucrose synthase 5
FxaC_4g01281	12	18	12	0	2	0	0	1	2	0	3	0	8	1	6	3	2	4	0	1	1	3	3	1	SUS6	sucrose synthase 6
FxaC_4g01300	49	29	32	0	0	0	0	0	0	0	0	0	4	0	1	0	0	0	1	1	1	1	1	2
FxaC_4g01310	25	22	13	0	0	4	5	6	4	6	15	11	20	7	8	11	10	10	6	11	8	7	16	12
FxaC_4g01320	32	14	32	0	0	0	0	0	1	3	6	4	125	141	112	341	292	293	249	484	311	207	294	249
FxaC_4g01340	11	15	15	2	5	5	1	0	0	0	1	4	20	8	15	1	4	0	4	1	1	0	0	1
FxaC_4g01400	0	0	0	0	0	0	0	0	0	0	0	0	0	0	0	0	0	0	0	0	0	0	0	0
FxaC_4g01410	0	0	0	0	0	0	0	0	0	0	0	0	0	0	0	0	0	0	0	0	0	0	0	0
FxaC_4g01420	0	0	0	0	0	0	0	0	0	0	0	0	0	0	0	0	0	0	0	0	0	0	0	0
FxaC_4g01430	0	0	0	0	0	0	0	0	0	0	0	0	0	0	0	0	0	0	0	0	0	0	0	0
FxaC_4g01450	0	0	0	0	0	0	0	0	0	0	0	0	0	0	0	0	0	0	0	0	0	0	0	0
FxaC_4g01460	0	0	0	0	0	0	0	0	0	0	0	0	0	0	0	0	0	0	0	0	0	0	0	0
FxaC_4g01470	0	0	0	0	0	0	0	0	0	0	0	0	0	0	0	0	0	0	0	0	0	0	0	0
FxaC_4g01480	5	2	1	3	0	0	0	0	0	0	0	0	14	24	11	13	3	2	0	0	0	0	1	3	NAC028	NAC domain containing protein 28
FxaC_4g01490	16	20	25	4	3	7	12	8	7	9	9	3	32	47	41	100	76	74	78	77	87	62	76	83
FxaC_4g01500	2	11	1	5	0	5	1	1	1	0	2	1	5	2	1	5	4	5	4	4	5	4	6	4
FxaC_4g01520	0	0	0	0	0	1	0	0	0	1	0	0	0	0	0	0	0	0	0	0	0	0	0	0
FxaC_4g01481	210	214	195	94	166	132	110	76	122	105	100	125	654	500	550	927	739	667	646	732	743	502	775	782
FxaC_4g01540	5	2	6	19	13	9	5	5	8	0	2	4	0	2	2	2	0	4	0	0	0	3	4	4
FxaC_4g01560	31	27	23	25	20	34	10	5	12	23	18	25	19	21	28	57	48	59	12	40	9	39	55	42
FxaC_4g01590	0	0	1	0	0	3	0	2	0	0	0	0	1	0	0	1	0	0	0	0	0	0	0	1
FxaC_4g01620	0	3	0	0	0	0	0	0	0	0	0	0	0	0	0	0	0	0	0	1	0	0	0	0
FxaC_4g01630	2	1	0	0	0	0	0	0	0	0	1	0	0	0	0	4	2	3	0	1	1	1	3	1
FxaC_4g01640	5	2	4	0	2	0	0	0	0	0	0	1	5	7	3	5	8	10	0	4	3	2	5	2
FxaC_4g01650	103	124	118	25	13	19	5	7	8	19	15	25	142	110	111	185	138	133	44	65	48	9	23	20
FxaC_4g01670	147	130	122	4	12	19	10	2	2	1	3	0	590	569	426	252	200	217	16	26	22	1	1	3
FxaC_4g01680	2	0	1	0	0	0	0	0	0	1	0	0	2	1	0	0	1	0	3	1	1	0	1	1	URM11	ubiquitin-related modifier 11
FxaC_4g01710	0	0	0	0	0	0	0	0	0	0	0	0	0	0	0	0	0	0	0	0	0	0	0	0
FxaC_4g01720	67	108	82	48	30	54	23	33	27	64	33	44	60	58	55	110	67	85	26	83	44	41	74	61
FxaC_4g01740	15	15	28	8	7	5	8	0	5	9	13	7	12	10	7	14	13	25	8	13	7	6	21	12	HCC1	homologue of the copper chaperone SCO1
FxaC_4g01750	18	22	15	0	4	5	2	6	4	0	2	4	68	56	40	49	40	36	14	15	21	4	14	13
FxaC_4g01760	21	34	32	18	11	11	7	6	4	20	15	15	9	26	14	26	29	24	0	20	2	5	16	15
FxaC_4g01770	15	20	32	7	2	2	1	6	4	7	10	7	3	2	1	1	1	1	0	0	0	0	1	0	WRKY23	WRKY DNA-binding protein 23
FxaC_4g01780	0	0	0	0	0	0	0	0	0	0	0	0	0	0	0	0	0	0	0	0	0	0	0	0	SPP	stromal processing peptidase
FxaC_4g01800	40	35	33	58	47	44	17	13	31	13	9	18	26	28	27	22	18	40	4	14	5	17	18	22	MAIN	MAINTENANCE OF MERISTEMS
FxaC_4g01810	8	2	6	2	1	2	1	3	2	1	4	0	2	0	2	1	0	1	0	1	2	5	1	5	NCBP	novel cap-binding protein
FxaC_4g01820	0	0	0	0	0	0	0	0	0	0	0	0	0	0	0	0	0	0	0	0	0	0	0	0
FxaC_4g01830	100	90	78	39	31	37	37	9	17	31	36	42	180	147	138	265	189	212	183	202	184	214	240	251	ATAPRL5	APR-like 5
FxaC_4g01840	12	24	28	63	45	65	34	23	33	13	33	11	19	35	20	79	44	16	12	32	52	17	34	13
FxaC_4g01850	571	707	1171	3443	4328	5447	2694	1987	2071	2494	2522	5060	2156	12414	3429	17943	10392	1460	1445	1118	5606	1158	4665	1169
FxaC_4g01890	0	0	0	0	0	0	0	0	0	0	0	0	0	1	0	0	0	0	0	0	0	0	0	0	APK3	adenosine-5'-phosphosulfate (APS) kinase 3
FxaC_4g01920	3	9	6	5	0	2	1	5	2	5	2	3	88	66	63	57	55	40	8	14	14	1	4	4	GDH1	glutamate dehydrogenase 1
FxaC_4g01930	0	0	0	0	0	0	0	0	0	0	0	0	0	0	0	0	0	0	0	0	0	0	0	0
FxaC_4g01940	54	73	78	64	47	58	28	12	31	30	33	35	111	115	128	249	157	191	79	121	87	91	126	136
FxaC_4g01970	0	0	0	0	0	0	0	0	0	0	0	0	0	0	0	0	0	0	0	0	0	0	0	0
FxaC_4g01980	0	0	0	0	0	0	0	0	0	0	0	0	0	0	0	0	0	0	0	0	0	0	0	0
FxaC_4g01990	13	21	19	11	4	8	3	7	5	10	8	10	15	20	14	35	25	23	22	33	12	26	42	28
FxaC_4g02010	1	2	3	0	1	1	4	0	0	1	2	8	0	0	0	0	0	0	0	0	0	0	1	0
FxaC_4g02030	65	82	106	21	17	28	24	11	15	37	30	25	64	53	59	93	71	81	38	57	60	52	84	79	TFIID-1	TRANSCRIPTION FACTOR IID-1
FxaC_4g02040	32	34	26	6	5	6	15	6	4	9	14	11	41	48	44	41	34	22	19	19	20	8	12	10
FxaC_4g02050	0	0	0	0	0	0	0	0	0	0	0	0	0	0	0	0	1	1	1	0	0	0	0	0	MYR2
FxaC_4g02070	1	1	0	0	0	0	0	0	1	0	1	0	0	0	0	0	0	0	0	2	0	0	0	1	NP3	NPK1-related protein kinase 3
FxaC_4g02080	0	0	0	0	0	0	0	0	0	0	0	0	0	0	0	0	0	0	0	0	0	0	0	0
FxaC_4g02110	0	0	0	0	0	0	0	0	0	0	0	0	0	0	0	0	0	0	0	0	0	0	0	0
FxaC_4g02120	407	406	510	35	35	46	57	33	49	125	144	83	603	501	476	1002	724	827	768	868	977	1073	1511	1569	GSR2	glutamine synthase clone F11
FxaC_4g02130	1	5	1	1	0	1	0	0	1	0	1	3	0	0	3	5	5	6	1	2	5	7	6	6
FxaC_4g02150	0	0	0	0	0	0	0	0	0	0	0	0	0	0	0	0	0	0	0	0	0	0	0	0	CRK42	cysteine-rich RLK (RECEPTOR-like protein kinase) 42
FxaC_4g02160	2	6	5	7	0	0	4	0	0	0	3	0	0	2	0	0	1	0	0	0	0	0	1	0
FxaC_4g02170	203	178	221	92	87	98	86	67	61	81	86	69	207	183	185	505	381	380	276	413	303	358	468	410
FxaC_4g02171	3	1	8	5	0	2	0	1	2	1	0	2	2	1	0	1	0	0	1	0	1	1	2	1
FxaC_4g02210	0	0	0	0	0	0	0	0	0	0	0	0	0	0	0	0	0	0	0	0	0	0	0	0
FxaC_4g02220	0	0	0	0	0	0	0	0	0	0	0	0	0	0	0	0	0	0	0	0	0	0	0	0
FxaC_4g02230	122	188	150	22	37	37	28	15	22	33	18	18	348	323	317	195	144	193	86	119	119	44	66	95	UGT88A1	UDP-glucosyl transferase 88A1
FxaC_4g02240	11	12	8	5	8	4	6	6	3	1	1	0	23	17	20	17	11	19	10	21	11	17	12	11
FxaC_4g02250	50	32	44	131	112	102	121	98	113	100	110	114	25	19	22	9	9	4	9	6	8	19	15	10
FxaC_4g02260	0	0	0	0	0	0	0	0	0	0	0	0	0	0	0	0	0	1	0	0	0	0	0	0
FxaC_4g02270	1396	1478	1467	489	378	457	215	164	183	280	271	316	1502	1379	1350	2465	1811	1956	1521	2042	1881	1712	2361	2513	EMB1467	embryo defective 1467
FxaC_4g02280	2	3	7	6	5	5	2	2	1	2	4	4	2	4	1	3	2	4	0	4	1	1	4	5
FxaC_4g02271	60	57	48	52	34	52	59	25	48	47	47	58	43	52	47	117	70	87	31	74	34	78	85	79
FxaC_4g02300	10	2	3	5	3	5	2	2	2	6	2	4	5	9	4	0	0	1	0	2	0	0	1	2
FxaC_4g02330	4	7	6	4	3	6	1	5	6	2	1	0	11	13	18	7	10	10	8	5	6	6	2	5
FxaC_4g02350	62	37	68	37	25	37	36	22	23	55	53	54	29	27	34	42	35	39	9	31	5	26	36	23
FxaC_4g02380	0	0	0	4	3	0	0	0	0	1	0	0	0	0	0	0	1	2	0	0	0	1	0	0
FxaC_4g02400	1	9	6	14	2	0	0	0	0	7	5	5	1	0	0	0	0	0	1	0	0	0	1	0	SKOR	STELAR K+ outward rectifier
FxaC_4g02381	121	124	92	14	8	12	9	10	10	9	5	9	76	72	67	109	76	63	16	33	19	12	15	10	ORF154
FxaC_4g02420	11	9	16	5	8	3	0	0	4	4	4	3	8	8	4	8	5	9	4	3	2	4	3	7	SDG7	SET DOMAIN-CONTAINING PROTEIN 7
FxaC_4g02430	173	189	161	56	44	63	46	35	50	99	88	66	220	219	210	416	336	389	253	314	313	315	376	421	G3
FxaC_4g02450	6	3	2	0	0	0	0	0	0	0	0	0	41	19	23	23	14	16	3	7	7	0	3	1
FxaC_4g02470	1	3	4	3	0	0	0	0	0	0	0	0	0	0	0	0	0	0	0	0	0	1	0	2
FxaC_4g02480	15	28	11	1	3	1	1	4	5	2	5	12	13	18	24	90	54	59	76	107	99	34	69	52	MMD1	MALE MEIOCYTE DEATH 1
FxaC_4g02451	1	0	2	0	0	0	0	0	0	0	0	0	1	0	0	0	0	0	0	0	0	0	0	1	NMD3	Nonsense-Mediated mRNA Decay 3
FxaC_4g02510	0	0	0	0	0	0	0	0	0	0	0	0	0	0	0	0	0	0	0	0	0	0	0	0
FxaC_4g02520	205	223	198	106	101	114	80	48	60	105	94	118	260	209	263	254	217	235	88	219	97	218	279	275	ORC4	origin recognition complex subunit 4
FxaC_4g02530	0	0	0	0	0	0	0	0	0	0	0	0	0	0	0	0	0	0	5	2	7	13	12	17
FxaC_4g02580	1	2	0	3	0	2	0	0	0	0	0	0	0	0	1	0	0	0	0	1	0	0	0	0	PS2	phosphate starvation-induced gene 2
FxaC_4g02590	0	0	0	0	0	0	0	0	0	0	0	0	0	0	0	0	0	0	0	0	0	0	0	0
FxaC_4g02600	129	128	126	24	12	13	13	6	12	18	16	12	571	591	594	1571	1121	1227	1154	1341	1327	560	803	770	TMK1	transmembrane kinase 1
FxaC_4g02610	1	7	3	0	0	0	0	1	0	0	0	0	0	1	2	1	2	0	1	0	0	0	0	0	PS2	phosphate starvation-induced gene 2
FxaC_4g02630	0	0	0	0	0	0	0	0	0	0	0	0	0	0	0	0	0	0	0	0	0	0	0	0
FxaC_4g02640	217	225	181	121	131	134	159	125	169	164	205	208	186	183	160	370	265	314	173	317	209	262	396	341
FxaC_4g02650	7	6	8	11	7	11	1	0	5	6	0	6	4	5	6	17	9	8	0	9	0	1	6	5
FxaC_4g02651	19	16	6	16	24	18	4	4	4	8	1	16	14	13	9	26	22	24	2	22	4	11	12	6
FxaC_4g02652	0	6	0	4	0	1	4	0	0	1	3	4	1	4	7	6	5	8	0	3	1	2	4	2
FxaC_4g02670	216	297	253	93	92	147	223	154	204	322	355	296	161	190	193	444	299	377	110	337	155	354	435	454	TAF1	TBP-ASSOCIATED FACTOR 1
FxaC_4g02690	28	40	38	171	123	137	100	94	114	42	46	44	37	24	41	71	48	64	15	47	23	30	46	37
FxaC_4g02700	24	19	17	6	0	4	1	1	2	8	4	6	19	11	9	29	18	19	17	17	11	12	21	19
FxaC_4g02780	23	25	33	35	27	26	29	12	21	19	23	26	14	17	19	11	13	22	8	16	5	20	20	26
FxaC_4g02790	0	0	0	0	0	0	0	0	0	0	0	0	0	0	0	0	0	0	0	0	0	0	0	0
FxaC_4g02800	0	0	0	0	0	0	0	0	0	0	0	0	0	0	0	0	0	0	0	0	0	0	0	0
FxaC_4g02810	252	251	247	42	25	28	55	38	61	149	165	148	162	168	184	351	207	269	196	310	263	421	594	591	SAP130b	spliceosome-associated protein 130 b
FxaC_4g02830	0	2	1	0	0	5	0	1	2	3	0	3	1	3	2	1	1	4	0	2	0	2	0	1
FxaC_4g02840	161	189	163	39	73	78	51	36	45	75	87	64	259	210	204	267	235	256	126	150	164	135	181	184
FxaC_4g02850	0	0	0	0	0	0	0	0	0	0	0	0	0	0	0	0	0	0	0	0	0	0	0	0
FxaC_4g02860	0	0	0	0	0	0	0	0	0	0	0	0	0	0	0	0	0	0	0	0	0	0	0	0
FxaC_4g02870	134	115	125	63	35	43	29	23	26	33	29	31	236	214	227	291	246	209	74	94	81	15	34	21	PPD6	PsbP-domain protein 6
FxaC_4g02880	13	5	12	6	1	6	0	0	0	2	0	0	2	4	6	0	0	0	1	0	0	1	2	1
FxaC_4g02890	0	0	0	0	0	0	0	0	0	0	0	0	0	0	0	0	0	0	0	0	0	1	0	0
FxaC_4g02900	204	209	215	179	167	164	17	17	24	23	13	20	955	752	733	470	406	384	140	293	201	400	538	555
FxaC_4g02920	506	594	530	114	94	111	20	36	34	9	7	10	736	640	580	227	159	184	67	71	70	26	30	31	C2	C2 domain
FxaC_4g02930	173	210	214	100	138	116	125	62	101	182	144	193	529	512	593	540	409	424	153	236	177	125	163	165	DHAR3	dehydroascorbate reductase 1
FxaC_4g02940	2	6	1	0	4	1	0	0	1	0	0	4	0	0	0	0	0	0	0	0	1	1	0	1
FxaC_4g02950	1423	1430	1353	282	260	342	401	309	380	734	726	586	2291	2016	1941	1490	946	1178	822	1023	984	725	998	964	EIN3	ETHYLENE-INSENSITIVE3
FxaC_4g02960	0	0	0	0	0	0	0	0	0	0	0	0	0	0	0	0	0	0	0	0	0	0	0	0
FxaC_4g02961	0	0	0	0	0	0	0	0	0	0	0	0	0	0	0	0	0	0	0	0	0	0	0	0
FxaC_4g03000	4	2	6	36	55	52	13	12	17	5	4	7	0	0	0	0	0	0	0	0	0	1	0	0
FxaC_4g03010	0	0	0	0	0	0	0	0	0	0	0	0	0	0	0	0	0	0	0	0	0	0	0	0
FxaC_4g03020	0	0	0	0	0	0	0	0	0	0	0	0	0	0	0	0	0	0	0	0	0	0	0	0
FxaC_4g03061	1	0	2	21	13	7	2	3	0	0	2	5	0	0	0	0	0	0	0	0	0	0	0	0
FxaC_4g03060	7	2	4	20	24	25	1	1	4	0	2	7	0	0	0	0	0	0	0	0	0	0	0	0
FxaC_4g03090	0	0	0	0	0	0	0	0	0	0	0	0	1	0	0	0	0	0	0	0	0	0	0	0
FxaC_4g03100	60	52	68	0	0	0	0	0	0	0	1	0	17	5	8	11	2	1	0	3	1	0	1	0	GASA6	GA-stimulated Arabidopsis 6
FxaC_4g03110	0	0	0	0	0	0	0	0	0	0	0	0	0	0	0	0	0	0	0	0	0	0	0	0
FxaC_4g03120	1	0	0	0	0	0	0	0	0	0	0	0	0	0	0	0	0	0	2	0	0	0	0	0
FxaC_4g03130	5	4	5	0	1	0	0	0	1	0	0	0	19	28	19	16	9	11	5	4	1	0	0	0	MyoB3	myosin binding protein 3
FxaC_4g03140	125	102	119	53	25	37	16	18	25	41	40	40	120	112	110	195	148	171	83	163	103	107	126	147
FxaC_4g03150	0	0	0	0	0	0	0	0	0	0	0	0	0	0	0	0	0	0	0	0	0	0	0	0
FxaC_4g03160	28	50	38	20	6	9	21	6	16	22	13	16	51	34	25	53	36	40	29	35	32	35	40	24
FxaC_4g03161	370	437	359	168	205	195	145	89	152	215	224	183	646	630	583	962	575	594	496	625	519	428	579	604	DIP2	interacting with DNA-binding domain of Zn-finger PARP 1
FxaC_4g03170	0	0	0	0	0	0	0	0	0	0	0	0	0	0	0	0	0	0	0	0	0	0	0	0
FxaC_4g03180	0	0	0	0	0	0	0	0	0	0	0	0	0	0	0	0	0	0	0	0	0	0	0	0
FxaC_4g03190	116	143	120	110	119	137	72	56	77	75	93	76	150	118	153	195	185	191	90	162	121	122	164	175
FxaC_4g03200	40	27	34	11	5	8	12	9	9	10	9	7	66	54	45	58	47	49	41	36	38	40	47	57
FxaC_4g03210	24	19	17	1	5	5	4	4	8	2	8	3	40	25	32	30	33	25	28	23	36	22	36	21
FxaC_4g03250	3	7	6	0	2	0	0	0	0	0	0	0	1	2	1	0	0	0	0	0	0	4	5	9
FxaC_4g03330	475	600	502	185	198	245	88	72	84	67	49	61	1079	779	720	505	449	401	321	485	338	492	649	663	CML23	calmodulin like 23
FxaC_4g03300	1	2	1	0	3	4	0	0	0	0	0	0	1	2	0	1	3	3	1	3	0	1	1	1
FxaC_4g03310	2	0	3	3	0	0	0	0	0	0	0	0	2	0	2	2	3	1	0	3	0	0	0	4
FxaC_4g03370	0	0	0	0	0	0	0	0	0	0	0	0	0	0	0	0	0	0	0	0	0	0	0	0
FxaC_4g03380	258	335	268	129	94	95	51	40	51	53	53	45	279	270	266	455	321	338	228	311	293	238	338	326
FxaC_4g03390	137	128	157	59	47	54	43	46	62	50	34	40	67	52	58	87	57	68	30	33	26	7	17	18
FxaC_4g03400	0	0	0	0	0	0	0	0	0	0	0	0	0	0	0	0	0	0	0	0	0	0	0	0
FxaC_4g03381	0	0	0	0	0	0	0	0	0	0	0	0	0	0	0	0	0	0	0	0	0	0	0	0
FxaC_4g03382	8	13	7	5	4	8	2	3	0	3	5	1	11	18	12	24	16	15	1	13	3	13	15	12
FxaC_4g03401	0	0	0	0	0	0	0	0	0	0	0	0	0	0	0	0	0	0	0	0	0	0	0	0
FxaC_4g03440	0	0	0	0	0	0	0	0	0	0	0	0	0	0	0	0	0	0	0	0	0	0	0	0
FxaC_4g03460	9	5	6	5	11	4	2	3	2	0	1	0	0	0	0	0	2	0	0	0	0	0	0	0	RSL1	RHD SIX-LIKE 1
FxaC_4g03470	0	0	0	0	0	0	0	0	0	0	0	0	0	0	0	0	0	0	0	0	0	0	0	0
FxaC_4g03480	0	0	0	0	0	0	0	0	0	0	0	0	0	0	0	0	0	0	0	0	0	0	0	0
FxaC_4g03490	0	0	0	0	0	0	0	0	0	0	0	0	0	0	0	0	0	0	0	0	0	0	0	0
FxaC_4g03510	274	316	239	65	40	46	26	21	28	42	31	44	1049	962	942	1020	846	777	268	396	347	105	156	134	CRD1	COPPER RESPONSE DEFECT 1
FxaC_4g03520	0	0	0	0	0	0	0	0	0	0	0	0	0	0	0	0	0	0	0	0	0	0	0	0	ZFP1	zinc-finger protein 1
FxaC_4g03530	0	0	0	0	0	0	0	0	0	0	0	0	0	0	0	0	0	0	0	0	0	0	0	0
FxaC_4g03540	0	0	0	0	0	0	0	0	0	0	0	0	0	0	0	0	0	0	0	0	0	0	0	0
FxaC_4g03550	0	0	0	0	0	0	0	0	0	0	0	0	0	0	0	0	0	0	0	0	0	0	0	0
FxaC_4g03560	0	0	0	0	0	0	0	0	0	0	0	0	0	0	0	0	0	0	0	0	0	0	0	0
FxaC_4g03570	0	0	0	0	0	0	0	0	0	0	0	0	0	0	0	0	0	0	0	0	0	0	0	0
FxaC_4g03590	0	0	0	1	1	0	0	0	0	0	0	0	0	0	0	0	0	0	0	0	0	0	0	0
FxaC_4g03600	97	99	146	67	109	100	119	89	117	155	138	112	94	77	93	125	107	122	88	110	94	109	163	150
FxaC_4g03571	90	79	89	61	74	68	70	67	78	89	83	90	112	108	76	146	109	101	92	118	85	116	175	187
FxaC_4g03640	17	29	16	0	1	0	0	0	0	0	0	0	38	49	40	25	27	16	0	0	0	0	0	0
FxaC_4g03641	0	0	0	0	0	0	0	0	0	0	0	0	0	0	0	0	0	0	0	0	0	0	0	0
FxaC_4g03650	0	0	0	0	0	0	0	0	0	0	0	0	0	0	0	0	0	0	0	0	0	0	0	0
FxaC_4g03660	0	0	0	0	0	0	0	0	0	0	0	0	0	0	0	0	0	0	0	0	0	0	0	0
FxaC_4g03670	40	45	35	36	23	40	12	10	17	17	9	7	22	35	14	39	29	60	0	21	4	20	40	19
FxaC_4g03680	0	1	3	0	0	0	1	0	0	0	0	0	3	1	1	2	5	1	4	2	1	4	5	2	RRA3	reduced residual arabinose 3
FxaC_4g03690	170	198	165	13	22	37	24	23	20	23	31	11	351	269	260	452	351	399	325	320	349	247	327	328
FxaC_4g03710	0	0	0	0	0	0	0	0	0	0	0	0	0	0	0	0	0	0	0	0	0	0	0	0
FxaC_4g03720	0	0	0	0	0	0	0	0	0	0	0	0	0	0	0	0	0	0	0	0	0	0	0	0
FxaC_4g03730	0	0	0	0	0	0	0	0	0	0	0	0	0	0	0	0	0	0	0	0	0	0	0	0
FxaC_4g03740	0	0	0	0	0	0	0	0	0	0	0	0	0	0	0	0	0	0	0	0	0	0	0	0
FxaC_4g03750	0	0	0	0	0	0	0	0	0	0	0	0	0	0	0	0	0	0	0	0	0	0	0	0
FxaC_4g03760	20	33	36	1	3	7	9	1	5	24	25	19	9	5	13	53	26	43	26	44	39	30	46	47	SAP130b	spliceosome-associated protein 130 b
FxaC_4g03770	0	0	0	0	0	0	0	0	0	0	0	0	0	0	0	0	0	0	0	0	0	0	0	0
FxaC_4g03780	0	0	0	0	0	0	0	0	0	0	0	0	0	0	0	1	2	2	0	6	0	2	1	2
FxaC_4g03800	0	0	0	0	0	0	0	0	0	0	0	0	0	0	0	0	0	0	0	0	0	0	0	0
FxaC_4g03810	0	0	0	0	0	0	0	0	0	0	0	0	0	0	0	0	0	0	0	0	0	0	0	0
FxaC_4g03820	0	0	0	0	0	0	0	0	0	0	0	0	0	0	0	0	0	0	0	0	0	0	0	0
FxaC_4g03830	0	0	0	0	0	0	0	0	0	0	0	0	0	0	0	0	0	0	0	0	0	0	0	0
FxaC_4g03840	0	0	0	0	0	0	0	0	0	0	0	0	0	0	0	0	0	0	0	0	0	0	0	0
FxaC_4g03850	0	0	0	0	0	0	0	0	0	0	0	0	0	0	0	0	0	0	0	0	0	0	0	0
FxaC_4g03860	17	20	45	1	13	12	9	5	5	15	13	9	21	22	39	40	46	31	19	26	17	19	40	39
FxaC_4g03870	0	0	0	0	0	0	0	0	0	0	0	0	0	0	1	0	0	1	0	0	0	0	0	0	WBC27
FxaC_4g03880	12	17	10	1	0	2	0	6	4	2	1	5	68	66	51	118	74	85	57	69	55	49	48	51
FxaC_4g03890	3	3	0	0	0	1	0	0	1	3	1	1	4	1	3	4	5	2	4	2	0	5	7	5	CPR30	CONSTITUTIVE EXPRESSER OF PR GENES 30
FxaC_4g03891	24	35	33	7	3	5	1	1	0	2	0	0	27	24	16	25	25	25	14	10	12	13	23	12	CPR30	CONSTITUTIVE EXPRESSER OF PR GENES 30
FxaC_4g03900	38	61	48	16	26	13	53	26	52	109	94	112	98	145	145	291	159	229	84	142	107	92	196	193	NRB4	Non-Recognition-of-BTH 4
FxaC_4g03910	2	0	1	0	1	0	0	0	0	0	0	0	0	2	0	2	1	0	0	0	0	1	1	0
FxaC_4g03920	1	0	3	0	0	0	0	0	0	0	0	0	0	0	0	0	0	0	0	0	0	0	0	0	SBT5.4
FxaC_4g03930	0	0	0	0	1	0	0	0	1	0	0	0	0	0	0	2	0	1	0	0	0	0	1	0
FxaC_4g03940	21	33	25	2	5	14	8	4	9	8	8	3	73	58	51	47	36	48	16	32	27	25	23	35
FxaC_4g03950	0	0	0	0	0	0	0	0	0	0	0	0	0	0	0	0	0	0	0	0	0	0	0	0	CPR30	CONSTITUTIVE EXPRESSER OF PR GENES 30
FxaC_4g03960	0	0	0	0	0	0	0	0	0	0	0	0	0	0	0	0	0	0	0	0	0	0	0	0
FxaC_4g03990	2	4	5	0	2	3	4	0	0	1	1	2	5	7	2	1	8	4	0	1	0	3	2	0
FxaC_4g04000	1	0	0	0	0	0	0	1	0	2	0	0	0	0	0	1	0	1	0	0	0	0	0	0
FxaC_4g04010	0	0	0	0	0	0	0	0	0	0	0	0	0	0	0	0	0	0	0	0	0	0	0	0
FxaC_4g04060	0	0	0	0	0	0	0	0	0	0	0	0	0	0	0	0	0	0	0	0	0	0	0	0
FxaC_4g04080	0	0	0	0	0	0	0	0	0	0	0	0	0	0	0	0	0	0	0	0	0	0	0	0
FxaC_4g04090	0	0	0	0	0	0	0	0	0	0	0	0	0	0	0	0	0	0	0	0	0	0	0	0
FxaC_4g04100	0	0	0	0	0	0	0	0	0	0	0	0	0	0	0	0	0	0	0	0	0	0	0	0
FxaC_4g04120	0	0	0	0	0	0	0	0	0	0	0	0	0	0	0	0	0	0	0	0	0	0	0	0
FxaC_4g04130	0	0	0	0	0	0	0	0	0	0	0	0	0	0	0	0	0	0	0	0	0	0	0	0
FxaC_4g04140	0	0	0	0	0	0	0	0	0	0	0	0	0	0	0	0	0	0	0	0	0	0	0	0
FxaC_4g04150	0	0	0	0	0	0	0	0	0	0	0	0	0	0	0	0	0	0	0	0	0	0	0	0
FxaC_4g04160	0	0	0	0	0	0	0	0	0	0	0	0	0	0	0	0	0	0	0	0	0	0	0	0
FxaC_4g04170	0	0	0	0	0	0	0	0	0	0	0	0	0	0	0	0	0	0	0	0	0	0	0	0
FxaC_4g04260	0	0	0	0	0	0	0	0	0	0	0	0	0	0	0	0	0	0	0	0	0	0	0	0
FxaC_4g04300	0	0	0	0	0	0	0	0	0	1	0	1	0	0	0	0	0	1	0	0	0	0	1	0
FxaC_4g04320	310	320	393	26	37	46	16	4	10	24	38	36	111	135	161	277	182	198	42	155	54	97	143	138	DPE2	disproportionating enzyme 2
FxaC_4g04330	0	0	0	0	0	0	0	0	0	0	0	0	0	0	0	0	0	0	0	0	0	0	0	0
FxaC_4g04360	0	0	0	0	0	0	0	0	0	0	0	0	0	0	0	0	0	0	0	0	0	0	0	0
FxaC_4g04340	1	0	0	0	0	1	0	1	0	0	0	0	0	1	0	0	0	1	1	0	0	0	0	1
FxaC_4g04370	151	180	169	15	14	18	14	8	21	10	16	9	753	719	758	723	549	619	167	285	232	137	135	156
FxaC_4g04380	0	0	0	0	0	0	0	0	0	0	0	0	0	0	1	0	0	0	0	0	0	0	0	0	VRN1	REDUCED VERNALIZATION RESPONSE 1
FxaC_4g04390	420	451	445	141	111	140	255	145	217	365	336	349	243	231	267	586	407	536	208	461	295	508	731	707	GTB1	global transcription factor group B1
FxaC_4g04420	0	0	0	0	0	0	0	0	0	0	0	0	0	0	0	1	0	0	0	0	1	0	0	0
FxaC_4g04430	21	30	27	16	9	6	9	9	13	20	14	28	35	22	41	64	44	38	36	43	28	32	58	51
FxaC_4g04440	0	0	0	0	0	0	0	0	0	0	0	0	0	0	0	0	0	0	0	0	0	0	0	0
FxaC_4g04450	311	377	378	904	886	1105	359	239	365	337	313	323	150	169	192	389	276	342	79	264	109	313	444	416	UBP5	ubiquitin-specific protease 5
FxaC_4g04460	49	78	72	31	34	16	33	21	47	45	37	39	76	42	51	54	33	63	24	46	18	36	60	57	SIGB	SIGMA FACTOR B
FxaC_4g04480	74	67	78	69	81	93	31	31	46	59	62	52	47	39	30	39	30	31	17	36	20	9	26	11
FxaC_4g04500	22	12	16	16	7	5	7	4	9	9	12	5	33	18	20	20	18	15	2	10	8	8	12	9
FxaC_4g04510	30	32	33	1	9	6	6	7	18	13	16	26	92	64	67	154	79	95	102	104	132	115	145	151	LIS	LACHESIS
FxaC_4g04520	0	0	0	0	0	0	0	0	0	0	0	0	0	0	0	0	0	0	0	0	0	0	0	0
FxaC_4g04530	0	0	0	0	0	0	0	0	0	0	0	0	0	0	0	0	0	0	0	0	0	0	0	0
FxaC_4g04540	0	0	0	0	0	0	0	0	0	0	0	0	0	0	0	0	0	0	0	0	0	0	0	0
FxaC_4g04541	0	2	0	0	0	0	0	0	1	0	0	0	2	0	1	1	0	0	0	0	0	0	1	0	CDKB2;1	cyclin-dependent kinase B2;1
FxaC_4g04560	2835	3193	2800	529	466	517	588	502	521	320	373	362	449	396	378	571	431	447	667	724	884	552	798	726	CYP98A3	cytochrome P450, family 98, subfamily A, polypeptide 3
FxaC_4g04580	0	0	0	0	0	0	0	0	0	0	0	0	0	0	0	0	0	0	0	0	0	0	0	0
FxaC_4g04590	0	0	0	0	0	0	0	0	0	0	0	0	0	0	0	0	0	0	0	0	0	0	0	0
FxaC_4g04600	168	229	214	114	69	105	43	39	44	69	59	49	288	216	175	221	217	170	147	146	176	95	156	138	HIT3	HIS triad family protein 3
FxaC_4g04620	0	0	0	0	0	0	0	0	0	0	0	0	0	0	0	0	0	0	0	0	0	0	0	0
FxaC_4g04630	102	111	121	76	50	72	14	25	21	51	39	37	166	112	131	236	221	180	109	162	130	177	209	233
FxaC_4g04640	76	109	113	601	518	650	165	136	156	113	101	109	40	32	44	83	61	77	11	61	14	69	88	85
FxaC_4g04641	3	0	1	4	3	5	3	0	1	0	0	0	0	0	0	0	0	0	0	0	0	0	1	1
FxaC_4g04670	194	222	208	165	121	145	77	44	55	84	64	98	284	285	245	302	233	229	150	260	188	252	348	330
FxaC_4g04680	0	0	0	0	0	0	0	0	0	0	0	0	0	0	0	0	0	0	0	0	0	0	0	0	ULP1A	UB-like protease 1A
FxaC_4g04760	88	85	72	82	86	87	59	52	65	71	67	50	93	88	86	134	106	86	72	98	83	56	103	103
FxaC_4g04880	50	67	46	80	77	75	51	32	46	57	70	83	64	71	72	116	62	91	81	82	62	51	72	81
FxaC_4g04890	0	0	0	0	0	0	0	0	0	0	0	0	0	0	0	0	0	0	0	0	0	0	0	0
FxaC_4g04900	0	0	0	0	0	0	0	0	0	0	0	0	0	0	0	0	0	0	0	0	0	0	0	0
FxaC_4g04910	0	0	0	0	0	0	0	0	0	0	0	0	0	0	0	0	0	0	0	0	0	0	0	0
FxaC_4g04920	44	44	39	57	30	29	35	21	24	53	42	54	23	29	31	40	49	42	7	21	11	30	33	47	FRS3	FAR1-related sequence 3
FxaC_4g04930	59	60	52	15	19	22	22	35	15	10	22	19	80	72	72	213	148	189	80	128	95	55	74	95
FxaC_4g04950	0	0	0	0	0	0	0	0	0	0	0	0	0	0	0	0	0	0	0	0	0	0	0	0
FxaC_4g04960	0	0	0	0	0	0	0	0	0	0	0	0	0	0	0	0	0	0	0	0	0	0	0	0
FxaC_4g05000	21	39	44	29	13	30	17	12	19	17	12	14	53	47	34	31	36	34	12	19	19	25	36	30	NP3	NPK1-related protein kinase 3
FxaC_4g05010	0	0	0	0	0	0	0	1	0	0	0	3	34	31	33	32	22	30	6	3	3	4	2	3	MYR2
FxaC_4g05030	25	22	31	1	1	4	7	3	5	4	8	4	56	44	35	23	19	26	13	24	17	10	9	11
FxaC_4g05040	69	82	85	42	48	45	24	34	32	36	40	44	121	82	97	150	101	115	54	105	59	82	118	137	TFIID-1	TRANSCRIPTION FACTOR IID-1
FxaC_4g05060	1	0	2	0	0	0	0	0	0	1	1	1	2	0	0	3	0	2	4	1	2	1	1	1
FxaC_4g05090	37	28	46	10	9	16	19	18	21	22	24	14	26	37	39	78	56	64	49	76	42	57	72	63
FxaC_4g05100	106	142	153	76	52	72	44	35	48	59	54	66	209	179	189	368	225	329	133	223	182	172	207	200
FxaC_4g05130	4	6	8	0	0	0	1	0	3	3	2	1	69	69	61	53	44	35	10	20	10	3	6	11	GDH1	glutamate dehydrogenase 1
FxaC_4g05140	0	0	0	0	0	0	0	0	0	1	0	0	0	1	0	0	0	0	0	0	0	1	0	0
FxaC_4g05150	0	0	0	0	0	0	0	0	0	0	0	0	0	0	0	0	0	0	0	0	0	0	0	0
FxaC_4g05170	0	0	0	0	0	0	0	0	0	0	0	0	0	0	0	0	0	0	0	0	0	0	0	0
FxaC_4g05180	27	43	65	20	43	33	36	19	31	52	52	53	65	43	65	101	88	84	46	79	43	67	73	84	DJC69	DNA J protein A69
FxaC_4g05240	0	0	0	0	0	0	0	0	0	0	0	0	0	0	0	0	0	0	0	0	0	0	0	0	SPP	stromal processing peptidase
FxaC_4g05250	109	131	130	137	108	115	87	68	101	109	93	105	129	97	116	260	174	203	111	117	144	183	235	264
FxaC_4g05270	0	5	0	0	4	0	0	0	0	1	0	1	0	0	0	12	8	13	13	14	25	6	17	17
FxaC_4g05280	0	0	1	0	0	0	0	0	0	0	0	0	0	0	0	0	0	0	0	0	0	0	0	0
FxaC_4g05310	89	107	85	15	1	2	19	15	17	36	36	27	318	282	213	642	554	543	345	546	365	352	486	454
FxaC_4g05320	60	76	81	23	30	23	20	16	26	45	33	34	140	165	137	260	223	192	188	241	230	185	299	287	ATAPRL5	APR-like 5
FxaC_4g05330	83	95	94	59	41	38	45	25	32	45	55	31	70	59	55	78	53	55	58	69	58	86	117	89	NCBP	novel cap-binding protein
FxaC_4g05340	0	0	0	0	0	0	3	0	0	0	0	0	0	0	0	0	0	0	0	0	0	0	0	0	SPP	stromal processing peptidase
FxaC_4g05360	0	0	0	0	1	0	0	0	0	1	0	0	0	0	0	0	0	0	0	0	0	0	0	1	eIFiso4G2	eukaryotic translation Initiation Factor isoform 4G2
FxaC_4g05380	171	227	170	71	61	98	60	40	55	70	77	97	161	190	172	521	359	433	274	402	316	288	373	358	EDA30	embryo sac development arrest 30
FxaC_4g05420	0	0	0	0	0	0	0	0	0	0	0	0	0	0	0	0	0	0	0	0	0	0	0	0
FxaC_4g05430	79	118	123	68	45	57	27	21	20	29	29	34	183	158	122	312	216	214	150	181	182	57	89	104
FxaC_4g05431	0	0	2	0	0	0	0	0	0	0	0	0	0	0	0	0	0	1	0	1	0	0	0	0
FxaC_4g05432	0	0	0	0	0	0	0	0	0	0	0	0	0	0	0	0	0	0	0	0	0	0	0	0
FxaC_4g05440	0	0	0	0	0	0	0	0	0	0	0	0	0	0	0	0	0	0	0	0	0	0	0	0
FxaC_4g05460	30541	34249	30427	484	514	520	247	150	178	550	587	489	6617	6503	6637	6500	4704	5166	2364	3337	2929	2073	2846	2836	ATMS1	methionine synthesis 1
FxaC_4g05480	10	5	2	0	1	3	1	0	2	0	2	1	0	1	1	1	4	0	4	6	5	0	3	3	KEG	KEEP ON GOING
FxaC_4g05520	172	168	168	174	137	134	160	126	147	185	167	166	282	225	237	308	271	245	128	198	135	156	163	170	FIP2
FxaC_4g05530	0	0	0	0	0	0	0	0	0	0	0	0	0	0	0	0	0	0	0	0	0	0	0	0
FxaC_4g05540	0	0	0	0	0	0	0	0	0	0	0	0	0	0	0	0	0	0	0	0	0	0	0	0
FxaC_4g05381	114	112	104	91	78	82	44	25	40	55	57	55	114	100	90	151	132	129	79	99	108	101	119	133
FxaC_4g05550	7	14	8	157	145	155	424	327	411	556	556	657	0	0	0	0	1	2	0	0	0	0	1	0
FxaC_4g05560	17	11	14	4	1	2	2	1	2	1	0	1	1	0	1	0	0	0	0	0	0	0	0	0
FxaC_4g05570	0	0	0	0	0	0	0	0	0	0	0	0	0	0	0	0	0	0	0	0	0	0	0	0
FxaC_4g05580	0	0	0	0	0	0	0	0	0	0	0	1	0	0	0	1	0	0	0	0	1	0	0	0
FxaC_4g05590	0	0	0	0	0	0	0	0	0	0	0	0	0	0	0	0	0	0	0	0	0	0	0	0
FxaC_4g05600	0	0	0	0	0	0	0	0	0	0	0	0	0	0	0	0	0	0	0	0	0	0	0	0
FxaC_4g05610	0	0	0	0	0	0	0	0	0	0	0	0	0	0	0	0	0	0	0	0	0	0	0	0
FxaC_4g05620	0	0	0	0	0	0	0	0	0	0	0	0	0	0	0	0	0	0	0	0	0	0	0	0
FxaC_4g05630	0	0	0	0	0	0	0	0	0	0	0	0	0	0	0	0	0	0	0	0	0	0	0	0	MUG7	MUSTANG 7
FxaC_4g05640	0	0	0	0	0	0	0	0	0	0	0	0	0	0	0	0	0	0	0	0	0	0	0	0
FxaC_4g05650	0	0	0	0	0	0	0	0	1	0	0	0	0	0	0	0	0	0	0	0	0	0	0	1
FxaC_4g05660	66	79	55	22	19	39	12	14	16	38	39	26	58	45	47	93	63	69	16	56	30	37	44	37	EGY1	ETHYLENE-DEPENDENT GRAVITROPISM-DEFICIENT AND YELLOW-Green 1
FxaC_4g05680	314	372	333	352	352	347	294	173	271	275	250	264	501	386	423	761	631	602	479	644	542	528	709	709	BPM4	BTB-POZ and MATH domain 4
FxaC_4g05690	0	0	0	0	0	0	0	0	0	0	0	0	0	0	0	0	0	0	0	0	0	0	0	0
FxaC_4g05700	226	336	265	218	240	190	219	154	199	210	219	195	409	423	384	968	746	820	493	868	637	781	1095	1049	CAT2	cationic amino acid transporter 2
FxaC_4g05710	0	0	0	0	0	0	0	0	0	0	0	0	0	0	0	0	0	0	0	0	0	0	0	0
FxaC_4g05720	0	0	0	0	0	0	0	0	0	0	0	0	0	0	0	0	0	0	0	0	0	0	0	0
FxaC_4g05760	51	37	48	20	15	9	17	6	4	13	13	12	40	43	23	64	51	40	39	41	42	31	58	50
FxaC_4g05780	263	303	284	107	95	97	98	53	85	120	114	118	210	195	231	243	173	232	93	126	83	113	118	129	RIF10	resistant to inhibition with FSM 10
FxaC_4g05790	0	0	0	0	0	0	0	0	0	0	0	0	0	0	0	0	0	0	0	0	0	0	0	0
FxaC_4g05800	2	0	2	0	0	0	1	0	0	2	0	0	0	0	2	1	0	0	0	1	0	0	0	1	SETH1
FxaC_4g05810	0	0	1	0	0	0	0	0	0	0	0	0	0	0	0	0	0	0	0	0	0	0	0	0	SLG1	SLOW GROWTH 1
FxaC_4g05820	13	15	16	10	5	5	2	5	3	6	5	2	10	7	10	18	7	16	1	13	4	6	9	14	ORP3C	OSBP(oxysterol binding protein)-related protein 3C
FxaC_4g05840	36	53	42	3	15	4	6	8	4	10	15	14	99	86	86	60	52	36	6	28	18	23	20	29
FxaC_4g05870	21	28	16	8	4	10	4	3	1	9	2	3	54	31	32	51	38	43	13	38	33	15	28	23	PS1	Presenilin-1
FxaC_4g05890	0	0	0	0	0	0	0	0	0	0	0	0	0	0	0	0	0	0	0	0	0	0	0	0
FxaC_4g05900	0	0	0	0	0	0	0	0	0	0	0	0	0	0	0	0	0	0	0	0	0	0	0	0
FxaC_4g05901	0	0	0	0	0	0	0	0	0	0	0	0	0	0	0	0	0	0	0	0	0	0	0	0
FxaC_4g05960	3	2	6	23	26	16	8	1	5	7	4	6	0	0	0	0	0	0	0	0	0	0	0	0
FxaC_4g05990	0	0	0	0	0	0	0	0	0	0	0	0	0	0	0	0	0	0	0	0	0	0	0	0
FxaC_4g06020	4	6	5	1	3	1	0	1	2	0	2	0	0	0	0	2	0	0	2	3	1	0	0	0	MYB60	myb domain protein 60
FxaC_4g06030	0	0	0	0	0	0	0	0	0	0	0	0	0	0	0	0	0	0	0	0	0	0	0	0
FxaC_4g06040	84	81	127	19	14	24	6	4	23	13	12	9	109	86	81	94	51	91	26	29	30	13	12	9
FxaC_4g06050	8	4	14	0	0	0	0	0	0	0	0	0	0	0	0	0	0	0	0	1	0	0	0	0
FxaC_4g06070	0	0	0	0	0	0	0	0	0	0	0	0	0	0	0	0	0	0	0	0	0	0	0	0
FxaC_4g06080	54	52	49	17	44	36	48	36	60	84	83	60	0	0	0	0	0	1	1	0	1	2	1	0	WOX12	WUSCHEL related homeobox 12
FxaC_4g06100	0	0	0	0	0	0	0	0	0	0	0	0	0	0	0	0	0	0	0	0	0	0	0	0
FxaC_4g06110	0	0	0	0	0	0	0	0	0	0	0	0	0	0	0	0	0	0	0	0	0	0	0	0
FxaC_4g06120	0	0	0	0	0	0	0	0	0	0	0	0	0	0	0	0	0	0	0	0	0	0	0	0
FxaC_4g06130	0	0	0	0	0	0	0	0	0	0	0	0	0	0	0	0	0	0	0	0	0	0	0	0
FxaC_4g06140	0	0	0	0	0	0	0	0	0	0	0	0	0	0	0	0	0	0	0	0	0	0	0	0
FxaC_4g06150	0	0	0	0	0	0	0	0	0	0	0	0	0	0	0	0	0	0	0	0	0	0	0	0
FxaC_4g06160	0	0	0	0	0	0	0	0	0	0	0	0	0	0	0	0	0	0	0	0	0	0	0	0
FxaC_4g06170	0	0	0	0	0	0	0	0	0	0	0	0	0	0	0	0	0	0	0	0	0	0	0	0
FxaC_4g06190	40	34	65	166	107	117	36	40	41	59	39	70	19	17	40	52	44	65	3	27	8	22	34	36
FxaC_4g06200	0	0	0	0	0	0	0	0	0	0	0	0	0	0	0	0	0	0	0	0	0	0	0	0
FxaC_4g06220	0	0	0	0	0	0	0	0	0	0	0	0	0	0	0	0	0	0	0	0	0	0	0	0
FxaC_4g06230	233	313	247	111	85	93	110	81	102	148	147	127	244	236	220	344	237	270	256	270	261	249	380	346	EMB1241	embryo defective 1241
FxaC_4g06270	108	98	91	56	59	63	47	32	32	50	63	45	57	58	56	57	62	56	31	69	44	76	86	90
FxaC_4g06280	20	15	33	23	31	15	17	10	16	23	22	35	18	18	23	44	12	30	7	20	3	8	3	8	SPPA1
FxaC_4g06281	10	21	31	29	21	23	13	11	14	16	9	23	14	11	21	23	26	21	1	13	5	7	15	7
FxaC_4g06290	0	0	0	0	0	0	0	0	0	0	0	0	0	0	0	0	0	0	0	0	0	0	0	0	EXO70C2	exocyst subunit exo70 family protein C2
FxaC_4g06310	36	21	21	1	4	13	25	5	16	25	15	11	41	44	41	67	47	64	52	71	53	42	57	74
FxaC_4g06320	1072	1188	1007	529	521	616	277	202	252	210	239	235	1648	1307	1257	909	769	704	1466	1678	1608	1786	2466	2292
FxaC_4g06350	0	0	0	0	0	0	0	0	0	0	0	0	0	0	0	0	0	0	0	0	0	0	0	0
FxaC_4g06360	0	0	0	0	0	0	0	0	0	0	0	0	0	0	0	0	0	0	0	0	0	0	0	0
FxaC_4g06370	0	0	0	0	0	0	0	0	0	0	0	0	0	0	0	0	0	0	0	0	0	0	0	0
FxaC_4g06380	143	176	179	54	46	41	27	13	28	20	37	23	114	109	109	174	127	113	57	96	70	85	124	97
FxaC_4g06390	0	0	0	0	1	0	1	0	0	0	2	1	0	0	0	0	0	0	0	0	0	0	0	0	ULP1A	UB-like protease 1A
FxaC_4g06400	0	0	0	0	0	0	0	0	0	0	0	0	0	0	0	0	0	0	0	0	0	0	0	0
FxaC_4g06420	14	9	16	1	0	0	4	0	0	2	2	0	18	21	18	7	12	8	2	6	2	1	5	2
FxaC_4g06440	0	0	0	0	0	0	0	0	0	0	0	0	0	0	0	0	0	0	0	0	0	1	0	0
FxaC_4g06450	0	0	0	0	0	0	0	0	0	0	0	0	0	0	0	0	0	0	0	0	0	0	0	0
FxaC_4g06470	166	163	167	363	304	387	393	269	357	360	404	321	201	190	173	445	324	389	237	314	330	238	347	334	ACHT4	atypical CYS HIS rich thioredoxin 4
FxaC_4g06480	0	0	0	0	0	0	0	0	0	0	0	0	0	0	0	0	0	0	0	0	0	0	0	0	RHS1	ROOT HAIR SPECIFIC 1
FxaC_4g06540	1	0	2	0	0	0	0	0	1	0	0	0	2	9	3	3	2	2	0	1	1	1	0	1
FxaC_4g06550	20	20	21	7	15	6	1	2	7	8	15	7	14	10	20	30	17	24	13	17	16	24	18	29
FxaC_4g06560	0	0	1	0	0	0	0	0	0	0	0	0	0	0	0	0	0	0	0	0	1	0	1	0	NOB1
FxaC_4g06570	0	0	0	0	0	0	0	0	0	0	0	0	0	0	0	1	0	0	4	0	0	1	2	4
FxaC_4g06610	2	0	1	0	0	0	0	0	0	0	0	0	2	2	6	2	3	3	1	0	3	1	2	1	PQL3	PsbQ-like 3
FxaC_4g06620	0	0	1	0	0	0	0	0	0	0	0	0	0	0	2	0	0	1	0	1	0	0	0	0	CRK42	cysteine-rich RLK (RECEPTOR-like protein kinase) 42
FxaC_4g06641	36	50	44	52	39	53	34	10	35	26	35	48	51	58	40	60	43	42	39	44	25	31	59	55	DJ1D
FxaC_4g06640	19	14	16	27	22	21	16	5	15	13	24	17	27	13	23	17	19	28	9	13	28	21	33	18	DJ1D
FxaC_4g06650	0	0	0	0	0	0	0	0	0	0	0	0	0	0	0	0	0	0	0	0	0	0	0	0
FxaC_4g06660	0	0	0	0	0	0	0	0	0	0	0	0	0	0	0	0	0	0	0	0	0	0	0	0
FxaC_4g06670	57	77	72	22	32	32	32	20	36	39	48	41	102	71	64	160	109	118	79	112	96	95	118	140
FxaC_4g06680	0	0	1	0	0	0	0	0	1	0	0	0	0	0	0	0	0	0	0	0	0	0	0	0
FxaC_4g06681	0	0	0	3	3	3	5	13	11	2	5	11	0	1	1	0	0	0	0	0	0	0	0	1
FxaC_4g06740	7	5	5	4	0	1	0	1	0	1	0	1	5	6	4	14	7	1	1	6	2	3	4	2	SDG40	SET domain group 40
FxaC_4g06750	100	131	139	39	38	39	20	10	14	18	15	19	58	63	63	152	112	121	64	141	87	97	153	167	PAO4	polyamine oxidase 4
FxaC_4g06760	9	21	8	0	0	2	0	0	0	1	1	1	288	259	254	278	209	237	15	10	13	0	0	0	AAE12	acyl activating enzyme 12
FxaC_4g06770	0	0	0	0	0	0	0	0	0	1	0	0	0	0	0	1	1	0	0	1	0	0	0	0	AtAAE11
FxaC_4g06820	14	30	8	9	1	2	5	6	5	12	13	9	22	13	21	25	18	11	6	14	9	5	11	16
FxaC_4g06830	21	20	7	0	1	1	1	1	3	0	0	1	44	34	39	108	108	99	56	112	68	51	77	57
FxaC_4g06840	1	0	1	0	0	0	0	0	0	0	0	0	1	0	0	0	0	0	0	0	0	0	0	0
FxaC_4g06860	0	0	0	0	0	0	0	0	0	0	0	0	0	0	0	0	0	0	0	0	0	0	0	0	HA8	H(+)-ATPase 8
FxaC_4g06870	0	0	0	0	0	0	0	0	0	0	0	0	0	0	0	0	0	0	0	0	0	0	0	0
FxaC_4g06880	0	0	0	0	0	0	0	0	0	0	0	0	0	0	0	0	0	0	0	0	0	0	0	0
FxaC_4g06890	0	0	0	0	0	0	0	0	0	0	0	0	0	0	0	0	0	0	0	0	0	0	0	0
FxaC_4g06900	0	0	0	0	0	0	0	0	0	0	0	0	0	0	0	0	0	0	0	0	0	0	0	0
FxaC_4g06910	0	0	0	0	0	0	0	0	0	0	0	0	0	0	0	0	0	0	0	0	0	0	0	0
FxaC_4g06920	0	0	0	0	0	0	0	0	0	0	0	0	0	0	0	0	0	0	0	0	0	0	0	0
FxaC_4g06930	0	0	0	0	0	0	0	0	0	0	0	0	0	0	0	0	0	0	0	0	0	0	0	0
FxaC_4g06940	8	10	16	6	3	1	4	6	4	7	7	5	10	2	3	5	11	9	1	6	3	2	6	4
FxaC_4g06950	0	0	0	0	0	0	0	0	0	0	0	0	0	0	0	0	0	0	0	0	0	0	0	0
FxaC_4g06960	5	2	2	0	0	2	0	0	1	0	1	0	25	42	46	8	10	13	4	0	3	0	0	0	NAC028	NAC domain containing protein 28
FxaC_4g06970	55	53	49	11	6	6	14	4	13	15	17	9	75	78	79	218	152	186	179	190	196	160	192	224
FxaC_4g06990	290	327	290	162	236	228	146	112	160	162	132	196	1059	854	804	1460	1142	1083	969	1100	1160	758	1154	1183
FxaC_4g07020	0	0	0	0	0	0	0	1	0	1	0	0	0	0	0	0	0	0	0	0	0	0	0	0
FxaC_4g07041	83	95	94	46	67	81	43	25	22	49	34	47	91	85	91	225	136	205	26	154	33	116	146	148
FxaC_4g07040	0	0	0	0	0	0	0	0	1	0	0	0	0	0	0	0	0	0	0	0	0	0	0	0
FxaC_4g07050	49	44	65	71	50	39	31	20	16	22	30	40	39	33	59	113	98	91	13	59	13	58	83	78
FxaC_4g07060	1	2	7	14	2	0	1	1	0	0	0	1	9	1	5	3	4	2	1	1	2	5	1	1
FxaC_4g07070	0	0	0	0	0	0	0	0	0	0	0	0	0	0	0	0	0	0	0	0	0	0	0	0
FxaC_4g07080	0	0	0	0	0	0	0	0	0	0	0	0	0	0	0	0	0	0	0	0	0	0	0	0
FxaC_4g07090	0	0	0	0	0	0	0	0	0	0	0	0	0	0	0	0	0	0	0	0	1	0	0	0
FxaC_4g07180	114	87	99	9	6	10	8	4	2	1	0	0	415	320	275	195	174	132	11	27	19	1	6	0
FxaC_4g07190	13	11	8	1	1	2	0	2	0	6	4	6	8	7	5	5	2	7	3	5	2	4	9	6	URM12	ubiquitin-related modifier 12
FxaC_4g07210	0	0	0	0	0	0	0	0	0	0	0	0	0	0	0	0	0	0	0	0	0	0	0	0
FxaC_4g07200	0	0	0	0	0	0	0	0	0	0	0	0	0	0	0	0	0	0	0	0	0	0	0	0
FxaC_4g07220	0	0	0	0	0	0	0	0	0	0	0	0	0	0	0	0	0	0	0	0	0	0	0	0
FxaC_4g07230	0	0	0	0	0	0	0	0	0	0	0	0	0	0	0	0	0	0	0	0	0	0	0	0
FxaC_4g07240	0	0	0	0	0	0	0	0	0	0	0	0	0	0	0	0	0	0	0	0	0	0	0	0
FxaC_4g07250	0	0	0	0	0	0	0	0	0	0	0	0	0	0	0	0	0	0	0	0	0	0	0	0
FxaC_4g07260	0	0	0	0	0	0	0	0	0	0	0	0	0	0	0	0	0	0	0	0	0	0	0	0
FxaC_4g07280	0	0	0	0	0	0	0	0	0	0	0	0	0	0	0	0	0	0	0	0	0	0	0	0
FxaC_4g07290	60	73	96	56	31	29	26	15	30	41	46	57	48	36	51	80	62	64	31	75	40	47	54	64
FxaC_4g07320	34	25	43	1	11	6	3	5	1	9	5	11	40	39	23	46	33	48	19	41	35	37	52	42	HCC1	homologue of the copper chaperone SCO1
FxaC_4g07340	75	64	61	34	19	25	21	7	16	34	23	24	60	72	88	89	75	72	16	47	31	53	69	62
FxaC_4g07350	10	11	10	4	0	2	1	1	3	2	1	2	2	0	0	1	0	0	0	1	0	0	0	1	WRKY23	WRKY DNA-binding protein 23
FxaC_4g07370	0	0	0	0	0	3	0	0	0	0	0	0	0	0	0	0	0	0	0	0	0	0	0	0	UPB1	UPBEAT1
FxaC_4g07390	0	0	0	0	0	0	0	0	0	0	0	0	0	0	0	0	0	0	0	0	0	0	0	0
FxaC_4g07410	0	0	0	0	0	0	0	0	0	0	0	0	0	0	0	0	0	0	0	0	0	0	0	0
FxaC_4g07420	3	7	4	9	5	7	5	8	5	1	6	2	6	1	0	1	0	0	0	0	0	2	1	1	STS	stachyose synthase
FxaC_4g07430	140	128	150	108	84	83	51	45	64	77	82	62	119	100	102	136	106	125	55	98	87	96	133	116
FxaC_4g07440	20	18	11	5	4	9	2	6	1	2	3	3	65	76	85	57	64	35	57	64	70	25	48	40
FxaC_4g07450	1	0	2	0	0	1	1	0	0	0	2	2	0	0	0	0	0	0	0	0	0	0	0	0
FxaC_4g07460	0	0	0	0	0	0	0	0	0	0	0	0	0	0	0	0	0	1	0	0	0	0	0	0
FxaC_4g07470	0	0	1	0	0	0	0	0	0	0	0	0	0	0	0	0	0	0	0	0	0	0	0	0
FxaC_4g07510	0	0	0	0	0	0	0	0	0	0	0	0	0	0	0	0	0	0	0	0	0	0	0	0
FxaC_4g07540	120	135	139	26	14	27	22	18	19	73	80	69	19	14	15	5	7	1	2	3	3	4	2	1	GUN1	genomes uncoupled 1
FxaC_4g07550	7	6	4	2	4	2	1	1	1	0	1	0	2	1	0	12	4	10	2	10	5	3	3	5
FxaC_4g07570	78	50	73	4	9	3	4	5	3	16	16	13	30	30	36	74	43	76	22	50	17	53	84	76	POP1	similar to yeast POP1
FxaC_4g07580	25	29	22	4	1	1	2	2	3	11	10	6	15	21	22	29	30	29	28	32	30	22	33	36
FxaC_4g07590	18	30	28	0	3	11	5	3	4	6	8	8	20	9	12	18	21	19	1	7	3	12	15	26
FxaC_4g07600	291	271	290	133	141	159	195	132	176	254	257	252	317	296	316	556	391	456	260	432	315	323	475	453
FxaC_4g07610	2	4	0	6	6	4	5	2	5	9	7	5	5	2	1	1	0	1	0	2	1	5	5	7
FxaC_4g07620	34	39	39	90	101	116	76	37	52	82	81	94	18	20	20	25	14	19	2	19	2	34	40	53
FxaC_4g07630	6	3	4	0	0	1	2	0	2	3	2	2	5	4	4	17	11	11	7	9	6	5	7	9
FxaC_4g07640	0	0	0	0	0	0	0	0	0	0	0	0	0	0	0	0	0	0	0	0	0	0	0	0	ZCF125
FxaC_4g07650	0	2	0	0	2	2	2	0	0	0	1	0	2	0	2	2	1	0	1	2	0	1	2	1
FxaC_4g07690	36	43	40	12	2	6	3	4	3	4	1	1	715	603	675	735	539	638	139	138	182	38	51	61
FxaC_4g07710	1	2	1	0	0	1	0	3	0	2	0	0	1	0	0	1	1	2	1	3	0	3	0	0
FxaC_4g07740	0	0	0	0	0	0	0	0	0	0	0	0	0	0	0	0	0	0	0	0	0	0	0	0
FxaC_4g07750	0	0	0	0	0	0	0	0	0	0	0	0	0	0	0	0	0	0	0	0	0	0	0	0	CHIA	chitinase A
FxaC_4g07770	250	240	219	311	289	338	247	155	176	127	148	147	1	5	4	0	0	0	0	0	0	0	0	1	OBP4	OBF binding protein 4
FxaC_4g07780	0	0	0	0	0	0	0	0	0	0	0	0	0	0	0	0	0	0	0	0	0	0	0	0
FxaC_4g07790	0	0	0	0	0	0	0	0	0	0	0	0	0	0	0	0	0	0	0	0	0	0	0	0
FxaC_4g07800	0	0	0	0	0	0	0	0	0	0	0	0	0	0	0	0	0	0	0	0	0	0	0	0
FxaC_4g07810	0	0	0	0	0	0	0	0	0	0	0	0	0	0	0	0	0	0	0	0	0	0	0	0
FxaC_4g07820	0	0	0	0	0	0	0	0	0	0	0	0	0	0	0	0	0	0	0	0	0	0	0	0
FxaC_4g07830	0	0	0	0	0	0	0	0	0	0	0	0	0	0	0	0	0	0	0	0	0	0	0	0
FxaC_4g07840	35	40	58	6	9	15	29	13	37	32	35	38	35	27	26	58	30	57	17	38	28	25	45	45
FxaC_4g07850	0	0	0	0	0	0	0	0	0	0	0	0	0	0	0	0	0	0	0	0	0	0	0	0
FxaC_4g07860	0	0	0	0	0	0	0	0	0	0	0	0	0	0	0	0	0	0	0	0	0	0	0	0
FxaC_4g07870	0	0	0	0	0	0	0	0	0	0	0	0	0	0	0	0	0	0	0	0	0	0	0	0
FxaC_4g07880	0	0	0	0	0	0	0	0	0	0	0	0	0	0	0	0	0	0	0	0	0	0	0	0
FxaC_4g07890	0	0	0	0	0	0	0	0	0	0	0	0	0	0	0	0	0	0	0	0	0	0	0	0
FxaC_4g07900	655	719	646	0	1	4	0	1	0	1	6	1	145	132	116	8	8	7	0	1	0	0	1	2	LACS1	LONG-CHAIN ACYL-COA SYNTHASE 1
FxaC_4g07910	0	0	0	0	0	0	0	0	0	0	0	0	0	0	0	0	0	0	0	0	0	0	0	0	PGA3	polygalacturonase 3
FxaC_4g07920	0	0	0	0	0	0	0	0	0	0	0	0	0	0	0	0	0	0	0	0	0	0	0	0
FxaC_4g07930	1	2	6	0	1	0	1	0	0	0	0	1	3	1	1	0	0	1	0	0	1	0	0	0	LACS1	LONG-CHAIN ACYL-COA SYNTHASE 1
FxaC_4g07990	0	0	0	0	0	0	0	0	0	0	0	0	0	0	0	0	0	0	0	0	0	0	0	0
FxaC_4g08000	0	0	0	0	0	0	0	0	0	0	0	0	0	0	0	0	0	0	0	0	0	0	0	0
FxaC_4g08010	5	1	0	0	1	0	0	0	0	0	0	0	1	0	0	1	0	0	0	2	0	0	0	1
FxaC_4g08070	13	20	35	0	1	1	11	2	4	9	2	9	23	19	19	25	14	24	15	24	14	10	17	24
FxaC_4g08060	1	0	1	0	0	0	0	0	0	1	1	0	1	1	3	0	1	4	1	4	1	3	0	1
FxaC_4g08100	195	224	181	77	45	51	135	91	126	189	199	221	207	174	239	255	189	213	129	215	169	176	247	248	SK 11	shaggy-related kinase 11
FxaC_4g08110	0	0	0	0	0	0	0	0	0	0	0	0	0	0	0	0	0	0	0	0	0	0	0	0
FxaC_4g08120	0	0	0	0	0	0	0	0	0	0	0	0	0	0	0	0	0	0	0	0	0	0	0	0	ULP1A	UB-like protease 1A
FxaC_4g08130	206	202	249	136	89	97	118	78	110	111	135	143	230	160	144	270	247	266	124	215	128	174	224	243
FxaC_4g08140	0	0	0	0	0	0	0	0	0	0	0	0	0	0	0	0	0	0	0	0	0	0	0	0
FxaC_4g08170	81	62	56	84	83	120	87	64	93	54	69	47	84	121	97	52	53	57	26	37	20	41	69	71
FxaC_4g08180	0	0	0	0	0	0	0	0	0	0	0	0	0	0	0	0	0	0	0	0	0	0	0	0
FxaC_4g08200	91	115	112	261	258	276	319	213	308	181	182	188	216	202	214	104	84	87	36	70	48	104	137	116
FxaC_4g08210	85	71	66	1	3	2	2	0	3	5	3	5	105	85	77	92	65	72	11	27	17	11	13	17
FxaC_4g08220	0	0	0	0	0	0	0	0	0	0	0	0	0	0	0	0	0	0	0	0	0	0	0	0
FxaC_4g08240	0	0	0	0	0	0	0	0	0	0	0	0	0	0	0	0	0	0	0	0	0	0	0	0
FxaC_4g08250	0	0	0	0	0	0	0	0	0	0	0	0	0	0	0	0	0	0	0	0	0	0	0	0	MYB2	myb domain protein 2
FxaC_4g08270	2	2	6	2	0	0	0	0	0	3	2	1	3	1	0	4	2	4	1	0	0	0	1	0	GA2OX6	gibberellin 2-oxidase 6
FxaC_4g08290	0	0	0	0	0	0	0	0	0	0	0	0	0	0	0	0	0	0	0	0	0	0	0	0
FxaC_4g08310	87	69	83	30	36	19	20	24	37	49	52	55	64	52	64	94	85	107	33	48	54	42	48	40
FxaC_4g08330	2	1	0	0	0	0	0	0	0	0	0	0	0	1	1	4	6	2	0	1	0	0	0	1
FxaC_4g08320	94	90	97	13	22	20	41	35	31	50	40	45	135	147	144	185	165	166	129	138	141	112	134	146	NFU1	NFU domain protein 1
FxaC_4g08340	0	0	0	0	0	0	0	0	0	0	0	0	0	0	0	0	0	0	0	0	0	0	0	0
FxaC_4g08370	0	0	0	0	0	0	0	0	0	0	0	0	0	0	0	0	0	0	0	0	0	0	0	0
FxaC_4g08380	0	0	0	0	0	0	0	0	0	0	0	0	0	0	0	0	0	0	0	0	0	0	0	0
FxaC_4g08390	0	0	0	0	0	0	0	0	0	0	0	0	0	0	0	0	0	0	0	0	0	0	0	0
FxaC_4g08400	0	0	0	0	0	0	0	0	0	0	0	0	0	0	0	0	0	0	0	0	0	0	0	0
FxaC_4g08430	156	192	186	88	91	77	128	101	156	132	121	118	167	141	157	180	131	171	90	103	69	76	128	122	DUF7	DOMAIN OF UNKNOWN FUNCTION 724 7
FxaC_4g08431	14	20	21	6	3	7	2	4	4	6	8	4	15	13	10	10	8	10	5	11	3	10	15	13
FxaC_4g08460	4	4	6	0	0	0	0	0	0	0	1	1	2	1	1	2	2	1	2	0	0	0	0	1
FxaC_4g08470	71	101	80	7	1	2	7	6	7	11	9	8	452	464	403	175	121	158	34	35	35	6	3	7	BOR1	REQUIRES HIGH BORON 1
FxaC_4g08490	3	0	3	0	1	0	0	1	0	0	0	0	0	1	0	0	0	0	0	0	0	0	1	0
FxaC_4g08500	16	16	16	0	3	2	0	0	3	2	4	4	12	17	18	24	9	24	2	13	4	2	11	6	RMI1	RECQ MEDIATED INSTABILITY 1
FxaC_4g08510	13	20	8	6	6	8	2	2	3	3	2	3	21	14	22	16	14	12	15	18	16	20	16	15
FxaC_4g08520	150	135	127	173	158	214	176	159	150	184	193	173	74	62	84	96	77	82	62	70	65	66	87	83	PII
FxaC_4g08530	337	381	371	238	182	244	134	90	106	142	181	186	867	699	672	825	702	714	416	533	403	542	793	695	ATARFA1F	ADP-ribosylation factor A1F
FxaC_4g08540	0	0	0	0	0	0	0	0	0	0	0	0	0	0	0	0	0	0	0	0	0	0	0	0
FxaC_4g08550	0	0	0	0	0	0	0	0	0	0	0	0	0	0	0	0	0	0	0	0	0	0	0	0
FxaC_4g08560	0	0	0	0	0	0	0	0	0	0	0	0	0	0	0	1	0	0	0	0	0	0	0	0
FxaC_4g08570	0	0	0	0	0	0	0	0	0	0	0	0	0	0	0	0	0	0	0	0	0	0	0	0
FxaC_4g08580	0	0	0	0	0	0	0	0	0	0	0	0	0	0	3	0	0	0	0	1	0	0	0	0
FxaC_4g08590	212	264	194	171	182	249	166	113	167	171	168	202	174	150	162	5	6	3	0	1	0	1	0	0	GolS1	galactinol synthase 1
FxaC_4g08610	0	0	0	0	0	0	0	0	0	0	0	0	0	0	0	0	0	0	0	0	0	0	0	0
FxaC_4g08620	4	5	4	0	0	0	0	0	0	0	0	0	0	0	0	0	0	0	0	0	0	0	0	0	SDR5	short-chain dehydrogenase reductase 5
FxaC_4g08630	0	0	0	0	0	0	0	0	0	0	0	0	0	0	0	0	0	0	0	0	0	0	0	0
FxaC_4g08650	91	103	83	4	10	9	12	8	8	38	32	37	985	869	816	2804	2123	2124	2437	2897	2988	2454	3370	3514
FxaC_4g08670	0	0	0	0	0	0	0	0	0	0	0	0	0	0	0	0	0	0	0	0	0	0	0	0
FxaC_4g08680	0	0	0	0	0	0	0	0	0	0	0	0	0	0	0	0	0	0	0	0	0	0	0	0
FxaC_4g08690	0	0	0	0	0	0	0	0	0	0	0	0	0	0	0	0	0	0	0	0	0	0	0	0
FxaC_4g08730	1	2	2	0	0	0	0	0	0	0	0	0	3	4	7	8	3	3	1	6	3	4	2	3
FxaC_4g08740	1	0	0	0	0	0	2	0	0	1	0	0	0	0	0	0	0	0	0	0	0	0	0	0
FxaC_4g08750	0	0	0	0	0	0	0	0	0	0	0	0	0	0	0	0	0	0	0	0	0	0	0	0
FxaC_4g08760	0	0	0	0	0	0	0	0	0	0	0	0	0	0	0	0	0	0	0	0	0	0	0	0
FxaC_4g08770	0	0	0	0	0	0	0	0	0	0	0	0	0	0	0	0	0	0	0	0	0	0	0	0
FxaC_4g08780	0	0	0	0	0	0	0	0	0	0	0	0	0	0	0	0	0	0	0	0	0	0	0	0
FxaC_4g08790	0	0	0	0	0	0	0	0	0	0	0	0	0	0	0	0	0	0	0	0	0	0	0	0
FxaC_4g08800	95	103	112	79	50	71	69	45	56	76	77	61	94	91	92	124	83	102	61	61	61	60	69	66
FxaC_4g08860	49	69	51	16	6	13	18	7	10	30	34	46	42	35	44	78	41	47	35	57	42	48	77	63
FxaC_4g08930	13	9	13	12	6	11	2	1	4	6	4	1	31	22	35	35	22	34	10	19	10	9	12	17
FxaC_4g08940	42	48	38	72	54	45	36	33	46	26	30	35	24	13	15	65	43	49	50	40	55	32	38	32	ATG8I	AUTOPHAGY 8I
FxaC_4g08950	221	287	206	359	379	438	270	205	287	593	568	715	960	855	930	536	374	434	80	89	111	184	236	246
FxaC_4g08960	0	0	0	0	0	0	0	0	0	0	0	0	0	0	0	0	0	0	0	0	0	0	0	0
FxaC_4g08961	14	27	19	9	6	8	9	6	7	13	19	27	7	7	8	12	11	27	2	14	3	16	10	10
FxaC_4g08970	19222	21568	18532	819	694	762	304	210	290	874	908	697	4668	3920	3550	3532	2826	2660	1510	1606	1744	1902	2603	2684	SAM1	S-adenosylmethionine synthetase 1
FxaC_4g08980	6	3	5	0	0	0	1	1	1	0	2	2	0	0	0	0	0	0	0	0	0	0	0	0
FxaC_4g09000	14	18	9	4	1	0	0	0	0	5	2	6	2	2	2	16	18	9	10	19	9	12	20	17	CPR30	CONSTITUTIVE EXPRESSER OF PR GENES 30
FxaC_4g09010	94	93	99	40	57	66	12	14	21	19	19	18	120	80	112	110	81	64	17	60	20	28	42	64
FxaC_4g09030	364	436	416	135	108	187	88	67	86	101	103	118	778	699	631	1415	1024	1013	805	954	852	643	892	854	PTI1-4	Pto-interacting 1-4
FxaC_4g09040	1	1	0	0	1	1	1	2	0	0	1	0	2	1	0	4	4	4	0	3	1	2	2	6
FxaC_4g09050	10	18	16	4	0	1	0	0	0	3	1	2	54	53	39	41	42	50	19	25	17	11	11	10
FxaC_4g09070	89	84	70	9	23	20	66	28	52	94	114	107	86	90	106	257	178	213	101	137	128	91	119	107
FxaC_4g09080	4	5	2	6	0	0	0	0	1	0	0	0	3	1	0	0	0	0	0	0	0	3	0	1
FxaC_4g09090	1	5	1	0	0	0	3	0	0	0	0	1	0	0	0	0	1	2	0	0	0	0	1	0
FxaC_4g09110	0	0	0	0	0	0	0	0	0	0	2	1	0	1	0	2	1	1	0	0	1	1	2	1
FxaC_4g09130	0	0	0	0	0	0	0	0	0	0	0	0	0	0	0	0	0	0	0	0	0	0	0	0	BGAL15	beta-galactosidase 15
FxaC_4g09140	3	7	5	19	6	6	17	5	7	6	6	3	2	2	0	1	3	0	5	5	9	1	2	2	RSM3	RADIALIS-LIKE SANT/MYB 3
FxaC_4g09150	57	43	47	11	7	7	10	2	9	12	10	5	14	18	14	17	28	20	3	21	10	16	27	13
FxaC_4g09160	93	108	102	0	6	2	3	0	2	1	1	5	103	108	83	46	38	25	21	32	31	15	21	15
FxaC_4g09170	0	0	0	0	0	0	0	0	0	0	0	0	0	0	0	0	0	0	0	0	0	0	0	0
FxaC_4g09180	0	0	0	0	0	0	0	0	0	0	0	0	0	0	0	0	0	0	0	0	0	0	0	0
FxaC_4g09220	89	64	52	69	57	57	40	44	43	54	58	62	76	59	70	89	57	56	33	43	45	59	83	84
FxaC_4g09280	47	72	52	47	24	43	46	29	31	34	30	18	79	85	81	87	73	78	51	57	49	53	51	60
FxaC_4g09290	15	10	2	9	5	17	5	2	5	4	7	2	16	17	23	22	12	15	9	10	8	15	9	10
FxaC_4g09300	155	195	195	21	10	14	16	21	20	22	23	21	30	32	38	29	12	24	6	14	7	5	8	11	PGP11	P-glycoprotein 11
FxaC_4g09310	0	0	0	0	0	0	0	0	0	0	0	0	0	0	0	0	0	0	0	0	0	0	0	0
FxaC_4g09340	0	0	0	0	0	0	0	0	0	0	0	0	0	0	0	0	0	0	0	0	0	0	0	0
FxaC_4g09350	0	0	0	0	0	0	0	0	0	0	0	0	9	7	7	0	0	0	0	0	0	0	0	0
FxaC_4g09360	6	9	5	0	2	0	3	2	0	2	3	2	19	16	16	13	13	17	3	13	8	7	8	9	TPK5
FxaC_4g09370	0	0	0	0	0	0	0	0	0	0	0	0	0	0	0	0	0	0	0	0	0	0	0	0
FxaC_4g09400	181	231	182	48	54	61	52	13	33	38	38	43	187	197	197	347	225	301	121	222	145	216	307	278
FxaC_4g09410	161	184	167	54	43	55	34	28	47	75	71	88	144	116	160	247	156	202	79	122	84	111	172	186	SECA1
FxaC_4g09430	183	186	189	190	184	186	64	56	63	40	27	39	373	344	332	385	307	347	88	130	121	64	73	67
FxaC_4g09440	177	180	169	16	17	11	0	1	1	0	0	7	31	33	34	12	7	8	0	0	1	0	1	0
FxaC_4g09450	0	0	0	0	0	0	0	0	0	0	0	0	0	0	0	0	0	0	0	0	0	0	0	0
FxaC_4g09460	1	2	2	0	1	1	1	1	1	1	0	1	0	0	0	3	0	0	0	0	0	1	0	0	WRKY47
FxaC_4g09470	34	45	36	0	3	3	8	10	9	23	25	24	38	46	24	70	35	48	21	41	31	44	57	46	NMD3	Nonsense-Mediated mRNA Decay 3
FxaC_4g09480	2	4	1	0	0	0	0	0	0	0	0	0	0	0	0	0	0	0	0	0	0	0	0	0
FxaC_4g09490	96	138	109	26	37	39	53	31	46	92	78	81	184	156	165	220	162	176	117	171	140	119	189	204	PPOX
FxaC_4g09500	10	19	26	2	2	2	0	2	2	2	0	1	5	6	9	14	9	13	3	19	1	5	4	3	AtASY3	Arabidopsis thaliana ASYNAPTIC 3
FxaC_4g09501	4	4	14	0	0	0	0	0	0	3	0	2	13	6	9	15	4	7	4	7	2	1	6	5	AtASY3	Arabidopsis thaliana ASYNAPTIC 3
FxaC_4g09502	9	8	15	18	12	5	4	5	8	7	8	8	14	13	27	20	13	13	0	10	3	3	6	7
FxaC_4g09510	0	0	1	0	0	0	0	0	0	0	0	0	0	0	0	0	0	0	0	0	0	0	0	0	EXPA7	expansin A7
FxaC_4g09520	143	132	173	5	6	11	12	10	9	9	10	11	127	122	108	317	222	221	234	308	282	144	160	174
FxaC_4g09530	25	25	22	13	22	20	5	1	2	4	14	3	106	117	105	104	63	85	5	24	11	8	3	4
FxaC_4g09540	27	23	28	14	3	13	5	1	10	20	14	18	33	18	25	51	27	42	8	37	12	34	48	40	ATATH10
FxaC_4g09590	1	0	5	0	0	0	0	0	0	1	0	0	0	0	0	0	0	0	0	0	0	0	0	0
FxaC_4g09600	0	0	2	0	0	0	0	0	0	0	0	0	0	0	0	0	0	0	0	0	0	0	1	0
FxaC_4g09610	0	2	0	0	0	0	0	0	0	0	0	0	0	0	0	0	0	0	0	0	0	0	0	0
FxaC_4g09620	0	0	1	0	0	2	0	0	0	0	0	0	0	1	0	0	1	0	0	0	0	0	1	0
FxaC_4g09630	0	2	0	0	1	0	0	0	0	0	4	0	1	3	1	0	1	1	1	0	0	0	4	0
FxaC_4g09640	25	35	23	0	4	0	0	0	0	1	0	1	17	8	12	2	4	2	0	0	0	0	1	2
FxaC_4g09650	34	17	20	4	2	0	9	1	4	15	6	4	6	7	5	3	6	3	2	5	2	0	5	2	ROC4	rotamase CYP 4
FxaC_4g09660	34	34	24	3	15	4	20	9	11	32	20	22	24	24	26	32	34	41	25	24	22	6	9	8
FxaC_4g09670	0	0	0	0	0	0	0	0	0	0	0	0	0	0	0	0	0	0	0	0	0	0	0	0
FxaC_4g09680	0	0	0	0	0	0	0	0	0	0	0	0	0	0	0	0	0	0	0	0	0	0	0	0
FxaC_4g09690	0	0	0	0	0	0	0	0	0	1	2	0	0	0	0	0	0	0	0	0	0	0	0	0
FxaC_4g09710	0	0	0	0	0	0	0	0	0	0	0	0	0	0	0	0	0	0	0	0	0	0	0	0
FxaC_4g09720	4	7	2	0	0	0	0	0	0	0	0	0	0	8	0	6	1	3	6	3	3	2	0	1
FxaC_4g09730	0	0	0	0	0	0	0	0	0	0	0	0	0	0	0	0	0	0	0	0	0	0	0	0	OXY5
FxaC_4g09740	0	0	0	0	1	0	0	0	0	0	0	0	0	0	0	0	0	0	0	0	0	0	0	0	AtANN2
FxaC_4g09750	21	17	20	17	10	24	24	9	15	15	21	9	16	18	14	25	14	14	8	13	10	13	24	34
FxaC_4g09760	209	229	240	57	89	73	105	91	93	112	144	90	244	210	189	357	277	273	288	299	303	229	325	332
FxaC_4g09770	368	424	379	132	87	110	93	64	102	87	97	123	376	382	466	319	199	272	77	170	116	138	217	202
FxaC_4g09780	0	0	0	0	0	0	0	0	0	0	0	0	0	0	0	0	0	0	0	0	0	0	0	0
FxaC_4g09790	2	6	3	0	0	3	0	0	0	0	1	0	0	0	1	2	0	3	0	1	1	0	0	1
FxaC_4g09820	209	234	225	113	90	108	106	84	83	121	122	119	183	160	138	215	145	152	75	82	90	40	62	70
FxaC_4g09830	481	604	571	460	423	509	136	118	137	186	230	229	908	872	896	1535	1064	1270	531	810	672	627	953	943	PGLCT	plastidic GLC translocator
FxaC_4g09840	0	0	0	0	0	0	0	0	0	0	0	0	0	0	0	0	0	0	0	0	0	0	0	0	ACS10	ACC synthase 10
FxaC_4g09850	0	0	0	0	0	0	0	0	0	0	0	0	0	0	0	0	0	0	0	0	0	0	0	0
FxaC_4g09870	110	142	143	205	152	170	139	57	120	98	126	107	208	186	195	521	309	430	233	330	269	300	372	403
FxaC_4g09880	60	53	56	2	5	2	7	5	14	10	11	11	41	61	69	164	118	123	109	113	101	60	99	96	ATASE1	GLN phosphoribosyl pyrophosphate amidotransferase 1
FxaC_4g09890	0	0	6	0	0	0	0	0	0	0	0	0	0	0	0	1	0	0	0	0	0	0	0	0
FxaC_4g09900	129	137	122	30	64	57	32	9	17	25	31	16	119	102	104	126	106	111	78	93	73	77	92	96
FxaC_4g09910	470	581	544	150	161	153	290	197	260	398	411	338	517	495	510	1161	727	951	685	877	844	600	868	826
FxaC_4g09920	0	0	0	0	0	0	0	0	0	0	0	0	0	0	0	0	0	0	0	0	0	0	0	0
FxaC_4g09930	0	0	0	0	0	0	0	0	0	0	0	0	0	0	0	0	0	0	0	0	0	0	0	0
FxaC_4g09940	42	43	43	33	40	41	39	38	38	69	69	101	22	18	28	22	30	23	4	19	6	8	9	12
FxaC_4g09950	526	551	588	77	81	72	72	53	50	135	146	133	710	640	582	636	500	537	169	217	190	59	70	66	SGS3	SUPPRESSOR OF GENE SILENCING 3
FxaC_4g09960	428	476	416	318	346	355	430	343	448	516	564	528	664	605	571	982	812	747	560	747	645	748	1064	1080
FxaC_4g09970	13	13	11	10	13	11	16	11	6	8	5	2	9	14	12	11	11	10	11	12	4	8	5	9
FxaC_4g10000	2	0	0	0	0	0	0	0	0	0	0	0	1	0	1	0	0	0	0	0	0	0	0	0
FxaC_4g10010	0	0	0	0	0	0	0	0	0	0	0	0	0	0	0	0	0	0	0	0	0	0	0	0
FxaC_4g10020	0	0	0	0	0	0	0	0	0	0	0	0	0	0	0	0	0	0	0	0	0	0	0	0	EXO70C2	exocyst subunit exo70 family protein C2
FxaC_4g10030	78	71	54	25	58	50	21	32	33	40	40	33	65	83	66	113	93	86	55	80	62	61	75	104
FxaC_4g10040	129	124	146	58	90	83	66	56	39	93	85	100	132	103	132	200	127	190	77	115	73	104	157	147	RXT3-like	RXT3-like
FxaC_4g10041	146	122	155	57	46	61	60	35	52	92	94	77	65	85	93	194	118	163	62	101	107	76	87	124	RXT3-like	RXT3-like
FxaC_4g10050	2	6	7	5	6	7	4	2	1	5	7	8	0	1	0	2	2	0	1	0	2	1	0	3
FxaC_4g10060	20	33	26	7	16	7	12	1	11	10	9	13	41	21	24	53	41	34	25	29	27	25	36	30
FxaC_4g10070	39	39	31	8	8	9	27	10	5	42	43	39	40	28	31	70	55	60	19	36	24	16	22	19	CLC-C	chloride channel C
FxaC_4g10080	4	2	3	14	11	7	3	3	4	5	8	12	0	2	6	1	4	4	0	0	0	2	0	0
FxaC_4g10090	412	455	467	262	256	267	215	114	211	308	328	357	282	254	367	606	391	534	232	471	286	549	723	683	PXA1	peroxisomal ABC transporter 1
FxaC_4g10100	230	149	190	113	125	116	251	162	251	385	436	414	126	98	90	156	133	165	52	107	75	101	112	126
FxaC_4g10110	0	2	2	0	0	0	0	0	0	0	0	0	1	0	1	2	5	1	0	0	0	1	0	1	BRCA2B	BRCA2-like B
FxaC_4g10120	225	266	231	95	75	93	39	21	35	43	58	46	237	237	259	337	282	302	168	222	220	194	332	298
FxaC_4g10130	0	5	5	1	0	2	0	3	0	4	0	0	1	1	0	0	1	1	0	2	1	0	2	0
FxaC_4g10140	0	0	0	0	0	0	0	0	0	0	0	0	0	0	0	0	0	0	0	0	0	0	0	0	SIL1
FxaC_4g10150	222	206	204	35	27	35	21	32	30	110	106	95	215	203	181	429	288	302	173	369	197	240	332	335
FxaC_4g10160	140	173	157	22	29	36	32	18	26	31	31	27	313	289	327	209	140	181	78	134	83	78	126	139
FxaC_4g10170	106	98	76	29	20	25	13	11	20	24	17	10	110	80	109	48	24	21	20	32	8	24	40	26
FxaC_4g10200	0	0	0	0	0	0	0	2	1	0	3	0	0	2	1	0	4	1	3	1	6	1	4	2
FxaC_4g10220	47	45	36	11	11	5	19	6	5	1	4	3	105	95	114	60	37	68	14	23	12	9	8	12
FxaC_4g10230	16	10	14	0	0	2	0	0	0	3	0	1	17	24	11	22	9	19	16	9	7	4	3	5
FxaC_4g10240	0	0	0	0	0	0	0	0	0	0	0	0	0	0	0	0	0	0	0	0	0	1	0	0	ATAMT2	ammonium transporter 2
FxaC_4g10250	0	1	1	0	0	0	0	0	0	0	0	0	3	0	1	0	0	1	0	0	0	0	0	0	ATAMT2	ammonium transporter 2
FxaC_4g10270	0	0	0	0	0	0	0	0	0	0	0	0	0	0	0	0	0	0	0	0	0	0	0	0	CHX15	cation/hydrogen exchanger 15
FxaC_4g10280	0	0	0	0	0	0	0	0	0	0	0	0	0	0	0	0	0	0	0	0	0	0	1	0	CHX15	cation/hydrogen exchanger 15
FxaC_4g10290	0	1	0	0	0	1	0	0	0	0	0	0	0	0	0	0	0	0	0	0	0	0	2	0
FxaC_4g10300	1	4	5	0	4	2	0	0	0	1	1	1	3	1	2	4	1	3	0	0	2	1	1	1
FxaC_4g10310	6	6	6	0	0	2	0	0	0	0	0	0	2	0	4	4	6	2	1	1	2	0	4	4
FxaC_4g10320	217	253	244	77	107	108	217	153	227	443	432	423	138	138	210	409	273	351	201	283	268	326	488	445	VEN3	VENOSA 3
FxaC_4g10330	27	23	20	3	5	11	3	1	3	3	1	2	51	47	47	108	80	95	46	84	64	53	103	112
FxaC_4g10350	88	86	98	25	29	35	23	9	16	45	44	31	121	107	115	266	182	216	139	206	135	159	235	230	RUG1	RCC1/UVR8/GEF-like 1
FxaC_4g10360	1	4	2	0	0	0	0	0	0	0	0	0	0	0	0	0	0	0	0	0	0	0	0	0	DUO1	DUO POLLEN 1
FxaC_4g10370	0	0	0	0	0	0	0	0	0	0	0	0	0	0	0	0	0	0	0	0	0	0	0	0	CYP709B1	cytochrome P450, family 709, subfamily B, polypeptide 1
FxaC_4g10380	0	0	0	0	0	0	0	0	0	0	0	0	0	0	0	0	0	0	0	0	0	0	0	0
FxaC_4g10390	0	0	0	0	0	0	0	0	0	0	0	0	0	0	0	0	0	0	0	0	0	0	0	0
FxaC_4g10400	232	235	225	89	90	99	67	59	59	68	68	87	289	264	252	576	448	555	351	417	427	333	500	465
FxaC_4g10410	63	77	78	31	33	45	37	19	51	40	56	58	57	61	54	110	65	68	36	58	53	51	60	71	KPL	KOKOPELLI
FxaC_4g10430	0	0	0	0	0	0	0	0	0	0	0	0	0	0	0	0	0	1	0	0	0	0	0	0
FxaC_4g10450	330	370	358	20	30	30	19	16	23	22	26	12	148	187	182	264	169	211	85	137	110	97	111	141
FxaC_4g10460	34	28	31	97	109	94	74	62	85	84	74	65	18	17	30	45	27	48	9	31	11	41	56	41
FxaC_4g10470	269	300	340	86	58	65	12	11	20	20	25	41	13	1	5	11	5	5	3	1	0	3	0	2	FAAH	fatty acid amide hydrolase
FxaC_4g10480	1	3	0	0	0	0	0	0	0	0	0	0	4	3	4	1	1	0	0	2	2	3	1	0
FxaC_4g10490	0	0	0	0	0	0	0	0	0	0	0	0	0	0	0	0	0	0	0	0	0	0	0	0
FxaC_4g10520	9	12	19	0	2	0	4	4	2	2	5	2	7	8	10	30	11	13	4	11	5	9	6	3	MEF22	mitochondrial editing factor 22
FxaC_4g10530	0	0	0	0	0	0	0	0	0	0	0	0	0	0	0	0	0	0	0	0	0	0	0	0
FxaC_4g10540	0	0	0	0	0	0	0	0	0	0	0	0	0	0	0	0	0	0	0	0	0	0	0	0
FxaC_4g10550	0	0	0	0	0	0	0	0	0	0	0	0	0	0	0	0	0	0	0	0	0	0	0	0
FxaC_4g10560	24	33	28	8	4	5	0	0	6	1	1	1	155	140	127	164	127	144	43	55	44	8	14	22	WEB2	WEAK CHLOROPLAST MOVEMENT UNDER BLUE LIGHT 2
FxaC_4g10570	0	0	0	0	0	0	0	0	0	0	0	0	0	0	0	0	0	0	0	0	0	0	0	0
FxaC_4g10590	109	109	110	45	48	29	66	37	53	66	74	71	200	187	190	192	176	160	85	161	83	119	185	150
FxaC_4g10600	596	596	559	46	34	35	28	19	20	54	64	52	1943	1791	1948	420	260	345	201	329	215	648	929	931	DGK2	diacylglycerol kinase 2
FxaC_4g10610	0	0	0	0	0	0	0	0	0	0	0	0	0	0	0	0	0	0	0	0	0	0	0	0	MUG7	MUSTANG 7
FxaC_4g10620	0	0	0	0	0	0	0	0	0	0	0	0	0	0	0	0	0	0	0	0	0	0	0	0
FxaC_4g10630	0	0	0	0	0	0	0	0	0	0	0	0	0	0	0	0	0	0	0	0	0	0	0	0
FxaC_4g10640	0	0	0	0	0	0	0	0	0	0	0	0	0	0	0	0	0	0	0	0	0	0	0	0
FxaC_4g10650	0	0	0	0	0	0	0	0	0	0	0	0	0	0	0	0	0	0	0	0	0	0	0	0
FxaC_4g10660	0	0	0	0	0	0	0	0	0	0	1	0	0	0	0	0	0	0	0	0	0	0	0	0	GYRA	DNA GYRASE A
FxaC_4g10670	203	193	237	166	126	157	69	54	66	84	74	106	241	195	200	438	319	383	167	242	173	181	225	236
FxaC_4g10680	179	208	169	188	239	268	315	195	272	379	379	370	878	815	730	1078	768	834	448	526	516	361	525	510
FxaC_4g10690	74	71	85	23	18	25	38	29	19	60	72	61	113	80	61	270	208	225	168	340	212	334	431	398
FxaC_4g10700	125	209	170	109	89	95	55	51	56	111	121	103	199	185	182	401	278	368	162	242	222	147	240	220
FxaC_4g10710	72	94	114	13	9	7	7	2	7	16	26	25	18	31	22	64	40	40	10	40	14	79	130	140
FxaC_4g10720	36	38	48	18	27	26	15	7	19	22	35	43	84	61	39	61	81	58	50	66	51	39	55	49	PSF1	partner of SLD five 1
FxaC_4g10740	2	6	0	0	0	1	0	0	0	5	1	3	0	0	0	0	0	0	0	0	0	0	0	0
FxaC_4g10750	71	80	90	37	34	20	26	19	20	71	62	55	80	62	82	159	119	151	77	93	85	118	152	139
FxaC_4g10760	0	0	0	0	0	0	0	0	0	0	0	0	0	0	0	0	0	0	0	0	0	0	0	0
FxaC_4g10770	0	0	0	0	0	0	0	0	0	0	0	0	0	0	0	0	0	0	0	0	0	0	0	0
FxaC_4g10780	3	2	6	0	0	1	0	0	0	1	0	0	11	6	10	11	12	12	0	4	5	2	0	6
FxaC_4g10790	0	0	0	0	0	0	0	0	0	0	0	0	0	0	0	0	0	0	0	0	0	0	0	0	SAG12	senescence-associated gene 12
FxaC_4g10800	345	380	385	375	327	277	261	207	198	329	303	291	588	439	398	424	353	335	202	243	278	216	277	246	BolA2	homolog of E.coli BolA 2
FxaC_4g10810	0	0	0	0	0	0	0	0	0	0	0	0	0	0	0	0	0	0	0	0	0	0	0	0
FxaC_4g10820	134	132	142	108	87	86	107	72	135	138	117	126	64	80	54	102	60	90	43	50	37	19	35	29	GT2
FxaC_4g10830	14	5	13	5	0	3	0	1	2	0	0	0	6	7	8	5	6	1	0	2	0	0	1	1
FxaC_4g10840	52	58	54	3	10	6	11	2	2	13	11	17	46	37	40	61	41	46	17	30	24	57	85	99	DJC72	DNA J protein C72
FxaC_4g10850	13	28	22	3	2	0	6	8	4	9	9	14	14	9	11	26	29	17	5	5	4	0	0	1
FxaC_4g10860	1	0	1	0	0	0	0	0	0	0	0	0	0	0	0	0	1	0	0	0	0	0	0	0	UMAMIT21	Usually multiple acids move in and out Transporters 21
FxaC_4g10870	0	0	0	0	0	0	0	0	0	0	0	0	0	0	0	0	0	0	0	0	0	0	0	0
FxaC_4g10880	0	0	0	0	0	0	0	0	0	0	0	0	0	0	0	0	0	0	0	0	0	0	0	0
FxaC_4g10890	0	0	0	0	0	0	0	0	0	0	0	0	0	0	0	0	0	0	0	0	0	0	0	0
FxaC_4g10900	0	0	0	0	0	0	0	0	0	0	0	0	0	0	0	0	0	0	0	0	0	0	0	0
FxaC_4g10920	80	75	79	208	200	224	124	102	142	643	575	604	7	5	0	3	1	1	2	0	2	29	61	42	CYP81D8	cytochrome P450, family 81, subfamily D, polypeptide 8
FxaC_4g10940	262	295	343	183	223	250	129	92	146	156	156	187	499	453	390	587	443	463	268	359	258	249	291	292
FxaC_4g10950	71	79	69	7	1	5	8	5	4	31	43	27	46	51	48	147	91	137	90	114	128	131	151	174
FxaC_4g10970	0	0	0	0	0	0	0	0	0	0	0	0	0	1	0	0	0	0	0	0	0	0	0	0
FxaC_4g11050	134	178	147	116	75	103	62	34	57	382	428	381	57	60	64	6	2	5	1	0	2	2	6	5
FxaC_4g11060	0	0	0	0	0	0	0	0	0	0	0	0	0	0	0	0	0	0	0	0	0	0	0	0
FxaC_4g11070	0	0	0	0	0	0	0	0	0	0	0	0	0	0	0	0	0	0	0	0	0	0	0	0
FxaC_4g11080	1635	1830	1772	324	303	313	164	104	136	181	181	166	2454	2167	1961	2164	1674	1712	799	820	896	277	412	401	CAD9	cinnamyl alcohol dehydrogenase 9
FxaC_4g11090	5	5	5	0	0	0	0	0	0	0	0	0	6	4	3	2	1	3	0	0	0	0	0	0
FxaC_4g11100	44	51	38	48	20	13	8	2	9	13	21	14	26	27	29	45	35	40	7	17	4	12	14	14
FxaC_4g11120	249	255	295	65	67	72	85	46	71	69	72	59	388	405	441	532	318	416	182	264	217	174	275	255	PRC1	PROCUSTE 1
FxaC_4g11130	81	84	96	137	108	144	353	272	351	560	572	577	63	57	53	70	71	58	51	64	41	78	91	94
FxaC_4g11140	24	26	29	25	20	16	32	10	25	14	10	7	12	7	2	14	8	8	14	19	14	6	7	4
FxaC_4g11150	267	245	332	141	153	144	96	78	110	187	207	187	126	148	180	324	194	254	116	258	130	225	320	330
FxaC_4g11180	0	0	0	0	0	0	0	0	0	0	0	0	0	0	0	0	0	0	0	0	0	0	0	0
FxaC_4g11210	187	182	181	20	22	45	12	10	7	21	13	15	245	255	269	400	307	320	197	261	217	262	290	304	LCV2	like COV 2
FxaC_4g11220	8	2	2	0	0	0	0	0	0	4	2	1	4	3	3	2	2	2	4	7	8	2	4	5
FxaC_4g11240	0	0	0	0	0	0	0	0	0	0	0	0	0	0	0	0	0	0	0	0	0	0	0	0
FxaC_4g11250	0	0	0	0	0	0	0	0	0	0	0	0	0	0	0	0	0	0	0	0	0	0	0	0
FxaC_4g11280	0	0	0	0	0	0	0	0	0	0	0	0	0	0	0	0	0	0	0	0	0	0	0	0
FxaC_4g11300	220	249	224	8	16	27	3	6	4	21	17	22	450	452	445	1112	714	923	521	700	648	280	380	355	RNR1	ribonucleotide reductase 1
FxaC_4g11301	61	91	88	1	8	12	3	5	5	15	7	9	17	20	23	42	46	35	15	11	6	39	70	46	ZIK5
FxaC_4g11320	0	0	0	0	0	0	0	0	0	0	0	0	0	0	0	0	0	0	0	0	0	0	0	0
FxaC_4g11330	0	0	0	0	0	0	0	0	0	0	0	0	0	0	0	0	0	0	0	0	0	0	0	0
FxaC_4g11340	0	0	0	0	0	0	0	0	0	0	0	0	0	0	0	0	0	0	0	0	0	0	0	0
FxaC_4g11350	0	0	0	0	0	0	0	0	0	0	0	0	0	0	0	0	0	0	0	0	0	0	0	0
FxaC_4g11351	0	0	0	0	0	0	0	0	0	0	0	0	0	0	0	0	0	0	0	0	0	0	0	0
FxaC_4g11370	2	0	0	0	0	0	0	0	0	0	2	0	0	1	1	4	2	1	1	3	1	0	0	0
FxaC_4g11380	9	16	12	7	9	3	5	2	7	12	11	20	11	3	15	5	9	6	0	1	0	5	3	1
FxaC_4g11390	33	44	39	1	5	2	14	1	9	10	8	4	41	32	55	104	67	93	37	68	28	25	45	33	TSK	TONSOKU
FxaC_4g11420	0	0	0	0	0	0	0	0	0	0	0	0	0	0	0	0	0	0	0	0	0	0	0	0	MSS3	multicopy suppressors of snf4 deficiency in yeast 3
FxaC_4g11430	67	63	71	5	4	13	8	4	6	6	6	2	44	32	22	11	6	5	0	1	2	1	1	0	CMPG2	CYS, MET, PRO, and GLY protein 2
FxaC_4g11470	0	0	0	0	0	0	0	0	0	0	0	0	0	0	0	0	0	0	0	0	0	0	0	0
FxaC_4g11480	0	0	0	0	0	0	0	0	0	0	0	0	0	0	0	0	0	0	0	0	0	0	0	0
FxaC_4g11490	0	0	0	0	0	0	0	0	0	0	0	0	0	0	0	0	0	0	0	0	0	0	0	0
FxaC_4g11500	0	0	0	0	0	0	0	0	0	0	0	0	0	0	0	0	0	0	0	0	0	0	0	0
FxaC_4g11510	0	0	0	0	0	0	0	0	0	0	0	0	0	0	0	0	0	0	0	0	0	0	0	0
FxaC_4g11520	0	0	0	0	0	0	0	0	0	0	0	0	0	0	0	0	0	0	0	0	0	0	0	0
FxaC_4g11530	0	0	0	0	0	0	0	0	0	0	0	0	0	0	0	0	0	0	0	0	0	0	0	0
FxaC_4g11540	0	0	0	0	0	0	0	0	0	0	0	0	0	0	0	0	0	0	0	0	0	0	0	0
FxaC_4g11550	0	0	0	0	0	0	0	0	0	0	0	0	0	0	0	0	0	0	0	0	0	0	0	0
FxaC_4g11560	38	39	34	13	5	9	7	3	7	12	4	15	18	21	22	12	9	16	5	2	3	4	3	4
FxaC_4g11570	15	16	22	13	15	17	13	9	16	20	17	26	6	2	7	8	5	8	2	2	6	3	3	5	SWI1	SWITCH1
FxaC_4g11580	0	1	0	0	0	1	0	0	0	0	1	0	0	2	0	0	0	0	0	0	0	0	1	0
FxaC_4g11590	0	0	0	0	0	0	0	0	0	0	0	0	0	0	0	0	0	0	0	0	0	0	0	0
FxaC_4g11640	20	27	18	10	18	24	22	14	26	22	37	22	27	20	21	42	33	35	14	27	28	28	39	48
FxaC_4g11591	6	15	8	0	7	5	2	3	0	3	8	8	47	47	57	8	13	9	2	11	7	3	11	5
FxaC_4g11660	1	7	2	4	0	4	0	1	3	2	3	7	19	29	15	5	3	3	2	4	5	1	5	2
FxaC_4g11670	0	0	0	0	0	0	0	0	0	0	0	0	0	0	0	0	0	0	0	0	0	0	0	0
FxaC_4g11671	4	0	2	0	1	0	1	1	4	2	3	1	0	4	3	3	5	3	1	2	1	1	3	2
FxaC_4g11690	0	0	0	0	0	0	0	0	0	0	0	0	0	0	0	0	0	0	0	0	0	0	0	0	RRA3	reduced residual arabinose 3
FxaC_4g11700	0	0	0	0	0	0	0	0	0	0	0	0	0	0	0	0	0	0	0	0	0	0	0	0
FxaC_4g11710	139	160	144	55	92	75	131	86	136	162	190	178	149	173	179	293	185	246	123	186	128	134	183	155
FxaC_4g11720	2	8	3	0	0	0	0	0	0	0	0	0	2	0	1	0	0	0	0	0	0	0	0	0	IND1	INDEHISCENT
FxaC_4g11740	0	0	0	0	0	0	0	0	0	0	0	0	0	0	0	0	0	0	0	0	0	0	0	0
FxaC_4g11750	0	0	0	0	0	0	0	0	0	0	0	0	0	0	0	0	0	0	0	0	0	0	0	0
FxaC_4g11760	0	0	0	0	0	0	0	0	0	0	0	0	0	0	0	0	0	0	0	0	0	0	0	0
FxaC_4g11770	0	1	0	0	0	0	0	0	0	0	0	0	0	0	0	0	0	0	0	0	0	0	0	0	TBL7	TRICHOME BIREFRINGENCE-LIKE 7
FxaC_4g11790	149	122	96	13	6	5	11	6	4	13	11	13	59	63	42	161	127	122	94	150	132	192	280	261	TRM10	tRNA modification 10
FxaC_4g11800	32	41	39	1	2	1	0	1	0	3	5	0	59	59	54	145	120	147	38	94	59	57	86	65	NFB1
FxaC_4g11810	17	16	18	6	5	4	0	1	3	0	0	3	35	25	30	18	14	9	1	3	3	1	0	1	C/VIF2	cell wall / vacuolar inhibitor of fructosidase 2
FxaC_4g11830	0	0	0	0	0	0	0	0	0	0	0	0	0	0	0	0	0	0	0	0	0	0	0	0
FxaC_4g11840	0	0	0	0	0	0	0	0	0	0	0	0	0	0	0	0	0	0	0	0	0	0	0	0
FxaC_4g11850	0	0	0	0	0	0	0	0	0	0	0	0	0	0	0	0	0	0	0	0	0	0	0	0
FxaC_4g11860	114	119	126	193	189	228	31	24	38	106	120	120	4	0	2	0	3	1	1	2	0	0	2	0
FxaC_4g11870	12	10	19	7	6	5	8	4	3	27	15	15	12	4	6	24	11	18	8	14	6	15	9	19	EMB3144	EMBRYO DEFECTIVE 3144
FxaC_4g11910	4	3	2	0	0	0	0	0	0	0	0	0	2	4	5	1	1	1	0	0	0	0	0	0	WBC11	white-brown complex homolog protein 11
FxaC_4g11930	818	922	903	14	25	11	22	15	23	36	30	36	1367	1317	1479	32	31	28	7	9	2	6	9	9	WBC11	white-brown complex homolog protein 11
FxaC_4g11940	0	0	0	0	0	0	0	0	0	0	0	0	0	1	0	0	0	0	0	0	0	0	0	0
FxaC_4g11960	0	0	0	0	0	0	0	0	0	0	0	0	0	0	0	0	0	0	0	0	0	0	0	0
FxaC_4g11970	17	29	20	14	14	7	6	5	4	6	1	2	9	7	12	15	13	9	8	9	6	23	13	19
FxaC_4g11980	0	0	1	5	0	0	0	0	0	0	0	0	1	1	3	0	0	0	1	1	0	0	0	1
FxaC_4g12000	0	0	0	0	0	0	0	0	0	0	0	0	0	0	0	0	0	0	0	0	0	0	0	0
FxaC_4g12010	1	5	2	1	0	0	0	0	0	0	0	0	1	1	0	0	0	0	0	0	0	0	0	0
FxaC_4g12020	1	0	0	0	0	0	0	0	0	0	0	0	0	0	0	0	0	0	0	0	0	0	0	0
FxaC_4g12030	3	5	7	0	1	0	0	0	0	3	1	0	4	4	1	11	4	5	2	5	4	1	6	3	EMB3144	EMBRYO DEFECTIVE 3144
FxaC_4g12040	56	65	49	8	10	18	10	3	12	22	18	12	71	52	52	95	74	103	25	61	33	52	88	60
FxaC_4g12050	133	194	189	24	35	45	43	32	45	82	72	71	154	130	156	372	216	312	128	265	128	223	275	313	PI4KBETA1	PHOSPHATIDYLINOSITOL 4-OH KINASE BETA1
FxaC_4g12060	0	0	0	0	0	0	0	0	0	0	0	0	0	1	0	0	0	0	0	0	0	0	0	0
FxaC_4g12070	0	0	0	0	0	0	0	0	0	0	0	0	0	0	0	0	0	0	0	0	0	0	0	0	SD3	SEGREGATION DISTORTION 3
FxaC_4g12080	0	0	0	0	0	0	0	0	0	0	0	0	0	1	0	0	0	0	0	0	0	0	1	0	PAPS1	poly(A) polymerase 1
FxaC_4g12090	132	117	130	56	56	67	10	11	9	30	22	33	170	130	152	198	152	175	102	122	120	90	128	123
FxaC_4g12100	90	89	92	18	30	38	12	7	6	14	15	11	50	44	44	83	42	54	20	49	24	34	53	36	DRM3	domains rearranged methyltransferase 3
FxaC_4g12110	21	14	23	1	5	2	4	3	1	4	1	1	11	12	12	13	12	9	0	9	2	7	7	10	GLS2	GLUCAN SYNTHASE-LIKE 2
FxaC_4g12111	1	7	9	0	0	2	2	3	3	3	4	2	0	0	1	0	0	0	0	2	2	3	4	3	DAYSLEEPER	DAYSLEEPER
FxaC_4g12140	0	1	0	0	0	0	0	0	1	1	0	1	0	0	0	0	1	0	0	1	0	0	0	1
FxaC_4g12150	409	482	402	24	15	19	28	17	23	6	8	6	644	539	549	290	259	201	21	42	46	2	2	3	PSAN
FxaC_4g12151	90	97	67	15	8	12	15	10	11	30	29	33	175	148	150	103	68	75	63	59	62	44	61	76	GONST1	golgi nucleotide sugar transporter 1
FxaC_4g12170	0	0	1	0	0	0	0	0	2	1	0	0	0	0	0	0	1	0	0	0	1	0	0	0	ATMYOS1	ARABIDOPSIS THALIANA MYOSIN 1
FxaC_4g12180	0	1	3	0	2	0	0	0	0	0	1	2	0	0	0	2	3	3	0	0	1	0	1	2	SWC2
FxaC_4g12190	0	0	0	0	0	0	0	0	0	0	0	0	0	0	0	0	0	0	0	0	0	0	0	0
FxaC_4g12200	0	0	0	0	0	0	0	0	0	0	0	0	0	0	0	0	0	0	0	0	0	0	0	0
FxaC_4g12210	0	0	0	0	0	0	0	0	0	0	0	0	0	0	0	0	0	0	0	0	0	0	0	0
FxaC_4g12220	0	0	0	0	0	0	0	0	0	0	0	0	0	0	0	0	0	0	0	0	0	0	0	0
FxaC_4g12230	290	317	299	158	162	204	151	95	142	264	204	270	408	409	395	828	547	604	419	542	476	389	603	591	MAPKKK3	MAP KINASE KINASE KINASE 3
FxaC_4g12240	0	0	0	0	0	0	0	0	0	0	0	0	0	0	0	0	0	0	0	0	0	0	0	0	TK1a	thymidine kinase 1a
FxaC_4g12250	1	1	0	1	0	0	0	0	2	2	0	0	0	0	0	2	0	0	2	1	0	1	0	3
FxaC_4g12270	68	74	67	0	2	6	20	4	16	32	37	21	200	132	128	106	77	80	21	33	37	25	33	40	TT10	TRANSPARENT TESTA 10
FxaC_4g12280	178	235	173	62	120	113	40	58	40	69	83	52	188	172	126	150	124	116	99	79	99	79	120	108	SAD1	SUPERSENSITIVE TO ABA AND DROUGHT 1
FxaC_4g12290	22	28	19	2	14	31	10	6	9	18	10	19	0	0	1	0	0	0	0	0	0	0	1	0
FxaC_4g12300	110	129	106	90	63	69	41	43	39	64	46	45	118	101	98	120	99	120	58	88	85	114	150	148	RABC1	RAB GTPASE HOMOLOG C1
FxaC_4g12320	101	126	124	34	25	22	146	100	128	414	438	438	125	135	132	221	160	176	110	127	128	89	133	141	NLP9	NIN-like protein 9
FxaC_4g12330	6	1	4	3	0	1	9	2	5	9	8	7	4	3	4	11	4	7	7	7	5	3	1	2
FxaC_4g12350	31	29	29	13	2	1	5	9	6	4	7	3	39	24	33	36	31	31	10	19	15	16	16	14
FxaC_4g12360	0	0	1	0	0	0	0	0	0	0	0	0	0	0	1	0	0	0	1	2	2	0	5	3
FxaC_4g12380	56	53	87	27	15	48	14	10	26	14	13	28	27	17	28	42	25	40	7	32	6	13	29	35
FxaC_4g12390	0	0	0	0	0	0	0	0	0	0	0	0	0	0	0	0	0	0	0	0	0	0	0	0	CHX15	cation/hydrogen exchanger 15
FxaC_4g12400	0	0	0	0	0	0	0	0	0	0	0	0	0	0	0	0	0	0	0	0	0	0	0	0
FxaC_4g12430	0	0	0	0	0	0	0	0	0	0	0	0	0	0	0	0	0	0	0	0	0	0	0	0	ULP1A	UB-like protease 1A
FxaC_4g12450	0	0	0	0	0	0	0	0	0	0	0	0	0	0	0	0	0	0	0	0	0	0	0	0
FxaC_4g12460	0	0	0	0	0	0	0	0	0	0	0	0	0	1	0	0	0	0	0	0	0	1	0	1
FxaC_4g12470	428	505	480	169	135	161	45	28	46	78	55	78	588	521	510	704	596	565	347	486	447	263	386	380	SUPO1	suppressors of PIN1 overexpression 1
FxaC_4g12480	0	0	1	0	0	0	0	0	0	0	0	0	0	0	0	2	0	0	0	0	0	0	0	1
FxaC_4g12490	153	160	181	43	62	76	55	27	38	53	79	75	367	431	431	417	340	390	135	223	158	126	188	216	ABCG3	ATP-binding cassette G3
FxaC_4g12500	138	154	147	149	151	133	103	60	99	61	49	45	142	123	105	276	237	233	126	198	149	108	172	141
FxaC_4g12510	0	0	0	0	0	0	0	0	0	0	0	0	0	0	0	0	0	0	0	0	0	0	0	0
FxaC_4g12520	0	0	0	0	0	0	0	0	0	0	0	0	0	0	0	0	0	0	0	0	0	0	0	0
FxaC_4g12540	1	5	1	4	3	1	0	0	0	2	0	0	0	0	0	0	0	0	0	0	0	0	0	0	HDA14	histone deacetylase 14
FxaC_4g12570	22	24	23	29	28	23	5	9	12	6	8	17	33	31	28	51	30	35	25	38	36	39	52	45
FxaC_4g12580	199	239	200	86	57	97	23	14	13	72	44	53	26	37	31	4	7	7	3	0	1	1	0	0	ABCG5	ATP-binding cassette G5
FxaC_4g12590	0	0	1	5	1	1	0	0	0	0	0	2	0	1	0	1	2	0	0	0	1	4	2	1
FxaC_4g12600	76	118	93	31	17	14	26	16	30	15	17	10	183	143	149	76	64	44	28	21	17	13	6	12	TBL14	TRICHOME BIREFRINGENCE-LIKE 14
FxaC_4g12610	866	921	851	74	75	86	75	41	71	108	137	108	2341	2228	2216	5204	3413	4033	2683	3005	3238	1803	2709	2646
FxaC_4g12620	0	0	1	2	0	4	0	0	0	1	0	0	1	1	2	0	1	0	0	0	0	0	1	0	ZIFL1	zinc induced facilitator-like 1
FxaC_4g12630	0	0	0	0	0	0	0	0	0	0	0	2	0	0	0	0	0	0	0	0	0	0	0	0
FxaC_4g12640	0	0	0	0	0	0	0	0	0	0	0	0	0	0	0	0	0	0	0	0	0	0	0	0	SERPIN1
FxaC_4g12650	0	0	2	0	0	0	0	0	1	0	1	4	5	4	4	11	6	10	5	3	7	5	4	3	HYS1	HYPERSENESCENCE 1
FxaC_4g12660	0	0	0	0	0	0	0	0	0	0	0	0	0	0	0	0	0	0	0	0	0	0	0	0
FxaC_4g12670	0	0	0	0	0	0	0	0	0	0	0	0	0	0	0	0	0	0	0	0	0	0	0	0	BOB1	BOBBER1
FxaC_4g12680	42	70	54	13	18	15	12	12	17	27	24	20	32	27	46	61	49	43	38	50	33	61	72	60
FxaC_4g12700	52	62	53	6	13	13	9	2	9	28	23	25	47	61	60	115	76	96	28	50	46	28	49	42
FxaC_4g12710	318	326	346	86	71	83	52	43	58	83	92	86	364	321	346	410	338	348	201	330	227	280	383	382	RGLG3	RING DOMAIN LIGASE 3
FxaC_4g12740	2	0	2	0	0	0	2	0	0	0	0	0	0	0	1	2	7	1	1	0	2	1	6	4	CHR24	chromatin remodeling 24
FxaC_4g12750	136	132	102	7	14	16	41	21	37	75	84	75	166	167	180	173	136	137	132	237	145	155	282	226
FxaC_4g12800	384	394	388	115	84	132	79	54	78	128	127	133	460	450	432	594	504	462	403	491	430	411	608	505
FxaC_4g12810	0	0	0	0	0	0	0	0	0	0	0	0	0	0	0	1	0	0	1	1	0	0	0	0	RPF1	RNA processing factor 1
FxaC_4g12820	22	19	22	23	37	33	7	16	18	13	14	13	27	38	22	44	35	33	24	13	15	6	14	14
FxaC_4g12830	0	1	1	0	0	0	0	0	0	0	0	0	1	1	0	0	0	0	0	0	0	0	0	0
FxaC_4g12840	1	3	0	5	0	0	0	0	0	0	0	1	0	0	0	0	1	2	0	1	0	0	1	0
FxaC_4g12860	95	106	105	31	35	47	17	9	19	17	30	15	104	83	94	139	127	103	80	97	101	77	109	99
FxaC_4g12880	2	0	1	0	0	0	0	0	0	0	0	0	0	0	0	2	1	2	0	0	0	0	0	0
FxaC_4g12890	37	49	45	23	16	21	10	8	8	9	14	13	82	55	51	80	87	65	54	76	49	48	59	64
FxaC_4g12900	0	0	0	0	0	0	0	0	0	0	0	0	0	0	0	0	0	0	0	0	0	0	0	0
FxaC_4g12910	0	0	0	0	0	0	0	0	0	0	0	0	0	0	0	0	0	0	0	0	0	0	0	0
FxaC_4g12920	0	0	0	0	0	0	0	0	0	0	0	0	0	0	0	0	0	1	0	0	1	0	1	0
FxaC_4g12930	202	164	174	15	26	13	28	20	32	43	27	34	181	217	188	432	264	335	187	285	227	190	284	294
FxaC_4g12940	11	8	11	9	3	1	3	2	3	7	11	7	13	7	17	13	15	8	5	9	10	8	8	7	SUVR2
FxaC_4g12950	282	341	296	142	118	138	70	53	83	98	90	91	475	476	416	1215	874	923	1055	1138	1185	1321	1733	1778	FCLY	farnesylcysteine lyase
FxaC_4g12960	108	87	84	4	7	6	11	6	12	9	6	9	93	81	98	142	122	139	81	131	96	72	116	103	SIP2;1	small and basic intrinsic protein 2;1
FxaC_4g12970	71	104	82	64	57	98	62	60	45	87	58	97	68	44	48	77	46	51	32	45	40	63	86	77	KIWI
FxaC_4g12980	10	13	19	0	0	0	0	0	0	1	3	2	0	0	2	0	0	0	0	1	0	1	0	2
FxaC_4g12990	3	4	5	3	0	0	0	0	0	2	1	0	0	0	0	0	1	0	1	0	0	0	1	1
FxaC_4g13010	125	171	151	52	51	37	24	16	18	44	41	29	196	194	198	376	315	284	180	309	230	235	346	329	SOS4	SALT OVERLY SENSITIVE 4
FxaC_4g13030	0	0	0	1	1	0	1	0	0	0	0	0	0	0	1	0	0	1	0	0	0	1	0	0
FxaC_4g13040	0	0	0	0	0	0	0	0	0	0	0	0	0	0	0	0	0	0	0	0	0	0	0	0
FxaC_4g13051	0	2	5	2	0	1	0	0	1	1	1	4	2	2	7	0	1	0	0	0	0	0	0	1
FxaC_4g13060	25	19	27	39	47	50	27	14	13	22	21	28	23	12	27	35	19	23	19	27	10	15	30	23
FxaC_4g13050	7	10	16	19	18	17	2	2	5	2	5	10	9	1	15	12	5	9	0	10	0	19	9	13
FxaC_4g13120	4	7	9	16	13	14	3	2	5	1	0	2	8	12	4	2	10	7	2	3	11	4	4	5
FxaC_4g13130	37	48	48	31	18	22	11	15	10	13	16	14	15	21	18	41	25	44	11	35	14	10	17	8	SRT2	sirtuin 2
FxaC_4g13140	275	319	288	71	61	56	41	26	20	65	51	56	381	326	327	474	400	381	281	424	313	386	562	573	UVR8	UVB-RESISTANCE 8
FxaC_4g13160	1	0	0	0	0	0	0	0	0	0	0	0	0	0	0	0	0	0	0	0	0	0	0	0	UBC25	ubiquitin-conjugating enzyme 25
FxaC_4g13180	0	1	0	0	0	0	0	0	0	0	0	0	0	0	0	0	0	0	0	0	0	0	0	0	ECR1	E1 C-terminal related 1
FxaC_4g13190	218	241	257	58	71	82	55	46	62	110	111	90	232	232	239	581	377	515	252	432	324	309	427	425
FxaC_4g13200	37	19	30	9	10	10	5	9	10	8	9	14	83	61	67	78	89	70	31	43	38	22	23	20	NUDX26	nudix hydrolase homolog 26
FxaC_4g13210	186	181	179	13	20	18	13	15	14	9	10	11	441	434	464	676	498	615	278	370	341	175	229	215
FxaC_4g13220	945	1078	997	1156	1181	1237	520	365	481	695	683	605	696	624	565	86	74	87	19	38	31	287	402	354	ATAF1
FxaC_4g13250	0	0	0	0	0	0	0	0	0	0	0	0	0	0	0	0	0	0	0	0	0	0	0	0
FxaC_4g13260	48	29	27	0	6	6	3	7	10	19	19	18	219	207	262	200	113	145	70	50	49	22	33	37	BGAL10	beta-galactosidase 10
FxaC_4g13270	42	59	47	5	15	27	6	4	5	32	27	27	67	26	66	69	61	74	22	33	26	37	36	29
FxaC_4g13290	8	6	6	0	3	4	4	0	1	2	2	0	0	1	1	4	4	2	0	1	0	4	1	10	XCT	XAP5 CIRCADIAN TIMEKEEPER
FxaC_4g13300	0	0	0	4	1	0	0	0	0	0	0	0	0	1	0	0	1	0	0	0	0	0	0	1
FxaC_4g13310	705	782	688	66	85	81	78	31	70	134	110	99	1019	916	901	2082	1364	1643	1150	1471	1431	1167	1686	1694	RSW3	RADIAL SWELLING 3
FxaC_4g13320	39	48	35	7	12	8	15	17	15	43	28	24	37	35	33	32	22	30	12	36	18	22	26	26
FxaC_4g13330	53	36	32	2	6	5	7	2	1	11	2	5	16	33	31	16	11	13	0	7	3	10	8	11	ALDH3I1	aldehyde dehydrogenase 3I1
FxaC_4g13340	101	83	96	17	23	25	21	13	22	28	22	29	100	95	120	119	97	132	70	104	68	73	89	77	SGF29a	SaGa associated Factor 29 a
FxaC_4g13350	124	129	119	44	60	73	48	44	61	75	78	96	135	142	117	202	117	181	63	122	72	130	170	183	SHA1	shoot apical meristem arrest 1
FxaC_4g13360	15	22	25	34	21	13	21	10	11	30	17	18	11	20	15	24	28	22	2	12	5	14	27	32
FxaC_4g13370	0	0	0	0	0	0	0	0	0	0	0	0	0	0	0	0	0	0	0	0	0	0	0	0
FxaC_4g13390	114	111	132	42	17	45	15	8	23	17	13	16	236	244	240	331	246	232	160	173	121	105	124	120
FxaC_4g13400	2	4	3	0	4	3	0	3	0	1	3	7	0	1	1	1	0	1	0	1	0	2	0	0
FxaC_4g13410	0	0	0	0	0	0	0	5	1	18	7	17	0	0	0	0	0	0	0	0	0	0	0	0
FxaC_4g13430	0	0	0	0	0	0	0	0	0	0	0	0	0	0	0	0	0	0	0	0	0	0	0	0
FxaC_4g13440	119	142	113	44	31	54	37	18	28	46	46	53	95	91	116	231	142	175	92	143	94	104	153	157	OVA8	ovule abortion 8
FxaC_4g13450	15	9	22	8	18	15	7	5	7	24	9	7	8	6	6	13	12	12	5	6	10	12	20	15
FxaC_4g13460	147	162	163	123	104	118	78	43	103	142	171	175	166	149	155	379	266	316	133	273	186	244	353	395	HEN3	HUA ENHANCER 3
FxaC_4g13470	0	0	0	0	0	0	0	0	0	0	0	0	0	0	0	0	0	0	0	0	0	0	0	0
FxaC_4g13480	0	0	0	0	0	0	0	0	0	0	0	0	0	0	0	0	0	0	0	0	0	0	0	0
FxaC_4g13490	0	0	0	0	0	0	0	0	0	0	0	0	0	0	0	0	0	0	0	0	0	0	0	0	ARA12
FxaC_4g13510	5	1	5	4	1	3	1	1	1	0	0	1	1	0	0	0	1	0	0	0	0	0	0	0	MDF	MERISTEM-DEFECTIVE
FxaC_4g13520	101	129	95	13	48	36	32	25	35	59	61	56	73	58	56	125	117	114	92	130	99	131	207	171	NFU4	NFU domain protein 4
FxaC_4g13530	13086	14602	12354	5157	4643	4662	2153	1621	1990	3329	3334	3604	36213	33331	30523	70745	56338	55841	40023	45809	46504	35773	49479	49324	AtACT7
FxaC_4g13540	59	58	56	30	16	25	17	7	13	14	15	16	37	35	36	5	6	8	1	4	1	14	13	17
FxaC_4g13570	22	35	38	0	7	4	8	2	1	0	1	0	63	42	62	25	16	16	11	13	11	2	7	5	ATL78	Arabidopsis T?xicos en Levadura 78
FxaC_4g13580	236	235	220	110	92	87	93	55	74	120	151	126	492	497	432	747	598	628	267	394	259	376	434	484	PSL1	PRIORITY IN SWEET LIFE 1
FxaC_4g13590	0	0	0	0	0	0	0	0	0	0	0	0	0	0	0	0	0	0	0	0	0	0	0	0	FRS5	FAR1-related sequence 5
FxaC_4g13610	150	171	143	5	5	16	18	11	8	17	22	33	117	136	112	209	135	159	74	80	70	26	54	47
FxaC_4g13620	32	20	21	1	3	2	1	1	1	6	9	9	25	28	49	44	38	45	20	41	15	32	42	29	TGD2	trigalactosyldiacylglycerol2
FxaC_4g13650	152	163	168	70	84	80	94	66	100	109	131	141	243	205	253	285	187	289	100	187	144	137	221	216
FxaC_4g13660	0	0	0	0	0	2	0	0	0	0	0	0	5	4	1	0	1	1	0	0	0	0	0	0	RLK1	receptor-like protein kinase 1
FxaC_4g13680	0	0	0	0	0	0	0	0	0	0	0	0	0	0	0	0	0	0	0	0	0	0	0	0
FxaC_4g13690	32	46	40	0	0	0	0	1	0	7	5	2	55	44	44	0	3	2	1	1	0	0	0	1	ABR1	ABA REPRESSOR1
FxaC_4g13700	15	21	20	4	4	7	8	3	7	6	8	9	29	21	12	32	13	16	11	8	9	7	5	9	RPN5A	REGULATORY PARTICLE NON-ATPASE SUBUNIT 5A
FxaC_4g13710	9	10	11	3	4	0	2	0	0	2	4	5	2	2	4	6	3	6	1	4	0	11	14	5
FxaC_4g13720	2	0	2	0	0	0	0	0	0	0	0	0	0	0	0	0	0	0	0	0	0	0	0	0
FxaC_4g13760	3	3	6	0	0	0	0	0	1	0	0	2	3	6	1	0	2	1	0	0	0	0	0	1
FxaC_4g13770	77	61	78	3	17	13	15	13	9	30	24	35	49	51	55	85	69	69	35	51	50	57	85	62	UBP27	ubiquitin-specific protease 27
FxaC_4g13780	0	0	0	0	1	0	1	0	0	0	0	0	0	0	0	0	0	0	0	0	3	0	0	0	RGF9	root meristem growth factor 9
FxaC_4g13790	0	0	0	0	0	0	0	0	0	0	0	0	0	0	0	0	0	0	0	0	0	0	0	0	ETR1	ETHYLENE RESPONSE 1
FxaC_4g13800	182	195	199	44	36	47	61	43	47	75	61	84	214	205	201	508	319	355	235	367	242	260	401	387	ETR1	ETHYLENE RESPONSE 1
FxaC_4g13810	0	0	0	0	0	0	0	0	0	0	0	0	2	1	0	1	0	0	0	0	0	0	0	0	MEE32	MATERNAL EFFECT EMBRYO ARREST 32
FxaC_4g13820	0	0	0	0	0	0	0	0	0	0	0	0	0	0	0	0	0	0	0	0	0	0	0	0	MEE32	MATERNAL EFFECT EMBRYO ARREST 32
FxaC_4g13840	3	2	2	0	0	0	0	0	0	0	0	0	2	0	3	1	0	4	1	0	0	0	0	1
FxaC_4g13850	0	0	0	0	0	0	0	0	0	0	0	0	0	0	0	0	0	0	0	0	0	0	0	0
FxaC_4g13860	40	31	48	24	5	6	14	7	18	15	12	23	10	12	17	23	12	21	10	16	8	9	14	14	EME1B	essential meiotic endonuclease 1B
FxaC_4g13910	10	12	7	0	4	1	0	2	0	2	2	0	44	35	32	19	14	7	1	9	9	3	1	0
FxaC_4g13920	12	11	19	19	29	25	6	3	2	7	7	13	12	8	6	11	7	8	0	2	0	1	2	5
FxaC_4g13921	1	13	9	4	3	8	7	1	3	8	3	0	3	5	7	10	2	3	0	0	0	3	0	2
FxaC_4g13930	2	1	2	0	2	2	1	0	0	3	5	0	1	0	0	1	1	0	2	0	0	0	1	0
FxaC_4g13940	135	162	123	35	28	27	16	15	18	52	26	40	298	283	240	508	412	424	278	545	346	505	706	686
FxaC_4g13950	0	0	0	0	0	0	0	0	0	0	0	0	0	0	0	0	0	0	0	0	0	0	0	0
FxaC_4g13970	307	381	322	78	48	69	91	56	107	119	130	116	533	544	575	971	665	772	353	477	408	310	449	456	DWF2	DWARF 2
FxaC_4g13971	43	45	34	4	10	10	19	9	14	25	19	23	36	41	38	71	55	50	21	35	21	40	38	38
FxaC_4g14020	0	0	0	0	0	0	0	0	0	0	0	0	1	0	1	0	1	0	0	0	0	0	0	0	BOB1	BOBBER1
FxaC_4g14030	0	5	2	14	4	4	0	1	0	0	1	0	48	53	38	23	20	28	3	6	5	6	7	5	WRKY13	WRKY DNA-binding protein 13
FxaC_4g14040	0	0	0	0	0	0	0	0	0	0	0	0	0	0	0	0	0	0	0	0	0	0	0	0
FxaC_4g14050	0	0	0	0	0	0	0	0	0	0	0	0	0	0	0	0	0	0	0	0	0	0	0	0
FxaC_4g14051	0	0	0	0	0	0	0	0	0	0	0	0	0	0	0	0	0	0	0	0	0	0	0	0
FxaC_4g14060	160	182	192	92	87	118	83	52	111	136	132	145	110	124	153	385	173	313	92	210	136	207	255	250
FxaC_4g14070	147	204	156	22	17	16	15	15	16	39	29	47	100	106	94	209	153	155	136	145	128	140	206	190	PUR5
FxaC_4g14080	1	1	1	0	1	1	0	0	2	0	1	0	2	1	0	0	0	0	0	0	0	0	0	0
FxaC_4g14090	0	0	0	0	0	0	0	0	0	0	0	0	0	0	0	0	0	0	0	0	0	0	0	0
FxaC_4g14100	0	0	0	0	1	0	0	0	0	0	0	0	0	0	0	0	0	0	0	0	0	0	0	0
FxaC_4g14110	1118	1184	1133	824	691	648	242	177	207	274	287	238	1762	1462	1246	2075	1678	1657	1616	1600	1754	1287	1687	1809	MGP1	MALE GAMETOPHYTE DEFECTIVE 1
FxaC_4g14111	218	242	206	136	107	108	105	93	90	127	122	131	250	205	192	233	183	143	152	147	135	98	152	129	CPISCA	chloroplast-localized ISCA-like protein
FxaC_4g14130	3	3	0	3	0	2	0	2	0	0	0	0	3	2	4	1	2	2	1	0	0	1	1	1	RABG3A	RAB GTPase homolog G3A
FxaC_4g14140	0	0	0	0	0	0	0	1	0	0	0	0	0	0	0	0	0	0	0	0	1	0	0	0	ATO	ATROPOS
FxaC_4g14210	0	0	0	0	0	0	0	0	0	0	0	0	0	1	0	0	0	0	0	0	0	0	0	0	BAS	beta-amyrin synthase
FxaC_4g14230	0	0	0	0	0	0	0	0	0	0	0	0	0	0	0	0	0	0	0	0	0	0	0	0
FxaC_4g14250	0	3	1	9	3	4	0	0	0	1	5	0	125	9	65	1	0	1	0	2	0	0	0	0	WRKY51	WRKY DNA-binding protein 51
FxaC_4g14260	0	0	0	0	0	0	0	0	0	0	0	0	0	0	0	0	0	0	0	0	0	0	0	0
FxaC_4g14270	0	0	0	0	0	0	0	0	0	0	0	0	0	0	0	0	0	0	0	0	0	0	0	0
FxaC_4g14280	0	0	0	0	0	0	0	0	0	0	0	0	0	0	0	0	0	0	0	0	0	0	0	0
FxaC_4g14290	115	131	119	21	29	29	28	14	19	36	42	28	159	141	170	279	202	204	163	201	162	170	197	195	LIP1	Light Insensitive Period1
FxaC_4g14300	0	0	0	0	0	0	0	0	0	0	0	0	0	0	0	0	0	0	0	0	0	0	0	0
FxaC_4g14320	10	7	18	4	8	12	15	2	3	11	5	6	2	4	1	8	11	8	1	8	2	4	5	2
FxaC_4g14330	0	1	1	0	0	0	0	0	2	1	0	0	0	1	1	0	0	1	0	0	0	0	0	0	SDG14	SET domain protein 14
FxaC_4g14340	312	350	319	122	148	162	134	118	109	308	314	317	282	233	205	501	478	404	518	466	516	496	693	740	POLD4	polymerase delta 4
FxaC_4g14360	61	73	74	16	29	31	30	34	17	18	23	24	92	79	65	130	140	92	73	74	79	66	106	97
FxaC_4g14350	0	1	0	0	0	0	0	0	0	0	0	0	0	0	2	2	1	0	0	0	0	1	0	0
FxaC_4g14380	310	281	314	254	172	199	169	97	145	142	186	148	277	230	204	231	202	191	163	158	163	217	266	269	RPB15.9.9
FxaC_4g14410	0	1	1	0	1	0	0	0	0	0	0	0	10	2	1	0	1	0	0	0	0	0	0	0
FxaC_4g14420	56	49	52	25	21	18	6	7	6	16	23	38	87	52	77	91	70	72	17	37	11	38	56	59	DPE1	disproportionating enzyme
FxaC_4g14430	217	198	231	57	51	73	93	50	91	119	104	134	187	179	209	412	294	377	125	264	160	193	270	292	EMB1691	EMBRYO DEFECTIVE 1691
FxaC_4g14450	42	49	38	5	5	1	3	1	2	7	7	5	46	38	39	63	59	48	13	56	31	45	53	53	CNGC1	cyclic nucleotide gated channel 1
FxaC_4g14451	9	8	13	0	0	2	4	0	2	2	2	9	12	11	11	30	16	15	9	17	7	9	19	26	CNGC1	cyclic nucleotide gated channel 1
FxaC_4g14460	24	19	13	6	7	5	3	3	6	2	6	13	11	14	16	7	11	7	3	5	1	1	1	2
FxaC_4g14470	705	804	742	137	137	117	152	84	168	181	170	188	251	193	179	180	135	162	132	181	125	161	249	209	SK1	shikimate kinase 1
FxaC_4g14510	0	0	0	0	0	0	0	0	0	0	0	0	0	0	0	0	0	0	0	0	0	0	0	0	AGL104	AGAMOUS-like 104
FxaC_4g14520	4	1	3	0	0	0	0	1	0	0	3	0	10	3	5	0	0	1	2	10	1	6	10	9
FxaC_4g14530	5	5	1	0	0	1	0	1	1	4	0	0	2	4	4	1	2	3	3	4	1	5	5	0
FxaC_4g14540	364	374	338	268	197	263	219	145	202	320	285	289	584	607	584	9431	6412	7700	8401	12030	10157	9326	13041	12595	MAML-3
FxaC_4g14550	0	0	0	0	0	0	0	0	0	0	0	0	0	0	0	0	0	0	0	0	0	0	0	0
FxaC_4g14560	0	0	0	0	0	0	0	0	0	0	0	0	0	0	0	0	0	0	0	0	0	0	0	0
FxaC_4g14570	112	133	99	78	102	88	48	31	40	72	73	61	344	275	242	396	350	290	288	349	284	362	491	491
FxaC_4g14600	0	0	0	0	0	0	0	0	0	0	0	0	0	0	0	0	0	0	0	0	0	0	0	0
FxaC_4g14610	3	3	9	10	5	8	4	1	1	5	5	3	5	7	10	22	12	16	15	32	28	14	22	24
FxaC_4g14620	0	1	3	5	0	6	1	1	2	0	1	1	2	1	3	3	3	4	1	1	2	0	1	2
FxaC_4g14640	461	470	423	345	413	425	249	187	250	155	180	156	404	376	375	674	485	559	342	473	414	380	485	540
FxaC_4g14670	94	101	107	12	24	24	20	18	34	42	32	32	111	123	101	276	132	196	97	110	80	44	59	56	GCN5	general control non-repressible 5
FxaC_4g14700	447	553	457	181	181	173	63	55	52	93	102	100	486	385	319	636	554	497	378	401	355	360	463	404	RSU2	40S RIBOSOMAL PROTEIN
FxaC_4g14710	0	0	0	0	0	0	0	0	0	0	0	0	0	0	0	0	0	0	0	0	0	0	0	0
FxaC_4g14730	0	0	0	0	0	0	0	0	0	0	0	0	0	0	0	0	0	0	0	0	0	0	0	0
FxaC_4g14740	0	0	0	0	0	0	0	0	0	0	0	2	0	0	0	0	0	0	0	0	0	0	0	0
FxaC_4g14750	65	61	76	12	10	6	19	11	10	16	17	14	36	39	43	78	61	50	13	25	22	21	33	27	GCN5	general control non-repressible 5
FxaC_4g14760	0	0	0	0	0	0	0	0	0	0	0	0	0	0	0	0	0	0	0	0	0	0	0	0
FxaC_4g14770	0	0	0	0	0	0	0	0	0	0	0	0	0	0	0	0	0	0	0	0	0	0	0	0
FxaC_4g14780	45	37	43	37	37	47	25	16	28	7	18	17	51	25	43	57	48	47	25	39	29	41	45	48
FxaC_4g14790	12	12	6	37	33	35	4	7	4	14	13	20	0	0	0	0	0	1	0	0	0	0	1	0
FxaC_4g14800	0	0	0	0	0	0	0	0	0	0	0	0	0	0	0	0	0	0	0	0	0	0	0	0
FxaC_4g14810	0	0	0	0	1	0	0	0	0	0	0	0	0	0	0	0	0	0	0	0	0	0	0	0
FxaC_4g14850	26	37	13	5	4	12	5	2	16	3	3	7	15	10	14	22	15	15	5	9	6	2	2	7	PyrD	pyrimidine deaminase
FxaC_4g14860	51	81	44	0	0	4	2	1	2	2	4	2	2	1	0	0	2	6	0	0	0	0	1	1	CER22	ECERIFERUM 22
FxaC_4g14870	187	230	213	74	56	59	71	50	79	140	123	110	141	121	169	341	222	324	129	313	177	290	360	356	RKP	related to KPC1
FxaC_4g14880	69	78	74	37	19	31	34	22	35	54	37	74	69	66	70	115	100	106	64	117	89	156	220	215	HYS1	HYPERSENESCENCE 1
FxaC_4g14890	0	0	0	0	0	0	0	0	0	0	0	0	8	8	8	0	2	4	0	0	0	0	0	0	NF-YB3	nuclear factor Y, subunit B3
FxaC_4g14900	21	21	45	27	22	35	21	12	25	59	54	76	22	16	19	24	10	13	2	24	8	19	16	24	LpxA
FxaC_4g14920	67	60	78	24	16	25	32	27	33	56	39	41	72	51	80	172	104	128	90	145	93	109	154	130
FxaC_4g14921	85	82	90	32	25	15	16	10	7	20	34	33	99	102	108	155	107	126	26	48	44	67	86	93	OSA1	OXIDATIVE STRESS-RELATED ABC1-LIKE PROTEIN 1
FxaC_4g14930	0	0	0	0	0	0	0	0	0	0	0	0	0	0	0	0	0	0	0	0	0	0	0	0
FxaC_4g14940	0	0	0	0	0	0	0	0	0	0	0	0	0	0	0	0	0	0	0	0	0	0	0	0
FxaC_4g14950	97	70	104	5	7	13	27	8	7	15	27	16	52	38	45	119	79	99	38	66	70	61	44	71	SIRK1	sucrose-induced receptor kinase 1
FxaC_4g14960	5	0	2	0	0	0	0	0	1	0	1	2	0	1	1	2	2	1	0	0	0	1	2	1
FxaC_4g14970	14	12	14	15	10	11	24	17	15	11	15	20	7	3	10	13	4	6	3	7	0	0	6	2
FxaC_4g15000	3	0	4	0	5	2	3	1	2	2	1	2	1	0	2	0	0	4	0	0	0	0	0	1	WAKL2	wall associated kinase-like 2
FxaC_4g15010	0	0	0	0	0	0	0	0	0	0	0	0	0	0	0	0	0	0	0	0	0	0	0	0
FxaC_4g15020	0	0	0	0	0	0	0	0	0	0	1	0	0	0	0	0	0	0	0	0	0	0	0	0	MYB113	myb domain protein 113
FxaC_4g15021	0	0	0	2	0	0	14	9	9	33	35	37	0	0	0	4	0	1	24	27	32	32	37	39	MYB113	myb domain protein 113
FxaC_4g15030	0	0	0	0	0	0	0	0	0	0	0	0	0	0	0	0	0	0	0	0	0	0	0	0
FxaC_4g15040	40	32	53	8	20	11	7	8	8	14	13	8	25	26	34	20	19	20	4	8	11	14	25	17
FxaC_4g15110	0	0	0	0	0	0	0	0	0	0	0	0	0	0	0	0	0	0	0	0	0	0	0	0
FxaC_4g15120	0	0	0	0	0	0	0	0	0	0	0	0	0	0	0	0	0	0	0	0	0	0	0	0
FxaC_4g15130	0	0	3	0	0	0	0	0	0	0	0	0	0	0	0	0	0	0	0	0	0	0	0	0
FxaC_4g15041	0	0	1	0	0	0	0	0	0	0	0	0	0	0	0	0	0	0	0	0	0	0	0	0
FxaC_4g15150	0	0	0	0	0	0	0	0	0	0	0	0	0	0	0	0	0	0	0	0	0	0	0	0	CYP71B10	cytochrome P450, family 71, subfamily B, polypeptide 10
FxaC_4g15160	0	0	0	0	0	0	0	0	0	0	0	0	0	0	0	0	0	0	0	0	0	0	0	0	CYP93D1	cytochrome P450, family 93, subfamily D, polypeptide 1
FxaC_4g15170	0	0	0	0	0	0	0	0	0	0	0	0	0	0	0	0	0	0	0	0	0	0	0	0
FxaC_4g15180	0	0	0	0	0	0	0	0	0	0	0	0	0	0	0	0	0	0	0	0	0	0	0	0
FxaC_4g15190	23	18	20	1	12	5	5	0	2	3	7	6	9	8	12	20	7	6	2	11	2	14	23	27
FxaC_4g15200	606	747	618	339	291	317	106	83	98	144	176	138	731	596	520	982	797	778	696	666	684	457	676	694
FxaC_4g15210	0	0	0	0	0	0	0	0	0	0	0	0	0	0	0	0	0	0	0	0	0	0	0	0
FxaC_4g15240	0	0	0	0	0	0	0	0	0	0	0	0	0	0	0	0	0	0	0	0	0	0	0	0
FxaC_4g15250	35	32	53	43	53	68	29	17	30	20	38	38	25	19	25	31	21	28	0	17	3	18	33	31
FxaC_4g15290	0	0	0	0	0	0	0	0	0	0	0	0	0	0	0	0	0	0	0	0	0	0	0	0
FxaC_4g15300	0	0	0	0	0	0	0	0	0	0	0	0	0	0	0	0	0	0	0	0	0	0	0	0
FxaC_4g15310	0	0	0	0	0	0	0	0	0	0	0	0	0	0	0	0	0	0	0	0	0	0	0	0
FxaC_4g15320	13	16	19	9	2	8	11	1	4	8	7	6	24	27	14	24	22	19	23	23	35	34	43	42
FxaC_4g15330	1	0	2	0	0	1	0	0	0	0	1	0	1	0	1	3	1	0	0	0	2	0	2	0	XCT	XAP5 CIRCADIAN TIMEKEEPER
FxaC_4g15340	2	4	4	0	5	1	0	0	1	2	0	3	1	3	2	4	5	2	1	1	2	0	2	2
FxaC_4g15380	0	0	0	0	0	0	0	0	0	0	0	0	0	0	0	0	0	0	0	0	0	0	0	0
FxaC_4g15390	8	4	12	5	4	4	3	1	3	8	9	4	17	23	17	21	22	10	3	7	16	9	15	8	TPK5
FxaC_4g15381	0	0	6	0	0	0	0	0	0	0	0	0	0	0	0	0	1	3	0	1	0	0	0	0	emb1974	embryo defective 1974
FxaC_4g15400	0	0	0	0	0	0	0	0	0	0	0	0	0	0	0	0	0	0	0	0	0	0	0	0	CYP93D1	cytochrome P450, family 93, subfamily D, polypeptide 1
FxaC_4g15410	0	0	0	0	0	0	0	0	0	0	0	0	0	0	0	0	0	0	0	0	0	0	0	0	CYP71B10	cytochrome P450, family 71, subfamily B, polypeptide 10
FxaC_4g15480	0	0	0	0	0	0	0	0	0	0	0	0	0	0	0	0	0	1	0	0	0	0	0	0
FxaC_4g15500	61	52	43	1	0	1	1	1	0	0	1	0	18	23	20	22	17	21	4	8	6	6	13	5	GGT1	gamma-glutamyl transpeptidase 1
FxaC_4g15510	869	920	939	592	627	701	472	339	421	456	461	491	1115	1000	1068	843	680	727	339	465	383	407	537	533	AGT2	alanine:glyoxylate aminotransferase 2
FxaC_4g15520	3	7	5	16	8	4	6	5	3	1	6	10	3	0	0	2	2	1	1	2	2	1	2	1
FxaC_4g15530	76	79	66	75	50	93	41	22	46	41	56	42	23	25	14	17	12	9	1	5	3	4	5	6	TGA4	TGACG motif-binding factor 4
FxaC_4g15550	170	177	174	39	38	24	27	27	27	34	22	27	384	299	293	310	223	204	83	105	87	26	32	53
FxaC_4g15560	2	5	2	1	1	8	0	1	1	4	7	3	10	2	5	6	3	4	0	3	1	6	3	3
FxaC_4g15570	171	220	180	121	116	107	128	90	117	135	140	159	155	156	166	280	229	209	150	201	173	205	314	328	UBA2A	UBP1-associated protein 2A
FxaC_4g15600	6	14	5	11	4	2	7	4	2	7	10	8	9	3	8	21	17	10	0	6	4	10	12	12
FxaC_4g15601	1	3	3	1	1	0	1	0	0	5	4	3	1	2	2	3	8	3	1	4	1	2	6	4
FxaC_4g15610	162	173	177	75	77	56	49	34	46	51	51	68	202	170	145	204	172	183	119	177	129	137	173	180
FxaC_4g15670	101	102	102	687	588	674	478	360	435	369	460	361	18	12	16	0	0	2	0	0	2	0	0	0
FxaC_4g15680	20	36	36	31	31	36	55	25	38	38	48	48	59	35	53	21	21	22	6	14	12	3	6	5	RHA2A	RING-H2 finger A2A
FxaC_4g15690	0	0	0	0	0	0	0	0	0	0	0	0	0	0	0	0	0	0	0	0	0	0	0	0
FxaC_4g15720	52	84	41	0	2	1	4	1	0	2	1	3	0	1	0	0	1	0	0	0	0	0	0	0
FxaC_4g15740	66	92	105	5	9	12	14	12	12	18	20	20	170	151	165	64	44	65	15	22	22	24	33	41
FxaC_4g15750	107	83	97	26	37	39	40	24	43	59	50	76	48	49	58	110	97	109	79	76	74	78	118	109
FxaC_4g15760	93	86	91	70	42	63	27	11	20	57	48	63	107	91	120	216	165	170	108	144	133	212	282	256	RAE1	RNA export factor 1
FxaC_4g15770	447	443	486	283	283	366	230	199	214	305	348	310	296	292	298	511	364	455	147	318	208	314	356	372
FxaC_4g15780	32	54	42	51	56	40	76	42	64	63	59	37	45	30	30	66	44	60	42	59	49	49	69	57
FxaC_4g15790	0	0	0	0	0	0	1	2	3	4	5	2	0	0	0	0	1	0	0	0	0	0	0	0
FxaC_4g15800	0	0	0	0	0	0	0	0	0	0	0	0	0	0	0	0	0	0	0	0	0	0	0	0
FxaC_4g15810	38	53	35	16	10	12	4	3	2	12	13	7	35	25	22	48	46	33	23	38	40	33	50	54	NRPE8A
FxaC_4g15820	226	265	242	51	48	72	75	34	49	107	112	120	222	219	202	452	376	338	214	355	308	411	597	572
FxaC_4g15830	424	429	418	23	53	51	59	43	61	101	108	94	1010	973	1093	2031	1229	1700	388	853	619	420	634	619	POM2	POM-POM 2
FxaC_4g15840	109	143	113	88	83	90	68	52	83	146	131	159	161	167	166	71	60	70	34	41	28	37	68	55
FxaC_4g15870	10	7	6	4	1	5	2	1	3	3	1	1	12	16	8	13	7	10	12	17	11	7	13	13
FxaC_4g15890	22	22	20	0	0	2	0	1	0	0	1	1	31	24	29	21	7	12	0	1	0	0	1	0	PnsL4	Photosynthetic NDH subcomplex L 4
FxaC_4g15900	256	300	269	0	3	5	6	1	6	6	3	3	2	20	15	1	0	2	2	1	0	1	1	0
FxaC_4g15910	282	325	299	47	49	34	80	46	65	66	79	54	278	218	188	269	192	226	170	169	190	129	170	161
FxaC_4g15930	0	0	0	0	0	0	0	1	0	0	0	0	0	0	0	0	0	0	0	0	0	0	0	0	SERPIN1
FxaC_4g15940	0	0	0	0	0	0	0	0	0	0	1	0	0	0	0	1	1	0	1	4	2	3	6	7	J20	DNAJ-like 20
FxaC_4g15950	0	0	0	0	0	0	0	0	0	0	0	0	0	0	0	0	0	0	0	0	0	0	0	0
FxaC_4g15960	0	0	0	0	0	0	0	0	0	0	0	0	0	0	0	0	0	0	0	0	0	0	0	0
FxaC_4g15970	0	0	0	0	0	0	0	0	0	0	0	0	0	0	0	0	0	0	0	0	0	0	0	0
FxaC_4g15980	0	0	0	0	0	0	1	1	0	1	1	0	5	2	0	0	2	2	1	4	1	2	3	0
FxaC_4g16020	55	43	50	10	2	0	0	2	4	2	2	2	11	8	7	5	4	1	1	1	0	0	0	0
FxaC_4g16060	0	0	0	3	4	3	5	0	11	3	7	2	0	0	0	0	0	0	0	0	0	0	0	0
FxaC_4g16070	0	0	0	0	0	0	0	0	0	0	0	0	0	0	0	0	0	0	0	0	0	0	0	0	SAH7
FxaC_4g16080	0	1	0	0	0	0	0	0	0	0	0	0	0	1	0	0	0	0	0	0	0	0	0	0	PDF2.3
FxaC_4g16090	0	0	0	0	0	0	0	0	0	0	0	0	0	0	0	0	0	0	0	0	0	0	0	0	CDR1	CONSTITUTIVE DISEASE RESISTANCE 1
FxaC_4g16110	380	399	335	255	219	246	116	74	109	70	67	47	534	496	458	548	394	400	96	122	109	50	79	68	WIND1	wound induced dedifferentiation 1
FxaC_4g16130	80	102	93	10	7	19	20	17	29	27	25	27	129	99	78	97	62	71	30	27	47	12	16	15
FxaC_4g16140	1	0	2	0	0	0	0	0	2	0	0	0	2	2	8	0	2	2	1	0	1	2	3	2	ATACX2
FxaC_4g16230	0	0	0	0	0	0	2	0	1	0	1	0	0	0	0	0	0	0	2	0	0	0	0	0	GCN4	general control non-repressible 4
FxaC_4g16240	0	0	0	0	0	0	0	0	0	0	0	0	0	0	0	0	0	0	0	0	0	0	0	0
FxaC_4g16250	0	0	0	0	0	0	0	0	0	0	0	0	0	0	0	0	0	0	0	0	0	0	0	0
FxaC_4g16260	71	66	73	51	65	58	207	140	165	143	158	172	106	97	109	6	1	4	3	2	2	21	21	24	TPPJ	trehalose-6-phosphate phosphatase J
FxaC_4g16280	2	0	0	0	0	0	0	0	0	0	0	0	0	0	0	0	0	0	0	0	0	0	0	0
FxaC_4g16290	212	263	238	34	30	24	32	22	23	69	71	67	2751	2227	2188	549	443	424	79	67	59	27	31	40	PLAT1	PLAT domain protein 1
FxaC_4g16300	2	0	1	2	1	1	1	1	1	1	1	2	0	0	2	0	2	1	0	3	0	1	0	0	TPR14	tetratricopeptide repeat 14
FxaC_4g16310	45	61	57	16	10	11	8	5	3	21	20	20	53	55	54	54	60	46	24	40	36	30	39	53	HCC2	homologue of copper chaperone SCO1 2
FxaC_4g16320	0	0	0	0	0	0	0	0	0	0	0	0	0	0	0	0	0	0	0	0	0	0	0	0	SDH2-3	succinate dehydrogenase 2-3
FxaC_4g16330	0	0	0	0	0	0	0	0	0	0	0	0	0	0	0	0	0	0	0	0	0	0	0	0	CNGC19	cyclic nucleotide gated channel 19
FxaC_4g16340	40	47	51	22	30	19	8	8	9	11	10	5	70	73	54	107	63	77	55	49	27	32	52	48
FxaC_4g16350	0	0	0	0	0	0	0	0	0	0	0	0	0	0	0	0	0	0	0	0	0	0	0	0
FxaC_4g16380	39	73	49	28	15	34	17	14	14	20	8	10	195	166	145	466	331	398	279	389	316	115	169	164
FxaC_4g16351	0	0	0	0	0	0	0	0	0	0	0	0	0	0	0	0	0	0	0	0	0	0	0	0
FxaC_4g16390	69	121	99	2	8	13	2	3	4	3	8	4	199	235	238	310	193	214	95	149	183	42	89	75
FxaC_4g16410	0	0	0	0	0	0	0	0	0	0	0	0	0	0	0	0	0	0	0	0	0	0	0	0
FxaC_4g16420	10	10	16	0	1	3	7	2	0	6	3	3	8	11	9	15	8	22	5	13	7	10	12	15
FxaC_4g16440	0	0	0	0	0	0	0	0	0	0	0	0	0	0	0	0	0	0	0	0	0	0	0	0
FxaC_4g16450	0	0	0	0	0	0	0	0	0	0	0	0	0	0	0	0	0	0	0	1	0	0	0	0
FxaC_4g16460	118	115	74	22	22	14	5	2	5	12	17	18	137	104	106	182	150	151	93	127	91	65	79	99
FxaC_4g16470	772	877	787	248	233	220	59	50	66	122	110	110	4766	4441	4109	8398	6511	6564	3782	3842	4516	2405	3291	3303	AtANN2
FxaC_4g16490	491	480	457	134	118	152	56	31	58	60	63	44	8521	7525	7225	9021	7523	6899	1651	1693	1823	247	365	338	OXY5
FxaC_4g16500	128	119	102	39	36	64	65	50	55	72	72	79	138	116	112	111	103	98	43	88	59	75	129	103
FxaC_4g16510	0	0	0	0	0	0	0	0	0	0	0	0	0	0	0	0	0	0	0	0	0	0	0	0
FxaC_4g16520	185	177	187	36	42	35	27	26	28	68	68	57	299	163	179	295	230	226	175	256	199	259	357	332
FxaC_4g16530	39	45	39	16	7	5	9	6	4	20	20	28	49	37	31	83	61	65	49	53	44	52	81	70
FxaC_4g16540	0	7	0	3	8	2	0	0	0	1	0	1	0	1	1	0	6	2	0	3	0	3	1	3	DOT3	DEFECTIVELY ORGANIZED TRIBUTARIES 3
FxaC_4g16550	15	18	18	3	10	13	2	2	8	2	5	8	3	4	1	6	3	9	6	5	9	10	13	12	RABH1e	RAB GTPase homolog H1E
FxaC_4g16560	108	108	97	51	40	56	11	15	23	14	15	10	97	96	92	99	71	67	36	61	46	38	35	52
FxaC_4g16570	3	2	1	0	0	0	1	3	3	6	1	2	1	1	1	0	0	0	0	0	0	1	1	0
FxaC_4g16580	61	81	92	72	33	44	26	18	24	25	28	23	47	51	49	94	82	70	50	111	56	125	171	158	CDKC;1	cyclin-dependent kinase C;1
FxaC_4g16590	894	984	949	406	393	410	500	345	460	502	508	544	1135	1161	1081	1556	1081	1299	649	979	741	736	1088	1055	SR1	signal responsive 1
FxaC_4g16600	20	24	21	24	18	22	3	12	5	0	7	13	3	2	4	6	7	8	0	2	0	1	12	10
FxaC_4g16610	0	0	0	0	0	0	0	0	0	0	0	0	0	0	0	0	0	0	0	0	0	0	0	0
FxaC_4g16620	1	1	0	0	0	3	0	0	0	1	0	0	0	0	0	0	0	0	0	0	0	1	0	0
FxaC_4g16630	2	1	0	0	0	0	0	2	0	0	1	5	0	0	0	0	0	1	0	0	0	0	0	0	CAMTA2	calmodulin-binding transcription activator 2
FxaC_4g16640	2	0	0	0	0	2	0	0	0	0	0	0	0	0	0	0	0	0	0	0	0	0	0	0
FxaC_4g16650	179	186	172	26	54	77	52	76	80	75	85	89	209	177	187	348	249	269	246	296	262	322	409	377	UBP3	ubiquitin-specific protease 3
FxaC_4g16660	129	172	116	77	112	110	84	54	81	87	75	93	281	227	239	224	168	173	66	70	88	50	42	54
FxaC_4g16661	89	136	98	4	14	14	30	30	23	45	55	38	87	80	59	181	146	156	162	213	193	204	335	310	TFC C	TUBULIN-FOLDING COFACTOR C
FxaC_4g16770	0	3	0	0	0	0	0	0	0	0	0	0	0	0	0	0	0	0	0	0	0	0	0	0	MYB93	myb domain protein 93
FxaC_4g16651	0	0	0	0	0	0	0	0	0	0	0	0	0	0	0	0	0	0	0	0	0	0	0	0
FxaC_4g16800	6	9	1	7	2	3	2	1	2	2	6	0	9	3	10	7	12	8	5	7	6	5	9	3
FxaC_4g16810	64	56	71	9	17	28	17	17	14	44	29	30	142	99	75	232	189	182	131	216	181	152	285	309	STOP1	sensitive to proton rhizotoxicity 1
FxaC_4g16820	1	0	1	0	1	3	0	1	0	0	0	0	14	6	9	1	0	0	0	1	1	1	2	3
FxaC_4g16830	0	0	0	0	0	0	0	0	0	0	0	0	0	0	0	0	0	0	0	0	0	0	0	0
FxaC_4g16840	0	0	0	0	0	0	0	0	0	0	0	0	0	0	0	0	0	0	0	0	0	0	0	0
FxaC_4g16850	0	0	0	0	0	0	0	0	0	0	0	0	0	0	0	0	0	0	0	0	0	0	0	0
FxaC_4g16860	160	157	158	14	24	32	28	21	24	23	34	37	162	171	185	272	194	210	100	170	125	117	162	165
FxaC_4g16900	0	0	0	0	1	4	1	6	0	0	2	0	0	0	0	0	0	0	0	0	0	0	0	0	UGT85A2	UDP-glucosyl transferase 85A2
FxaC_4g16910	0	0	0	3	0	3	4	1	4	2	1	0	0	0	0	0	0	0	0	0	0	0	1	0	UGT85A3	UDP-glucosyl transferase 85A3
FxaC_4g16920	104	120	104	10	13	4	7	3	11	11	11	8	69	51	64	49	33	25	25	12	8	13	20	12
FxaC_4g16930	3	4	2	2	2	0	1	1	1	0	1	0	2	3	2	1	0	0	0	0	0	0	0	0
FxaC_4g16940	4	0	3	0	3	0	0	0	0	2	0	0	6	3	3	2	1	2	0	1	0	0	1	1	SQE2	squalene epoxidase 2
FxaC_4g16950	115	128	125	53	53	37	39	26	39	55	37	38	208	148	136	285	227	215	197	222	209	177	273	246	FBW2	F-BOX WITH WD-40 2
FxaC_4g16960	3	3	6	4	3	3	0	3	2	1	0	2	14	12	19	13	8	9	1	6	1	3	9	4
FxaC_4g16970	0	0	0	0	0	0	0	0	1	0	0	0	0	0	0	0	0	0	0	0	0	0	0	0	WBC11	white-brown complex homolog protein 11
FxaC_4g16980	57	66	67	35	23	25	14	13	17	31	28	37	62	44	56	92	67	61	32	58	29	30	65	61
FxaC_4g16990	0	0	0	0	0	0	0	0	0	0	0	0	0	0	0	0	0	0	0	0	0	0	0	0
FxaC_4g17000	2807	3089	2772	423	400	405	252	176	205	166	179	150	2015	1905	1825	1050	797	818	2950	3209	3575	3123	4471	4554	DHS1	3-deoxy-D-arabino-heptulosonate 7-phosphate synthase 1
FxaC_4g17010	64	66	63	31	37	37	33	18	14	32	21	35	35	22	32	46	42	43	24	42	36	40	72	51
FxaC_4g17020	40	65	57	37	23	45	29	27	26	37	30	36	43	41	41	44	41	47	45	44	38	51	74	66
FxaC_4g17030	1	0	1	3	4	0	2	0	0	0	1	2	0	0	1	32	14	19	42	51	52	29	26	34
FxaC_4g17040	3	12	4	5	0	5	5	2	2	1	10	3	8	4	8	227	189	143	339	301	389	175	238	235	TET3	tetraspanin3
FxaC_4g17050	6	14	3	0	0	0	0	1	0	1	0	0	1	2	2	20	10	11	10	18	11	5	10	10	RPI2	ribose-5-phosphate isomerase 2
FxaC_4g17070	3	0	0	0	1	3	0	0	0	0	0	1	4	0	1	4	3	3	3	2	4	1	1	0	WBC11	white-brown complex homolog protein 11
FxaC_4g17080	138	120	128	57	49	55	47	37	34	87	75	55	326	265	216	262	228	193	161	219	179	135	199	167	RABA4a	RAB GTPase homolog A4A
FxaC_4g17090	27	45	58	22	8	16	11	6	22	26	24	14	26	31	32	87	55	66	32	59	50	30	67	61
FxaC_4g17100	178	211	180	14	12	14	3	3	2	2	3	5	62	53	42	25	28	18	8	7	15	4	3	6
FxaC_4g17101	99	128	108	13	6	4	7	2	0	4	6	8	0	1	0	3	4	2	1	2	1	2	3	2
FxaC_4g17110	1194	1382	1265	474	513	431	157	114	163	323	299	278	1318	1131	1156	2482	2045	2045	1491	1900	1664	1595	2195	2214	RPS6B	Ribosomal protein small subunit 6b
FxaC_4g17120	0	0	0	0	0	0	0	0	1	0	0	0	0	0	0	0	0	0	0	0	0	0	0	0	SDS	SOLO DANCERS
FxaC_4g17130	396	430	424	15	13	18	18	12	14	29	48	39	98	93	114	369	243	252	230	304	305	342	545	521	SRK2E
FxaC_4g17170	0	0	0	0	0	0	0	0	0	0	0	0	0	1	1	1	0	0	1	0	0	0	0	1
FxaC_4g17180	1938	2219	2086	578	567	656	649	513	715	613	671	593	5066	4225	4644	2651	2077	2196	974	1451	1091	849	1297	1238	GCL1	GCR2-like 1
FxaC_4g17190	12	11	9	17	10	14	4	3	4	3	5	2	35	39	35	16	12	21	5	9	5	6	7	9
FxaC_4g17200	0	0	0	0	0	2	0	0	0	0	1	0	0	2	0	0	0	0	0	0	0	0	0	0
FxaC_4g17210	10	1	3	0	6	2	0	1	2	0	1	1	3	5	3	10	3	3	1	5	4	3	1	2
FxaC_4g17220	6664	7286	6658	6967	6790	7209	6523	5369	6382	7460	7959	6803	4117	3454	3118	3545	2815	2741	2013	2307	2294	1995	2673	2661	H3.3	histone 3.3
FxaC_4g17230	73	118	108	115	129	110	104	56	142	119	105	113	116	96	124	293	178	226	117	156	142	109	161	172
FxaC_4g17240	87	108	111	35	16	57	38	36	56	53	55	49	68	66	74	149	92	122	33	105	60	98	118	126
FxaC_4g17250	133	182	137	277	278	282	118	69	75	123	152	143	97	85	87	208	163	174	316	386	381	389	576	554
FxaC_4g17280	1	5	4	5	1	1	0	1	0	0	0	0	5	6	2	3	2	1	0	1	0	0	1	0
FxaC_4g17290	141	151	165	6	13	5	24	23	26	20	21	16	574	500	484	828	623	724	244	416	296	194	334	270	HB6	homeobox protein 6
FxaC_4g17310	20	7	21	6	12	9	5	7	2	5	3	6	7	10	9	29	14	23	0	11	4	11	16	15
FxaC_4g17311	255	283	222	149	145	194	126	108	96	141	182	103	438	357	373	272	164	210	129	199	163	176	289	248	RIBA1	riboflavin A1
FxaC_4g17320	0	0	0	0	0	0	0	0	0	0	0	0	0	0	0	0	0	0	0	0	0	0	0	0
FxaC_4g17330	142	157	141	30	31	31	73	43	44	130	111	123	68	68	80	193	108	156	104	133	109	117	142	167
FxaC_4g17340	178	202	169	89	50	48	47	40	36	27	17	8	138	92	93	165	116	126	88	105	136	59	83	71
FxaC_4g17350	3	3	2	0	0	0	1	0	1	0	0	1	5	2	4	6	7	5	3	8	3	2	2	5
FxaC_4g17351	2	1	1	0	0	0	2	0	0	0	0	0	0	0	0	0	0	0	0	0	0	0	1	0
FxaC_4g17360	256	214	201	14	14	12	22	18	19	25	29	34	194	161	148	331	259	299	289	302	284	214	315	283
FxaC_4g17370	0	0	0	0	0	0	0	0	0	0	0	0	0	0	0	0	0	0	0	0	0	0	0	0
FxaC_4g17380	0	0	0	0	0	0	0	0	0	0	0	0	0	0	0	0	0	0	0	0	0	0	0	0
FxaC_4g17390	1	3	3	3	8	2	6	1	2	2	1	0	8	6	5	8	5	5	0	3	0	0	0	0
FxaC_4g17410	87	83	79	436	471	517	148	136	150	129	164	152	27	14	19	5	3	6	1	0	3	0	1	0	ATL6	Arabidopsis toxicos en levadura 6
FxaC_4g17420	0	1	0	0	0	0	0	0	0	0	0	0	0	0	0	0	0	0	0	0	0	0	0	0
FxaC_4g17430	53	35	37	18	33	44	18	11	16	24	26	28	97	112	80	75	52	55	35	50	62	34	62	61
FxaC_4g17440	0	0	0	0	0	0	0	0	0	1	0	1	0	0	2	0	0	0	0	0	0	1	3	1
FxaC_4g17450	39	61	66	19	22	27	18	7	20	46	45	38	186	175	158	50	55	43	3	6	2	3	10	3
FxaC_4g17480	2	1	3	3	1	2	0	0	1	0	2	0	5	4	5	10	6	2	2	4	0	3	12	6
FxaC_4g17490	126	130	117	76	81	91	140	102	150	233	167	319	303	237	268	64	51	55	179	269	203	1176	1799	1806
FxaC_4g17500	0	0	0	0	0	0	0	0	0	0	0	0	0	0	0	0	0	0	0	0	0	0	0	0
FxaC_4g17510	118	165	146	83	100	108	44	58	56	107	95	101	239	181	219	364	323	322	219	438	290	410	629	611	GEM	GL2-EXPRESSION MODULATOR
FxaC_4g17501	1	1	0	0	0	0	0	0	1	0	0	0	0	3	1	1	1	6	0	2	0	2	3	3	ATU2AF65A
FxaC_4g17580	0	0	0	0	0	0	0	0	0	0	0	0	0	0	0	0	1	0	0	0	0	0	0	0
FxaC_4g17620	16	17	25	18	14	15	25	22	32	54	65	63	6	5	1	2	2	2	3	2	1	0	0	0	ZHD2	ZINC FINGER HOMEODOMAIN 2
FxaC_4g17640	1	0	0	0	0	0	0	0	0	0	0	0	11	10	11	0	0	0	0	0	0	0	0	0
FxaC_4g17660	0	0	0	0	0	0	0	0	0	0	0	0	0	0	0	0	0	0	0	0	0	0	0	0
FxaC_4g17680	3	0	0	0	0	2	0	0	0	0	0	0	0	1	1	0	0	0	0	0	0	0	0	0	LAC14	laccase 14
FxaC_4g17690	2	3	0	1	0	4	0	0	1	0	0	0	2	0	0	0	1	2	0	1	0	1	2	1
FxaC_4g17700	89	141	98	7	9	8	14	16	14	33	31	19	174	166	151	365	293	268	208	280	294	199	282	293
FxaC_4g17710	25	27	39	7	5	7	2	2	1	2	4	2	33	26	36	65	46	65	29	61	34	43	66	61	PFK5	phosphofructokinase 5
FxaC_4g17720	96	98	68	5	3	7	1	4	1	2	0	0	223	163	177	299	237	248	136	146	137	82	129	111	CYCD2;1	Cyclin D2;1
FxaC_4g17730	389	420	314	216	222	264	156	127	149	247	179	205	1182	856	918	1890	1443	1377	1451	1378	1452	711	1090	1065	GRF8	general regulatory factor 8
FxaC_4g17740	0	0	0	0	0	0	0	0	0	0	0	0	0	0	0	0	0	0	0	0	0	0	0	0	SK4	SKP1-like 4
FxaC_4g17750	0	1	1	0	0	0	0	0	0	0	0	0	0	0	0	0	0	0	0	0	0	0	1	0
FxaC_4g17760	222	278	216	115	110	110	110	107	98	309	307	332	371	319	277	362	300	279	193	255	256	340	420	382	CURT1D	CURVATURE THYLAKOID 1D
FxaC_4g17770	0	0	1	0	1	0	0	0	0	2	1	1	0	0	0	0	0	0	0	0	0	0	1	0
FxaC_4g17780	0	0	0	0	0	0	0	0	0	0	0	0	0	0	0	0	0	0	0	0	0	0	0	0
FxaC_4g17790	0	0	0	0	0	0	0	0	0	0	0	0	0	0	0	0	0	0	0	0	0	0	0	0
FxaC_4g17800	0	0	0	0	0	0	0	0	0	0	0	0	0	0	0	0	0	0	0	0	0	0	0	0
FxaC_4g17810	1	3	0	0	0	0	0	0	0	0	0	0	0	3	4	5	5	2	1	3	2	1	2	3
FxaC_4g17820	34	22	16	0	0	0	0	0	0	4	4	4	11	9	11	28	14	16	12	13	11	8	12	19
FxaC_4g17830	421	511	420	42	55	68	51	35	52	40	33	32	4628	3615	4017	3012	2236	2191	1230	1698	1286	2714	4202	4118	DIC2	dicarboxylate carrier 2
FxaC_4g17840	75	77	102	5	17	22	12	10	7	18	20	18	161	134	141	147	112	135	33	63	30	61	85	98	UBP17	ubiquitin-specific protease 17
FxaC_4g17850	100	95	81	107	74	101	34	46	53	69	46	40	88	75	70	97	90	90	35	69	52	41	69	66
FxaC_4g17860	1	0	0	2	0	4	1	0	2	0	1	0	0	0	1	0	0	0	0	0	0	0	0	0
FxaC_4g17870	56	48	44	2	5	0	11	4	9	20	14	17	105	120	132	202	135	160	72	125	79	121	152	167
FxaC_4g17890	175	207	176	28	23	17	46	42	67	53	67	37	221	222	254	410	253	335	149	284	210	213	308	301	SPT16	global transcription factor C
FxaC_4g17910	244	324	273	85	102	115	108	82	102	148	127	171	293	292	319	621	390	524	261	419	346	322	454	397	KCA1	KINESIN CDKA;1 ASSOCIATED 1
FxaC_4g17920	31	21	28	5	5	4	1	4	0	1	3	2	2	0	1	0	0	0	0	0	0	0	1	0	SVP	SHORT VEGETATIVE PHASE
FxaC_4g17950	37	57	57	11	4	4	0	1	2	1	0	0	5	1	0	1	0	0	0	0	0	0	0	0	GDI	RAB GDP-dissociation inhibitor
FxaC_4g17960	294	295	276	142	140	134	75	60	84	70	76	70	353	338	273	347	282	261	182	186	186	86	114	138	PEP	PEPINO
FxaC_4g17970	103	106	121	52	71	76	112	84	127	109	126	127	727	743	677	724	564	564	218	265	251	99	163	176
FxaC_4g17980	227	227	218	113	97	87	151	112	147	182	188	159	203	203	202	361	322	324	223	284	225	230	319	275	MSL2	MSCS-like 2
FxaC_4g17990	0	0	0	0	0	0	0	0	0	0	0	0	0	0	0	0	0	0	0	0	0	0	0	0
FxaC_4g18000	14	14	11	0	0	0	0	0	0	1	0	1	8	6	4	10	7	9	7	9	5	10	16	11
FxaC_4g18010	36	20	41	0	0	10	0	0	0	0	0	0	9	10	13	3	2	0	1	0	0	0	0	0
FxaC_4g18020	25	25	32	5	2	0	8	12	10	16	19	9	42	38	38	107	85	77	20	56	39	26	39	37	CCI2	Clavata complex interactor 2
FxaC_4g18030	0	0	1	1	0	5	0	0	0	0	1	4	6	2	4	5	2	1	5	2	2	2	2	0	NET2D	Networked 2D
FxaC_4g18040	112	94	114	18	42	47	24	22	16	21	27	21	88	53	85	63	40	51	24	44	46	63	96	85	NIC1	nicotinamidase 1
FxaC_4g18050	114	167	152	280	252	232	470	359	489	714	697	659	102	86	88	91	66	86	43	57	48	96	134	121
FxaC_4g18080	122	123	121	43	22	28	37	24	40	55	58	55	133	149	162	195	170	137	43	79	63	21	54	52
FxaC_4g18090	0	0	0	1	3	8	2	0	1	3	2	1	0	0	0	0	0	0	0	0	0	0	0	0
FxaC_4g18100	27	24	24	2	1	1	0	2	4	2	0	1	33	40	30	27	26	18	5	3	8	1	6	1
FxaC_4g18101	0	1	0	0	0	1	0	0	0	0	0	0	0	3	0	11	14	13	1	2	2	0	0	3
FxaC_4g18110	180	198	228	54	49	86	302	189	324	362	351	466	13	5	7	2	1	2	1	2	1	1	1	2	PLT3	PLETHORA 3
FxaC_4g18120	18	18	10	0	1	1	1	2	1	1	3	3	24	19	11	37	37	21	11	21	18	18	24	16
FxaC_4g18130	5	10	9	0	0	0	3	0	1	0	0	2	13	23	25	8	5	3	0	0	0	0	1	0
FxaC_4g18140	49	75	59	37	47	40	36	26	31	47	36	55	46	55	64	86	62	76	42	48	26	37	51	51
FxaC_4g18200	8	3	2	5	3	0	5	3	4	34	43	37	1	0	1	5	2	2	3	0	0	0	0	1
FxaC_4g18210	0	0	0	0	0	0	0	0	0	0	0	0	0	0	0	0	0	0	0	0	0	0	0	0	ACS12	1-amino-cyclopropane-1-carboxylate synthase 12
FxaC_4g18220	0	0	0	0	0	0	0	0	0	0	0	0	0	0	0	0	0	0	0	0	0	0	0	0
FxaC_4g18230	0	0	0	0	0	0	0	0	0	0	0	0	0	0	0	0	0	0	0	0	0	0	0	0
FxaC_4g18240	0	0	0	0	0	0	0	0	0	0	0	0	0	0	0	0	0	0	0	0	0	0	0	0
FxaC_4g18250	0	0	0	0	0	0	0	0	0	0	0	0	0	0	0	0	0	0	0	0	0	0	0	0
FxaC_4g18270	6	5	5	10	13	4	6	4	7	4	5	10	92	87	93	406	291	329	289	315	381	117	165	169
FxaC_4g18271	4	1	0	0	1	0	0	2	3	0	2	0	12	7	11	18	16	18	15	13	21	4	8	8
FxaC_4g18280	43	54	42	37	31	28	22	30	14	24	26	25	50	39	57	106	97	97	15	69	22	49	68	44
FxaC_4g18290	0	0	0	0	0	0	0	0	0	0	0	0	0	0	0	0	0	0	0	0	0	0	0	0
FxaC_4g18300	62	72	59	168	153	160	833	543	762	1599	1654	1585	4	5	2	49	40	60	651	682	759	2100	2929	2826
FxaC_4g18340	0	0	0	0	0	0	0	0	0	0	0	0	0	0	0	0	0	0	0	0	0	0	0	0
FxaC_4g18350	0	0	0	0	0	0	0	0	0	0	0	0	0	0	0	0	0	0	0	0	0	0	0	0
FxaC_4g18360	0	0	0	0	0	0	0	0	0	0	0	0	0	0	0	0	0	0	0	0	0	0	0	0
FxaC_4g18370	0	0	2	0	2	1	0	0	0	0	0	0	0	0	0	0	0	0	2	3	0	5	2	4
FxaC_4g18380	0	0	0	0	0	0	0	0	0	0	0	0	0	0	0	0	0	0	0	0	0	0	0	0
FxaC_4g18440	1	0	0	0	0	0	0	0	0	0	2	1	0	0	1	1	0	0	0	1	0	0	0	1
FxaC_4g18450	49	54	64	9	16	14	20	13	20	28	15	19	4	12	4	20	14	14	14	32	24	43	67	69	DXS1	1-deoxy-D-xylulose 5-phosphate (DXP) synthase 1
FxaC_4g18460	0	1	0	0	0	0	0	0	0	0	0	0	0	0	0	0	0	0	0	0	0	0	0	0
FxaC_4g18480	18	14	11	1	1	3	4	1	1	5	5	0	27	16	11	39	25	48	5	23	7	19	16	15
FxaC_4g18481	18	17	21	0	4	4	3	9	6	8	8	9	17	13	10	9	7	9	2	2	2	3	1	0
FxaC_4g18510	98	99	90	17	10	14	8	1	2	6	3	4	31	29	25	62	41	52	10	9	11	8	1	3
FxaC_4g18520	33	25	33	2	9	9	13	15	10	5	5	4	1	0	2	0	0	0	1	0	0	0	0	0	SCAP1	STOMATAL CARPENTER 1
FxaC_4g18530	0	0	0	0	0	0	0	0	0	0	0	0	0	0	0	0	0	0	0	0	0	0	0	0	CAD9	cinnamyl alcohol dehydrogenase 9
FxaC_4g18540	1514	1675	1459	897	880	913	257	224	257	827	784	665	232	207	173	24	15	14	36	38	35	6674	9079	9039	ELI3-2	elicitor-activated gene 3-2
FxaC_4g18550	0	0	0	0	0	0	0	0	0	0	0	0	0	0	0	0	0	0	0	0	0	0	0	0
FxaC_4g18560	1	0	0	0	0	0	0	0	0	0	0	0	0	0	0	0	0	0	0	0	0	0	0	0
FxaC_4g18561	2	1	3	0	1	0	1	0	1	0	1	0	3	4	0	2	0	3	1	2	1	2	2	1
FxaC_4g18570	171	173	197	1460	1374	1394	2060	1691	1977	3702	3897	3196	7	2	4	78	69	71	502	630	564	1211	1692	1649	ELI3-1	elicitor-activated gene 3-1
FxaC_4g18610	526	553	483	1717	1350	1523	877	686	774	1461	1493	1412	65	50	44	15	14	16	4	5	7	8	5	11	ELI3-2	elicitor-activated gene 3-2
FxaC_4g18620	0	0	0	1	0	3	0	0	0	0	0	0	0	0	0	0	0	0	0	0	0	0	0	0
FxaC_4g18630	96	86	84	666	566	668	987	767	963	1978	2069	1817	1	0	2	38	22	19	205	313	270	832	1111	1078	ELI3-1	elicitor-activated gene 3-1
FxaC_4g18660	72	86	52	119	67	79	76	53	80	84	89	105	77	66	67	119	114	77	78	112	126	124	176	145
FxaC_4g18670	916	1097	971	1756	1533	1700	1069	802	1006	1744	1770	1479	96	97	85	23	14	30	51	59	66	890	1176	1180	ELI3-2	elicitor-activated gene 3-2
FxaC_4g18680	0	0	0	0	0	0	0	0	0	0	0	0	0	0	0	0	0	0	0	0	0	0	0	0	LecRK-IX.1	L-type lectin receptor kinase IX.1
FxaC_4g18690	0	0	0	0	0	0	0	0	0	0	0	0	0	0	0	0	0	0	1	0	0	0	0	0
FxaC_4g18700	9	24	24	5	4	5	4	0	1	0	2	1	27	24	27	8	12	17	11	5	10	6	9	9
FxaC_4g18820	0	1	2	0	1	0	0	0	3	0	0	0	5	2	0	0	0	0	2	0	0	2	0	2
FxaC_4g18830	1	3	0	0	0	0	2	0	0	0	0	2	0	0	1	1	1	3	0	0	0	7	6	6
FxaC_4g18860	0	0	0	0	0	0	0	0	0	0	0	0	0	0	0	0	0	0	0	0	0	0	0	0
FxaC_4g18870	837	895	786	121	118	103	39	24	33	40	38	32	487	418	364	266	220	188	71	66	92	49	72	80	ELI3-1	elicitor-activated gene 3-1
FxaC_4g18880	27	32	26	17	14	18	14	5	4	4	10	5	82	110	73	68	53	53	20	41	13	35	21	31
FxaC_4g18891	0	0	0	0	0	0	0	0	0	0	0	0	0	0	0	0	0	0	0	0	0	0	0	0	ELI3-1	elicitor-activated gene 3-1
FxaC_4g18890	0	0	0	0	0	0	0	0	0	0	0	0	0	0	0	0	0	0	0	0	0	0	0	0	CAD9	cinnamyl alcohol dehydrogenase 9
FxaC_4g18920	2	0	0	0	0	0	0	0	0	0	0	0	1	3	0	0	0	0	0	0	0	0	0	0	ELI3-1	elicitor-activated gene 3-1
FxaC_4g18930	0	0	0	0	0	0	0	0	0	0	0	2	0	0	0	0	0	0	1	0	2	3	6	10	AGL21	AGAMOUS-like 21
FxaC_4g18940	1746	1945	1712	118	116	123	41	31	44	53	53	25	898	773	912	1504	1201	1219	541	680	629	222	278	268	STM	SERINE TRANSHYDROXYMETHYLTRANSFERASE
FxaC_4g18950	526	640	638	136	102	151	172	115	195	332	334	352	846	734	818	1583	1103	1250	813	1135	991	1221	1792	1870	TOP1	thimet metalloendopeptidase 1
FxaC_4g18960	55	62	47	18	18	23	10	5	6	7	13	8	93	85	42	60	56	28	32	28	35	25	32	35	HSPC300
FxaC_4g18970	0	0	0	0	0	0	0	0	3	0	0	0	1	0	1	0	0	0	0	3	0	0	0	0
FxaC_4g19010	0	0	0	0	0	0	0	0	0	0	0	0	0	0	0	0	0	0	1	0	0	0	0	0
FxaC_4g19020	34	27	37	3	7	3	0	0	1	1	0	3	77	58	70	79	60	59	28	36	14	16	34	24
FxaC_4g18971	0	0	0	0	0	0	0	0	0	0	0	0	0	0	0	0	0	0	0	0	0	0	0	0
FxaC_4g19060	0	0	0	0	0	0	0	0	0	0	0	0	0	0	0	0	0	0	0	0	0	0	0	0
FxaC_4g19070	14	20	26	14	6	3	2	0	3	13	16	11	19	31	24	39	30	33	10	17	17	28	31	28
FxaC_4g19090	1962	2095	1819	627	696	720	509	343	466	398	397	354	1226	1126	1093	1754	1233	1488	690	985	890	390	620	608
FxaC_4g19100	99	117	90	262	239	269	137	89	137	151	147	181	687	565	508	652	536	484	281	342	284	224	362	376
FxaC_4g19110	0	0	0	0	0	0	0	0	0	0	0	0	0	0	0	0	0	1	0	0	0	1	2	1
FxaC_4g19120	404	397	451	228	257	289	210	177	199	300	286	250	507	422	399	752	577	593	445	555	505	621	867	852	EMB1401	embryo defective 1401
FxaC_4g19130	105	108	100	23	31	42	16	12	31	16	25	13	76	78	87	132	99	108	38	77	53	55	70	78
FxaC_4g19160	2	0	4	8	6	2	0	1	0	0	0	0	1	4	2	4	2	0	1	2	0	1	1	0	IRE	INCOMPLETE ROOT HAIR ELONGATION
FxaC_4g19170	181	201	194	508	468	492	149	83	130	27	48	48	51	42	37	11	6	6	3	1	0	0	1	0	bHLH093	beta HLH protein 93
FxaC_4g19180	47	50	58	4	7	10	3	4	2	5	3	6	10	15	10	15	6	5	3	16	10	8	11	9
FxaC_4g19190	7	24	10	101	101	92	120	122	131	71	64	75	43	30	41	7	8	10	1	3	1	1	2	0
FxaC_4g19200	965	1044	1028	292	349	351	228	156	195	325	308	299	1983	1873	1736	2749	2116	2168	2168	2648	2537	3242	4397	4291	IAA9	indole-3-acetic acid inducible 9
FxaC_4g19210	0	0	0	0	0	0	0	2	0	0	0	0	0	0	0	0	2	0	0	2	0	0	0	0
FxaC_4g19230	0	0	0	0	0	0	0	0	0	0	0	0	0	0	0	0	0	0	0	0	0	0	0	0
FxaC_4g19201	329	389	334	144	213	231	67	46	73	22	30	33	378	375	379	727	540	585	523	875	636	274	429	461	WAVH1	WAV3 homolog 1
FxaC_4g19251	60	86	70	31	42	38	44	32	42	47	55	53	78	76	97	188	142	146	95	137	131	146	172	186
FxaC_4g19250	4	14	9	2	9	6	7	7	7	7	4	12	6	7	10	10	3	0	2	6	3	9	10	12
FxaC_4g19270	3	0	2	0	0	0	0	0	1	2	1	1	0	0	0	1	1	0	0	0	0	1	4	0
FxaC_4g19280	918	1032	968	585	579	585	580	434	547	762	719	767	22	12	19	42	32	45	26	52	28	99	140	151	PEPCK	PHOSPHOENOLPYRUVATE CARBOXYKINASE
FxaC_4g19310	327	366	388	97	102	99	113	76	142	127	143	134	284	289	262	465	323	410	213	367	242	351	424	468
FxaC_4g19311	61	65	97	13	11	15	10	4	6	16	19	9	56	51	62	131	96	97	46	91	52	84	94	94
FxaC_4g19320	2	3	4	0	0	0	0	0	2	0	2	1	0	1	0	1	6	2	1	3	0	1	0	0
FxaC_4g19340	0	0	0	0	0	0	0	0	0	0	0	0	0	0	0	0	0	0	0	0	0	0	0	0
FxaC_4g19350	62	62	66	10	8	6	3	3	6	6	12	13	28	30	36	14	15	14	13	19	7	35	38	45
FxaC_4g19360	63	42	47	20	16	29	8	2	16	15	11	15	34	24	32	20	20	30	14	14	20	12	10	8	WDR5a	human WDR5 (WD40 repeat) homolog a
FxaC_4g19370	31	28	37	6	3	3	2	3	2	9	5	4	11	4	5	1	0	0	0	0	0	0	0	0
FxaC_4g19400	0	2	3	0	0	0	0	0	0	0	0	0	4	2	7	0	1	0	0	1	0	0	0	0
FxaC_4g19410	0	0	0	0	0	0	0	0	0	0	0	0	0	0	0	0	0	0	0	0	0	0	0	0	HKL3	hexokinase-like 3
FxaC_4g19420	0	0	0	0	0	0	0	0	0	0	0	0	0	0	0	0	0	0	0	0	0	0	0	0
FxaC_4g19430	119	147	113	2	2	1	5	1	1	2	3	4	216	253	253	672	451	575	120	193	171	34	36	33	BAM1	BARELY ANY MERISTEM 1
FxaC_4g19480	0	0	0	0	0	0	0	0	0	0	0	0	3	5	2	41	21	28	0	13	2	9	9	8
FxaC_4g19500	6	15	7	7	1	6	1	0	2	4	4	2	1	1	6	15	12	16	2	7	1	1	1	2	SYN3
FxaC_4g19510	0	0	0	0	0	0	0	0	0	0	0	0	0	0	0	0	0	0	0	0	0	0	0	0
FxaC_4g19520	0	0	0	0	0	0	0	0	0	0	0	0	0	0	0	0	0	0	0	0	0	0	0	0	FY
FxaC_4g19540	794	884	774	2153	1970	2028	1423	1132	1334	1139	1224	1147	789	638	581	1054	875	869	625	761	694	897	1270	1269	PMDH1	peroxisomal NAD-malate dehydrogenase 1
FxaC_4g19521	44	32	35	21	7	3	52	28	34	30	57	27	6	3	9	7	9	0	7	1	6	8	15	18
FxaC_4g19560	0	0	0	0	0	0	0	0	0	0	0	0	0	0	0	0	0	0	0	0	0	0	0	0
FxaC_4g19570	0	0	0	0	0	0	0	0	0	0	0	0	0	0	0	0	0	0	0	0	0	0	0	0
FxaC_4g19580	0	0	0	0	0	0	0	0	0	0	0	0	0	0	0	0	0	0	0	0	0	0	0	0
FxaC_4g19590	19	22	22	0	0	0	6	1	2	4	2	0	44	34	46	152	107	128	77	76	72	40	55	56	HSL2	HAESA-like 2
FxaC_4g19600	4220	4774	4329	930	814	901	206	134	166	332	336	330	9491	8276	7862	13949	10895	11100	6451	7390	7372	5485	7761	7711	TUA2	tubulin alpha-2 chain
FxaC_4g19610	11	8	9	14	12	9	5	3	5	4	3	4	1	1	2	2	0	0	0	1	0	0	3	0
FxaC_4g19620	3	2	1	0	1	0	1	3	3	1	3	0	2	5	0	18	14	6	23	32	43	20	28	28
FxaC_4g19650	127	140	122	12	14	10	17	19	12	22	24	17	27	18	18	22	18	14	7	3	6	8	2	1	GLP3B
FxaC_4g19660	433	522	401	192	192	186	92	92	82	95	90	113	748	612	541	970	807	732	839	874	987	778	985	991
FxaC_4g19670	812	901	806	122	125	142	89	72	115	150	150	142	771	760	718	890	597	631	305	411	426	258	378	393
FxaC_4g19680	131	192	155	66	56	98	139	125	150	216	187	191	127	126	131	315	190	228	187	250	192	214	280	296	NIFS1	NITROGEN FIXATION S HOMOLOG 1
FxaC_4g19700	10	11	12	10	11	12	3	1	0	3	4	5	0	1	1	0	0	0	0	1	0	1	0	0
FxaC_4g19720	0	2	0	0	0	0	0	0	0	0	0	0	0	0	0	0	0	0	0	0	0	0	0	0
FxaC_4g19730	5	3	5	10	3	7	8	6	7	1	6	3	0	0	1	5	7	6	3	0	1	6	8	1
FxaC_4g19760	5	7	6	9	0	1	0	0	0	0	1	0	0	0	0	0	0	0	0	0	0	0	1	0
FxaC_4g19770	148	176	135	1006	931	982	321	268	287	196	192	200	301	259	260	216	173	152	92	142	121	152	233	242	UBC1	UBIQUITIN CONJUGATING ENZYME 1
FxaC_4g19780	304	327	260	1464	1215	1361	627	468	595	316	333	298	2141	1921	1726	1225	926	917	183	173	213	16	32	31	XTH6	xyloglucan endotransglucosylase/hydrolase 6
FxaC_4g19790	13	11	13	0	3	10	0	1	0	2	2	0	10	4	1	3	4	3	0	4	0	4	7	6
FxaC_4g19791	17	10	11	1	3	2	0	0	0	0	0	0	1	7	4	3	4	4	2	0	0	1	6	3
FxaC_4g19781	5	2	11	0	2	1	0	1	0	0	0	2	11	6	3	9	5	13	3	7	7	6	5	10
FxaC_4g19820	313	323	304	37	38	23	60	22	57	37	33	23	360	300	273	32	44	46	10	10	6	9	20	18	HAT22
FxaC_4g19830	45	64	47	17	6	15	9	15	5	7	10	16	82	65	70	60	50	51	21	32	24	26	35	42	PP2AA3	protein phosphatase 2A subunit A3
FxaC_4g19840	170	154	196	141	105	103	53	38	46	60	51	53	206	184	190	244	129	162	77	111	84	143	195	188
FxaC_4g19850	405	370	375	123	120	127	146	100	129	287	292	274	356	371	436	673	397	520	263	376	348	345	504	494	LINC4	LITTLE NUCLEI4
FxaC_4g19860	153	183	158	80	63	82	28	20	40	57	67	76	273	217	218	267	222	256	117	170	210	99	174	142	ATBCAT-5
FxaC_4g19870	0	0	0	0	0	0	0	0	0	0	0	0	0	0	0	0	0	0	0	0	0	0	0	0	RAX3	REGULATOR OF AXILLARY MERISTEMS3
FxaC_4g19821	0	0	0	0	0	0	0	0	0	0	0	0	0	0	0	0	0	0	0	0	0	0	0	0
FxaC_4g19890	0	0	0	0	0	0	0	0	0	0	0	0	0	0	0	0	0	0	0	0	0	0	0	0	ETO3	ETHYLENE OVERPRODUCING 3
FxaC_4g19910	0	0	1	0	0	0	0	0	0	0	0	1	2	2	0	2	1	0	0	0	0	0	2	0
FxaC_4g19920	107	172	146	5	11	15	7	5	6	30	31	37	928	809	793	732	538	555	179	180	181	89	134	125
FxaC_4g19930	24	24	15	4	2	8	6	3	3	5	16	6	9	11	7	41	10	23	6	22	4	6	24	12
FxaC_4g19940	1	4	0	0	0	0	1	0	1	0	1	0	2	1	2	4	3	1	0	0	5	1	1	1
FxaC_4g19950	0	0	0	0	0	0	0	0	0	0	0	0	0	0	0	0	0	0	0	0	0	0	0	0	SQE2	squalene epoxidase 2
FxaC_4g19960	12	19	6	16	10	14	2	0	1	0	1	2	9	11	8	12	9	6	1	1	3	0	0	4	SQE2	squalene epoxidase 2
FxaC_4g19980	31	39	22	0	0	3	1	1	0	0	2	1	44	42	40	79	62	56	17	18	19	0	2	5	RLP44	receptor like protein 44
FxaC_4g20000	0	0	0	0	0	0	0	0	0	0	0	0	0	0	0	0	0	0	0	0	0	0	0	0
FxaC_4g20010	0	0	0	0	0	0	0	0	0	0	0	0	0	0	0	0	0	0	0	0	0	0	0	0	DRG	DRAGON
FxaC_4g20011	10	7	4	0	0	1	0	4	0	0	0	0	7	7	8	0	0	0	0	0	0	0	0	0	DRG	DRAGON
FxaC_4g20030	0	0	0	0	0	0	0	0	0	0	0	0	0	0	0	0	0	0	0	0	0	0	0	0
FxaC_4g20040	0	0	0	0	0	0	0	0	0	0	0	0	0	0	0	0	0	0	0	0	0	0	0	0
FxaC_4g20050	0	0	0	0	0	0	0	0	0	0	0	0	0	0	0	0	0	0	0	0	0	0	0	0
FxaC_4g20060	26	36	50	3	5	5	11	3	7	17	25	13	19	5	14	21	11	13	12	25	18	4	8	4
FxaC_4g20070	0	0	0	0	0	0	0	0	0	0	0	0	0	0	0	0	0	0	0	0	0	0	0	0
FxaC_4g20080	1	0	0	0	0	0	0	1	0	1	0	0	1	2	3	2	2	0	0	0	0	0	0	0
FxaC_4g20130	165	146	153	3	5	11	5	0	1	1	0	1	1	1	7	1	0	0	0	1	0	0	0	0	GRF1	growth-regulating factor 1
FxaC_4g20140	148	158	162	34	29	24	38	37	40	22	22	17	38	30	25	20	20	16	19	27	19	19	33	27
FxaC_4g20150	0	0	1	4	0	1	0	0	0	0	0	0	0	0	0	0	0	0	0	0	0	0	0	0
FxaC_4g20170	21	20	16	103	144	128	141	129	151	167	147	148	10	8	3	17	1	8	10	7	14	17	30	30	bZIP6	basic leucine-zipper 6
FxaC_4g20190	3	1	0	0	1	0	0	0	0	1	0	0	0	1	1	0	0	2	0	2	0	0	0	3	ORP3C	OSBP(oxysterol binding protein)-related protein 3C
FxaC_4g20200	0	0	0	0	0	0	0	0	0	0	0	0	0	0	0	0	0	0	0	0	0	0	0	0
FxaC_4g20210	0	0	0	0	0	0	0	0	0	0	0	0	0	0	0	0	0	0	0	0	0	0	0	0
FxaC_4g20220	2	21	11	8	11	2	9	8	1	3	4	8	8	1	2	1	1	0	0	0	0	0	0	0	GLP3B
FxaC_4g20260	42	66	59	317	285	387	292	214	255	236	283	254	2	0	1	33	23	42	28	49	21	29	46	41	ACR1	ACT domain repeat 1
FxaC_4g20270	321	339	325	142	175	177	115	86	102	211	190	199	619	518	574	1003	774	755	517	724	587	566	760	694
FxaC_4g20280	10	29	5	0	1	1	2	0	3	2	4	3	21	15	15	25	18	17	6	17	0	14	17	14	EMB2001	embryo defective 2001
FxaC_4g20290	91	115	93	16	7	11	14	11	3	4	2	1	69	84	64	3	1	2	0	2	1	0	0	0
FxaC_4g20320	0	0	0	0	0	0	0	0	0	0	0	0	1	1	2	1	0	0	0	0	0	0	0	0
FxaC_4g20330	5	8	2	0	1	0	0	0	0	0	0	0	2	4	1	0	2	0	0	0	1	0	0	0
FxaC_4g20340	0	0	0	0	0	0	0	0	0	0	0	0	0	0	0	0	0	0	0	0	0	0	0	0
FxaC_4g20360	0	0	0	0	0	0	0	0	0	0	0	0	0	0	0	0	0	0	0	0	0	0	0	0	SnRK3.16	SNF1-RELATED PROTEIN KINASE 3.16
FxaC_4g20370	0	0	0	0	0	0	0	0	0	0	0	0	0	0	0	0	0	0	0	0	0	0	0	0
FxaC_4g20380	16	34	33	4	2	0	2	0	2	12	11	4	101	60	71	21	17	13	1	4	5	0	0	1
FxaC_4g20400	0	0	0	0	0	0	0	0	0	0	0	0	0	0	0	0	0	0	0	0	0	0	0	0
FxaC_4g20410	82	82	78	41	54	45	50	52	46	95	112	92	64	70	82	225	176	162	127	161	145	118	143	140	HHP4	heptahelical protein 4
FxaC_4g20420	0	0	1	0	0	0	0	0	0	0	0	0	0	0	0	0	0	0	0	0	1	0	0	0
FxaC_4g20430	27	29	24	21	19	31	64	47	63	76	69	57	30	28	25	52	30	27	51	67	36	271	336	311
FxaC_4g20440	2	0	0	4	0	0	3	1	5	3	3	2	1	0	0	1	1	0	0	0	2	15	13	8
FxaC_4g20460	0	0	0	0	0	0	0	0	0	0	0	0	0	0	0	0	0	0	0	0	0	0	0	0
FxaC_4g20470	30	33	34	0	0	7	2	4	0	1	1	1	81	59	68	102	64	66	65	90	78	42	63	65
FxaC_4g20480	28	60	54	9	5	8	16	10	5	22	16	10	67	54	65	52	41	41	40	45	49	47	106	85
FxaC_4g20490	282	287	279	74	106	129	55	25	64	74	86	78	618	521	567	362	303	299	187	265	206	604	850	807
FxaC_4g20510	46	30	41	4	13	5	2	2	7	5	6	7	28	12	14	14	3	12	2	7	1	3	7	4
FxaC_4g20530	56	78	72	39	23	36	27	30	29	43	50	52	134	141	140	110	71	66	28	48	33	47	89	88	NAGS1	N-acetyl-l-glutamate synthase 1
FxaC_4g20540	0	0	0	0	0	0	0	0	0	0	0	0	1	0	1	0	0	0	1	0	1	0	0	0
FxaC_4g20550	0	4	0	0	0	0	0	0	0	0	0	0	0	0	0	0	0	0	0	0	0	0	2	0
FxaC_4g20570	0	0	0	0	0	0	0	0	0	0	0	0	0	0	0	0	0	0	0	0	0	0	0	0
FxaC_4g20580	0	0	0	0	0	0	0	0	0	0	0	0	1	0	2	0	0	0	0	0	0	0	0	0
FxaC_4g20590	269	288	280	180	181	165	75	54	78	101	90	82	645	513	493	621	536	508	517	476	566	318	477	439	FRO1	FROSTBITE1
FxaC_4g20600	94	102	84	52	40	52	43	22	29	47	28	31	137	115	129	180	125	176	79	127	88	94	116	103	TRB2
FxaC_4g20610	8	3	4	3	0	5	3	0	1	3	7	7	1	4	3	3	3	2	0	2	0	1	1	1	EMB246	EMBRYO DEFECTIVE 246
FxaC_4g20620	0	0	0	5	4	2	2	4	3	0	0	0	1	1	0	0	0	0	0	0	0	0	0	0	LecRK-IX.1	L-type lectin receptor kinase IX.1
FxaC_4g20630	127	128	142	35	17	16	11	16	7	20	16	21	264	220	184	211	163	158	98	97	114	97	159	122	ATARLA1C	ADP-ribosylation factor-like A1C
FxaC_4g20650	3	0	8	1	0	2	0	0	1	0	0	1	2	3	2	0	3	2	0	1	0	1	2	2
FxaC_4g20660	0	0	0	0	0	0	0	0	0	0	0	0	0	0	0	0	0	0	0	0	0	0	0	0	MAIN	MAINTENANCE OF MERISTEMS
FxaC_4g20670	0	0	0	0	0	0	0	0	0	0	0	0	0	0	0	0	0	0	0	0	0	0	0	0
FxaC_4g20680	0	0	0	0	1	0	0	0	0	0	0	0	0	0	0	0	0	0	0	0	0	0	0	0
FxaC_4g20690	0	0	0	0	0	0	0	0	0	0	0	0	0	0	0	0	0	0	0	0	0	0	0	0
FxaC_4g20700	90	98	104	22	15	24	23	9	21	18	29	16	128	107	122	151	107	107	88	93	98	65	89	114
FxaC_4g20710	299	310	320	224	231	210	270	177	311	364	358	412	343	312	289	442	346	343	229	356	254	324	436	506	emb1220	embryo defective 1220
FxaC_4g20720	37	50	42	1	4	4	7	6	16	12	4	5	169	129	156	106	81	77	12	29	22	6	10	9	SHR	SHORT ROOT
FxaC_4g20750	119	122	112	72	51	58	64	62	74	105	121	104	155	127	97	227	154	190	122	138	123	117	162	164	PUB49	plant U-box 49
FxaC_4g20760	11	6	8	9	2	1	0	5	3	7	4	4	9	15	13	41	24	35	21	33	22	15	24	26
FxaC_4g20770	1	0	2	0	2	0	0	0	0	0	1	0	16	9	7	2	1	2	0	0	0	0	0	0
FxaC_4g20780	54	55	39	73	80	95	97	84	91	83	109	92	113	114	107	172	155	143	100	137	94	55	93	81	ATAKN1
FxaC_4g20800	23	34	20	3	11	5	2	1	3	5	7	5	1	1	0	0	0	2	0	0	1	1	1	0
FxaC_4g20810	0	1	0	0	1	1	1	0	1	0	1	2	1	2	3	4	5	3	0	4	1	0	3	2
FxaC_4g20820	157	183	158	23	33	34	22	30	29	62	57	65	208	196	166	463	330	363	311	405	366	324	501	463	VDAC2	voltage dependent anion channel 2
FxaC_4g20830	13	17	8	3	5	8	5	2	5	7	13	0	15	12	9	14	5	4	3	7	4	9	17	12	FBW2	F-BOX WITH WD-40 2
FxaC_4g20840	264	263	287	13	3	10	2	3	1	1	3	2	386	369	378	24	16	23	7	19	6	33	25	27	ACA2	calcium ATPase 2
FxaC_4g20850	246	261	213	39	19	19	13	14	22	29	27	32	469	432	375	1259	1001	1071	801	966	956	834	1137	1109	ACA7	auto-regulated Ca2+-ATPase 7
FxaC_4g20860	177	191	173	22	15	38	12	12	14	42	41	42	126	119	115	265	232	229	137	254	196	187	299	300
FxaC_4g20870	0	0	0	0	0	0	0	0	0	0	0	0	0	0	0	0	0	0	0	0	0	0	0	0
FxaC_4g20880	0	0	0	0	0	0	0	0	0	2	0	0	0	0	0	0	0	0	1	0	1	0	3	3
FxaC_4g20890	8	5	4	0	0	0	0	0	1	0	0	0	12	14	12	29	26	30	13	17	19	3	12	5	CYCD5;1	cyclin d5;1
FxaC_4g20910	0	0	0	0	0	0	0	0	0	0	0	0	0	0	0	0	0	0	0	0	0	0	0	0
FxaC_4g20920	11	7	8	1	0	0	0	0	0	0	0	0	11	9	11	8	15	6	1	1	2	1	1	1	BT4	BTB and TAZ domain protein 4
FxaC_4g20930	0	0	2	0	0	0	0	0	0	0	0	0	0	0	3	0	1	2	0	0	2	1	0	0
FxaC_4g20940	53	51	31	1	1	0	7	14	7	28	16	15	116	155	152	194	99	164	89	117	113	91	120	116	FH6	formin homolog 6
FxaC_4g20960	316	284	285	118	126	160	8	10	2	4	5	0	162	153	153	35	17	18	2	4	5	0	1	0
FxaC_4g20970	76	100	65	658	637	690	793	563	638	421	401	358	14	10	11	13	14	9	5	10	16	16	11	15
FxaC_4g20990	8	6	7	0	0	1	0	0	0	3	2	0	13	12	8	11	10	6	4	9	10	7	9	9
FxaC_4g21000	0	0	1	0	0	0	0	0	0	0	1	0	0	0	0	0	0	0	0	0	0	0	0	0
FxaC_4g21010	0	0	0	0	0	0	0	0	0	0	0	0	1	4	2	0	0	0	0	0	2	0	1	0	CYP82C4	cytochrome P450, family 82, subfamily C, polypeptide 4
FxaC_4g21020	58	70	50	16	11	21	15	13	19	24	29	19	54	58	28	52	45	38	16	38	28	39	51	43
FxaC_4g21011	8	4	3	0	0	1	0	0	0	0	0	0	4	5	2	4	9	5	4	1	3	2	3	4	FRS5	FAR1-related sequence 5
FxaC_4g21100	98	113	146	4	7	2	24	11	15	26	24	24	34	18	37	45	36	41	22	21	15	11	13	11	NPY2	NAKED PINS IN YUC MUTANTS 2
FxaC_4g21110	1	2	0	0	0	0	0	0	0	0	0	0	0	0	0	0	0	0	0	0	0	0	0	0
FxaC_4g21120	4	11	9	7	0	0	2	2	5	7	7	7	0	0	0	1	0	0	0	0	0	0	1	0
FxaC_4g21140	1	1	3	0	0	0	0	0	0	0	0	0	2	3	0	1	3	1	2	3	0	0	1	2
FxaC_4g21150	26	25	29	12	18	30	11	9	10	18	11	10	40	45	37	46	29	36	22	27	36	30	27	37	EXO70B1	exocyst subunit exo70 family protein B1
FxaC_4g21160	159	165	168	60	38	55	43	30	37	61	96	89	89	86	88	197	120	169	73	143	101	128	198	157
FxaC_4g21170	259	292	281	57	68	66	68	69	62	163	166	133	31	28	27	131	110	100	228	346	246	587	798	763
FxaC_4g21190	324	336	375	36	68	68	20	10	25	31	19	29	2843	2544	2502	2524	1947	2142	548	722	565	115	164	142
FxaC_4g21220	219	271	254	14	14	14	10	16	13	18	18	26	698	620	699	617	452	490	189	320	281	105	188	170	LBD38	LOB domain-containing protein 38
FxaC_4g21240	17	20	22	4	0	3	0	0	0	0	0	0	0	0	0	0	0	0	0	0	0	0	0	0
FxaC_4g21250	25	32	24	0	3	3	4	4	5	3	5	7	24	25	28	8	4	3	0	3	3	2	3	2
FxaC_4g21260	55	52	69	12	14	8	12	6	8	3	4	0	16	5	4	4	4	0	3	5	6	0	0	5	RHS19	root hair specific 19
FxaC_4g21320	0	0	0	0	0	0	0	0	0	0	0	0	0	0	0	0	0	0	0	0	0	0	0	0
FxaC_4g21330	1	2	2	0	0	0	0	0	0	0	0	0	2	5	0	2	0	3	0	1	0	0	2	4
FxaC_4g21350	64	62	63	0	4	1	2	0	0	2	1	5	51	31	31	59	38	38	37	35	44	20	25	35
FxaC_4g21400	15	14	15	27	23	21	7	2	2	16	23	14	57	49	40	77	72	58	13	15	17	7	5	8
FxaC_4g21410	72	67	69	20	16	21	1	8	7	5	7	3	971	863	850	1669	1133	1249	311	353	369	94	141	140
FxaC_4g21430	0	0	0	0	0	0	0	0	0	0	0	0	0	0	0	0	0	0	0	0	0	0	0	0	SCABP8	SOS3-LIKE CALCIUM BINDING PROTEIN 8
FxaC_4g21440	10	12	8	26	11	15	4	3	2	0	6	1	12	3	2	14	6	18	0	15	0	10	15	12
FxaC_4g21480	9	10	8	0	0	2	0	0	1	0	0	1	28	33	22	48	32	32	20	11	19	5	3	9
FxaC_4g21510	565	632	673	480	452	509	303	215	270	292	307	319	996	940	891	1300	1034	1069	580	736	704	674	874	876	CKA1	casein kinase alpha 1
FxaC_4g21520	1847	1980	1907	1426	1344	1346	893	637	785	732	761	603	3041	2342	1940	2810	2477	2155	1491	1629	1637	1179	1650	1543
FxaC_4g21530	196	180	185	34	33	51	103	57	68	146	154	147	420	439	457	487	371	421	116	190	160	162	213	240	ACBP3	acyl-CoA-binding domain 3
FxaC_4g21540	71	52	68	25	11	29	37	35	27	61	65	70	68	89	83	139	110	122	39	119	58	118	162	167
FxaC_4g21550	24	34	29	11	12	11	4	6	11	12	11	15	88	70	80	71	57	45	32	39	41	30	30	42
FxaC_4g21560	28	30	41	42	20	33	31	21	24	25	24	30	11	3	10	16	6	12	1	4	5	4	1	6	CGLD27	CONSERVED IN THE Green LINEAGE AND DIATOMS 27
FxaC_4g21570	39	34	36	13	43	28	80	39	67	93	82	97	18	18	22	72	30	47	11	26	24	15	24	14
FxaC_4g21590	88	94	99	265	293	292	600	421	547	1069	1027	991	441	362	400	16	12	24	2	4	4	5	7	3	ARA12
FxaC_4g21620	0	0	0	0	0	0	0	0	0	0	0	0	0	0	0	0	0	0	0	0	0	0	0	0
FxaC_4g21640	890	948	800	730	763	849	1837	1444	1666	945	868	971	3199	2674	2292	2984	2255	2186	683	677	656	152	238	205
FxaC_4g21650	2	4	1	0	0	1	0	0	4	2	2	0	7	4	0	0	0	0	0	0	0	0	0	0
FxaC_4g21660	260	227	258	115	93	103	99	60	88	118	114	108	401	401	390	91	76	78	52	55	61	53	78	55	APD5	Arabidopsis Pp2c clade D 5
FxaC_4g21670	215	259	228	12	6	22	32	24	31	93	76	86	424	374	328	630	489	504	185	228	193	48	71	55	KAI2	KARRIKIN INSENSITIVE 2
FxaC_4g21680	201	278	253	77	93	114	120	79	86	152	156	152	241	203	250	355	234	318	88	193	120	188	248	275	SRFR1	SUPPRESSOR OF RPS4-RLD 1
FxaC_4g21690	2	3	1	0	0	0	0	1	2	0	0	0	0	0	2	0	0	0	0	0	0	0	1	0
FxaC_4g21700	413	432	338	84	131	112	32	22	28	43	37	54	3627	3099	3692	1826	1326	1385	461	585	490	305	471	450	ATAGP18
FxaC_4g21710	7	4	6	4	5	7	3	1	5	4	2	0	21	11	14	5	6	8	2	4	1	0	9	3
FxaC_4g21720	0	0	0	2	0	0	0	0	0	0	0	1	0	0	2	1	0	0	0	1	0	2	1	0
FxaC_4g21730	285	355	277	200	185	159	177	117	158	244	210	196	503	479	531	880	606	710	352	464	435	343	448	431	PUB4	plant U-box 4
FxaC_4g21740	207	220	248	29	64	73	48	30	55	78	92	73	179	192	197	396	265	350	147	262	192	234	305	315
FxaC_4g21750	1	0	2	0	3	0	0	0	0	0	0	0	0	0	0	0	0	0	0	0	0	0	0	0	CNGC1	cyclic nucleotide gated channel 1
FxaC_4g21760	1041	989	1001	97	119	103	46	37	45	71	68	64	374	345	350	188	141	142	74	60	62	71	79	99	NRAMP3	natural resistance-associated macrophage protein 3
FxaC_4g21770	1	0	0	0	0	0	0	0	0	0	0	0	0	0	0	0	0	0	0	0	0	0	0	0
FxaC_4g21780	4	2	1	0	0	0	2	0	3	1	1	1	71	61	61	31	20	24	0	0	1	1	0	0	GH3.1
FxaC_4g21790	24	18	22	0	0	0	2	1	3	0	1	2	23	20	15	57	33	29	6	7	16	5	5	4	ZFP4	zinc finger protein 4
FxaC_4g21830	41	52	38	10	10	14	8	5	10	12	23	24	64	50	44	86	72	79	49	82	34	33	98	78
FxaC_4g21840	10	7	3	0	1	1	0	0	1	2	0	0	5	6	5	7	4	6	5	4	8	2	13	7
FxaC_4g21850	192	273	275	150	147	184	152	116	159	194	208	218	185	156	147	242	152	219	108	158	130	152	224	219	HOS15	high expression of osmotically responsive genes 15
FxaC_4g21860	42	34	52	123	131	130	60	55	53	121	129	82	16	10	18	4	8	9	5	6	0	3	7	7	CYP81D8	cytochrome P450, family 81, subfamily D, polypeptide 8
FxaC_4g21870	1411	1501	1481	1601	1396	1474	1246	949	1168	1760	1627	1837	3765	3366	3143	2064	1805	1704	660	813	704	1213	1623	1589	MEE59	maternal effect embryo arrest 59
FxaC_4g21880	0	1	0	0	0	0	0	1	0	0	0	0	0	0	0	1	0	0	0	0	0	0	0	2
FxaC_4g21890	29	28	17	14	15	15	9	8	6	8	5	10	37	30	27	58	49	34	7	22	8	20	37	21
FxaC_4g21930	3	2	0	0	0	0	1	2	0	0	2	0	2	2	3	3	2	4	0	1	0	1	0	0	CYP91A1	CYTOCHROME P450 91A1
FxaC_4g21940	3	5	2	1	3	1	1	0	0	0	2	1	3	2	5	6	2	5	1	3	3	0	4	2
FxaC_4g21950	0	2	0	0	0	0	0	0	0	0	0	0	0	0	0	0	0	0	0	2	0	0	0	0
FxaC_4g21960	1	1	0	0	0	0	0	0	0	0	0	0	1	0	0	0	0	0	0	0	0	0	0	0	WRKY15	WRKY DNA-binding protein 15
FxaC_4g21970	12	20	28	2	0	1	1	0	0	0	0	0	0	0	0	0	0	0	0	0	0	0	0	0
FxaC_4g21980	237	279	250	5	9	20	7	2	8	6	9	23	172	145	157	158	112	141	70	129	93	84	134	139	IRX14-L	IRREGULAR XYLEM 14-LIKE
FxaC_4g22000	233	241	209	114	108	117	148	129	143	184	214	140	562	490	491	1596	1250	1231	849	1004	878	850	1178	1198
FxaC_4g22010	0	0	0	0	0	0	0	0	0	1	0	0	0	0	0	0	1	1	0	0	0	0	0	0
FxaC_4g22020	0	0	1	0	0	1	0	0	0	0	0	0	0	0	0	1	0	0	0	0	0	0	0	0
FxaC_4g22030	48	61	62	15	23	8	3	5	11	35	30	16	41	52	44	75	62	75	93	123	111	106	154	132	VFB4	VIER F-BOX PROTEINE 4
FxaC_4g22050	0	0	0	0	0	0	0	0	0	0	0	0	0	0	0	0	0	0	0	0	0	0	0	0
FxaC_4g22060	14	24	14	2	0	3	0	0	0	0	0	0	0	3	1	1	1	0	0	0	0	0	0	0	CYCD3;2	CYCLIN D3;2
FxaC_4g22070	1	0	3	0	0	1	0	1	1	7	3	3	17	17	19	8	6	6	5	6	1	3	3	5	ATARFA1F	ADP-ribosylation factor A1F
FxaC_4g22080	0	0	0	0	0	0	0	0	0	0	0	0	0	0	0	0	0	0	0	0	0	0	0	0
FxaC_4g22090	0	0	0	0	0	0	0	0	0	0	0	0	0	0	0	0	0	0	0	0	0	0	0	0
FxaC_4g22100	0	0	0	0	0	0	0	0	0	0	0	0	0	0	0	0	0	0	0	0	0	0	0	0
FxaC_4g22110	0	0	0	0	0	0	0	0	0	0	0	0	0	0	0	0	0	0	0	0	0	1	0	0
FxaC_4g22140	0	0	0	0	0	0	0	0	0	0	0	0	0	0	0	0	0	0	0	0	0	0	0	0
FxaC_4g22150	0	0	0	0	0	0	0	0	0	0	0	0	0	0	0	0	0	0	0	0	0	0	0	0
FxaC_4g22160	112	131	106	10	12	6	1	0	0	2	0	3	57	37	32	54	35	37	57	46	42	14	26	23	EB1C	end binding protein 1C
FxaC_4g22170	9	15	16	0	0	0	0	2	2	6	0	2	28	20	26	15	17	16	10	20	14	19	28	38
FxaC_4g22180	6	0	4	22	21	20	51	46	69	53	44	31	2	1	3	0	1	0	3	0	1	4	1	4
FxaC_4g22200	86	69	79	58	46	57	87	52	69	132	121	142	191	167	164	206	128	135	50	77	53	39	68	77	MYB73	myb domain protein 73
FxaC_4g22210	29	34	39	17	24	25	8	3	3	21	11	17	25	28	33	51	55	37	10	26	16	18	24	25	HMA1	heavy metal atpase 1
FxaC_4g22220	0	0	0	0	0	0	0	0	0	0	0	0	1	0	1	1	0	1	0	0	0	0	0	0	CAD6	cinnamyl alcohol dehydrogenase 6
FxaC_4g22230	37	51	43	33	37	33	17	24	30	30	36	29	39	36	30	53	36	43	23	30	23	24	31	37
FxaC_4g22221	0	0	2	1	0	2	0	0	0	0	0	1	2	0	1	1	2	2	0	0	0	0	0	0
FxaC_4g22250	30	26	22	3	11	7	5	7	6	13	10	23	22	9	17	18	9	19	12	11	2	15	23	16
FxaC_4g22270	0	0	0	0	0	0	1	2	2	0	0	0	0	0	0	0	0	0	0	0	0	0	0	0
FxaC_4g22300	4	3	6	33	14	20	2	5	4	4	10	6	50	43	44	16	17	13	7	13	8	7	9	9	UGT84B2	UDP-glucosyl transferase 84B2
FxaC_4g22310	0	0	0	0	2	1	0	0	0	0	0	0	3	5	3	4	4	1	7	8	4	12	12	14
FxaC_4g22320	32	25	30	6	6	9	1	1	4	2	0	0	135	119	113	149	89	122	60	61	50	23	41	44
FxaC_4g22311	0	0	0	0	0	0	0	0	0	0	0	0	0	0	0	0	0	0	0	0	0	0	0	0	emb1974	embryo defective 1974
FxaC_4g22330	0	0	1	0	0	0	0	0	0	0	0	0	0	0	0	0	0	0	0	0	0	0	0	0
FxaC_4g22350	19	17	15	10	9	19	3	4	5	21	10	25	16	12	14	37	22	22	7	47	12	25	49	47
FxaC_4g22360	0	0	0	0	0	0	0	0	0	0	0	0	0	0	0	0	0	0	0	0	0	0	0	0
FxaC_4g22361	0	0	0	0	0	0	0	0	0	0	0	0	0	0	0	0	0	0	0	0	0	0	0	0
FxaC_4g22370	0	0	0	0	0	0	0	0	0	0	0	0	0	0	0	0	0	0	0	0	0	0	0	0	ZHD6	ZINC FINGER HOMEODOMAIN 6
FxaC_4g22380	0	0	0	0	0	0	0	0	0	0	0	0	0	0	0	0	0	0	0	0	0	0	0	0
FxaC_4g22390	0	0	0	0	0	0	0	0	0	0	0	0	0	0	0	0	0	0	0	0	0	0	0	0
FxaC_4g22400	0	0	0	0	0	0	0	0	0	0	0	0	0	0	0	0	0	0	0	0	0	0	0	0
FxaC_4g22410	116	107	94	5	13	17	7	3	3	32	49	39	77	67	49	177	112	138	159	160	144	168	247	274
FxaC_4g22420	2	4	5	0	0	0	0	0	0	1	0	1	65	47	39	78	78	79	24	57	34	8	13	12	RSM3	RADIALIS-LIKE SANT/MYB 3
FxaC_4g22440	142	181	147	113	93	129	61	41	64	96	75	78	251	201	267	149	109	135	20	58	33	49	66	57
FxaC_4g22441	135	153	142	37	26	44	19	22	14	20	37	45	336	259	254	570	452	429	427	384	444	194	310	250	EMB2783	EMBRYO DEFECTIVE 2783
FxaC_4g22450	408	408	378	128	82	92	70	48	65	64	76	67	1586	1509	1565	896	705	827	318	441	381	411	551	512	TLP2	tubby like protein 2
FxaC_4g22460	91	126	107	21971	23066	26199	52387	43022	51826	47464	45824	46352	16	9	13	44	3	7	35	35	36	59	92	72	XERO1	dehydrin xero 1
FxaC_4g22470	6	15	21	0	2	0	1	1	2	0	2	2	10	17	6	15	11	6	4	11	12	11	7	19
FxaC_4g22500	318	380	306	118	123	117	105	62	104	104	106	74	123	106	118	113	92	116	69	68	78	54	84	83
FxaC_4g22510	1	0	0	0	1	0	2	4	1	2	2	3	1	1	1	0	2	1	0	0	2	0	0	0
FxaC_4g22520	320	427	359	5415	5478	6298	17120	13068	17189	9862	9596	10006	682	531	537	185	156	124	52	45	60	58	61	57	XERO2
FxaC_4g22590	0	0	0	0	0	0	0	0	0	0	0	0	0	0	0	0	0	0	0	0	0	0	0	0
FxaC_4g22580	0	0	0	0	0	0	0	0	0	0	0	0	0	0	0	0	0	0	0	0	0	0	0	0
FxaC_4g22570	0	0	0	0	0	0	0	0	0	0	0	0	0	0	0	0	0	0	0	0	0	0	0	0
FxaC_4g22571	0	0	0	0	0	0	0	0	0	0	0	0	0	0	0	0	0	0	0	0	0	0	0	0
FxaC_4g22572	0	0	0	0	0	0	0	0	0	0	0	0	0	0	0	0	0	0	0	0	0	0	0	0
FxaC_4g22600	0	0	0	0	0	0	0	0	0	0	0	0	0	0	0	0	0	0	0	0	0	0	0	0
FxaC_4g22573	119	162	153	0	0	0	0	4	3	0	7	3	283	256	285	64	69	69	15	48	28	27	40	25
FxaC_4g22610	5	10	9	5	0	2	2	0	5	1	6	12	16	15	17	16	11	17	4	19	12	4	9	18
FxaC_4g22630	9	9	8	0	1	0	2	1	1	0	0	0	0	0	0	0	0	0	0	0	0	0	0	0	MLA10	INTRACELLULAR MILDEW A 10
FxaC_4g22650	1	2	2	0	0	1	0	1	0	0	0	0	0	0	0	0	0	0	0	0	0	0	0	0
FxaC_4g22660	31	65	39	320	380	327	924	591	800	792	842	788	2	1	1	0	0	1	0	2	2	0	2	1	RTNLB13	Reticulan like protein B13
FxaC_4g22670	65	53	56	0	0	0	0	0	0	1	0	1	40	35	34	30	19	40	9	10	8	2	3	2	sks17	SKU5 similar 17
FxaC_4g22680	37	45	29	12	14	7	2	0	1	2	2	0	14	13	5	1	0	1	0	0	0	0	0	0	OBP1	OBF binding protein 1
FxaC_4g22690	35	39	52	5	15	11	16	21	33	48	64	72	65	47	54	91	80	74	21	64	22	33	64	64
FxaC_4g22700	91	165	129	28	28	41	23	13	30	43	33	55	124	118	109	214	146	214	109	140	134	117	189	155	TCU1	TRANSCURVATA 1
FxaC_4g22710	0	0	0	0	0	0	0	0	0	0	0	0	0	0	0	0	0	0	0	0	0	0	0	0
FxaC_4g22720	59	58	43	9	7	10	0	4	4	5	4	3	4	1	5	0	2	0	0	0	0	2	0	1	MES1	methyl esterase 1
FxaC_4g22740	0	0	0	0	0	0	0	0	0	0	0	0	0	0	0	0	0	0	0	0	0	0	0	0
FxaC_4g22760	0	1	0	0	0	0	0	0	0	4	2	0	0	2	2	1	1	2	2	1	0	0	0	1
FxaC_4g22750	27	30	35	14	18	16	33	15	38	22	37	21	25	22	30	76	34	56	31	39	34	18	36	36
FxaC_4g22770	0	0	0	0	0	0	0	0	0	0	0	0	0	0	0	0	0	1	0	0	0	0	0	0	MES8	methyl esterase 8
FxaC_4g22780	0	0	0	0	0	0	0	0	0	0	1	0	0	0	0	0	0	0	0	0	0	0	0	0
FxaC_4g22790	0	0	0	1	2	0	1	0	0	3	1	0	0	0	0	1	0	0	0	0	0	0	0	0
FxaC_4g22810	0	0	0	0	0	0	0	0	0	0	0	0	0	0	0	0	0	0	0	0	0	0	0	0
FxaC_4g22820	42	55	60	6	13	10	4	1	0	3	1	2	165	145	123	45	23	31	7	14	8	5	10	7
FxaC_4g22830	2	1	1	0	0	0	0	0	0	0	0	0	1	3	1	0	1	2	0	0	0	0	0	0	PSBO1	PS II oxygen-evolving complex 1
FxaC_4g22840	395	466	397	58	66	62	23	17	33	16	18	5	743	658	614	246	188	182	18	13	16	5	5	3	PSBO2	photosystem II subunit O-2
FxaC_4g22880	0	1	0	0	0	0	0	0	0	0	0	0	0	0	2	0	0	0	1	0	0	0	0	0	CRK	CDPK-related kinase
FxaC_4g22890	10	2	8	3	0	0	0	0	0	0	0	0	0	0	0	3	0	0	0	0	0	1	0	0
FxaC_4g22900	0	0	0	0	0	0	0	0	0	0	0	0	0	0	0	0	0	0	0	0	0	0	0	0
FxaC_4g22910	1	0	1	0	0	0	1	0	0	0	0	1	30	17	24	4	5	7	0	0	0	0	0	0
FxaC_4g22920	0	0	0	0	0	0	0	0	0	0	0	0	0	0	0	0	0	0	0	0	0	0	0	0
FxaC_4g22930	53	62	63	328	310	283	585	407	539	614	602	578	8	3	5	3	2	1	3	2	1	4	2	6
FxaC_4g22940	0	2	1	0	2	1	0	0	0	1	0	1	0	0	0	0	0	0	1	1	1	1	1	0
FxaC_4g22950	1	7	3	0	0	1	0	0	1	1	1	0	0	2	2	0	0	2	0	0	0	2	0	0
FxaC_4g22960	0	0	0	0	0	0	0	0	1	0	1	0	0	0	0	0	0	0	0	0	0	0	0	0
FxaC_4g22970	3	4	2	3	9	9	138	73	129	323	373	235	0	0	0	0	0	0	0	0	0	1	0	0
FxaC_4g22980	5	6	3	2	1	0	1	1	0	1	2	3	0	0	0	0	5	0	2	2	3	0	2	0
FxaC_4g22990	64	85	93	8	6	7	2	1	3	2	4	1	304	262	236	130	99	96	20	33	27	14	18	18	KRP2	KIP-related protein 2
FxaC_4g23000	3	12	2	1	3	13	2	0	4	5	4	2	3	2	1	5	4	2	6	3	6	6	5	2
FxaC_4g23010	8	13	8	4	4	6	3	1	2	0	2	0	0	1	1	0	0	0	0	0	0	0	2	0	HB40	homeobox protein 40
FxaC_4g23020	0	1	0	0	3	0	1	0	0	0	0	0	2	0	1	8	7	7	6	5	4	7	5	6
FxaC_4g23030	8	11	4	0	0	0	0	3	0	1	1	0	5	2	2	10	11	12	5	13	16	4	9	19
FxaC_4g23040	73	59	87	45	49	56	40	27	43	45	52	27	77	81	92	166	124	149	84	101	98	82	110	116	RCE1	RUB1 conjugating enzyme 1
FxaC_4g23050	70	69	55	69	76	85	40	21	49	50	76	67	131	109	113	234	168	186	70	152	108	111	177	142	RCE1	RUB1 conjugating enzyme 1
FxaC_4g23060	32	30	21	0	0	2	0	0	0	2	2	0	17	15	19	61	55	40	48	58	45	67	71	69
FxaC_4g23070	0	0	0	0	0	0	0	0	0	0	0	0	0	0	0	0	0	0	0	0	0	0	0	0
FxaC_4g23080	0	0	0	0	0	0	0	0	0	0	0	0	0	0	0	0	0	0	0	0	0	0	0	0
FxaC_4g23110	183	167	169	61	57	42	31	19	39	49	61	62	185	164	200	327	220	256	116	150	128	76	161	121	SAW1	SAWTOOTH 1
FxaC_4g23120	53	78	81	47	48	56	41	35	45	53	40	40	230	215	199	1192	887	1013	792	1150	998	625	880	866
FxaC_4g23150	0	0	0	0	0	0	0	3	0	0	0	0	1	1	0	0	0	0	0	0	0	0	0	0
FxaC_4g23151	60	55	55	7	0	0	2	0	0	0	1	0	1	0	0	0	0	0	0	0	0	0	0	0
FxaC_4g23160	5	5	1	7	4	10	3	4	8	6	4	6	1	2	2	8	4	7	0	7	1	2	4	1
FxaC_4g23170	31	29	36	5	8	15	14	12	23	18	29	33	26	28	40	52	34	38	11	34	16	31	34	42
FxaC_4g23161	4	1	1	3	2	0	2	0	0	0	0	0	0	1	1	2	1	0	0	0	0	1	1	0
FxaC_4g23190	38	43	40	12	21	18	28	16	14	14	32	16	27	18	38	37	28	30	16	21	17	9	32	30
FxaC_4g23200	0	3	0	0	0	1	0	4	0	3	2	4	7	4	2	8	5	8	0	1	5	1	1	0	CAD4	CINNAMYL ALCOHOL DEHYDROGENASE 4
FxaC_4g23210	29	47	46	10	15	15	13	5	13	29	23	34	48	52	58	73	54	65	17	28	16	39	38	50	HMA1	heavy metal atpase 1
FxaC_4g23220	53	49	47	24	31	58	43	38	44	108	84	125	88	90	85	100	64	88	42	56	59	30	51	44	MYB73	myb domain protein 73
FxaC_4g23230	15	19	10	129	106	152	342	349	406	315	384	386	11	12	12	13	6	11	1	4	4	4	7	12
FxaC_4g23270	23	11	11	0	0	0	0	0	1	2	0	1	29	27	26	47	33	45	58	66	69	63	53	69
FxaC_4g23280	33	55	36	7	7	4	5	0	0	0	0	1	13	14	8	9	5	6	15	13	11	5	11	7	EB1C	end binding protein 1C
FxaC_4g23290	0	0	0	0	0	0	0	0	0	0	0	0	0	0	0	0	0	0	0	0	0	0	0	0
FxaC_4g23320	0	0	0	0	0	0	0	0	0	0	0	0	0	0	0	0	0	0	0	0	0	0	0	0
FxaC_4g23330	0	0	0	0	0	0	0	0	0	0	0	0	0	0	0	0	0	0	0	0	0	0	0	0
FxaC_4g23340	0	2	0	0	0	0	0	0	0	1	0	0	9	8	4	5	3	4	0	0	2	2	1	0	ATARFA1F	ADP-ribosylation factor A1F
FxaC_4g23350	16	5	3	0	0	2	1	0	3	0	0	0	1	0	5	1	3	0	2	0	0	0	0	0	CYCD3;2	CYCLIN D3;2
FxaC_4g23360	0	0	0	0	0	0	0	0	0	0	0	0	0	0	0	0	0	0	0	0	0	0	0	0
FxaC_4g23380	27	51	33	18	28	15	15	11	13	49	42	40	49	49	38	74	82	61	118	137	95	118	149	177	VFB4	VIER F-BOX PROTEINE 4
FxaC_4g23400	12	19	11	5	14	8	7	4	3	13	12	7	11	9	13	19	16	14	1	10	0	12	13	10
FxaC_4g23410	63	42	48	57	48	52	20	4	16	20	17	31	34	39	42	78	38	62	13	39	8	47	60	80
FxaC_4g23420	21	14	13	12	23	25	13	10	13	19	8	20	25	21	18	32	23	22	10	28	10	31	63	52
FxaC_4g23460	69	61	65	86	62	47	65	41	58	80	61	79	177	163	205	419	269	345	54	200	70	100	149	140
FxaC_4g23470	2	0	0	3	6	7	0	0	1	0	0	4	1	1	0	0	0	1	0	0	0	0	0	0
FxaC_4g23480	0	0	0	15	8	6	2	0	1	1	0	0	0	0	0	0	0	1	0	0	0	0	0	0	CSA1	constitutive shade-avoidance1
FxaC_4g23490	15	31	13	0	0	0	1	1	0	2	3	6	15	5	14	9	10	10	8	11	5	20	20	14	SDN3	small RNA degrading nuclease 3
FxaC_4g23500	75	71	77	45	46	61	32	26	36	50	40	42	52	58	102	120	91	121	49	74	40	54	87	92	PTEN2A	phosphatase and TENsin homolog deleted on chromosome ten 2A
FxaC_4g23510	67	69	57	34	24	30	21	27	23	27	20	17	118	94	80	144	88	89	75	98	105	64	98	125	ATRER1A
FxaC_4g23520	1	1	5	0	1	1	1	0	0	0	0	2	0	0	0	10	6	3	4	11	10	2	8	4
FxaC_4g23530	187	179	170	98	81	95	134	99	148	230	198	165	811	701	641	1880	1546	1599	941	1082	1072	907	1224	1209
FxaC_4g23540	4	1	0	2	0	0	0	0	1	0	0	0	0	0	1	1	1	0	0	3	2	2	0	1
FxaC_4g23550	184	240	204	9	10	20	19	8	3	13	13	15	146	121	145	122	101	109	88	95	95	82	89	123	IRX14-L	IRREGULAR XYLEM 14-LIKE
FxaC_4g23560	4	3	3	0	0	0	0	0	0	0	0	0	0	2	2	1	0	0	1	1	1	0	1	3
FxaC_4g23570	1	1	2	1	0	0	0	0	0	0	0	0	0	0	0	0	0	1	0	0	0	0	0	0
FxaC_4g23580	1	0	2	0	2	1	1	0	0	1	0	0	1	2	1	0	1	0	1	1	0	0	0	0	WRKY15	WRKY DNA-binding protein 15
FxaC_4g23590	2	0	0	0	0	0	0	0	0	0	0	0	1	1	0	0	0	0	1	0	1	1	2	0
FxaC_4g23600	6	5	3	4	0	2	3	2	1	2	2	2	1	1	1	7	1	0	9	3	7	5	4	7
FxaC_4g23610	0	0	0	0	0	0	0	0	0	0	0	0	0	0	0	0	0	0	0	0	0	0	0	0
FxaC_4g23620	2576	2962	2483	139	115	157	59	38	51	27	45	58	76	81	77	36	27	23	2	9	7	1	2	2	IRX15-L	IRX15-LIKE
FxaC_4g23640	319	349	376	25	21	22	15	9	21	37	18	31	73	75	108	64	30	38	25	27	23	25	46	46	FRA1	FRAGILE FIBER 1
FxaC_4g23650	62	53	48	0	0	0	4	1	2	3	2	2	66	89	81	111	89	89	20	25	31	3	6	7
FxaC_4g23660	1	1	1	0	0	0	0	0	0	0	0	0	1	1	0	2	0	0	0	0	1	0	0	0
FxaC_4g23670	3	10	11	0	0	0	0	0	0	0	0	0	2	0	3	2	0	2	2	0	0	0	0	0	FRA1	FRAGILE FIBER 1
FxaC_4g23680	429	498	442	266	178	215	98	67	90	114	114	112	798	741	645	1048	829	820	510	643	579	437	619	583	SCE1A	SUMO CONJUGATING ENZYME 1A
FxaC_4g23690	99	101	85	76	91	66	37	28	53	43	40	48	113	92	108	182	164	160	96	125	82	93	134	151
FxaC_4g23730	22	18	24	54	35	45	50	51	66	72	75	59	31	18	26	5	3	5	2	3	10	4	2	10	DEAR2	DREB and EAR motif protein 2
FxaC_4g23740	44	54	28	92	82	119	94	77	121	98	100	107	26	15	24	22	19	9	11	12	5	5	5	11	LEJ2	LOSS OF THE TIMING OF ET AND JA BIOSYNTHESIS 2
FxaC_4g23750	156	154	126	57	66	45	55	39	41	62	62	79	178	139	166	474	380	439	141	348	168	242	308	262	FLO2	FLORAL MUTANT 2
FxaC_4g23780	0	0	0	0	0	0	0	0	0	0	0	0	0	0	0	0	0	0	0	0	0	0	0	0
FxaC_4g23781	0	0	0	0	0	3	0	0	0	0	0	0	0	0	0	0	0	0	0	0	0	1	0	0
FxaC_4g23820	0	0	0	0	0	0	0	0	0	0	0	0	0	0	0	0	0	0	0	0	0	0	0	0
FxaC_4g23830	508	575	565	162	126	179	61	30	62	23	35	22	266	234	285	168	137	144	54	107	55	63	103	86
FxaC_4g23840	81	109	117	37	21	23	13	18	16	19	43	34	54	51	46	185	160	153	124	164	127	171	281	229
FxaC_4g23850	12	27	20	0	3	1	1	1	1	2	5	3	147	139	126	81	54	68	86	81	96	66	99	92
FxaC_4g23890	0	0	0	0	0	0	0	0	0	0	0	0	0	0	0	0	0	0	0	0	0	0	0	0
FxaC_4g23900	0	0	0	0	0	0	0	0	0	0	0	0	0	0	0	0	0	0	0	0	0	0	0	0
FxaC_4g23910	0	0	0	0	0	0	0	0	0	0	0	0	0	0	0	0	0	0	0	0	0	0	0	0
FxaC_4g23920	81	90	102	32	27	20	10	14	10	13	29	31	22	19	24	55	36	54	17	37	25	21	35	36	SET1	SETDOMAIN 1
FxaC_4g23930	180	215	152	79	77	57	23	33	24	55	89	93	346	344	379	333	221	276	126	208	151	215	311	277
FxaC_4g23940	28	28	20	36	26	45	31	24	30	44	47	33	103	74	74	188	141	143	57	78	62	46	54	55
FxaC_4g23950	0	0	0	0	0	0	0	0	0	0	0	0	0	0	0	0	0	0	0	0	0	0	0	0
FxaC_4g23960	51	79	63	21	26	16	9	11	10	5	7	4	17	27	14	8	3	3	0	2	5	7	2	4	SPT	SPATULA
FxaC_4g23970	169	209	218	214	135	207	101	88	112	139	153	163	84	86	100	197	146	154	87	129	96	140	199	203	NAPRT2	nicotinate phosphoribosyltransferase 2
FxaC_4g23980	0	0	1	0	0	0	0	0	0	1	0	0	0	0	0	0	0	0	0	0	0	0	0	0
FxaC_4g23990	18	14	23	0	2	0	0	0	1	0	1	1	98	80	87	65	48	76	6	24	18	3	6	8
FxaC_4g24000	371	424	387	98	118	134	43	20	48	49	58	43	219	159	184	324	284	337	160	203	155	62	78	78
FxaC_4g24010	0	0	0	0	0	0	0	0	0	0	0	0	0	0	0	0	0	0	0	0	0	0	0	0
FxaC_4g24020	23	33	19	0	2	3	0	1	0	4	2	6	0	2	0	1	0	0	0	1	0	0	0	0
FxaC_4g24030	406	388	382	169	124	171	54	22	40	28	36	29	343	274	236	65	37	59	4	5	7	2	4	2	MAPKKK21	mitogen-activated protein kinase kinase kinase 21
FxaC_4g24050	0	0	0	0	0	0	0	0	0	0	0	0	0	0	0	0	0	0	0	0	0	0	0	0
FxaC_4g24060	0	0	0	0	0	0	0	0	0	0	0	0	0	0	0	0	0	0	0	0	0	0	0	0
FxaC_4g24090	0	0	0	0	0	0	0	0	0	0	0	0	0	0	0	0	0	0	0	0	0	0	0	0
FxaC_4g24100	1	4	0	0	0	0	0	0	0	1	0	0	3	0	0	0	0	0	1	0	0	0	0	0
FxaC_4g24110	87	87	85	64	51	55	13	5	5	17	19	24	493	425	392	524	418	420	215	188	188	31	40	34	RALFL34	ralf-like 34
FxaC_4g24120	2	8	0	3	0	0	0	0	0	0	0	0	0	0	1	1	0	1	0	0	1	0	0	0
FxaC_4g24130	0	0	0	0	0	0	0	0	0	0	0	0	0	0	0	0	0	0	0	0	0	0	0	0	ACS12	1-amino-cyclopropane-1-carboxylate synthase 12
FxaC_4g24140	3	1	5	7	1	3	2	5	0	6	1	2	0	0	0	1	0	1	12	12	14	15	18	17	HEC1	HECATE 1
FxaC_4g24160	0	0	1	0	0	0	0	0	0	2	0	0	0	0	0	0	0	0	0	0	0	0	0	0
FxaC_4g24170	177	215	263	113	101	108	79	70	82	115	112	92	231	175	149	286	201	234	145	188	135	180	310	270
FxaC_4g24180	3	1	0	16	10	13	1	0	2	0	1	1	0	0	0	0	1	0	0	0	0	0	0	0
FxaC_4g24190	75	91	70	280	223	249	195	176	169	143	164	179	69	57	73	46	41	44	11	30	12	32	52	60
FxaC_4g24200	93	129	106	7	15	16	76	43	49	112	113	128	64	62	71	262	165	231	105	212	124	149	211	199	ZEP	ZEAXANTHIN EPOXIDASE
FxaC_4g24210	0	0	0	0	0	0	0	0	0	0	0	0	0	0	0	0	0	0	1	0	0	0	0	0	CLV2	clavata 2
FxaC_4g24230	47	23	37	2	5	1	4	2	2	4	6	8	44	60	38	42	32	29	20	19	13	15	8	15
FxaC_4g24250	258	321	281	180	152	216	134	90	110	158	190	176	118	106	104	226	159	212	64	183	82	215	271	287
FxaC_4g24270	57	91	79	18	14	21	26	33	34	51	47	34	61	67	53	76	56	44	19	32	27	12	30	22
FxaC_4g24280	17	25	20	14	15	14	14	13	7	9	9	12	9	4	11	14	4	11	7	2	2	7	5	8
FxaC_4g24290	1811	2032	1814	777	760	836	483	399	525	300	286	238	586	422	429	277	219	236	99	113	74	130	141	173	TBF1	TL1-binding transcription factor 1
FxaC_4g24300	0	0	1	0	0	0	0	0	0	2	0	0	1	0	0	1	1	0	0	1	1	0	0	0
FxaC_4g24320	0	1	1	0	0	0	0	0	2	0	0	1	32	15	11	11	10	3	4	7	7	3	1	4	CML8
FxaC_4g24330	18	23	19	1	0	0	0	0	0	0	0	0	35	18	26	44	42	56	32	31	29	4	6	1
FxaC_4g24340	53	55	73	9	16	24	8	19	14	30	19	15	45	32	37	29	39	38	15	14	20	38	52	50	MAP1D	methionine aminopeptidase 1D
FxaC_4g24350	7	3	3	1	6	1	12	2	9	11	11	11	0	0	0	0	0	0	0	0	0	0	0	2	PLP1
FxaC_4g24360	54	54	58	37	46	48	60	29	35	79	56	68	68	48	72	120	90	121	81	100	70	70	137	116
FxaC_4g24370	3	3	2	48	71	62	17	20	19	4	2	1	0	0	0	1	0	0	0	0	0	0	0	0	PLP1
FxaC_4g24390	75	56	58	1	2	4	10	6	11	12	18	12	147	103	126	67	54	51	35	43	27	30	30	28
FxaC_4g24400	0	0	0	0	0	0	0	0	0	0	0	0	0	0	0	0	0	0	0	0	0	0	0	0
FxaC_4g24410	0	0	0	0	0	0	0	0	0	0	0	0	0	0	0	0	0	0	0	0	0	0	0	0
FxaC_4g24420	0	0	0	0	0	0	0	0	0	0	0	0	0	0	0	0	0	0	0	0	0	0	0	0	BRIZ1	BRAP2 RING ZnF UBP domain-containing protein 1
FxaC_4g24430	0	0	0	0	0	0	0	0	0	0	0	0	0	0	0	0	0	0	0	0	0	0	0	0
FxaC_4g24440	0	0	0	0	0	0	0	0	0	0	0	0	1	1	4	6	3	3	0	1	1	0	0	0
FxaC_4g24450	116	143	89	4	8	8	13	8	13	12	19	34	105	117	76	224	147	189	142	160	154	137	244	218
FxaC_4g24470	37	51	49	0	0	0	0	0	0	0	0	0	205	221	205	61	47	52	8	12	4	6	3	2
FxaC_4g24480	214	240	242	36	33	52	53	29	54	92	74	74	204	218	227	539	318	487	188	329	212	335	467	477
FxaC_4g24490	0	0	0	0	0	0	0	0	0	0	0	0	0	0	0	0	0	0	0	0	0	0	0	0
FxaC_4g24500	0	0	0	0	0	0	0	0	0	0	0	0	0	0	0	0	0	0	0	0	0	0	0	0
FxaC_4g24510	0	0	0	0	0	0	0	0	0	0	0	0	0	0	0	0	0	0	0	0	0	0	0	0
FxaC_4g24520	0	0	0	0	0	0	0	0	0	0	0	0	0	0	0	0	0	0	0	0	0	0	0	0
FxaC_4g24530	0	0	0	0	0	0	0	0	0	0	0	0	0	0	0	0	0	0	0	0	0	0	0	0
FxaC_4g24540	281	285	292	4	15	17	28	13	33	63	58	41	51	73	58	89	43	78	35	54	48	48	99	76	CRK	CDPK-related kinase
FxaC_4g24550	41	45	60	38	16	48	8	8	4	6	8	13	20	12	20	30	37	33	1	25	4	36	30	19
FxaC_4g24560	0	0	0	0	0	0	1	0	2	1	0	0	0	0	0	0	0	0	0	1	0	1	0	0	PLP2	PHOSPHOLIPASE A 2A
FxaC_4g24561	0	0	0	0	0	0	0	0	0	0	0	0	0	0	0	0	0	1	0	0	1	1	2	1	PLP4	PATATIN-like protein 4
FxaC_4g24562	32	32	31	0	0	2	0	0	0	1	0	2	12	5	4	10	7	9	0	2	2	0	0	1	PLP2	PHOSPHOLIPASE A 2A
FxaC_4g24570	2	0	2	0	0	0	0	0	0	0	0	1	0	0	0	0	0	0	0	0	0	0	2	0
FxaC_4g24580	102	119	101	24	21	30	3	2	7	13	15	7	16	19	17	22	14	21	9	21	3	11	31	23	SQN	SQUINT
FxaC_4g24590	0	0	0	1	0	0	0	0	0	0	0	0	4	3	3	11	7	6	2	1	2	0	0	0
FxaC_4g24591	0	0	0	0	0	0	0	0	0	0	0	0	1	0	0	0	0	0	0	0	0	0	0	0
FxaC_4g24620	0	0	0	0	0	0	0	0	0	0	0	0	0	0	0	3	0	0	5	2	2	4	4	5	MAPKKK5	mitogen-activated protein kinase kinase kinase 5
FxaC_4g24630	83	114	76	27	27	27	3	6	10	34	23	19	81	60	98	190	115	127	109	120	103	111	137	144
FxaC_4g24640	0	0	0	0	0	0	0	0	0	0	0	0	0	0	0	0	1	0	0	0	1	0	0	0
FxaC_4g24660	110	93	123	34	24	31	28	12	17	27	25	26	3	1	1	8	3	7	4	11	2	1	6	2	LBD36	LATERAL ORGAN BOUNDARIES DOMAIN GENE 36
FxaC_4g24670	0	0	0	0	0	0	0	0	0	0	0	0	0	0	0	0	0	0	0	0	0	0	0	0
FxaC_4g24680	1	3	1	2	5	0	0	0	1	3	0	1	2	3	3	2	1	1	0	1	1	1	4	2
FxaC_4g24690	0	0	0	0	0	0	0	0	0	0	0	0	0	0	0	0	0	1	0	0	0	0	0	0
FxaC_4g24700	102	85	104	273	185	228	450	300	441	537	525	537	95	47	75	106	82	112	70	115	89	111	156	157
FxaC_4g24710	290	294	319	129	150	148	78	70	85	149	130	148	421	372	372	394	289	344	150	195	164	192	313	278
FxaC_4g24730	0	0	0	0	0	0	0	0	0	0	0	0	0	0	0	0	0	0	0	0	0	0	0	0
FxaC_4g24740	436	463	478	1182	1095	1224	567	427	507	535	621	567	314	269	282	373	300	329	132	212	129	147	205	209	SRK2I
FxaC_4g24750	0	2	2	7	0	3	0	0	0	0	2	0	0	0	1	0	3	0	1	0	0	0	1	2	Kin4	kinase 4
FxaC_4g24760	1	0	3	4	7	0	3	0	1	2	2	0	6	6	7	5	4	4	5	10	2	3	0	0
FxaC_4g24770	2	7	2	22	6	10	10	5	11	10	2	4	0	0	0	0	0	0	0	0	0	0	0	0
FxaC_4g24780	105	99	109	98	68	100	68	51	59	131	133	141	54	44	42	62	39	51	23	48	34	40	64	50
FxaC_4g24790	1	11	1	0	0	0	1	0	1	3	3	1	8	4	4	3	3	3	2	2	0	0	3	0
FxaC_4g24800	143	148	127	6	5	4	10	5	12	8	7	6	734	728	669	462	313	331	188	271	218	214	307	312
FxaC_4g24820	4	2	4	0	0	0	0	0	0	1	0	1	18	17	16	21	5	15	7	9	5	6	10	6
FxaC_4g24830	0	0	0	0	0	0	0	0	0	0	0	0	0	0	0	0	0	0	0	0	0	0	0	0
FxaC_4g24831	0	0	0	0	0	0	0	0	0	0	0	0	0	0	0	0	0	0	0	0	0	0	0	0
FxaC_4g24840	0	0	0	0	0	0	0	0	0	0	0	0	0	0	0	0	0	0	0	0	0	0	0	0	scpl18	serine carboxypeptidase-like 18
FxaC_4g24850	338	338	306	1	2	5	2	6	2	7	11	8	597	519	539	416	340	318	62	117	99	33	24	42	sks17	SKU5 similar 17
FxaC_4g24851	8	4	6	0	0	0	0	0	0	0	0	0	3	1	3	2	0	0	1	1	1	1	1	0	sks15	SKU5 similar 15
FxaC_4g24860	21	24	16	24	13	12	13	12	13	18	19	17	89	90	59	34	31	31	18	22	11	14	8	10	SCAP1	STOMATAL CARPENTER 1
FxaC_4g24870	0	0	0	0	0	0	0	0	0	0	0	0	0	0	0	0	0	0	0	0	0	0	0	0
FxaC_4g24880	75	81	70	55	53	51	44	29	40	77	70	74	140	115	108	127	96	93	57	64	40	63	79	83
FxaC_4g24890	35	51	51	0	0	7	3	0	4	22	27	17	4	12	7	2	1	1	2	1	6	3	2	0	MES1	methyl esterase 1
FxaC_4g24891	29	41	32	4	13	6	63	49	63	210	230	216	1	1	3	3	1	0	0	7	2	3	8	8	MES3	methyl esterase 3
FxaC_4g24900	1	0	0	0	0	0	0	0	0	0	0	0	0	0	0	0	0	0	0	0	0	0	0	0	MES8	methyl esterase 8
FxaC_4g24910	0	0	0	0	0	1	0	0	0	0	1	0	0	0	0	0	0	0	0	0	0	0	0	0
FxaC_4g24920	0	0	1	0	0	0	0	0	0	3	1	0	0	0	0	0	0	0	0	0	0	0	0	0	MES10	methyl esterase 10
FxaC_4g24930	0	0	0	0	0	0	0	0	0	0	0	0	0	0	0	0	0	0	0	0	0	0	0	0
FxaC_4g24940	0	0	0	0	0	0	0	0	0	0	0	0	0	0	0	0	0	0	1	0	0	0	0	0
FxaC_4g24921	40	55	45	1	0	0	2	0	3	1	2	0	2	1	2	10	1	4	1	0	1	0	0	0	MES8	methyl esterase 8
FxaC_4g24950	12	5	16	0	0	0	0	0	0	0	0	0	0	0	0	0	2	0	0	0	0	0	0	0	MES3	methyl esterase 3
FxaC_4g24960	11	15	6	0	2	0	0	1	0	6	2	6	2	0	1	0	0	0	0	0	0	0	0	1	MES3	methyl esterase 3
FxaC_4g24970	5	12	5	0	5	0	0	0	2	3	1	4	0	0	1	0	0	0	0	0	0	0	0	0	MES1	methyl esterase 1
FxaC_4g24980	0	0	0	0	0	0	0	0	0	0	0	0	0	0	0	0	0	0	0	0	0	0	0	0
FxaC_4g24990	0	0	0	0	0	0	0	0	0	1	1	0	0	0	0	0	0	0	0	1	0	0	0	0	MES10	methyl esterase 10
FxaC_4g25000	0	0	2	4	0	1	0	0	0	2	1	1	1	0	0	1	0	2	0	2	1	1	1	1
FxaC_4g25010	0	0	0	0	0	0	0	0	0	0	0	0	0	0	0	0	0	0	0	0	0	0	0	0
FxaC_4g25020	79	107	103	99	72	95	74	51	80	70	74	70	0	0	4	5	1	3	0	1	3	0	4	6
FxaC_4g25060	0	0	0	0	0	0	0	0	0	0	0	0	0	0	0	0	0	0	0	0	0	0	0	0
FxaC_4g25070	0	0	0	0	0	0	0	0	0	0	0	0	0	0	0	0	0	0	0	0	0	0	0	0
FxaC_4g25080	45	48	41	10	9	9	0	0	0	2	1	0	20	19	29	9	10	14	2	2	4	1	0	1
FxaC_4g25100	69	102	94	14	18	15	24	22	38	36	43	24	105	138	146	219	160	205	86	112	103	97	125	127
FxaC_4g25110	61	64	47	7	12	11	10	15	15	27	23	17	70	63	74	157	110	128	94	103	107	66	87	87
FxaC_4g25120	11	8	13	29	39	48	66	46	58	57	49	73	1	0	1	1	3	1	0	0	0	3	8	2
FxaC_4g25140	0	0	0	0	4	3	5	3	9	9	15	6	1	1	0	0	1	1	0	0	2	0	0	3	DAR5	DA1-related protein 5
FxaC_4g25150	1	10	5	5	3	4	7	3	4	7	4	9	2	1	2	1	0	0	0	0	0	0	1	0
FxaC_4g25170	19	18	17	2	9	16	12	20	18	38	19	30	23	21	7	41	22	22	10	34	16	23	32	43	VRN1	REDUCED VERNALIZATION RESPONSE 1
FxaC_4g25180	0	5	0	0	0	0	0	0	0	0	0	0	0	0	0	0	0	0	0	0	0	0	0	0	VRN1	REDUCED VERNALIZATION RESPONSE 1
FxaC_4g25190	11	8	2	0	0	0	0	4	0	0	1	0	0	0	0	0	0	0	0	0	0	0	0	0	VRN1	REDUCED VERNALIZATION RESPONSE 1
FxaC_4g25191	0	0	1	0	0	0	0	0	0	0	0	0	0	0	0	0	0	0	0	0	0	0	0	0
FxaC_4g25200	3	3	1	1	0	0	0	0	0	2	3	0	8	5	10	13	4	14	1	6	1	3	0	3
FxaC_4g25210	18	28	29	19	10	7	22	7	15	18	21	41	20	15	15	25	17	26	3	17	3	6	11	14	RUS4	ROOT UV-B SENSITIVE 4
FxaC_4g25220	146	205	183	28	13	31	28	26	26	50	54	51	261	209	286	383	290	293	145	224	193	155	229	199	XLG1	extra-large G-protein 1
FxaC_4g25250	7	5	4	0	1	0	0	1	1	2	3	6	0	0	2	0	1	2	1	1	1	0	0	1
FxaC_4g25260	0	0	1	0	0	0	0	0	0	0	0	0	1	0	0	0	0	0	0	0	0	0	0	0
FxaC_4g25270	35	37	47	173	85	104	83	67	70	72	58	62	37	31	27	5	2	5	0	0	2	0	1	2
FxaC_4g25280	101	108	134	28	47	30	54	29	29	44	45	33	159	121	145	211	139	141	114	153	146	129	151	187
FxaC_4g25290	0	0	1	0	0	0	0	0	0	0	0	0	0	0	0	0	0	0	0	0	0	0	0	0
FxaC_4g25300	1	0	0	0	0	0	0	0	1	0	0	1	0	0	0	0	1	0	0	0	0	0	0	0
FxaC_4g25310	0	0	0	0	0	0	0	0	0	0	0	0	0	0	0	0	0	0	0	0	0	0	0	0
FxaC_4g25320	52	48	41	15	15	8	9	15	5	9	13	9	69	94	102	120	113	107	59	92	59	57	85	92	HCF164	HIGH CHLOROPHYLL FLUORESCENCE 164
FxaC_4g25340	8	3	6	0	2	0	1	1	6	13	12	19	13	7	17	13	5	9	4	7	5	3	2	4	YCF37	homolog of Synechocystis YCF37
FxaC_4g25350	332	423	317	95	105	124	102	80	106	185	192	172	247	263	220	301	265	225	178	228	209	208	281	264
FxaC_4g25360	9	7	3	6	2	0	0	1	2	5	7	3	3	6	7	2	3	2	0	0	0	0	1	0
FxaC_4g25370	30	42	44	0	1	3	0	1	4	2	1	1	2	1	2	2	0	0	0	0	0	0	0	0
FxaC_4g25380	0	0	0	0	0	0	0	0	0	1	0	3	0	0	0	0	0	0	0	0	0	0	0	0	COR413-PM2	cold-regulated 413-plasma membrane 2
FxaC_4g25390	33	57	40	47	31	51	9	12	16	28	25	25	27	19	18	25	17	27	2	16	7	11	21	22	ORP3C	OSBP(oxysterol binding protein)-related protein 3C
FxaC_4g25410	1	0	0	0	0	0	0	0	0	0	0	0	5	0	1	1	2	0	1	0	0	0	0	2
FxaC_4g25420	146	184	162	21	28	34	20	14	25	28	46	39	102	111	157	255	159	231	81	146	95	116	185	162	SUVR5	SU(VAR)3-9-RELATED protein 5
FxaC_4g25440	22	11	14	5	1	4	0	0	1	3	1	0	10	9	5	2	3	1	0	1	0	1	2	0
FxaC_4g25450	0	0	0	0	0	0	0	0	0	0	0	0	0	0	0	0	0	0	0	0	0	0	0	0
FxaC_4g25460	147	236	182	37	49	67	54	28	46	93	72	82	130	177	169	339	201	244	96	133	137	94	99	100	SAW1	SAWTOOTH 1
FxaC_4g25500	241	251	225	10	11	30	6	6	17	11	13	12	421	338	327	678	526	570	276	405	345	147	212	188
FxaC_4g25510	0	0	0	0	0	0	0	1	0	0	0	0	0	0	0	0	0	0	0	0	1	0	0	0	Kin4	kinase 4
FxaC_4g25520	0	0	0	0	0	0	0	0	0	0	0	0	0	0	0	0	0	0	0	0	0	0	0	0	MLA10	INTRACELLULAR MILDEW A 10
FxaC_4g25540	9	7	8	0	0	0	0	0	0	0	0	0	1	0	2	0	0	0	0	0	0	0	0	0
FxaC_4g25550	10	4	5	0	0	0	0	0	0	0	0	0	2	0	0	0	0	0	0	0	0	0	0	0	LYK5	LysM-containing receptor-like kinase 5
FxaC_4g25560	2	0	1	0	0	0	0	0	1	0	0	0	0	1	0	0	0	0	0	0	0	0	0	0	LYK4	LysM-containing receptor-like kinase 4
FxaC_4g25570	0	0	0	0	0	0	0	0	0	0	0	0	10	6	5	1	2	1	0	0	0	0	0	0
FxaC_4g25580	3	5	4	2	0	0	0	0	0	0	0	0	67	64	64	46	31	40	5	3	6	1	0	2	LYK4	LysM-containing receptor-like kinase 4
FxaC_4g25600	184	195	138	24	21	12	7	7	10	14	10	7	239	157	145	260	242	193	42	32	33	1	10	12	CML41	calmodulin-like 41
FxaC_4g25610	107	128	112	1100	1000	1015	2625	1818	2482	1789	1883	2060	569	466	449	171	154	160	17	31	29	6	4	6
FxaC_4g25620	47	52	40	0	2	0	1	0	0	1	0	0	42	50	53	7	8	4	1	0	0	0	0	0	GATL2	galacturonosyltransferase-like 2
FxaC_4g25630	301	355	345	187	190	193	127	81	117	142	155	114	434	405	425	370	339	308	209	266	230	191	235	260
FxaC_4g25640	75	71	53	0	10	10	10	5	4	4	14	8	112	119	95	289	193	211	277	291	317	133	208	238	HOS3-1
FxaC_4g25650	0	0	0	0	0	0	0	0	0	0	0	0	0	0	0	0	0	0	0	1	0	2	1	1
FxaC_4g25680	55	43	57	12	11	10	9	9	19	18	14	12	63	60	61	37	32	23	3	7	1	6	23	13
FxaC_4g25730	198	215	208	6	3	4	16	6	12	12	13	7	716	611	576	537	316	371	227	256	233	117	190	156
FxaC_4g25750	0	0	0	0	0	0	0	0	0	0	0	0	0	0	0	0	0	0	0	0	0	0	0	0
FxaC_4g25760	0	0	0	0	0	0	0	0	0	0	0	0	0	0	0	0	0	0	0	0	0	0	0	0
FxaC_4g25770	0	0	0	0	0	0	0	0	0	0	0	0	0	0	0	0	0	0	0	0	1	0	0	0	RPN5A	REGULATORY PARTICLE NON-ATPASE SUBUNIT 5A
FxaC_4g25780	0	0	0	0	0	0	0	0	0	0	0	0	0	0	0	0	0	0	0	0	0	0	0	0
FxaC_4g25790	137	193	153	48	44	54	43	52	38	39	40	30	131	107	120	56	47	74	42	54	49	26	47	32	LSU	Large subunit of Heterodimeric geranyl(geranyl)diphosphate synthase
FxaC_4g25810	293	325	277	61	76	81	92	74	67	88	128	95	939	820	772	1333	1020	1001	465	558	558	168	260	260	BZR1	BRASSINAZOLE-RESISTANT 1
FxaC_4g25820	710	681	694	316	251	300	206	143	175	410	392	371	782	789	682	1862	1411	1481	1313	1700	1470	2271	3091	3006	ATAPP1	ARABIDOPSIS THALIANA AMINOPEPTIDASE P1
FxaC_4g25840	3	1	0	0	0	0	0	0	1	0	0	0	3	2	2	7	2	4	2	0	2	2	0	3
FxaC_4g25860	2	1	3	0	0	0	0	0	0	0	3	0	6	1	0	5	1	1	1	2	1	1	0	2	CCoAOMT7	caffeoyl coenzyme A ester O-methyltransferase 7
FxaC_4g25870	60	80	69	27	14	32	35	13	18	30	27	18	127	90	103	318	188	240	169	235	180	271	441	462
FxaC_4g25880	28	40	44	3	6	15	3	3	2	4	8	4	7	7	8	22	21	25	5	31	10	38	78	66
FxaC_4g25890	0	2	0	1	0	2	3	2	2	1	1	0	0	0	0	0	0	0	0	0	0	0	0	0	HB40	homeobox protein 40
FxaC_4g25900	0	0	0	0	0	0	0	0	0	0	0	0	0	1	0	0	0	0	0	0	0	0	0	0
FxaC_4g25920	280	333	273	70	82	78	34	23	30	73	87	64	414	377	367	647	569	538	473	568	537	418	504	500
FxaC_4g25930	29	33	30	0	4	2	17	10	8	5	5	7	0	1	1	0	0	0	0	0	1	0	0	0
FxaC_4g25940	251	347	281	151	176	156	149	84	142	130	149	125	282	275	213	394	319	354	162	289	242	225	311	267	GBF1	G-box binding factor 1
FxaC_4g25950	92	118	120	62	52	63	40	35	51	58	58	92	91	84	82	114	97	101	63	102	72	149	207	193	HVA22K	HVA22-like protein K
FxaC_4g25970	77	79	67	11	13	18	46	47	55	53	37	31	244	216	237	255	179	194	273	348	337	200	265	277	HAM4
FxaC_4g26020	2514	2763	2542	6923	6558	7055	8403	6200	8572	7531	7738	7892	16	22	17	48	29	62	14	16	10	24	28	40
FxaC_4g26030	206	229	241	47	54	61	67	52	92	142	135	124	228	153	187	316	260	278	191	237	228	194	259	267
FxaC_4g26070	65	82	63	14	23	19	37	32	35	53	53	55	59	50	52	72	67	73	39	75	61	46	77	59	IDD1	INDETERMINATE DOMAIN 1
FxaC_4g26080	180	237	179	91	108	99	64	50	66	111	118	98	185	138	174	402	274	315	204	300	229	260	322	313
FxaC_4g26090	0	0	0	0	0	1	1	0	0	0	0	0	0	0	0	0	0	0	0	0	0	0	0	1	TPPD	trehalose-6-phosphate phosphatase D
FxaC_4g26100	123	163	162	149	155	131	84	57	78	86	90	105	90	101	90	162	107	115	19	100	30	135	176	188	ATU2AF65A
FxaC_4g26110	35	22	38	0	1	0	0	1	1	7	4	0	20	33	22	84	59	60	88	91	120	94	141	134
FxaC_4g26120	4	3	1	0	0	0	1	0	3	0	0	0	14	10	15	5	2	1	0	0	0	0	1	0	OFP7	ovate family protein 7
FxaC_4g26130	0	3	3	0	0	0	0	0	0	0	0	0	1	0	0	0	0	0	0	0	0	0	0	0	PMT6	polyol/monosaccharide transporter 6
FxaC_4g26170	58	61	65	48	14	42	18	13	24	31	28	50	52	63	79	185	146	202	46	280	42	171	213	242
FxaC_4g26180	17	26	27	12	12	19	4	6	5	4	14	10	23	29	35	129	73	112	32	173	27	108	161	145
FxaC_4g26200	2	4	5	71	57	73	211	141	174	264	265	224	0	0	0	0	1	1	2	8	2	4	21	11
FxaC_4g26210	69	69	69	43	34	39	28	18	26	27	26	25	139	128	108	268	228	235	120	181	198	114	173	167
FxaC_4g26211	24	49	44	43	45	71	33	30	45	28	29	50	26	30	18	78	63	72	60	83	80	51	84	87	PBRP	plant-specific TFIIB-related protein
FxaC_4g26212	328	383	370	150	149	183	313	233	298	287	314	258	375	352	329	1016	632	755	403	677	530	338	487	546
FxaC_4g26220	73	99	90	0	1	0	0	2	1	1	1	0	152	126	130	64	59	65	6	3	4	0	0	0
FxaC_4g26230	1	1	0	0	0	0	0	0	0	0	0	0	0	2	1	3	0	0	0	0	0	1	1	1
FxaC_4g26240	0	1	0	12	4	5	0	0	1	1	1	0	0	0	0	0	0	0	0	0	0	0	0	0
FxaC_4g26250	0	0	0	0	0	1	0	0	0	0	0	0	0	0	0	0	0	0	0	0	0	0	0	0
FxaC_4g26260	165	150	162	28	18	36	33	24	37	46	66	33	196	182	173	259	199	234	139	196	129	200	256	243
FxaC_4g26270	3	0	0	0	0	0	0	0	0	0	0	0	0	0	0	0	0	0	0	0	0	0	1	0	PERK4	proline-rich extensin-like receptor kinase 4
FxaC_4g26280	615	666	656	442	386	466	240	189	254	299	336	387	413	365	402	693	521	568	276	496	367	450	632	608	U1SNRNP
FxaC_4g26290	618	681	691	0	2	3	6	1	0	2	2	0	21	21	13	0	0	0	0	0	0	0	0	0
FxaC_4g26300	92	77	76	15	12	13	0	0	2	3	1	0	60	67	64	62	58	54	21	28	21	8	7	7	SOM4
FxaC_4g26310	2	2	2	0	0	0	0	0	0	0	0	0	5	5	1	7	1	2	1	0	0	0	0	0	SNP2	SUPPRESSOR OF NPH4 2
FxaC_4g26320	80	92	105	11	25	26	27	25	18	38	48	35	93	88	106	302	169	253	197	234	214	200	255	313	SDH1-1	succinate dehydrogenase 1-1
FxaC_4g26330	277	295	284	42	78	90	169	147	199	143	110	93	307	219	324	1088	778	900	425	702	572	381	637	590
FxaC_4g26340	0	0	0	0	0	0	0	0	0	0	0	0	0	0	0	0	0	0	0	0	0	0	0	0
FxaC_4g26350	32	18	12	614	613	655	900	692	750	592	625	619	120	80	80	134	137	95	49	78	51	40	61	67
FxaC_4g26351	279	316	282	634	642	641	144	142	156	166	187	267	227	194	221	317	256	281	37	204	47	245	287	318
FxaC_4g26400	254	341	309	252	198	223	120	59	91	113	119	146	238	250	308	540	355	499	59	273	83	166	210	229
FxaC_4g26401	521	581	515	446	318	381	122	103	157	203	202	212	450	443	534	888	596	858	72	465	97	257	371	380
FxaC_4g26460	325	343	354	19	12	10	23	18	18	17	21	20	435	353	339	78	52	69	26	28	33	91	101	100
FxaC_4g26470	83	91	106	235	283	259	85	93	95	64	78	81	132	101	112	131	113	137	68	119	79	92	138	156
FxaC_4g26480	200	218	184	89	101	92	77	41	104	83	97	104	242	242	225	417	259	297	193	267	224	227	333	278	EMB2754	EMBRYO DEFECTIVE 2754
FxaC_4g26490	14	20	31	0	5	3	5	5	6	10	12	10	44	28	27	38	22	33	19	22	30	47	54	60
FxaC_4g26500	9	13	8	2	4	6	1	1	2	10	4	4	11	5	9	10	11	15	3	6	0	10	15	16
FxaC_4g26520	0	1	0	3	0	1	2	0	2	2	3	2	0	0	0	0	2	0	0	0	0	0	0	1	RSM2	RADIALIS-LIKE SANT/MYB 2
FxaC_4g26530	9	14	15	4	0	4	2	1	3	1	0	0	10	10	9	20	8	8	0	4	4	5	7	5
FxaC_4g26540	48	65	53	4	3	2	2	1	1	19	29	22	27	50	33	114	82	126	65	76	59	62	87	92
FxaC_4g26550	4	0	0	0	0	0	3	0	1	9	2	7	9	11	9	0	1	3	0	0	0	0	0	0	MNP	MONOPOLE
FxaC_4g26570	0	0	0	0	0	0	0	0	0	0	0	0	0	0	0	0	0	0	0	0	0	0	0	0
FxaC_4g26580	0	0	0	0	0	0	0	0	0	0	0	0	0	0	0	0	0	0	0	0	0	0	0	0
FxaC_4g26590	0	0	0	0	0	0	0	0	0	0	0	0	0	0	0	0	0	0	0	0	0	0	0	0	ZHD6	ZINC FINGER HOMEODOMAIN 6
FxaC_4g26600	0	0	0	0	0	0	0	0	0	0	0	0	0	0	0	0	0	0	0	0	0	0	0	0
FxaC_4g26610	51	37	41	22	14	13	8	8	5	8	8	17	19	21	23	26	9	21	1	9	5	10	12	11	RUG2	RCC1/UVR8/GEF-like 2
FxaC_4g26620	92	108	104	41	27	47	1	3	2	3	2	6	124	117	112	115	114	109	37	74	46	106	129	114
FxaC_4g26630	5	1	2	0	0	2	0	0	0	0	0	4	0	1	0	0	0	1	0	1	0	0	1	0	SYP112	syntaxin of plants 112
FxaC_4g26640	65	65	54	17	27	31	19	14	19	12	18	26	45	53	48	99	58	79	19	40	38	31	37	36
FxaC_4g26650	50	58	50	2	0	2	1	1	4	0	5	7	86	65	54	166	124	109	46	89	78	8	8	9
FxaC_4g26660	2	3	1	0	0	2	0	0	0	0	0	0	2	9	11	6	3	6	4	6	6	4	5	4	RFC3	replication factor C 3
FxaC_4g26670	97	108	123	53	61	64	57	45	66	54	79	63	112	114	95	212	177	145	93	148	123	102	147	143	RER1B	endoplasmatic reticulum retrieval protein 1B
FxaC_4g26680	500	602	500	187	190	186	137	124	137	255	286	249	1524	1179	1228	2612	2057	2127	1600	1895	1713	2563	3404	3230	PPa4	pyrophosphorylase 4
FxaC_4g26690	0	0	0	0	0	1	0	0	0	0	0	0	0	0	0	0	0	0	0	0	0	0	0	0
FxaC_4g26700	0	0	0	0	0	0	0	0	0	0	0	0	0	0	0	0	0	0	0	0	0	0	0	0
FxaC_4g26710	32	30	33	11	21	26	8	12	19	13	18	3	24	27	34	70	50	70	27	27	30	24	60	54	GAMMA CA1	gamma carbonic anhydrase 1
FxaC_4g26720	0	0	0	0	0	0	0	0	0	0	0	0	0	0	0	0	0	0	0	0	0	0	0	0
FxaC_4g26730	82	64	69	4	6	9	14	3	5	23	23	23	47	56	67	111	74	98	29	35	22	37	28	35
FxaC_4g26740	252	271	291	51	56	65	48	44	70	164	195	164	136	141	127	532	353	414	567	584	649	751	1076	1032
FxaC_4g26750	0	0	0	0	0	0	0	0	0	0	0	0	0	0	0	0	0	0	0	0	0	0	0	0
FxaC_4g26760	34	31	36	21	2	10	1	3	0	15	3	13	39	37	33	44	28	32	7	13	16	11	17	9
FxaC_4g26770	5	0	0	0	0	7	1	0	3	2	0	0	0	0	0	0	0	0	0	0	0	0	0	0
FxaC_4g26771	2	0	1	0	2	0	0	0	1	0	0	0	0	0	0	0	1	0	0	0	0	0	0	0	LPPepsilon1	lipid phosphate phosphatase epsilon 1
FxaC_4g26780	7	2	4	6	14	12	4	2	12	15	18	10	111	142	96	55	51	31	19	30	23	9	10	4
FxaC_4g26790	0	0	0	0	0	0	0	0	0	0	0	0	0	0	0	0	0	0	0	0	0	0	0	0
FxaC_4g26800	3	6	4	0	0	0	0	0	0	0	0	0	9	17	10	5	6	6	1	3	2	2	3	1
FxaC_4g26810	11	16	11	11	4	8	5	5	4	1	5	0	4	5	2	2	1	1	0	0	0	1	6	2
FxaC_4g26820	528	548	532	80	127	125	76	45	62	63	80	77	666	627	615	1184	836	955	467	598	539	362	445	443
FxaC_4g26830	3	4	6	0	0	0	0	0	0	0	1	0	0	0	0	0	0	0	0	1	0	0	0	0	CYP722A1	cytochrome P450, family 722, subfamily A, polypeptide 1
FxaC_4g26840	6	4	5	0	0	3	1	0	0	0	2	2	3	1	4	3	1	1	0	1	3	0	0	2
FxaC_4g26850	11	5	5	0	1	2	0	0	1	0	1	0	35	43	39	58	53	66	38	29	35	29	48	40	BCS1	cytochrome BC1 synthesis
FxaC_4g26860	0	0	0	0	0	0	0	0	0	0	0	0	0	0	0	0	0	0	0	0	0	1	0	1
FxaC_4g26870	0	0	0	0	0	0	0	0	0	2	0	1	0	0	0	10	8	8	52	68	73	117	173	180
FxaC_4g26880	0	0	0	0	1	1	0	0	0	0	2	0	1	3	2	1	1	2	0	0	0	0	0	0
FxaC_4g26890	29	50	47	27	40	30	52	27	21	83	86	86	176	158	167	58	39	49	13	17	15	5	8	7
FxaC_4g26900	43	29	37	12	16	9	7	2	9	18	22	10	48	59	55	114	73	114	25	81	36	26	42	33
FxaC_4g26920	275	301	304	37	19	24	22	12	39	43	39	34	393	341	312	590	407	439	305	361	378	211	299	294	PLP3b	phosducin-like protein 3 homolog
FxaC_4g26930	2	2	1	0	3	6	0	0	1	6	0	0	5	2	0	2	0	0	0	2	0	0	1	1	SFH3	SEC14-like 3
FxaC_4g26940	146	134	114	63	57	73	68	52	47	49	54	30	231	192	145	207	151	176	161	173	172	136	164	167	MPK7	MAP kinase 7
FxaC_4g26950	23	33	20	143	138	149	33	34	46	42	39	33	105	121	106	8	4	5	3	3	0	1	0	3	bZIP44	basic leucine-zipper 44
FxaC_4g26960	7	8	1	0	2	1	8	2	6	4	2	8	7	3	4	6	3	8	3	4	1	2	7	4
FxaC_4g26970	0	1	4	0	0	0	0	0	0	1	0	0	3	1	4	2	3	0	0	0	0	0	2	2
FxaC_4g26980	51	79	46	8	12	11	8	6	9	8	2	5	106	88	78	208	159	162	120	157	133	122	169	174
FxaC_4g26990	12	13	14	4	5	5	0	2	5	1	5	8	16	12	23	20	26	23	15	11	20	9	30	21	FOLT1	folate transporter 1
FxaC_4g27000	28	36	22	17	8	7	10	3	4	17	2	14	14	14	11	19	17	25	2	11	3	9	10	12
FxaC_4g27001	70	71	51	17	9	10	20	25	23	19	22	14	29	19	14	31	24	55	14	32	25	32	79	62
FxaC_4g27020	0	0	0	0	2	0	0	0	0	0	0	0	0	0	0	0	0	0	0	0	0	0	0	0
FxaC_4g27021	3	2	1	8	16	16	0	0	1	1	1	6	1	0	0	1	0	1	0	0	0	5	3	6
FxaC_4g27060	124	96	104	77	81	89	85	53	54	61	60	39	134	84	101	216	173	193	196	257	207	136	231	255
FxaC_4g27070	0	0	0	0	0	0	0	0	0	0	0	0	0	0	0	0	0	0	0	0	0	0	0	0
FxaC_4g27080	0	0	0	0	0	0	0	0	0	0	0	0	0	0	0	0	0	0	0	0	0	0	0	0
FxaC_4g27090	0	0	0	0	0	0	0	0	0	0	0	0	0	0	0	0	0	0	0	0	0	0	0	0
FxaC_4g27100	0	0	0	0	0	0	0	0	0	0	0	0	0	0	0	0	0	0	0	0	0	0	0	0
FxaC_4g27110	38	19	34	0	5	7	4	1	3	0	4	2	300	219	229	439	307	323	147	230	182	77	126	100	SHI	SHORT INTERNODES
FxaC_4g27120	267	363	338	144	157	177	116	94	111	153	177	208	458	465	437	825	635	718	490	664	595	574	874	813
FxaC_4g27130	6	11	8	0	7	3	2	1	2	2	6	2	3	0	1	2	1	4	1	4	2	0	2	1	MORC1	Microchidia 1
FxaC_4g27140	115	124	116	13	41	29	5	2	6	14	10	18	133	135	86	266	180	217	120	161	145	102	92	128
FxaC_4g27160	1534	1789	1588	334	284	299	64	47	59	103	122	80	121	97	98	108	84	79	99	108	127	265	380	396	TRX1	thioredoxin H-type 1
FxaC_4g27170	267	272	269	1704	1666	1983	1107	817	1114	655	660	772	957	948	978	523	330	406	134	183	142	43	51	61	BGAL3	beta-galactosidase 3
FxaC_4g27180	2	0	3	0	0	1	0	0	0	0	0	0	1	0	3	4	1	2	0	1	1	0	1	0	DIM1B	adenosine dimethyl transferase 1B
FxaC_4g27190	54	80	67	33	14	21	25	14	22	30	10	25	16	13	12	18	7	19	5	3	6	9	4	5	ROT3	ROTUNDIFOLIA 3
FxaC_4g27200	63	51	62	14	16	20	51	35	33	40	40	50	63	63	50	109	107	86	70	81	66	68	103	107
FxaC_4g27220	101	102	103	52	50	60	27	36	37	45	70	48	85	84	72	162	101	119	74	94	76	102	125	129	D2HGDH	D-2-hydroxyglutarate dehydrogenase
FxaC_4g27230	185	238	218	209	135	174	177	154	195	272	259	253	291	276	257	248	224	216	132	184	146	233	334	307	UBC18	ubiquitin-conjugating enzyme 18
FxaC_4g27240	3	3	7	0	0	0	2	0	1	1	0	4	2	1	1	3	3	2	2	5	3	3	3	6	ProT3	proline transporter 3
FxaC_4g27290	0	2	0	0	0	0	0	0	0	0	0	0	1	0	0	1	0	2	1	0	0	0	0	0
FxaC_4g27280	280	374	300	33	55	42	16	8	12	9	15	12	366	344	321	168	131	129	43	68	38	14	30	20	ALDH3F1	aldehyde dehydrogenase 3F1
FxaC_4g27300	45	21	24	11	8	4	7	6	2	4	8	2	13	9	8	2	0	0	0	1	1	0	0	1	ATAP3
FxaC_4g27310	0	0	0	0	0	0	0	0	0	0	0	0	0	0	0	0	0	0	0	0	0	0	0	0
FxaC_4g27320	112	81	68	31	42	43	46	37	43	57	45	50	66	44	60	129	74	106	39	102	40	54	78	73	emb1967	embryo defective 1967
FxaC_4g27330	35	50	32	5	6	3	4	1	2	3	2	2	28	18	36	36	18	22	9	8	5	0	8	5
FxaC_4g27340	4	6	1	0	0	0	0	0	0	0	0	0	0	2	0	1	1	1	4	0	0	0	0	0	GSO2	GASSHO 2
FxaC_4g27350	0	0	0	0	0	0	0	0	0	0	0	0	0	0	0	0	0	0	0	0	0	0	0	0
FxaC_4g27360	455	487	413	75	100	93	52	47	56	46	43	52	231	203	191	54	36	50	20	17	17	4	10	13	GATA5	GATA transcription factor 5
FxaC_4g27390	251	335	290	102	96	85	93	99	82	22	31	21	3	6	7	9	10	10	1	0	2	0	0	1	FAH1	ferulic acid 5-hydroxylase 1
FxaC_4g27400	81	132	113	86	79	77	45	45	53	56	46	54	77	60	65	145	97	112	67	115	79	61	135	99
FxaC_4g27410	234	304	267	90	75	103	44	48	52	56	55	42	287	256	241	396	322	336	211	256	220	200	251	227
FxaC_4g27420	87	107	98	134	99	125	184	142	193	268	269	294	60	58	45	127	79	111	54	116	81	104	151	160
FxaC_4g27430	167	199	177	113	143	120	166	125	167	264	230	264	176	165	192	314	204	322	104	232	139	195	317	259
FxaC_4g27440	281	291	296	468	458	579	423	311	363	379	330	345	251	192	222	509	423	416	290	469	303	327	504	525
FxaC_4g27441	130	118	112	49	28	33	28	31	14	52	42	35	101	92	101	191	140	147	80	140	86	115	195	175
FxaC_4g27450	0	0	0	0	0	0	0	0	0	0	0	0	0	0	0	0	0	0	0	0	0	0	0	0
FxaC_4g27460	0	0	0	1	0	0	1	0	0	0	0	0	0	0	0	0	0	0	0	0	0	0	0	0
FxaC_4g27470	0	0	0	0	0	0	0	0	0	0	0	0	0	0	0	0	0	0	0	0	0	0	0	0
FxaC_4g27480	2	3	0	0	0	0	0	0	0	2	0	2	0	0	0	4	0	1	0	1	0	4	3	3
FxaC_4g27500	0	0	0	0	7	1	0	0	1	3	5	0	0	2	0	2	0	1	0	0	0	2	2	2
FxaC_4g27510	226	184	200	243	172	198	153	86	133	166	157	135	225	227	224	367	241	312	184	282	229	272	401	433
FxaC_4g27520	56	52	36	7	5	13	15	1	10	9	11	10	117	112	131	59	36	46	17	11	19	2	7	3	BBX19	B-box domain protein 19
FxaC_4g27540	0	1	0	0	0	0	0	0	0	0	0	0	0	0	0	1	0	0	0	0	0	0	0	0
FxaC_4g27550	7403	8204	7074	89	76	70	41	27	21	69	80	42	699	605	539	68	79	65	7	10	10	5	9	8	GLYI4	glyoxylase I 4
FxaC_4g27560	18	36	19	0	0	1	0	0	2	2	0	2	1	0	1	0	0	0	0	0	0	0	3	0
FxaC_4g27580	762	875	870	10	9	8	2	4	3	7	7	4	79	86	100	8	5	12	3	2	3	2	0	1
FxaC_4g27590	651	763	632	66	72	76	31	51	48	93	80	95	2193	1800	1710	3049	2575	2454	2001	2347	2337	1332	1912	1841	AVA-P4	vacuolar H+-pumping ATPase 16 kDa proteolipid subunit 4
FxaC_4g27600	0	0	0	0	0	0	0	0	0	0	0	0	0	0	0	0	0	0	0	0	0	0	0	1
FxaC_4g27610	3	7	1	0	3	0	1	1	0	2	1	0	13	7	5	1	2	0	0	0	1	0	0	0	VND1	vascular related NAC-domain protein 1
FxaC_4g27620	407	449	410	4321	4132	4301	7083	5827	6916	2762	2905	2889	1287	885	860	1334	1077	1037	539	570	519	376	556	512	HIS1-3	histone H1-3
FxaC_4g27630	124	110	133	46	42	62	86	42	95	161	166	195	89	129	106	337	242	298	103	211	156	260	353	386
FxaC_4g27640	35	43	32	24	18	24	14	6	9	10	11	9	80	69	42	82	64	53	46	46	39	21	27	22
FxaC_4g27650	41	77	65	0	4	5	7	11	3	12	9	9	235	186	173	220	177	204	120	142	173	81	88	127	MUR_1	MURUS 1
FxaC_4g27660	89	122	90	42	28	25	21	16	24	56	50	32	107	72	79	104	71	83	61	75	46	80	105	100
FxaC_4g27670	0	0	0	4	3	3	0	1	1	0	2	5	0	0	0	5	3	0	1	2	2	1	1	0	SAUR50	SMALL AUXIN UPREGULATED RNA 50
FxaC_4g27700	79	63	92	36	30	31	23	31	31	45	49	43	92	79	81	103	79	87	49	69	51	42	72	79	YAF9a	homolog of yeast YAF9 a
FxaC_4g27710	278	290	256	112	110	90	63	59	47	57	61	55	272	229	214	502	372	401	272	390	308	280	369	392
FxaC_4g27720	6	7	5	0	0	0	0	0	2	0	1	0	0	1	0	0	0	2	0	0	0	0	0	1	GH9B5	glycosyl hydrolase 9B5
FxaC_4g27730	118	102	124	58	51	94	63	35	45	75	76	70	163	167	140	251	194	243	120	210	145	178	246	225
FxaC_4g27740	19	13	22	0	1	0	1	2	0	2	2	3	81	39	64	25	15	25	3	4	2	3	1	0
FxaC_4g27750	164	186	168	117	131	124	92	46	92	111	120	97	246	240	208	509	363	441	316	362	344	230	371	362
FxaC_4g27760	35	26	31	23	14	26	15	16	17	22	32	27	12	7	14	14	25	14	7	12	11	4	15	20
FxaC_4g27770	0	0	0	0	0	0	0	0	0	0	0	0	0	0	0	0	0	0	0	0	0	0	0	0
FxaC_4g27780	13	11	13	0	0	0	0	0	0	0	0	0	21	18	16	1	0	4	0	0	0	0	0	0
FxaC_4g27790	223	256	229	118	99	95	106	69	108	295	246	291	118	132	179	390	259	399	98	269	145	312	461	466
FxaC_4g27800	357	351	323	33	63	44	13	5	18	13	20	17	139	108	102	139	123	117	187	279	218	195	257	237
FxaC_4g27810	0	0	0	0	0	0	0	0	0	0	0	0	0	0	0	0	0	0	0	0	0	0	0	0	GASA1	GAST1 protein homolog 1
[truncated: 106,448 more rows]

## Sheet: TPM data
Geneid	Green_achene	White_achene	Turning_achene	Red_achene	Green_receptacle	White_receptacle	Turning_receptacle	Red_receptacle	Symbol (homologous to arabidopsis)	Description (homologous to arabidopsis)
FxaC_4g00010	0	0	0	0	0	0	0	0	ACA4	autoinhibited Ca(2+)-ATPase, isoform 4
FxaC_4g00020	10.5792	6.41049	3.07807	2.81894	5.26963	2.35402	2.19412	3.0284
FxaC_4g00030	1121.99	2309.98	1797.72	1802.97	3028.83	5371.85	3103.4	2616.07
FxaC_4g00040	46.3072	830.876	574.184	461.841	38.7187	121.919	143.325	373.323
FxaC_4g00050	0.79649	1.7834	0.527263	2.4922	2.99933	8.21096	19.8409	19.8115
FxaC_4g00110	11.9532	17.951	20.107	22.492	9.09411	17.8091	17.5235	15.6555	ACHT4	atypical CYS HIS rich thioredoxin 4
FxaC_4g00051	0	0	0	0	0	0	0	0	TPP2	tripeptidyl peptidase ii
FxaC_4g00111	0.0524648	0	0.0160323	0	0.0720219	6.29324	2.4068	1.31113
FxaC_4g00112	0.0604002	0	0	0.0497723	0	0.0892896	0.108829	0.0914127
FxaC_4g00200	223.142	44.3272	39.8867	46.0384	258.67	286.656	255.413	259.716	ZBF3	Z-box Binding Factor 3
FxaC_4g00220	0	0	0	0	0	0	0	0	MUG3	MUSTANG 3
FxaC_4g00230	0.439364	0.0902261	0.0922116	0	0.0346151	0	0.0689712	0	ATARLA1A	ADP-ribosylation factor-like A1A
FxaC_4g00240	1.32837	0.490103	0.143615	0.778616	0.616133	0.500863	0.226937	0.295362
FxaC_4g00250	0	0	0	0	0	0	0	0
FxaC_4g00260	0	0	0	0	0	0	0	0
FxaC_4g00280	3.24921	0.520055	0.355205	0.116397	0.591441	0.136765	0.266662	0.131156	MYB20	myb domain protein 20
FxaC_4g00300	3.12029	1.35726	2.32409	3.82736	1.10448	1.82922	1.67896	3.95466	SPP	stromal processing peptidase
FxaC_4g00310	2.32506	2.22669	1.09429	1.57012	0.863337	1.23607	0.455614	1.18203
FxaC_4g00320	30.8606	5.53314	2.52122	5.79886	14.2454	18.3909	16.6188	21.5891
FxaC_4g00330	0	0	0	0	0	0	0	0
FxaC_4g00350	0	0	0	0	0	0	0	0
FxaC_4g00360	0	0	0	0	0	0	0	0
FxaC_4g00370	0	0	0	0	0	0	0	0
FxaC_4g00380	0	0	0	0	0	0	0	0
FxaC_4g00410	1.94037	0.625179	0.0406582	0.248672	2.59878	1.18743	0.769001	2.99214	GAD1	GLUTAMATE DECARBOXYLASE 1
FxaC_4g00440	32.4303	0.0353964	0	0	0.411803	0	0	0
FxaC_4g00411	0.312162	0	0.06612	0	0	0	0	0
FxaC_4g00480	4.51376	2.7408	1.44102	2.07513	4.48104	4.73896	4.30539	4.34979
FxaC_4g00412	0	0	0	0	0	0	0	0
FxaC_4g00510	0	0	0	0	0	0	0	0
FxaC_4g00520	0.0274925	0.0667886	0.0843596	0	0	0	0	0
FxaC_4g00530	46.1696	13.5212	3.61252	7.59531	36.5867	43.574	45.2124	49.5456	EMB1080	embryo defective 1080
FxaC_4g00570	6.99398	0.19762	0.012436	0.0489905	2.85293	2.3714	0.620053	0.152203
FxaC_4g00590	3.32268	0.276828	0.183337	0.55438	2.66817	3.0194	2.14393	3.25752	NUFIP	nuclear FMRP-interacting protein
FxaC_4g00600	0	0	0	0	0	0	0	0
FxaC_4g00620	3.2588	1.38471	0.49612	0.758161	0.829271	1.46523	0.967415	1.47729	emb2738	embryo defective 2738
FxaC_4g00630	0.427984	0.168912	0.0333906	0.0985099	0.0980936	0.0993825	0.0263815	0.217921	emb2738	embryo defective 2738
FxaC_4g00640	0.517105	0	0.363659	0.252555	0	0	0	0.0432021
FxaC_4g00650	0	0	0.0332245	0	0.0526976	0.0617325	0	0.0229883	VIP3	vernalization independence 3
FxaC_4g00700	0.108213	0.0432861	0	0	0	0	0	0.0752237	UNE13	UNFERTILIZED EMBRYO SAC 13
FxaC_4g00710	1.98607	0.306454	0.148081	0.22739	0.317497	4.79632	1.09156	2.5597	VIP3	vernalization independence 3
FxaC_4g00720	0.436953	0	0.285381	0.12648	0	0	0	0.270493
FxaC_4g00730	0	0	0	0	0	0	0	0
FxaC_4g00740	0	0	0	0	0	0	0	0	STIPL1	SPLICEOSOMAL TIMEKEEPER LOCUS1
FxaC_4g00750	0	0.1137	0	0	0	0	0	0
FxaC_4g00760	0	0.160519	0	0	0	0.0574414	0	0
FxaC_4g00770	115.889	23.6416	15.4977	26.1446	68.0908	72.4114	79.28	83.3253	cICDH	cytosolic NADP+-dependent isocitrate dehydrogenase
FxaC_4g00780	9.87599	8.44046	2.85633	3.53003	2.6562	3.63897	0.984148	3.38443
FxaC_4g00790	22.9946	7.78319	5.36168	7.4644	27.4807	38.4336	36.5522	39.3474	CDKA;1
FxaC_4g00800	3.59804	2.03178	1.58547	2.44828	1.94312	2.08824	1.36483	2.42182	RECA1	homolog of bacterial RecA
FxaC_4g00810	0.243361	0.182327	0.256558	0.208035	0.491739	0.569167	0.50138	0.313236	EXPA13	expansin A13
FxaC_4g00820	0.452687	0	0.17175	0.02665	0	0.0938468	0.0675856	0.28029
FxaC_4g00830	95.3086	110.645	72.2763	86.5805	74.2977	93.7268	90.4093	114.95	UGP2	UDP-glucose pyrophosphorylase 2
FxaC_4g00840	3.51453	2.97122	1.53756	2.50902	1.84188	2.82001	0.703582	3.96235	KEA2	K+ efflux antiporter 2
FxaC_4g00850	0	0.0389575	0.0834765	0.0819487	0	0.091775	0	0.0561628
FxaC_4g00870	2.35224	0	1.01184	0.59651	1.56271	1.1039	1.14337	3.19767
FxaC_4g00880	4.46453	6.74965	7.31201	8.92875	3.37634	2.87629	2.61857	1.93269
FxaC_4g00890	0.825049	0.389765	0.674331	0.754081	1.14808	1.33636	1.67183	1.33284	EXPA13	expansin A13
FxaC_4g00900	0.140851	0.258198	0	0.123696	0.0425779	0.0466034	0.107912	0
FxaC_4g00910	0	0	0	0	0	0	0	0
FxaC_4g00930	3.15158	0.196373	0.297703	0.802103	3.33541	5.13159	2.35877	3.96397	ATARF8
FxaC_4g00940	0.225879	0.197526	0.343059	0.247483	0	0.0932949	0.0396714	0.137048
FxaC_4g00950	0	0	0	0.07995	0.0688297	0	0	0
FxaC_4g00960	0	0.0354874	0.0228614	0.0169616	0	0	0	0.0118783
FxaC_4g00970	0	0	0	0	0	0	0	0	RHS1	ROOT HAIR SPECIFIC 1
FxaC_4g00980	0	0	0	0	0	0	0	0
FxaC_4g00990	0	0	0	0	0	0	0	0
FxaC_4g01000	0.473303	0.222882	0.0733859	0	0.459856	0.415699	0.153713	0.124837	PQL3	PsbQ-like 3
FxaC_4g01050	0	0	0	0	0.0458865	0	0	0
FxaC_4g01060	0	0	0	0	0	0	0	0
FxaC_4g01070	10.0215	2.5728	2.74893	5.03703	7.71563	10.8571	8.9463	10.6733
FxaC_4g01090	0.10104	0.0552256	0.0305046	0.0994808	0.0896335	0.0939024	0.0293823	0.0479836
FxaC_4g01110	0.344047	0.102446	0.11314	0.180096	0.283745	0.179843	0.0809734	0.0660501
FxaC_4g01120	0	0	0	0.0546325	0	0.142304	0	0	TFIIIA	transcription factor IIIA
FxaC_4g01130	1.64164	0	0.0347497	0	0.936211	0.283305	0.116185	0.0761225	TFIIIA	transcription factor IIIA
FxaC_4g01140	103.736	64.1732	22.8855	34.9645	161.469	294.778	113.73	45.9137
FxaC_4g01220	0.112106	0	0.160067	1.04109	0	0	54.014	57.7865	GSTF11	glutathione S-transferase F11
FxaC_4g01240	0.14384	0	0	0	0	0	0	0	AtAAE11
FxaC_4g01250	4.20505	0.0464583	0.0386273	0.0456002	4.0827	1.2964	0.279646	0.0238443	AtAAE11
FxaC_4g01260	5.56257	0.628082	0.270532	0.531566	0.618601	0.836308	0.634882	0.946646	PAO4	polyamine oxidase 4
FxaC_4g01261	0.529387	0.0755681	0.0546707	0.0614236	0.0698147	0.120976	0.111588	0.271297	SDG40	SET domain group 40
FxaC_4g01280	10.2856	3.57486	2.68088	4.01496	5.10119	4.66777	3.39345	2.973	SUS5	sucrose synthase 5
FxaC_4g01281	0.75456	0.03279	0.0546353	0.0467166	0.17878	0.0963667	0.0252767	0.0881646	SUS6	sucrose synthase 6
FxaC_4g01300	13.6616	0	0	0	0.38221	0	0.269596	0.323766
FxaC_4g01310	1.03077	0.0561549	0.258932	0.473491	0.388491	0.311973	0.309463	0.386735
FxaC_4g01320	1.72685	0	0.0201548	0.244062	5.55154	11.7815	16.3846	10.8106
FxaC_4g01340	0.751578	0.191387	0.0161048	0.0792156	0.524022	0.0553467	0.0842493	0.0111431
FxaC_4g01400	0	0	0	0	0	0	0	0
FxaC_4g01410	0	0	0	0	0	0	0	0
FxaC_4g01420	0	0	0	0	0	0	0	0
FxaC_4g01430	0	0	0	0	0	0	0	0
FxaC_4g01450	0	0	0	0	0	0	0	0
FxaC_4g01460	0	0	0	0	0	0	0	0
FxaC_4g01470	0	0	0	0	0	0	0	0
FxaC_4g01480	0.299194	0.0991631	0	0	1.21921	0.351864	0	0.0886715	NAC028	NAC domain containing protein 28
FxaC_4g01490	1.29202	0.254745	0.557393	0.383624	1.73541	3.06689	3.74105	3.10559
FxaC_4g01500	0.780646	0.499063	0.172713	0.150266	0.296202	0.477762	0.551336	0.540439
FxaC_4g01520	0	0.0510917	0	0.0540823	0	0	0	0
FxaC_4g01481	37.1758	20.5648	17.8825	17.0867	68.535	81.1552	92.6933	80.9269
FxaC_4g01540	1.121	3.06479	1.49211	0.437822	0.243114	0.302535	0	0.616359
FxaC_4g01560	3.49779	2.94368	1.10676	2.45247	2.00567	4.15197	1.87695	3.88933
FxaC_4g01590	0.0179524	0.0430866	0.040982	0	0.0103992	0.008604	0	0.0106467
FxaC_4g01620	0.0702185	0	0	0	0	0	0.0172993	0
FxaC_4g01630	0.0669117	0	0	0.0190026	0	0.1141	0.0308449	0.0708374
FxaC_4g01640	0.266585	0.0431394	0	0.0205407	0.239285	0.332821	0.116252	0.138703
FxaC_4g01650	3.82213	0.55199	0.221362	0.564814	2.69278	2.92692	1.26306	0.367984
FxaC_4g01670	24.2111	1.8145	0.783141	0.208458	64.1323	23.6015	2.79677	0.195986
FxaC_4g01680	0.13564	0	0	0.0377031	0.0818435	0.0274519	0.164925	0.0520782	URM11	ubiquitin-related modifier 11
FxaC_4g01710	0	0	0	0	0	0	0	0
FxaC_4g01720	4.19885	1.88356	1.37696	2.00396	1.91877	2.48925	1.79678	1.88823
FxaC_4g01740	1.44426	0.43578	0.287974	0.618897	0.476066	0.773474	0.50239	0.609859	HCC1	homologue of the copper chaperone SCO1
FxaC_4g01750	3.31299	0.466469	0.753425	0.31273	6.58131	4.38868	2.19716	1.1772
FxaC_4g01760	1.61636	0.656007	0.314515	0.806115	0.630722	0.870012	0.284942	0.42376
FxaC_4g01770	1.61417	0.233965	0.278402	0.497655	0.0939306	0.0425179	0	0.0141736	WRKY23	WRKY DNA-binding protein 23
FxaC_4g01780	0	0	0	0	0	0	0	0	SPP	stromal processing peptidase
FxaC_4g01800	0.854073	1.02949	0.4631	0.272071	0.43229	0.37872	0.129253	0.300202	MAIN	MAINTENANCE OF MERISTEMS
FxaC_4g01810	0.567311	0.150242	0.215753	0.149189	0.092339	0.0394277	0.0727577	0.26951	NCBP	novel cap-binding protein
FxaC_4g01820	0	0	0	0	0	0	0	0
FxaC_4g01830	6.75745	2.34801	1.47541	2.36508	7.82109	9.71877	10.4437	11.8637	ATAPRL5	APR-like 5
FxaC_4g01840	3.54135	8.37097	4.84953	2.73301	2.80289	4.2731	3.80083	2.34013
FxaC_4g01850	160.029	746.865	429.664	566.231	810.511	1061.01	382.499	288.054
FxaC_4g01890	0	0	0	0	0.0678988	0	0	0	APK3	adenosine-5'-phosphosulfate (APS) kinase 3
FxaC_4g01920	0.326674	0.113021	0.157995	0.159373	2.66897	1.63358	0.478374	0.103617	GDH1	glutamate dehydrogenase 1
FxaC_4g01930	0	0	0	0	0	0	0	0
FxaC_4g01940	2.26327	1.63111	0.743664	0.935185	2.65959	3.8136	2.30045	2.57097
FxaC_4g01970	0	0	0	0	0	0	0	0
FxaC_4g01980	0	0	0	0	0	0	0	0
FxaC_4g01990	1.04583	0.397759	0.306138	0.479578	0.65791	0.948999	0.969053	1.25756
FxaC_4g02010	0.13263	0.0381846	0.0776525	0.210157	0	0	0	0.0130611
FxaC_4g02030	8.35283	1.88552	1.57538	2.61961	3.9071	4.71212	3.6946	4.64105	TFIID-1	TRANSCRIPTION FACTOR IID-1
FxaC_4g02040	1.43825	0.231959	0.373197	0.458867	1.4119	0.872931	0.663141	0.309726
FxaC_4g02050	0	0	0	0	0	0.0470726	0.0293405	0	MYR2
FxaC_4g02070	0.148154	0	0.0691587	0.0642735	0	0	0.103457	0.0453005	NP3	NPK1-related protein kinase 3
FxaC_4g02080	0	0	0	0	0	0	0	0
FxaC_4g02110	0	0	0	0	0	0	0	0
FxaC_4g02120	28.3387	2.15066	2.85653	6.48282	22.581	31.6669	40.5772	58.3774	GSR2	glutamine synthase clone F11
FxaC_4g02130	0.381175	0.0968552	0.0522533	0.19463	0.125423	0.535784	0.321867	0.733751
FxaC_4g02150	0	0	0	0	0	0	0	0	CRK42	cysteine-rich RLK (RECEPTOR-like protein kinase) 42
FxaC_4g02160	0.746074	0.365617	0.203912	0.150135	0.0808566	0.0366723	0	0.0342979
FxaC_4g02170	13.562	5.41424	4.70724	4.56408	8.66935	16.4508	16.1207	18.4313
FxaC_4g02171	0.639645	0.31971	0.157544	0.135234	0.0981001	0.0255763	0.0783471	0.136616
FxaC_4g02210	0	0	0	0	0	0	0	0
FxaC_4g02220	0	0	0	0	0	0	0	0
FxaC_4g02230	7.31827	1.33727	0.999109	0.9539	10.6521	4.98604	3.75768	2.13115	UGT88A1	UDP-glucosyl transferase 88A1
FxaC_4g02240	1.68356	0.816874	0.818499	0.0939567	2.19085	1.50132	1.64681	1.51793
FxaC_4g02250	6.78255	16.1201	17.3196	14.8971	2.36102	0.675551	0.903781	1.63669
FxaC_4g02260	0	0	0	0	0	0.0809829	0	0
FxaC_4g02270	45.0493	11.9776	5.69412	7.75671	29.5261	37.5066	40.9577	44.9965	EMB1467	embryo defective 1467
FxaC_4g02280	1.14877	1.33414	0.477458	0.821398	0.448187	0.50713	0.33088	0.592682
FxaC_4g02271	1.99884	1.45175	1.51577	1.58646	1.16625	1.90945	1.20816	1.97047
FxaC_4g02300	0.392575	0.287907	0.15134	0.264188	0.310393	0.0165216	0.0352929	0.0459342
FxaC_4g02330	1.15866	0.770046	0.84206	0.177946	1.98277	1.11333	0.965409	0.631752
FxaC_4g02350	4.20087	2.14027	1.951	3.4738	1.51884	1.68794	0.799084	1.41144
FxaC_4g02380	0	0.162969	0	0.0223663	0	0.0497763	0	0.0214888
FxaC_4g02400	0.139637	0.128634	0	0.131257	0.00529725	0	0.00712849	0.0052735	SKOR	STELAR K+ outward rectifier
FxaC_4g02381	4.68953	0.412561	0.401174	0.276466	2.01427	1.97932	0.68191	0.346539	ORF154
FxaC_4g02420	0.657037	0.256839	0.0670232	0.171817	0.240026	0.233618	0.120791	0.169075	SDG7	SET DOMAIN-CONTAINING PROTEIN 7
FxaC_4g02430	8.51059	2.30675	2.07513	3.55544	7.1325	10.8744	10.4116	12.0332	G3
FxaC_4g02450	0.37705	0	0	0	1.84659	1.03192	0.412048	0.0804432
FxaC_4g02470	0.414759	0.140594	0	0	0	0	0	0.106716
FxaC_4g02480	0.683281	0.0569685	0.130728	0.210543	0.488127	1.4957	2.62614	1.29144	MMD1	MALE MEIOCYTE DEATH 1
FxaC_4g02451	0.0229139	0	0	0	0.00439032	0	0	0.0044948	NMD3	Nonsense-Mediated mRNA Decay 3
FxaC_4g02510	0	0	0	0	0	0	0	0
FxaC_4g02520	25.1005	11.2263	7.28615	10.9719	19.8143	16.5887	11.6337	20.5588	ORC4	origin recognition complex subunit 4
FxaC_4g02530	0	0	0	0	0	0	0.200707	0.549557
FxaC_4g02580	0.134852	0.199959	0	0	0.0342063	0	0.0319775	0	PS2	phosphate starvation-induced gene 2
FxaC_4g02590	0	0	0	0	0	0	0	0
FxaC_4g02600	3.06176	0.343532	0.235418	0.316791	9.48652	18.1288	22.2031	11.2207	TMK1	transmembrane kinase 1
FxaC_4g02610	0.402569	0	0.0440252	0	0.0820999	0.0660509	0.0300667	0	PS2	phosphate starvation-induced gene 2
FxaC_4g02630	0	0	0	0	0	0	0	0
FxaC_4g02640	5.81689	3.14628	4.12453	4.64857	3.32316	5.15424	4.71155	6.14675
FxaC_4g02650	0.958178	1.14373	0.249697	0.470396	0.466653	0.870456	0.282659	0.335718
FxaC_4g02651	4.59491	5.69601	1.33091	2.41925	2.68869	4.72553	2.20127	2.22605
FxaC_4g02652	0.481273	0.377553	0.30014	0.590538	0.732651	0.965673	0.238136	0.448222
FxaC_4g02670	3.08741	1.16177	2.28243	3.39752	1.49877	2.63236	1.74073	3.34377	TAF1	TBP-ASSOCIATED FACTOR 1
FxaC_4g02690	2.3195	8.27941	6.65112	2.50116	1.51442	2.3397	1.33282	1.63637
FxaC_4g02700	0.714525	0.102623	0.046158	0.184209	0.302963	0.448869	0.391856	0.40158
FxaC_4g02780	5.73113	5.44356	4.15297	4.13933	2.41163	1.96488	1.47995	3.11835
FxaC_4g02790	0	0	0	0	0	0	0	0
FxaC_4g02800	0	0	0	0	0	0	0	0
FxaC_4g02810	6.82416	0.756212	1.35344	3.62055	3.16972	4.33132	5.05018	9.61676	SAP130b	spliceosome-associated protein 130 b
FxaC_4g02830	0.0826558	0.116726	0.0861478	0.14799	0.118688	0.105985	0.0395228	0.0647904
FxaC_4g02840	17.5805	5.66173	4.40619	6.6932	15.4617	15.273	10.9756	11.3479
FxaC_4g02850	0	0	0	0	0	0	0	0
FxaC_4g02860	0	0	0	0	0	0	0	0
FxaC_4g02870	10.6838	3.50996	2.17021	2.28217	12.9839	12.3167	5.14922	1.28688	PPD6	PsbP-domain protein 6
FxaC_4g02880	1.40263	0.514187	0	0.0794945	0.385995	0	0.0365872	0.120156
FxaC_4g02890	0	0	0	0	0	0	0	0.026861
FxaC_4g02900	29.2294	20.7298	2.64641	2.2466	75.7921	34.1612	21.1869	45.8377
FxaC_4g02920	74.7239	12.7754	4.17805	1.03014	60.1494	15.1834	6.9705	2.66777	C2	C2 domain
FxaC_4g02930	17.0255	8.83818	7.85996	12.7846	31.6331	22.756	11.7007	8.56618	DHAR3	dehydroascorbate reductase 1
FxaC_4g02940	0.72359	0.367852	0.076676	0.285784	0	0	0.0583174	0.119129
FxaC_4g02950	51.9347	9.47551	13.1173	21.7708	51.7344	25.7731	25.355	21.9001	EIN3	ETHYLENE-INSENSITIVE3
FxaC_4g02960	0	0	0	0	0	0	0	0
FxaC_4g02961	0	0	0	0	0	0	0	0
FxaC_4g03000	0.510534	5.22018	1.72227	0.57816	0	0	0	0.0348307
FxaC_4g03010	0	0	0	0	0	0	0	0
FxaC_4g03020	0	0	0	0	0	0	0	0
FxaC_4g03061	0.150997	1.77596	0.256638	0.294724	0	0	0	0
FxaC_4g03060	0.661784	2.99562	0.286196	0.386425	0	0	0	0
FxaC_4g03090	0	0	0	0	0.0294984	0	0	0
FxaC_4g03100	14.52	0	0	0.0690094	1.56166	0.585511	0.223096	0.047295	GASA6	GA-stimulated Arabidopsis 6
FxaC_4g03110	0	0	0	0	0	0	0	0
FxaC_4g03120	0.0699371	0	0	0	0	0	0.106552	0
FxaC_4g03130	0.141285	0.00908197	0.00928183	0	0.449052	0.207003	0.0747865	0	MyoB3	myosin binding protein 3
FxaC_4g03140	5.71539	1.65049	0.955345	1.71482	3.78362	4.92218	4.13093	4.1458
FxaC_4g03150	0	0	0	0	0	0	0	0
FxaC_4g03160	12.1702	3.25497	4.25647	4.66045	7.65756	7.8952	7.39566	7.11789
FxaC_4g03161	31.0026	13.2166	9.90227	14.3006	33.3657	32.4787	31.7995	28.3409	DIP2	interacting with DNA-binding domain of Zn-finger PARP 1
FxaC_4g03170	0	0	0	0	0	0	0	0
FxaC_4g03180	0	0	0	0	0	0	0	0
FxaC_4g03190	15.3227	12.9147	8.0958	8.53246	11.5184	13.6194	10.9072	12.3343
FxaC_4g03200	4.43754	0.912239	1.27807	0.977113	4.78769	3.91102	3.67335	4.16067
FxaC_4g03210	4.83621	0.763365	1.24967	0.898551	5.19518	4.14797	5.10062	4.19205
FxaC_4g03250	0.837769	0.0958652	0	0	0.144094	0	0	0.620887
FxaC_4g03330	80.4139	27.9168	12.2183	7.81385	87.6455	40.4275	42.4297	61.0627	CML23	calmodulin like 23
FxaC_4g03300	0.423126	0.642812	0	0	0.212753	0.464313	0.308484	0.217646
FxaC_4g03310	0.432085	0.225569	0	0	0.223237	0.29473	0.173944	0.203106
FxaC_4g03370	0	0	0	0	0	0	0	0
FxaC_4g03380	13.4498	4.36959	2.17299	2.0431	8.62235	10.1046	9.46025	9.32861
FxaC_4g03390	6.25832	2.06336	2.1969	1.58086	1.75415	1.81128	0.960886	0.395208
FxaC_4g03400	0	0	0	0	0	0	0	0
FxaC_4g03381	0	0	0	0	0	0	0	0
FxaC_4g03382	0.436214	0.230756	0.082718	0.122204	0.439471	0.497074	0.187522	0.424076
FxaC_4g03401	0	0	0	0	0	0	0	0
FxaC_4g03440	0	0	0	0	0	0	0	0
FxaC_4g03460	0.515712	0.451737	0.181083	0.0219261	0	0.0321343	0	0	RSL1	RHD SIX-LIKE 1
FxaC_4g03470	0	0	0	0	0	0	0	0
FxaC_4g03480	0	0	0	0	0	0	0	0
FxaC_4g03490	0	0	0	0	0	0	0	0
FxaC_4g03510	9.36489	1.49713	0.82898	1.14348	22.5051	17.4018	8.28949	2.95051	CRD1	COPPER RESPONSE DEFECT 1
FxaC_4g03520	0	0	0	0	0	0	0	0	ZFP1	zinc-finger protein 1
FxaC_4g03530	0	0	0	0	0	0	0	0
FxaC_4g03540	0	0	0	0	0	0	0	0
FxaC_4g03550	0	0	0	0	0	0	0	0
FxaC_4g03560	0	0	0	0	0	0	0	0
FxaC_4g03570	0	0	0	0	0	0	0	0
FxaC_4g03590	0	0.157983	0	0	0	0	0	0
FxaC_4g03600	15.5813	10.9173	14.3543	15.8547	8.07703	9.42546	9.63802	12.5978
FxaC_4g03571	11.3503	7.77014	9.27317	9.90195	8.65753	9.01014	9.41037	13.7108
FxaC_4g03640	2.66987	0.0394417	0	0	3.753	1.7263	0	0
FxaC_4g03641	0	0	0	0	0	0	0	0
FxaC_4g03650	0	0	0	0	0	0	0	0
FxaC_4g03660	0	0	0	0	0	0	0	0
FxaC_4g03670	2.93524	2.10419	0.929227	0.698331	1.16936	1.86928	0.425283	1.26784
FxaC_4g03680	0.160594	0	0.035148	0	0.128842	0.19173	0.21164	0.300333	RRA3	reduced residual arabinose 3
FxaC_4g03690	10.9284	1.2707	1.36361	1.15173	12.0654	14.4073	14.9185	12.2657
FxaC_4g03710	0	0	0	0	0	0	0	0
FxaC_4g03720	0	0	0	0	0	0	0	0
FxaC_4g03730	0	0	0	0	0	0	0	0
FxaC_4g03740	0	0	0	0	0	0	0	0
FxaC_4g03750	0	0	0	0	0	0	0	0
FxaC_4g03760	1.37302	0.144678	0.211925	0.908817	0.285513	1.08787	1.21811	1.24802	SAP130b	spliceosome-associated protein 130 b
FxaC_4g03770	0	0	0	0	0	0	0	0
FxaC_4g03780	0	0	0	0	0	0.387037	0.527629	0.440212
FxaC_4g03800	0	0	0	0	0	0	0	0
FxaC_4g03810	0	0	0	0	0	0	0	0
FxaC_4g03820	0	0	0	0	0	0	0	0
FxaC_4g03830	0	0	0	0	0	0	0	0
FxaC_4g03840	0	0	0	0	0	0	0	0
FxaC_4g03850	0	0	0	0	0	0	0	0
FxaC_4g03860	1.34099	0.365395	0.298165	0.51888	0.919851	1.11619	0.733023	1.02425
FxaC_4g03870	0	0	0	0	0.00819163	0.00716975	0	0	WBC27
FxaC_4g03880	0.456576	0.0298895	0.126278	0.0814507	1.46175	1.88239	1.55625	1.17947
FxaC_4g03890	0.191287	0.0263004	0.0297645	0.138916	0.169963	0.206063	0.147032	0.363926	CPR30	CONSTITUTIVE EXPRESSER OF PR GENES 30
FxaC_4g03891	1.67866	0.239828	0.0374308	0.0317214	0.81555	0.809986	0.485995	0.5798	CPR30	CONSTITUTIVE EXPRESSER OF PR GENES 30
FxaC_4g03900	0.906621	0.301522	0.775859	1.68836	1.65332	2.4301	1.49428	1.91982	NRB4	Non-Recognition-of-BTH 4
FxaC_4g03910	0.0465431	0.0135339	0	0	0.020769	0.0240634	0	0.0212396
FxaC_4g03920	0.0422465	0	0	0	0	0	0	0	SBT5.4
FxaC_4g03930	0	0.0134025	0.0136975	0	0	0.0240936	0	0.00872432
FxaC_4g03940	2.66873	0.604735	0.680737	0.557815	4.12718	2.61415	1.83427	1.89081
FxaC_4g03950	0	0	0	0	0	0	0	0	CPR30	CONSTITUTIVE EXPRESSER OF PR GENES 30
FxaC_4g03960	0	0	0	0	0	0	0	0
FxaC_4g03990	0.772758	0.300965	0.247338	0.243519	0.656732	0.573394	0.0488546	0.259293
FxaC_4g04000	0.0430964	0	0.0480707	0.0713302	0	0.046887	0	0
FxaC_4g04010	0	0	0	0	0	0	0	0
FxaC_4g04060	0	0	0	0	0	0	0	0
FxaC_4g04080	0	0	0	0	0	0	0	0
FxaC_4g04090	0	0	0	0	0	0	0	0
FxaC_4g04100	0	0	0	0	0	0	0	0
FxaC_4g04120	0	0	0	0	0	0	0	0
FxaC_4g04130	0	0	0	0	0	0	0	0
FxaC_4g04140	0	0	0	0	0	0	0	0
FxaC_4g04150	0	0	0	0	0	0	0	0
FxaC_4g04160	0	0	0	0	0	0	0	0
FxaC_4g04170	0	0	0	0	0	0	0	0
FxaC_4g04260	0	0	0	0	0	0	0	0
FxaC_4g04300	0	0	0	0.0355975	0	0.0133512	0	0.0121433
FxaC_4g04320	8.88075	0.817884	0.241913	0.731662	2.41344	3.27922	1.54786	2.15266	DPE2	disproportionating enzyme 2
FxaC_4g04330	0	0	0	0	0	0	0	0
FxaC_4g04360	0	0	0	0	0	0	0	0
FxaC_4g04340	0.0171828	0.0134336	0.0191661	0	0.011414	0.0106465	0.0130894	0.00995831
FxaC_4g04370	7.50618	0.614326	0.616916	0.453712	22.652	16.5583	7.42158	4.33106
FxaC_4g04380	0	0	0	0	0.0112881	0	0	0	VRN1	REDUCED VERNALIZATION RESPONSE 1
FxaC_4g04390	6.19085	1.60614	2.79036	4.25975	2.36094	4.18956	3.25625	6.02808	GTB1	global transcription factor group B1
FxaC_4g04420	0	0	0	0	0	0.0156896	0.0225428	0
FxaC_4g04430	1.52175	0.537265	0.596003	1.0483	1.30047	1.64031	1.53149	1.79718
FxaC_4g04440	0	0	0	0	0	0	0	0
FxaC_4g04450	9.00781	21.2969	7.87755	7.1017	2.94749	4.9589	2.72758	6.54968	UBP5	ubiquitin-specific protease 5
FxaC_4g04460	2.4409	0.884335	1.19527	1.28775	1.38073	1.0864	0.784865	1.23167	SIGB	SIGMA FACTOR B
FxaC_4g04480	5.07885	4.88148	2.44606	3.44712	1.78179	1.3421	1.21364	0.680905
FxaC_4g04500	1.43929	0.705068	0.544056	0.637755	1.33264	0.877819	0.402356	0.545581
FxaC_4g04510	3.40255	0.499352	1.07651	1.6975	5.31606	6.68486	8.80955	9.75687	LIS	LACHESIS
FxaC_4g04520	0	0	0	0	0	0	0	0
FxaC_4g04530	0	0	0	0	0	0	0	0
FxaC_4g04540	0	0	0	0	0	0	0	0
FxaC_4g04541	0.137286	0	0.0678288	0	0.141063	0.0359051	0	0.0432021	CDKB2;1	cyclin-dependent kinase B2;1
FxaC_4g04560	130.258	19.4934	23.3843	13.4422	12.1263	12.4242	24.4455	20.2311	CYP98A3	cytochrome P450, family 98, subfamily A, polypeptide 3
FxaC_4g04580	0	0	0	0	0	0	0	0
FxaC_4g04590	0	0	0	0	0	0	0	0
FxaC_4g04600	26.986	11.1091	5.49055	6.76827	19.9505	15.7414	15.1594	11.2836	HIT3	HIS triad family protein 3
FxaC_4g04620	0	0	0	0	0	0	0	0
FxaC_4g04630	8.78758	4.53075	1.59986	2.88063	7.17839	9.76603	7.63532	10.8196
FxaC_4g04640	8.14567	42.2272	12.2727	7.64096	2.15231	3.53726	1.66825	4.40844
FxaC_4g04641	0.503331	1.25781	0.429977	0	0	0	0	0.144662
FxaC_4g04670	14.415	8.69958	3.92363	4.9079	12.6611	10.2477	9.98437	14.2139
FxaC_4g04680	0	0	0	0	0	0	0	0	ULP1A	UB-like protease 1A
FxaC_4g04760	7.02778	6.37951	4.9435	4.64796	5.1548	5.39264	5.26195	4.86355
FxaC_4g04880	4.24518	5.31391	3.26342	4.7442	3.68125	4.05687	4.32045	3.50883
FxaC_4g04890	0	0	0	0	0	0	0	0
FxaC_4g04900	0	0	0	0	0	0	0	0
FxaC_4g04910	0	0	0	0	0	0	0	0
FxaC_4g04920	3.9704	3.18787	2.41717	4.01634	1.77196	2.42723	0.87022	2.27712	FRS3	FAR1-related sequence 3
FxaC_4g04930	1.11253	0.316474	0.48122	0.28592	0.980163	2.08193	1.42571	0.955718
FxaC_4g04950	0	0	0	0	0	0	0	0
FxaC_4g04960	0	0	0	0	0	0	0	0
FxaC_4g05000	7.73201	4.65834	3.47328	2.77314	6.66683	4.47709	2.69676	4.49851	NP3	NPK1-related protein kinase 3
FxaC_4g05010	0	0	0.0234646	0.0520293	1.32951	0.985173	0.180383	0.127189	MYR2
FxaC_4g05030	1.22774	0.0794196	0.223197	0.215876	1.40311	0.627518	0.609434	0.317569
FxaC_4g05040	8.88523	4.44405	3.40218	3.8994	7.55118	7.9741	5.92352	8.31806	TFIID-1	TRANSCRIPTION FACTOR IID-1
FxaC_4g05060	0.068675	0	0	0.0575131	0.0263163	0.0614645	0.117494	0.0450521
FxaC_4g05090	2.2221	0.599673	1.13307	1.0274	1.38911	2.28242	2.40609	2.54149
FxaC_4g05100	4.43447	1.92983	1.37165	1.71094	4.29941	5.93071	4.30356	4.27984
FxaC_4g05130	0.331853	0	0.0674109	0.0955907	2.47247	1.40965	0.532476	0.23439	GDH1	glutamate dehydrogenase 1
FxaC_4g05140	0	0	0	0.0352837	0.0283214	0	0	0.0338994
FxaC_4g05150	0	0	0	0	0	0	0	0
FxaC_4g05170	0	0	0	0	0	0	0	0
FxaC_4g05180	3.48704	2.16725	2.12902	3.49958	3.01002	4.11818	3.14207	3.86729	DJC69	DNA J protein A69
FxaC_4g05240	0	0	0	0	0	0	0	0	SPP	stromal processing peptidase
FxaC_4g05250	8.77603	7.47556	5.91339	6.28989	5.45371	8.75264	6.43013	10.7034
FxaC_4g05270	0.575716	0.445309	0	0.212437	0	2.37841	4.62828	3.11238
FxaC_4g05280	0.0341726	0	0	0	0	0	0	0
FxaC_4g05310	7.52009	0.429586	1.33874	2.2923	14.5454	27.2576	24.4173	22.9323
FxaC_4g05320	5.45222	1.67592	1.51571	2.43148	7.52127	9.87015	12.0376	12.6808	ATAPRL5	APR-like 5
FxaC_4g05330	9.41966	4.19795	3.40262	3.91477	4.26736	3.71626	4.67049	6.73678	NCBP	novel cap-binding protein
FxaC_4g05340	0	0	0.1268	0	0	0	0	0	SPP	stromal processing peptidase
FxaC_4g05360	0	0.0539242	0	0.0515472	0	0	0	0.0360989	eIFiso4G2	eukaryotic translation Initiation Factor isoform 4G2
FxaC_4g05380	6.47881	2.28225	1.72089	2.41241	4.06567	8.73556	8.24151	7.75305	EDA30	embryo sac development arrest 30
FxaC_4g05420	0	0	0	0	0	0	0	0
FxaC_4g05430	9.0356	4.20509	1.88903	2.24888	8.74083	12.1185	10.5669	4.61621
FxaC_4g05431	0.0671668	0	0	0	0	0.0212929	0.0227426	0
FxaC_4g05432	0	0	0	0	0	0	0	0
FxaC_4g05440	0	0	0	0	0	0	0	0
FxaC_4g05460	946.56	13.1863	5.53408	13.9575	132.851	94.504	62.2446	50.9562	ATMS1	methionine synthesis 1
FxaC_4g05480	0.239498	0.0468042	0.0380009	0.0359869	0.0200003	0.0419569	0.15133	0.0499836	KEG	KEEP ON GOING
FxaC_4g05520	12.2385	9.37355	10.1766	10.7464	11.9937	11.553	8.03285	7.90785	FIP2
FxaC_4g05530	0	0	0	0	0	0	0	0
FxaC_4g05540	0	0	0	0	0	0	0	0
FxaC_4g05381	16.3556	10.8581	5.18397	7.13049	10.0785	11.9172	10.2701	11.62
FxaC_4g05550	0.41461	5.78177	16.4236	22.1142	0	0.0279163	0	0.00854187
FxaC_4g05560	3.94079	0.569972	0.443387	0.160623	0.123869	0	0	0
FxaC_4g05570	0	0	0	0	0	0	0	0
FxaC_4g05580	0	0	0	0.025576	0	0.0145297	0.0208763	0
FxaC_4g05590	0	0	0	0	0	0	0	0
FxaC_4g05600	0	0	0	0	0	0	0	0
FxaC_4g05610	0	0	0	0	0	0	0	0
FxaC_4g05620	0	0	0	0	0	0	0	0
FxaC_4g05630	0	0	0	0	0	0	0	0	MUG7	MUSTANG 7
FxaC_4g05640	0	0	0	0	0	0	0	0
FxaC_4g05650	0	0	0.014367	0	0	0	0	0.0094107
FxaC_4g05660	2.85649	0.987024	0.597193	1.27393	1.43955	1.86355	1.04126	1.13456	EGY1	ETHYLENE-DEPENDENT GRAVITROPISM-DEFICIENT AND YELLOW-GREEN 1
FxaC_4g05680	18.0317	16.2814	12.5897	12.0668	15.5648	20.5742	21.4304	22.8109	BPM4	BTB-POZ and MATH domain 4
FxaC_4g05690	0	0	0	0	0	0	0	0
FxaC_4g05700	9.75893	6.74839	6.59786	6.39108	9.74063	17.5222	17.121	22.925	CAT2	cationic amino acid transporter 2
FxaC_4g05710	0	0	0	0	0	0	0	0
FxaC_4g05720	0	0	0	0	0	0	0	0
FxaC_4g05760	6.69703	1.9005	1.25066	1.60178	3.4492	4.36917	4.34956	4.41117
FxaC_4g05780	7.02788	2.16337	1.87339	2.51331	3.56601	3.132	1.81863	2.00062	RIF10	resistant to inhibition with FSM 10
FxaC_4g05790	0	0	0	0	0	0	0	0
FxaC_4g05800	0.103712	0	0.0219675	0.0434082	0.0371318	0.0122833	0.0173562	0.0151995	SETH1
FxaC_4g05810	0.06895	0	0	0	0	0	0	0	SLG1	SLOW GROWTH 1
FxaC_4g05820	2.14995	0.859615	0.506309	0.548166	0.888754	1.15309	0.616193	0.917702	ORP3C	OSBP(oxysterol binding protein)-related protein 3C
FxaC_4g05840	6.75251	1.01356	0.948505	1.74382	9.43989	4.43332	1.90987	2.5147
FxaC_4g05870	1.76971	0.520429	0.217431	0.331703	2.11692	2.10581	1.64211	1.17686	PS1	Presenilin-1
FxaC_4g05890	0	0	0	0	0	0	0	0
FxaC_4g05900	0	0	0	0	0	0	0	0
FxaC_4g05901	0	0	0	0	0	0	0	0
FxaC_4g05960	0.227733	1.17041	0.261633	0.299861	0	0	0	0
FxaC_4g05990	0	0	0	0	0	0	0	0
FxaC_4g06020	0.332402	0.0987788	0.0672558	0.0383386	0	0.021837	0.0974884	0	MYB60	myb domain protein 60
FxaC_4g06030	0	0	0	0	0	0	0	0
FxaC_4g06040	7.10307	1.19439	0.755198	0.70985	4.45897	3.31922	1.49803	0.564799
FxaC_4g06050	0.774681	0	0	0	0	0	0.0202934	0
FxaC_4g06070	0	0	0	0	0	0	0	0
FxaC_4g06080	4.18209	2.27708	3.75955	5.27476	0	0.0174557	0.0404193	0.0606763	WOX12	WUSCHEL related homeobox 12
FxaC_4g06100	0	0	0	0	0	0	0	0
FxaC_4g06110	0	0	0	0	0	0	0	0
FxaC_4g06120	0	0	0	0	0	0	0	0
FxaC_4g06130	0	0	0	0	0	0	0	0
FxaC_4g06140	0	0	0	0	0	0	0	0
FxaC_4g06150	0	0	0	0	0	0	0	0
FxaC_4g06160	0	0	0	0	0	0	0	0
FxaC_4g06170	0	0	0	0	0	0	0	0
FxaC_4g06190	1.08654	2.64867	0.900669	1.12419	0.408491	0.739218	0.207123	0.466499
FxaC_4g06200	0	0	0	0	0	0	0	0
FxaC_4g06220	0	0	0	0	0	0	0	0
FxaC_4g06230	17.8534	5.71476	6.45241	8.23443	10.6611	11.1481	12.9962	14.4942	EMB1241	embryo defective 1241
FxaC_4g06270	9.78314	5.09954	3.55252	4.4772	3.79524	3.39369	3.39832	5.53464
FxaC_4g06280	3.25251	2.88721	1.95855	3.26734	1.90299	2.29907	1.01948	0.628309	SPPA1
FxaC_4g06281	4.85749	5.01791	2.92163	3.25517	2.47389	3.24258	1.0463	1.48571
FxaC_4g06290	0	0	0	0	0	0	0	0	EXO70C2	exocyst subunit exo70 family protein C2
FxaC_4g06310	1.14829	0.220809	0.620049	0.641669	1.24183	1.5146	1.86385	1.65254
FxaC_4g06320	44.9797	19.9915	9.80814	8.13221	38.7964	19.1074	47.7117	59.6603
FxaC_4g06350	0	0	0	0	0	0	0	0
FxaC_4g06360	0	0	0	0	0	0	0	0
FxaC_4g06370	0	0	0	0	0	0	0	0
FxaC_4g06380	6.94361	1.72628	0.90373	0.962837	3.12635	3.3298	2.24959	2.82815
FxaC_4g06390	0	0.00700741	0.00677982	0.0199846	0	0	0	0	ULP1A	UB-like protease 1A
FxaC_4g06400	0	0	0	0	0	0	0	0
FxaC_4g06420	1.05081	0.023924	0.0934003	0.0919856	1.02814	0.431145	0.190682	0.133027
FxaC_4g06440	0	0	0	0	0	0	0	0.0960483
FxaC_4g06450	0	0	0	0	0	0	0	0
FxaC_4g06470	13.7257	25.3416	27.301	25.8472	10.4704	18.6227	17.6329	16.7069	ACHT4	atypical CYS HIS rich thioredoxin 4
FxaC_4g06480	0	0	0	0	0	0	0	0	RHS1	ROOT HAIR SPECIFIC 1
FxaC_4g06540	0.114905	0	0.0344107	0	0.359139	0.14971	0.0519097	0.0534627
FxaC_4g06550	2.02545	0.820997	0.321059	0.857105	0.995771	1.35762	1.1065	1.59571
FxaC_4g06560	0.0200292	0	0	0	0	0	0.0137923	0.0115502	NOB1
FxaC_4g06570	0	0	0	0	0	0.0342581	0.22288	0.310164
FxaC_4g06610	0.130423	0	0	0	0.293862	0.20165	0.121808	0.109593	PQL3	PsbQ-like 3
FxaC_4g06620	0.0530024	0	0	0	0.0767896	0.0336052	0.0358932	0	CRK42	cysteine-rich RLK (RECEPTOR-like protein kinase) 42
FxaC_4g06641	3.4503	3.34037	1.96812	2.50528	2.66822	2.23112	2.10892	2.50258	DJ1D
FxaC_4g06640	4.32287	5.37343	2.9555	4.07882	3.68414	3.3687	3.14343	4.1904	DJ1D
FxaC_4g06650	0	0	0	0	0	0	0	0
FxaC_4g06660	0	0	0	0	0	0	0	0
FxaC_4g06670	3.16186	1.15326	1.30407	1.7	2.41938	3.44247	3.20365	3.59453
FxaC_4g06680	0.0310412	0	0.0281043	0	0	0	0	0
FxaC_4g06681	0	0.302693	1.14443	0.597369	0.0552532	0	0	0.0233366
FxaC_4g06740	0.255305	0.0657578	0.0174033	0.0257751	0.150527	0.177782	0.0948368	0.0904716	SDG40	SET domain group 40
FxaC_4g06750	5.68783	1.56006	0.648994	0.690891	1.92121	3.44117	3.23118	4.18987	PAO4	polyamine oxidase 4
FxaC_4g06760	0.49306	0.021643	0	0.0342482	7.1269	5.57797	0.370855	0	AAE12	acyl activating enzyme 12
FxaC_4g06770	0	0	0	0.011298	0	0.0146202	0.00903475	0	AtAAE11
FxaC_4g06820	3.37493	0.703904	1.06104	1.944	2.49275	2.03623	1.37909	1.34826
FxaC_4g06830	1.04213	0.03753	0.104954	0.0187801	1.71077	4.03195	3.70255	2.66468
FxaC_4g06840	0.113411	0	0	0	0.0324694	0	0	0
FxaC_4g06860	0	0	0	0	0	0	0	0	HA8	H(+)-ATPase 8
FxaC_4g06870	0	0	0	0	0	0	0	0
FxaC_4g06880	0	0	0	0	0	0	0	0
FxaC_4g06890	0	0	0	0	0	0	0	0
FxaC_4g06900	0	0	0	0	0	0	0	0
FxaC_4g06910	0	0	0	0	0	0	0	0
FxaC_4g06920	0	0	0	0	0	0	0	0
FxaC_4g06930	0	0	0	0	0	0	0	0
FxaC_4g06940	0.530271	0.138762	0.220995	0.254985	0.148279	0.236684	0.109851	0.11861
FxaC_4g06950	0	0	0	0	0	0	0	0
FxaC_4g06960	0.100613	0.017989	0.0101792	0.00946017	0.858432	0.205099	0.0582821	0	NAC028	NAC domain containing protein 28
FxaC_4g06970	3.32956	0.427994	0.613251	0.748828	3.3263	6.84193	8.72563	8.08877
FxaC_4g06990	40.6237	24.4621	18.2335	18.9563	81.413	95.8122	105.369	90.9193
FxaC_4g07020	0	0	0.040059	0.0297209	0	0	0	0
FxaC_4g07041	15.8193	9.78692	5.07388	6.52777	10.4922	19.1315	8.75963	15.8411
FxaC_4g07040	0	0	0.271315	0	0	0	0	0
FxaC_4g07050	14.7709	13.0977	6.07013	7.37507	8.33886	16.3694	5.60981	13.4269
FxaC_4g07060	0.853222	1.21774	0.173013	0.0730338	0.823729	0.447763	0.245335	0.45344
FxaC_4g07070	0	0	0	0	0	0	0	0
FxaC_4g07080	0	0	0	0	0	0	0	0
FxaC_4g07090	0	0	0	0	0	0	0.0375189	0
FxaC_4g07180	18.2645	1.31211	0.818299	0.0523654	40.6338	17.5884	2.4699	0.264264
FxaC_4g07190	3.30412	0.354202	0.240354	1.4223	1.37026	0.84944	0.747734	1.26376	URM12	ubiquitin-related modifier 12
FxaC_4g07210	0	0	0	0	0	0	0	0
FxaC_4g07200	0	0	0	0	0	0	0	0
FxaC_4g07220	0	0	0	0	0	0	0	0
FxaC_4g07230	0	0	0	0	0	0	0	0
FxaC_4g07240	0	0	0	0	0	0	0	0
FxaC_4g07250	0	0	0	0	0	0	0	0
FxaC_4g07260	0	0	0	0	0	0	0	0
FxaC_4g07280	0	0	0	0	0	0	0	0
FxaC_4g07290	3.77425	1.68013	1.1202	2.04483	1.50139	1.97136	1.72485	1.80624
FxaC_4g07320	2.54732	0.390152	0.232318	0.533978	1.67822	1.84228	1.68671	2.15018	HCC1	homologue of the copper chaperone SCO1
FxaC_4g07340	2.84939	0.967617	0.587261	0.992313	2.13927	1.95218	0.952481	1.73645
FxaC_4g07350	0.747372	0.126061	0.116246	0.104108	0.0285649	0.0118169	0.0166971	0.0146223	WRKY23	WRKY DNA-binding protein 23
FxaC_4g07370	0	0.127208	0	0	0	0	0	0	UPB1	UPBEAT1
FxaC_4g07390	0	0	0	0	0	0	0	0
FxaC_4g07410	0	0	0	0	0	0	0	0
FxaC_4g07420	0.121312	0.161344	0.161439	0.0682211	0.0373853	0.00431193	0	0.025164	STS	stachyose synthase
FxaC_4g07430	17.7704	10.2006	6.62356	8.07312	9.12433	9.08094	7.32161	9.6785
FxaC_4g07440	3.16662	0.999315	0.625161	0.445618	9.96279	5.87462	8.97826	4.73704
FxaC_4g07450	0.309941	0.0820157	0.08787	0.345498	0	0	0	0
FxaC_4g07460	0	0	0	0	0	0.0398384	0	0
FxaC_4g07470	0.0695656	0	0	0	0	0	0	0
FxaC_4g07510	0	0	0	0	0	0	0	0
FxaC_4g07540	3.44436	0.507829	0.505761	1.67393	0.280456	0.0656412	0.0505406	0.0446829	GUN1	genomes uncoupled 1
FxaC_4g07550	0.172771	0.0715529	0.0301137	0.00872568	0.0190629	0.150966	0.122097	0.0740017
FxaC_4g07570	1.81429	0.126834	0.108254	0.346908	0.583196	1.00626	0.572848	1.24802	POP1	similar to yeast POP1
FxaC_4g07580	1.16719	0.0818273	0.105667	0.358739	0.612295	0.799335	1.00981	0.917324
FxaC_4g07590	2.91316	0.451629	0.446644	0.731634	1.04043	1.32526	0.299004	1.33357
FxaC_4g07600	8.3302	3.6756	4.75404	6.41582	6.11492	7.93759	7.09527	8.02417
FxaC_4g07610	0.618072	1.49167	1.20066	1.9186	0.538924	0.120474	0.22108	1.20147
FxaC_4g07620	7.97528	19.0279	11.2467	15.7938	2.80413	2.37822	1.15072	5.98269
FxaC_4g07630	0.639611	0.0397019	0.174934	0.293325	0.422464	1.08704	0.778294	0.667089
FxaC_4g07640	0	0	0	0	0	0	0	0	ZCF125
FxaC_4g07650	0.206924	0.380739	0.193569	0.095013	0.294414	0.17786	0.240957	0.289071
FxaC_4g07690	1.62594	0.239337	0.137826	0.0709535	18.3667	15.2346	4.57596	1.3499
FxaC_4g07710	0.297445	0.0617148	0.264151	0.130654	0.0446857	0.182358	0.216855	0.188293
FxaC_4g07740	0	0	0	0	0	0	0	0
FxaC_4g07750	0	0	0	0	0	0	0	0	CHIA	chitinase A
FxaC_4g07770	21.2268	24.4295	16.743	10.8802	0.210078	0	0	0.0181202	OBP4	OBF binding protein 4
FxaC_4g07780	0	0	0	0	0	0	0	0
FxaC_4g07790	0	0	0	0	0	0	0	0
FxaC_4g07800	0	0	0	0	0	0	0	0
FxaC_4g07810	0	0	0	0	0	0	0	0
FxaC_4g07820	0	0	0	0	0	0	0	0
FxaC_4g07830	0	0	0	0	0	0	0	0
FxaC_4g07840	1.39502	0.269907	0.782636	0.947442	0.614415	0.881445	0.62302	0.780323
FxaC_4g07850	0	0	0	0	0	0	0	0
FxaC_4g07860	0	0	0	0	0	0	0	0
FxaC_4g07870	0	0	0	0	0	0	0	0
FxaC_4g07880	0	0	0	0	0	0	0	0
FxaC_4g07890	0	0	0	0	0	0	0	0
FxaC_4g07900	23.2451	0.0480892	0.0134337	0.0793149	3.03356	0.155416	0.00797023	0.0207467	LACS1	LONG-CHAIN ACYL-COA SYNTHASE 1
FxaC_4g07910	0	0	0	0	0	0	0	0	PGA3	polygalacturonase 3
FxaC_4g07920	0	0	0	0	0	0	0	0
FxaC_4g07930	0.287494	0.0287596	0.0278255	0.0273877	0.102	0.0205832	0.022355	0	LACS1	LONG-CHAIN ACYL-COA SYNTHASE 1
FxaC_4g07990	0	0	0	0	0	0	0	0
FxaC_4g08000	0	0	0	0	0	0	0	0
FxaC_4g08010	0.0995827	0.0146235	0	0	0.00956198	0.0079113	0.0223572	0.00978953
FxaC_4g08070	1.01789	0.0257559	0.23424	0.25814	0.611113	0.547391	0.574208	0.491508
FxaC_4g08060	0.18993	0	0	0.158481	0.322186	0.295951	0.392095	0.284798
FxaC_4g08100	11.1318	2.81793	6.3406	9.76657	7.81632	7.10338	6.88927	8.22292	SK 11	shaggy-related kinase 11
FxaC_4g08110	0	0	0	0	0	0	0	0
FxaC_4g08120	0	0	0	0	0	0	0	0	ULP1A	UB-like protease 1A
FxaC_4g08130	8.31871	3.55873	3.73781	4.23406	4.46716	5.80936	4.26202	5.35145
FxaC_4g08140	0	0	0	0	0	0	0	0
FxaC_4g08170	11.7287	14.5817	13.8938	8.5968	12.057	5.61822	3.54182	6.90763
FxaC_4g08180	0	0	0	0	0	0	0	0
FxaC_4g08200	8.14522	17.8013	20.8661	12.1992	10.9512	4.11336	2.84685	6.09702
FxaC_4g08210	7.75699	0.182719	0.15762	0.390516	6.20389	4.61864	1.37204	0.943797
FxaC_4g08220	0	0	0	0	0	0	0	0
FxaC_4g08240	0	0	0	0	0	0	0	0
FxaC_4g08250	0	0	0	0	0	0	0	0	MYB2	myb domain protein 2
FxaC_4g08270	0.222461	0.0395506	0	0.114101	0.0544389	0.128048	0.0175534	0.0129856	GA2OX6	gibberellin 2-oxidase 6
FxaC_4g08290	0	0	0	0	0	0	0	0
FxaC_4g08310	4.25267	1.32757	1.41068	2.37988	2.14725	2.98824	1.72484	1.54695
FxaC_4g08330	0.16372	0	0	0	0.0775897	0.380432	0.0374205	0.0327706
FxaC_4g08320	9.7623	1.6612	3.65337	4.03602	10.0025	10.4705	10.3095	9.03032	NFU1	NFU domain protein 1
FxaC_4g08340	0	0	0	0	0	0	0	0
FxaC_4g08370	0	0	0	0	0	0	0	0
FxaC_4g08380	0	0	0	0	0	0	0	0
FxaC_4g08390	0	0	0	0	0	0	0	0
FxaC_4g08400	0	0	0	0	0	0	0	0
FxaC_4g08430	5.27742	2.22102	3.70579	3.1686	3.09945	2.78729	1.89645	2.10468	DUF7	DOMAIN OF UNKNOWN FUNCTION 724 7
FxaC_4g08431	3.57278	0.900793	0.659362	1.01135	1.64947	1.06986	0.893181	1.63125
FxaC_4g08460	0.422027	0	0	0.0516887	0.0786089	0.0866787	0.0478226	0.0181916
FxaC_4g08470	2.65703	0.0935528	0.207906	0.256142	9.41854	2.80289	0.805216	0.116633	BOR1	REQUIRES HIGH BORON 1
FxaC_4g08490	0.209259	0.0305411	0.0393499	0	0.0234341	0	0	0.0198806
FxaC_4g08500	0.575273	0.0520774	0.0332222	0.103158	0.385849	0.394686	0.160439	0.141013	RMI1	RECQ MEDIATED INSTABILITY 1
FxaC_4g08510	2.94053	1.26031	0.498143	0.501191	2.79136	1.77412	2.5897	2.55221
FxaC_4g08520	15.9049	18.2231	18.4216	18.265	5.73959	5.72458	5.52845	6.02421	PII
FxaC_4g08530	45.5898	24.2065	13.423	18.3853	62.68	54.8366	41.2143	56.0998	ATARFA1F	ADP-ribosylation factor A1F
FxaC_4g08540	0	0	0	0	0	0	0	0
FxaC_4g08550	0	0	0	0	0	0	0	0
FxaC_4g08560	0	0	0	0	0	0.0234851	0	0
FxaC_4g08570	0	0	0	0	0	0	0	0
FxaC_4g08580	0	0	0	0	0.115973	0	0.036139	0
FxaC_4g08590	14.8726	11.6325	9.62438	10.4018	7.29256	0.182208	0.0154278	0.0185356	GolS1	galactinol synthase 1
FxaC_4g08610	0	0	0	0	0	0	0	0
FxaC_4g08620	0.199497	0	0	0	0	0	0	0	SDR5	short-chain dehydrogenase reductase 5
FxaC_4g08630	0	0	0	0	0	0	0	0
FxaC_4g08650	6.34793	0.459309	0.62565	2.11963	41.1247	93.8616	138.909	141.37
FxaC_4g08670	0	0	0	0	0	0	0	0
FxaC_4g08680	0	0	0	0	0	0	0	0
FxaC_4g08690	0	0	0	0	0	0	0	0
FxaC_4g08730	0.158963	0	0	0	0.311901	0.248341	0.226163	0.202541
FxaC_4g08740	0.100922	0	0.169066	0.0835195	0	0	0	0
FxaC_4g08750	0	0	0	0	0	0	0	0
FxaC_4g08760	0	0	0	0	0	0	0	0
FxaC_4g08770	0	0	0	0	0	0	0	0
FxaC_4g08780	0	0	0	0	0	0	0	0
FxaC_4g08790	0	0	0	0	0	0	0	0
FxaC_4g08800	7.80645	4.38353	4.14526	4.64426	4.70443	4.50709	3.36506	3.28493
FxaC_4g08860	2.36275	0.427899	0.466789	1.33432	1.14992	1.32917	1.36284	1.7368
FxaC_4g08930	0.566704	0.404392	0.106244	0.152389	0.955719	0.851248	0.451866	0.39899
FxaC_4g08940	7.9803	9.3923	7.03588	4.90395	2.14613	5.66682	6.6378	4.27418	ATG8I	AUTOPHAGY 8I
FxaC_4g08950	8.35783	12.0409	8.72026	19.0372	21.7745	9.17	2.39353	5.1905
FxaC_4g08960	0	0	0	0	0	0	0	0
FxaC_4g08961	0.59684	0.201662	0.21483	0.511621	0.150155	0.304793	0.134711	0.254042
FxaC_4g08970	1146.23	38.4358	15.0848	41.3727	157.018	101.283	68.5319	91.7622	SAM1	S-adenosylmethionine synthetase 1
FxaC_4g08980	0.543771	0	0.113695	0.131949	0	0	0	0
FxaC_4g09000	0.766029	0.0846205	0	0.21121	0.0763131	0.470813	0.516719	0.603659	CPR30	CONSTITUTIVE EXPRESSER OF PR GENES 30
FxaC_4g09010	11.4984	5.67638	1.85673	1.9381	8.40743	5.87391	2.77437	3.48382
FxaC_4g09030	25.4982	7.80926	4.9316	5.83272	29.6823	41.8935	39.928	33.1403	PTI1-4	Pto-interacting 1-4
FxaC_4g09040	0.243737	0.211863	0.394585	0.10574	0.23101	0.869559	0.34184	0.796586
FxaC_4g09050	4.68859	0.473271	0	0.556283	10.4863	8.47702	4.76777	2.32903
FxaC_4g09070	2.84454	0.529136	1.62052	3.17623	2.24395	4.39725	3.10279	2.46311
FxaC_4g09080	0.163075	0.0804971	0.0138317	0	0.0369331	0	0	0.0463494
FxaC_4g09090	0.249799	0	0.0972542	0.031908	0	0.0712815	0	0.0218108
FxaC_4g09110	0	0	0	0.0281212	0.00756587	0.024589	0.00766457	0.0284941
FxaC_4g09130	0	0	0	0	0	0	0	0	BGAL15	beta-galactosidase 15
FxaC_4g09140	0.989889	1.83172	1.81906	0.865287	0.172094	0.159179	0.921365	0.215496	RSM3	RADIALIS-LIKE SANT/MYB 3
FxaC_4g09150	15.2381	2.25964	2.00074	2.40001	3.20989	4.01072	2.46858	3.82172
FxaC_4g09160	4.69896	0.109736	0.0695371	0.0937253	3.06578	0.973165	0.942374	0.526988
FxaC_4g09170	0	0	0	0	0	0	0	0
FxaC_4g09180	0	0	0	0	0	0	0	0
FxaC_4g09220	7.4133	5.75867	4.53656	5.39653	4.95547	4.16419	3.15443	5.35409
FxaC_4g09280	17.9704	10.4898	10.8857	7.49063	17.5539	14.7345	12.1304	11.6995
FxaC_4g09290	2.7914	2.73049	1.16821	1.15445	3.94674	2.89053	2.0317	2.45583
FxaC_4g09300	3.20246	0.231641	0.335667	0.335117	0.40104	0.219689	0.114182	0.0914806	PGP11	P-glycoprotein 11
FxaC_4g09310	0	0	0	0	0	0	0	0
FxaC_4g09340	0	0	0	0	0	0	0	0
FxaC_4g09350	0	0	0	0	0.269426	0	0	0
FxaC_4g09360	0.379507	0.0346849	0.0950265	0.115603	0.655262	0.48989	0.325964	0.306292	TPK5
FxaC_4g09370	0	0	0	0	0	0	0	0
FxaC_4g09400	5.14862	1.23445	0.794133	0.893254	3.42373	4.41049	3.06413	4.60407
FxaC_4g09410	4.00651	1.03711	0.83002	1.58145	2.22744	2.74372	1.61787	2.40071	SECA1
FxaC_4g09430	9.12082	7.98592	2.93325	1.4931	11.5185	9.90719	4.00337	2.23401
FxaC_4g09440	7.65826	0.563703	0.0304337	0.0878078	0.966755	0.22511	0.0102389	0.00857447
FxaC_4g09450	0	0	0	0	0	0	0	0
FxaC_4g09460	0.0890195	0.030907	0.0532362	0.0309908	0	0.0263586	0	0.0149157	WRKY47
FxaC_4g09470	1.69918	0.076716	0.400734	0.92162	1.07187	1.29783	0.993236	1.45537	NMD3	Nonsense-Mediated mRNA Decay 3
FxaC_4g09480	0.187428	0	0	0	0	0	0	0
FxaC_4g09490	4.74419	1.23427	1.74109	3.0124	4.72244	4.50584	4.31381	4.64627	PPOX
FxaC_4g09500	0.642	0.0613756	0.0489932	0.0303673	0.161504	0.245367	0.190223	0.0975883	AtASY3	Arabidopsis thaliana ASYNAPTIC 3
FxaC_4g09501	2.4218	0	0	0.470574	2.01779	1.56869	1.02798	0.805723	AtASY3	Arabidopsis thaliana ASYNAPTIC 3
FxaC_4g09502	1.57524	1.52022	0.818022	0.969345	1.82323	1.29074	0.441401	0.502053
FxaC_4g09510	0.0269597	0	0	0	0	0	0	0	EXPA7	expansin A7
FxaC_4g09520	9.85733	0.41434	0.668264	0.566795	5.25536	9.60332	13.1014	6.9992
FxaC_4g09530	1.14497	0.761912	0.117565	0.287478	3.52468	2.31599	0.450345	0.17236
FxaC_4g09540	1.04662	0.345937	0.197593	0.599051	0.674901	0.924044	0.539743	1.07885	ATATH10
FxaC_4g09590	0.340069	0	0	0.0478119	0	0	0	0
FxaC_4g09600	0.1379	0	0	0	0	0	0	0.0397613
FxaC_4g09610	0.100548	0	0	0	0	0	0	0
FxaC_4g09620	0.044269	0.0708317	0	0	0.0300915	0.0272959	0	0.0255285
FxaC_4g09630	0.135979	0.0657362	0	0.249748	0.248053	0.0928003	0.0578426	0.171163
FxaC_4g09640	2.31875	0.101879	0	0.0486018	0.689382	0.134924	0	0.0506802
FxaC_4g09650	2.43673	0.182994	0.432057	0.731548	0.410544	0.243763	0.218928	0.140917	ROC4	rotamase CYP 4
FxaC_4g09660	2.47629	0.526481	1.02896	1.72036	1.35042	1.71509	1.40107	0.407907
FxaC_4g09670	0	0	0	0	0	0	0	0
FxaC_4g09680	0	0	0	0	0	0	0	0
FxaC_4g09690	0	0	0	0.262798	0	0	0	0
FxaC_4g09710	0	0	0	0	0	0	0	0
FxaC_4g09720	0.497174	0	0	0	0.216168	0.214432	0.348803	0.0882604
FxaC_4g09730	0	0	0	0	0	0	0	0	OXY5
FxaC_4g09740	0	0.0403643	0	0	0	0	0	0	AtANN2
FxaC_4g09750	2.8685	2.16089	2.23307	1.9084	1.5907	1.48239	1.10214	2.24093
FxaC_4g09760	19.152	5.40495	8.02412	8.42446	12.1487	14.8608	18.3423	16.4665
FxaC_4g09770	7.11397	1.74727	1.52414	1.61088	5.06801	2.78601	1.58579	2.2212
FxaC_4g09780	0	0	0	0	0	0	0	0
FxaC_4g09790	0.242339	0.055161	0	0.0193389	0.0166491	0.0657467	0.0313908	0.0136303
FxaC_4g09820	7.26087	2.94945	2.9107	3.39568	3.49812	3.21013	1.95583	1.22051
FxaC_4g09830	23.2392	17.0476	5.39489	7.82347	25.412	31.5815	20.4875	23.2727	PGLCT	plastidic GLC translocator
FxaC_4g09840	0	0	0	0	0	0	0	0	ACS10	ACC synthase 10
FxaC_4g09850	0	0	0	0	0	0	0	0
FxaC_4g09870	3.83277	4.4789	2.91029	2.77547	3.85768	7.08434	5.86675	6.93276
FxaC_4g09880	2.25662	0.105868	0.331537	0.367188	1.5664	3.11849	3.14156	2.21421	ATASE1	GLN phosphoribosyl pyrophosphate amidotransferase 1
FxaC_4g09890	0.166957	0	0	0	0	0.0133362	0	0
FxaC_4g09900	25.7136	8.71571	3.59703	4.11611	14.4718	13.2876	11.792	11.6962
FxaC_4g09910	11.0807	2.82309	5.04355	6.88784	7.15377	11.4391	12.1606	10.5207
FxaC_4g09920	0	0	0	0	0	0	0	0
FxaC_4g09930	0	0	0	0	0	0	0	0
FxaC_4g09940	6.14376	4.76382	5.44933	9.88364	2.21795	2.13769	0.985753	0.922004
FxaC_4g09950	20.1085	2.42837	2.06466	4.30714	15.6309	11.7559	5.04867	1.57197	SGS3	SUPPRESSOR OF GENE SILENCING 3
FxaC_4g09960	27.3888	18.4654	24.7471	28.8084	25.6776	30.6757	29.4362	39.5439
FxaC_4g09970	0.801582	0.644084	0.701702	0.280426	0.518447	0.407159	0.430638	0.326036
FxaC_4g10000	0.09843	0	0	0	0.0626993	0	0	0
FxaC_4g10010	0	0	0	0	0	0	0	0
FxaC_4g10020	0	0	0	0	0	0	0	0	EXO70C2	exocyst subunit exo70 family protein C2
FxaC_4g10030	7.74737	4.41525	3.28804	3.71534	5.52722	6.46786	5.44393	6.02108
FxaC_4g10040	8.40565	4.22979	3.34403	5.03629	5.19631	6.32379	4.03882	5.63062	RXT3-like	RXT3-like
FxaC_4g10041	7.00353	2.34933	2.32994	3.7352	2.73958	4.52811	3.20418	3.12232	RXT3-like	RXT3-like
FxaC_4g10050	1.23172	1.29628	0.560357	1.42898	0.0575664	0.185613	0.182651	0.219578
FxaC_4g10060	3.01826	1.02002	0.841549	1.06279	2.1804	2.8426	2.27126	2.31742
FxaC_4g10070	1.06252	0.212347	0.3894	1.04267	0.644228	1.05117	0.555124	0.368371	CLC-C	chloride channel C
FxaC_4g10080	0.431945	1.33757	0.465406	1.02058	0.276127	0.265281	0	0.0787477
FxaC_4g10090	7.57376	3.88974	2.93227	4.86158	3.49167	5.04782	4.04216	7.36007	PXA1	peroxisomal ABC transporter 1
FxaC_4g10100	9.21642	4.96634	10.2895	17.0944	3.35927	4.2875	2.70058	3.63301
FxaC_4g10110	0.161408	0	0	0	0.0549043	0.196911	0	0.0592424	BRCA2B	BRCA2-like B
FxaC_4g10120	9.96847	3.17128	1.25971	1.75375	6.87228	7.45013	6.11983	7.43819
FxaC_4g10130	0.463672	0.119929	0.16571	0.163927	0.0609277	0.060522	0.0988682	0.0558139
FxaC_4g10140	0	0	0	0	0	0	0	0	SIL1
FxaC_4g10150	8.06346	1.07513	1.06251	3.41427	5.12025	7.47477	6.76896	7.61437
FxaC_4g10160	5.95744	0.958485	0.928641	0.975407	7.98137	3.9119	2.71011	2.83808
FxaC_4g10170	3.44102	0.792756	0.524514	0.540312	2.47238	0.641345	0.536606	0.727856
FxaC_4g10200	0	0	0.117727	0.0932118	0.076949	0.114485	0.263924	0.159017
FxaC_4g10220	1.57748	0.294598	0.348164	0.08488	2.61784	1.19179	0.437424	0.239814
FxaC_4g10230	0.773952	0.0313226	0	0.0662492	0.668131	0.550872	0.457836	0.155626
FxaC_4g10240	0	0	0	0	0	0	0	0.0609537	ATAMT2	ammonium transporter 2
FxaC_4g10250	0.0311046	0	0	0	0.0399662	0.0102916	0	0	ATAMT2	ammonium transporter 2
FxaC_4g10270	0	0	0	0	0	0	0	0	CHX15	cation/hydrogen exchanger 15
FxaC_4g10280	0	0	0	0	0	0	0	0.0076412	CHX15	cation/hydrogen exchanger 15
FxaC_4g10290	0.0964714	0.0842323	0	0	0	0	0	0.121433
FxaC_4g10300	0.698936	0.37107	0	0.182657	0.278925	0.320005	0.0993555	0.143082
FxaC_4g10310	1.22695	0.111307	0	0	0.282167	0.478937	0.197144	0.325489
FxaC_4g10320	4.55388	1.6236	3.69438	7.14864	2.12641	3.82973	3.47725	5.28925	VEN3	VENOSA 3
FxaC_4g10330	1.55156	0.358271	0.145188	0.114481	2.15757	3.64321	3.08974	3.81528
FxaC_4g10350	5.00989	1.4202	0.834944	1.90153	4.24542	7.07145	6.39863	7.53384	RUG1	RCC1/UVR8/GEF-like 1
FxaC_4g10360	0.165432	0	0	0	0	0	0	0	DUO1	DUO POLLEN 1
FxaC_4g10370	0	0	0	0	0	0	0	0	CYP709B1	cytochrome P450, family 709, subfamily B, polypeptide 1
FxaC_4g10380	0	0	0	0	0	0	0	0
FxaC_4g10390	0	0	0	0	0	0	0	0
FxaC_4g10400	9.74241	3.40822	2.56148	2.70539	7.61033	12.9977	12.2195	12.0038
FxaC_4g10410	2.26736	0.984125	1.05987	1.38291	1.20915	1.44664	1.10523	1.25812	KPL	KOKOPELLI
FxaC_4g10430	0	0	0	0	0	0.0190732	0	0
FxaC_4g10450	11.4027	0.750933	0.610212	0.557973	3.79851	4.01702	2.58737	2.49666
FxaC_4g10460	2.44006	6.85606	5.6341	5.02267	1.16642	1.83173	0.949464	2.40056
FxaC_4g10470	11.2955	2.27024	0.519618	0.92077	0.150144	0.146247	0.0382683	0.0460242	FAAH	fatty acid amide hydrolase
FxaC_4g10480	0.193352	0	0	0	0.371826	0.0561724	0.14002	0.154675
FxaC_4g10490	0	0	0	0	0	0	0	0
FxaC_4g10520	0.507405	0.0229312	0.126899	0.0982087	0.216615	0.380545	0.181327	0.162579	MEF22	mitochondrial editing factor 22
FxaC_4g10530	0	0	0	0	0	0	0	0
FxaC_4g10540	0	0	0	0	0	0	0	0
FxaC_4g10550	0	0	0	0	0	0	0	0
FxaC_4g10560	1.0338	0.181912	0.0678288	0.0316137	3.45802	3.09915	1.2619	0.344984	WEB2	WEAK CHLOROPLAST MOVEMENT UNDER BLUE LIGHT 2
FxaC_4g10570	0	0	0	0	0	0	0	0
FxaC_4g10590	6.99504	2.29043	3.19462	3.87512	8.28321	6.57225	5.05877	6.365
FxaC_4g10600	16.2951	0.936078	0.606146	1.36301	35.6697	5.51425	5.01242	15.3459	DGK2	diacylglycerol kinase 2
FxaC_4g10610	0	0	0	0	0	0	0	0	MUG7	MUSTANG 7
FxaC_4g10620	0	0	0	0	0	0	0	0
FxaC_4g10630	0	0	0	0	0	0	0	0
FxaC_4g10640	0	0	0	0	0	0	0	0
FxaC_4g10650	0	0	0	0	0	0	0	0
FxaC_4g10660	0	0	0	0.0417573	0	0	0	0	GYRA	DNA GYRASE A
FxaC_4g10670	9.29527	5.72767	2.6998	3.33227	6.23655	9.7122	6.1791	6.2357
FxaC_4g10680	9.72129	10.5896	13.2333	17.0514	28.5037	27.2066	18.9993	16.1007
FxaC_4g10690	3.9442	0.980814	1.44775	2.84498	2.86541	6.99317	8.86033	13.2126
FxaC_4g10700	9.60493	4.91754	3.06267	5.54829	7.31771	11.7149	8.69481	7.62401
FxaC_4g10710	3.05195	0.278544	0.162965	0.629968	0.528736	0.899494	0.496279	2.47751
FxaC_4g10720	4.66142	2.35793	1.48227	3.28627	4.61147	4.51715	4.62767	3.60378	PSF1	partner of SLD five 1
FxaC_4g10740	0.112174	0.0118954	0	0.113102	0	0	0	0
FxaC_4g10750	3.97923	1.32577	1.04693	2.67629	2.494	4.13711	3.06146	4.48752
FxaC_4g10760	0	0	0	0	0	0	0	0
FxaC_4g10770	0	0	0	0	0	0	0	0
FxaC_4g10780	1.24918	0.0916646	0	0.0970301	2.02739	2.32359	0.70487	0.594152
FxaC_4g10790	0	0	0	0	0	0	0	0	SAG12	senescence-associated gene 12
FxaC_4g10800	90.0326	69.6754	52.985	64.5739	76.8629	52.4893	42.5586	39.8991	BolA2	homolog of E.coli BolA 2
FxaC_4g10810	0	0	0	0	0	0	0	0
FxaC_4g10820	5.51692	3.3195	4.0835	4.435	1.80056	1.97119	1.28051	0.728671	GT2
FxaC_4g10830	1.30158	0.27702	0.120427	0	0.572275	0.274529	0.0552491	0.0477156
FxaC_4g10840	4.73248	0.480867	0.399068	1.02133	2.38381	2.46965	1.47842	4.54805	DJC72	DNA J protein C72
FxaC_4g10850	2.48662	0.179745	0.730001	1.10161	0.905418	1.67741	0.409475	0.0241919
FxaC_4g10860	0.0462293	0	0	0	0	0.0140882	0	0	UMAMIT21	Usually multiple acids move in and out Transporters 21
FxaC_4g10870	0	0	0	0	0	0	0	0
FxaC_4g10880	0	0	0	0	0	0	0	0
FxaC_4g10890	0	0	0	0	0	0	0	0
FxaC_4g10900	0	0	0	0	0	0	0	0
FxaC_4g10920	3.55618	8.34967	5.44111	23.8217	0.115454	0.041643	0.0454818	1.29618	CYP81D8	cytochrome P450, family 81, subfamily D, polypeptide 8
FxaC_4g10940	20.3174	12.8688	8.01643	9.70761	20.2734	19.5484	14.5151	12.5301
FxaC_4g10950	1.69476	0.0873618	0.128158	0.67471	0.760798	1.6899	1.86469	2.35048
FxaC_4g10970	0	0	0	0	0.0119821	0	0	0
FxaC_4g11050	8.5612	4.79949	2.74815	19.2401	2.30034	0.139343	0.0412871	0.154152
FxaC_4g11060	0	0	0	0	0	0	0	0
FxaC_4g11070	0	0	0	0	0	0	0	0
FxaC_4g11080	110.85	17.3869	8.27628	9.64441	93.3893	68.2775	38.8513	15.1666	CAD9	cinnamyl alcohol dehydrogenase 9
FxaC_4g11090	0.27594	0	0	0	0.157099	0.0652825	0	0
FxaC_4g11100	3.24025	1.75483	0.431727	1.01112	1.35903	1.71082	0.492539	0.652762
FxaC_4g11120	5.56943	1.23722	1.34815	1.19991	5.82581	5.08146	3.34175	3.20882	PRC1	PROCUSTE 1
FxaC_4g11130	7.74651	10.0275	28.1826	43.6691	3.44047	3.45465	3.37074	5.19817
FxaC_4g11140	4.86216	3.29704	3.86279	1.6447	0.826773	1.05024	2.09993	0.709427
FxaC_4g11150	10.8102	4.88025	3.52963	6.38807	3.96057	5.67993	4.62087	7.3393
FxaC_4g11180	0	0	0	0	0	0	0	0
FxaC_4g11210	16.2807	2.20616	0.846696	1.24954	15.405	17.6329	14.4877	16.9323	LCV2	like COV 2
FxaC_4g11220	0.600276	0	0	0.295365	0.326112	0.172797	0.667625	0.344575
FxaC_4g11240	0	0	0	0	0	0	0	0
FxaC_4g11250	0	0	0	0	0	0	0	0
FxaC_4g11280	0	0	0	0	0	0	0	0
FxaC_4g11300	6.50662	0.411185	0.125289	0.48658	8.5529	14.9717	12.7427	6.31647	RNR1	ribonucleotide reductase 1
FxaC_4g11301	2.85073	0.214177	0.156136	0.319279	0.488983	0.861846	0.283775	1.21172	ZIK5
FxaC_4g11320	0	0	0	0	0	0	0	0
FxaC_4g11330	0	0	0	0	0	0	0	0
FxaC_4g11340	0	0	0	0	0	0	0	0
FxaC_4g11350	0	0	0	0	0	0	0	0
FxaC_4g11351	0	0	0	0	0	0	0	0
FxaC_4g11370	0.0927073	0	0	0.0762314	0.0636055	0.171422	0.158532	0
FxaC_4g11380	0.859919	0.396049	0.309403	0.870007	0.462137	0.281683	0.0162347	0.153217
FxaC_4g11390	0.647374	0.0395445	0.121877	0.106333	0.488568	0.859397	0.539112	0.377037	TSK	TONSOKU
FxaC_4g11420	0	0	0	0	0	0	0	0	MSS3	multicopy suppressors of snf4 deficiency in yeast 3
FxaC_4g11430	3.59139	0.333766	0.306828	0.215116	1.15006	0.221027	0.0373988	0.0253089	CMPG2	CYS, MET, PRO, and GLY protein 2
FxaC_4g11470	0	0	0	0	0	0	0	0
FxaC_4g11480	0	0	0	0	0	0	0	0
FxaC_4g11490	0	0	0	0	0	0	0	0
FxaC_4g11500	0	0	0	0	0	0	0	0
FxaC_4g11510	0	0	0	0	0	0	0	0
FxaC_4g11520	0	0	0	0	0	0	0	0
FxaC_4g11530	0	0	0	0	0	0	0	0
FxaC_4g11540	0	0	0	0	0	0	0	0
FxaC_4g11550	0	0	0	0	0	0	0	0
FxaC_4g11560	1.23007	0.260988	0.178496	0.296505	0.460212	0.242857	0.0828714	0.0833117
FxaC_4g11570	0.571543	0.420942	0.394528	0.584358	0.108858	0.131753	0.0774199	0.0784202	SWI1	SWITCH1
FxaC_4g11580	0.0553402	0.0483193	0	0.0508209	0.0821102	0	0	0.0348296
FxaC_4g11590	0	0	0	0	0	0	0	0
FxaC_4g11640	4.39688	3.0559	4.06099	4.75296	3.09201	4.35952	3.37245	5.12961
FxaC_4g11591	2.03038	0.742823	0.374164	1.16659	7.31542	1.27837	1.00694	0.855552
FxaC_4g11660	0.371352	0.26415	0.151796	0.398359	1.63636	0.241933	0.303425	0.19215
FxaC_4g11670	0	0	0	0	0	0	0	0
FxaC_4g11671	0.149289	0.0217053	0.137698	0.124015	0.119863	0.157367	0.0691549	0.0913823
FxaC_4g11690	0	0	0	0	0	0	0	0	RRA3	reduced residual arabinose 3
FxaC_4g11700	0	0	0	0	0	0	0	0
FxaC_4g11710	3.45179	1.51364	2.66019	3.56653	2.66017	3.27337	2.47203	2.44409
FxaC_4g11720	0.322511	0	0	0	0.0490654	0	0	0	IND1	INDEHISCENT
FxaC_4g11740	0	0	0	0	0	0	0	0
FxaC_4g11750	0	0	0	0	0	0	0	0
FxaC_4g11760	0	0	0	0	0	0	0	0
FxaC_4g11770	0.0206924	0	0	0	0	0	0	0	TBL7	TRICHOME BIREFRINGENCE-LIKE 7
FxaC_4g11790	8.18328	0.47093	0.451996	0.709443	2.44019	5.2886	6.03661	10.7322	TRM10	tRNA modification 10
FxaC_4g11800	1.53457	0.0484325	0.0160236	0.0947272	1.59195	3.32273	1.87984	1.88843	NFB1
FxaC_4g11810	2.10813	0.543231	0.162463	0.10659	2.4848	0.967195	0.205394	0.0592424	C/VIF2	cell wall / vacuolar inhibitor of fructosidase 2
FxaC_4g11830	0	0	0	0	0	0	0	0
FxaC_4g11840	0	0	0	0	0	0	0	0
FxaC_4g11850	0	0	0	0	0	0	0	0
FxaC_4g11860	4.22861	6.24422	1.06252	3.51059	0.0452795	0.0298645	0.0256575	0.0138674
FxaC_4g11870	1.78022	0.680653	0.622372	2.1191	0.616993	1.30725	0.873712	1.26168	EMB3144	EMBRYO DEFECTIVE 3144
FxaC_4g11910	0.450266	0	0	0	0.381903	0.0880926	0	0	WBC11	white-brown complex homolog protein 11
FxaC_4g11930	28.3654	0.474527	0.623326	0.944839	30.2706	0.57287	0.141875	0.169096	WBC11	white-brown complex homolog protein 11
FxaC_4g11940	0	0	0	0	0.0569474	0	0	0
FxaC_4g11960	0	0	0	0	0	0	0	0
FxaC_4g11970	2.30737	1.09285	0.521995	0.274492	0.673243	0.754281	0.593822	1.35187
FxaC_4g11980	0.060398	0.265204	0	0	0.207298	0	0.0879827	0.035819
FxaC_4g12000	0	0	0	0	0	0	0	0
FxaC_4g12010	0.306994	0.0354521	0	0	0.0508257	0	0	0
FxaC_4g12020	0.0369112	0	0	0	0	0	0	0
FxaC_4g12030	0.367049	0.0221939	0	0.0847268	0.144313	0.273285	0.192891	0.151638	EMB3144	EMBRYO DEFECTIVE 3144
FxaC_4g12040	2.60541	0.475723	0.359094	0.689596	1.793	2.45778	1.31198	2.02069
FxaC_4g12050	3.5911	0.629045	0.815011	1.35632	2.07516	3.63707	2.62362	3.75388	PI4KBETA1	PHOSPHATIDYLINOSITOL 4-OH KINASE BETA1
FxaC_4g12060	0	0	0	0	0.0341684	0	0	0
FxaC_4g12070	0	0	0	0	0	0	0	0	SD3	SEGREGATION DISTORTION 3
FxaC_4g12080	0	0	0	0	0.00549959	0	0	0.00466565	PAPS1	poly(A) polymerase 1
FxaC_4g12090	5.70972	2.33724	0.449002	1.10055	4.55441	4.59463	3.75399	3.37397
FxaC_4g12100	2.98661	0.818313	0.266543	0.37953	1.02024	1.12332	0.73416	0.89467	DRM3	domains rearranged methyltransferase 3
FxaC_4g12110	0.334513	0.0403147	0.0452778	0.0296038	0.135526	0.112848	0.0436083	0.0914098	GLS2	GLUCAN SYNTHASE-LIKE 2
FxaC_4g12111	0.176158	0.0171477	0.0841789	0.0813807	0.00776346	0	0.0292751	0.0699472	DAYSLEEPER	DAYSLEEPER
FxaC_4g12140	0.0282169	0	0.0278822	0.0520596	0	0.0189884	0.0208549	0.0182635
FxaC_4g12150	60.7034	2.38382	3.08899	0.811566	54.6896	20.4944	3.67868	0.219299	PSAN
FxaC_4g12151	5.73307	0.690358	0.791391	1.79517	7.18175	3.21006	3.04621	2.68299	GONST1	golgi nucleotide sugar transporter 1
FxaC_4g12170	0.0193334	0	0.0350084	0.0163723	0	0.0119208	0.0133131	0	ATMYOS1	ARABIDOPSIS THALIANA MYOSIN 1
FxaC_4g12180	0.115579	0.0522901	0	0.0746287	0	0.139017	0.0203227	0.052024	SWC2
FxaC_4g12190	0	0	0	0	0	0	0	0
FxaC_4g12200	0	0	0	0	0	0	0	0
FxaC_4g12210	0	0	0	0	0	0	0	0
FxaC_4g12220	0	0	0	0	0	0	0	0
FxaC_4g12230	11.1367	5.5981	4.60473	7.82904	10.0595	14.0378	12.8361	12.7517	MAPKKK3	MAP KINASE KINASE KINASE 3
FxaC_4g12240	0	0	0	0	0	0	0	0	TK1a	thymidine kinase 1a
FxaC_4g12250	0.0317473	0.0143745	0.0296395	0.0277229	0	0.0156896	0.0366035	0.0424394
FxaC_4g12270	2.76948	0.08905	0.490438	1.02911	4.04204	2.01901	0.869866	0.854914	TT10	TRANSPARENT TESTA 10
FxaC_4g12280	50.508	22.2369	12.1033	15.2409	28.0747	19.6461	17.6052	17.4885	SAD1	SUPERSENSITIVE TO ABA AND DROUGHT 1
FxaC_4g12290	10.4665	6.07091	3.67255	6.18423	0.112881	0	0	0.0898605
FxaC_4g12300	13.0538	7.36686	4.63343	5.0728	8.06262	7.54475	6.33143	10.3506	RABC1	RAB GTPASE HOMOLOG C1
FxaC_4g12320	2.66821	0.541783	2.76449	8.47359	2.02212	2.46087	2.02289	1.81146	NLP9	NIN-like protein 9
FxaC_4g12330	0.783102	0.243272	1.02873	1.43492	0.513795	0.862468	0.966131	0.297745
FxaC_4g12350	2.93161	0.469772	0.671351	0.396563	2.10938	1.88144	1.04079	1.02588
FxaC_4g12360	0.0201327	0	0	0	0.0145841	0	0.0706885	0.0938684
FxaC_4g12380	10.6322	4.15662	2.58844	2.5588	2.61739	3.35755	1.72321	2.64927
FxaC_4g12390	0	0	0	0	0	0	0	0	CHX15	cation/hydrogen exchanger 15
FxaC_4g12400	0	0	0	0	0	0	0	0
FxaC_4g12430	0	0	0	0	0	0	0	0	ULP1A	UB-like protease 1A
FxaC_4g12450	0	0	0	0	0	0	0	0
FxaC_4g12460	0	0	0	0	0.00929142	0	0	0.0192278
FxaC_4g12470	27.2338	7.82708	2.2127	3.51372	20.9912	20.97	17.8988	13.0566	SUPO1	suppressors of PIN1 overexpression 1
FxaC_4g12480	0.0237541	0	0	0	0	0.0227691	0	0.0140874
FxaC_4g12490	5.20317	1.64949	1.20754	1.87668	8.78837	7.05807	3.92308	3.64343	ABCG3	ATP-binding cassette G3
FxaC_4g12500	7.07181	6.11154	4.05877	2.1554	3.98505	7.01945	5.51666	4.45866
FxaC_4g12510	0	0	0	0	0	0	0	0
FxaC_4g12520	0	0	0	0	0	0	0	0
FxaC_4g12540	0.158823	0.167621	0	0.0407287	0	0	0	0	HDA14	histone deacetylase 14
FxaC_4g12570	3.70378	3.76798	1.39492	1.43505	3.31796	3.57367	3.84143	4.85067
FxaC_4g12580	7.62744	2.49447	0.581454	1.74825	0.767713	0.130731	0.0370843	0.00996728	ABCG5	ATP-binding cassette G5
FxaC_4g12590	0.0318014	0.193252	0	0.0536575	0.0216168	0.0544583	0.0218988	0.159034
FxaC_4g12600	4.53636	0.869966	1.10135	0.576516	5.06102	1.68813	0.77676	0.344082	TBL14	TRICHOME BIREFRINGENCE-LIKE 14
FxaC_4g12610	25.1059	1.94763	1.70577	2.89717	43.5361	69.6025	61.8263	44.7284
FxaC_4g12620	0.0477997	0.236916	0	0.0404788	0.129432	0.0294729	0	0.0275646	ZIFL1	zinc induced facilitator-like 1
FxaC_4g12630	0	0	0	0.208668	0	0	0	0
FxaC_4g12640	0	0	0	0	0	0	0	0	SERPIN1
FxaC_4g12650	0.0577137	0	0.0261266	0.121659	0.245655	0.44185	0.310195	0.235296	HYS1	HYPERSENESCENCE 1
FxaC_4g12660	0	0	0	0	0	0	0	0
FxaC_4g12670	0	0	0	0	0	0	0	0	BOB1	BOBBER1
FxaC_4g12680	2.21787	0.541853	0.542007	0.824999	0.96651	1.19364	1.18668	1.74457
FxaC_4g12700	1.1642	0.194147	0.129585	0.458164	0.800942	1.16294	0.623896	0.542367
FxaC_4g12710	18.9911	4.00968	2.86133	4.31171	13.3058	12.2459	10.5021	13.2183	RGLG3	RING DOMAIN LIGASE 3
FxaC_4g12740	0.155312	0	0.0657943	0	0.0278031	0.226782	0.0827777	0.255074	CHR24	chromatin remodeling 24
FxaC_4g12750	4.01331	0.347452	1.02641	2.18852	3.76896	2.811	4.02579	4.68545
FxaC_4g12800	34.0894	8.38864	5.96944	9.77534	26.4275	26.5195	28.1429	29.3893
FxaC_4g12810	0	0	0	0	0	0.0217101	0.065987	0	RPF1	RNA processing factor 1
FxaC_4g12820	4.02042	5.15377	2.63343	2.19172	3.72732	4.12886	2.45694	1.38022
FxaC_4g12830	0.0777616	0	0	0	0.0510904	0	0	0
FxaC_4g12840	0.0771377	0.0897934	0	0.0172521	0	0.0385407	0.0138485	0.0117927
FxaC_4g12860	10.3196	3.30376	1.44954	1.80283	6.36945	7.24769	6.81223	6.35089
FxaC_4g12880	0.0563824	0	0	0	0	0.0526182	0	0
FxaC_4g12890	4.40447	1.76418	0.859997	1.04697	4.20008	4.59196	4.38876	3.82784
FxaC_4g12900	0	0	0	0	0	0	0	0
FxaC_4g12910	0	0	0	0	0	0	0	0
FxaC_4g12920	0	0	0	0	0	0.0333781	0.0362513	0.0303583
FxaC_4g12930	6.52521	0.572752	0.931519	1.07919	4.77482	7.15506	6.0842	6.05511
FxaC_4g12940	2.30517	0.885204	0.589831	1.64312	1.91694	1.60125	1.31506	1.19002	SUVR2
FxaC_4g12950	14.1476	5.35679	3.08563	3.71414	14.1957	26.9136	37.9953	49.3441	FCLY	farnesylcysteine lyase
FxaC_4g12960	9.17005	0.48534	0.907589	0.677576	6.01645	7.73819	7.28843	6.23837	SIP2;1	small and basic intrinsic protein 2;1
FxaC_4g12970	19.2812	14.2791	12.5254	15.761	8.02816	7.52925	6.39992	11.3026	KIWI
FxaC_4g12980	1.51929	0	0	0.186786	0.053498	0	0.0250061	0.0738412
FxaC_4g12990	1.42861	0.320731	0	0.308625	0	0.0750637	0.094898	0.142401
FxaC_4g13010	7.66105	2.11838	0.969616	1.69238	6.83874	9.7523	8.93362	10.3036	SOS4	SALT OVERLY SENSITIVE 4
FxaC_4g13030	0	0.178501	0.0867288	0	0.0732992	0.0641553	0	0.0823271
FxaC_4g13040	0	0	0	0	0	0	0	0
FxaC_4g13051	0.339073	0.126864	0.0449312	0.251249	0.376605	0.0305992	0	0.0294309
FxaC_4g13060	5.34633	8.85211	3.88742	4.57721	3.13478	3.29011	3.054	3.29562
FxaC_4g13050	3.14825	4.50261	0.830167	1.39632	1.6322	1.41612	0.659537	2.76188
FxaC_4g13120	0.604717	1.1398	0.290815	0.0785575	0.486348	0.358443	0.346126	0.264319
FxaC_4g13130	5.08365	2.3793	1.39396	1.42056	1.4096	2.46512	1.64116	0.888133	SRT2	sirtuin 2
FxaC_4g13140	15.2933	2.86082	1.47177	2.57702	12.0539	12.6964	12.8089	17.3568	UVR8	UVB-RESISTANCE 8
FxaC_4g13160	0.0243817	0	0	0	0	0	0	0	UBC25	ubiquitin-conjugating enzyme 25
FxaC_4g13180	0.0881343	0	0	0	0	0	0	0	ECR1	E1 C-terminal related 1
FxaC_4g13190	5.86565	1.50165	1.30369	2.19663	3.89334	7.00832	5.9594	6.27402
FxaC_4g13200	2.87608	0.835217	0.796408	0.882294	4.6572	4.60875	2.67981	1.45115	NUDX26	nudix hydrolase homolog 26
FxaC_4g13210	9.71966	0.790659	0.743521	0.459778	16.1018	18.5426	12.751	7.3
FxaC_4g13220	71.4224	73.8252	31.4027	40.4969	29.922	3.43607	1.49757	16.3393	ATAF1
FxaC_4g13250	0	0	0	0	0	0	0	0
FxaC_4g13260	1.18007	0.116243	0.22541	0.543126	5.2558	2.95867	1.40391	0.676543	BGAL10	beta-galactosidase 10
FxaC_4g13270	3.63186	0.990427	0.358939	1.83048	2.62975	2.96525	1.44734	1.71617
FxaC_4g13290	0.455086	0.135429	0.100198	0.0780649	0.0324633	0.130661	0.0156567	0.225686	XCT	XAP5 CIRCADIAN TIMEKEEPER
FxaC_4g13300	0	0.412907	0	0	0.0638085	0.0578804	0	0.0556706
FxaC_4g13310	18.0042	1.67736	1.40258	2.45219	15.7995	24.3952	24.3734	24.7831	RSW3	RADIAL SWELLING 3
FxaC_4g13320	9.17132	1.78801	3.53631	6.18845	5.33275	3.69684	3.55843	3.72691
FxaC_4g13330	2.01057	0.186719	0.154951	0.256614	0.913309	0.382707	0.114783	0.325029	ALDH3I1	aldehyde dehydrogenase 3I1
FxaC_4g13340	7.94723	1.59593	1.52238	1.92442	6.04348	5.78679	4.95819	4.5127	SGF29a	SaGa associated Factor 29 a
FxaC_4g13350	7.75059	3.19732	3.12063	4.47329	5.52374	6.03963	3.85965	6.64888	SHA1	shoot apical meristem arrest 1
FxaC_4g13360	1.57144	1.52872	1.02256	1.42569	0.800762	1.10937	0.340962	1.19307
FxaC_4g13370	0	0	0	0	0	0	0	0
FxaC_4g13390	9.47839	2.37919	1.1582	1.05056	12.8887	12.3746	8.79772	6.17093
FxaC_4g13400	0.216163	0.14748	0.0849658	0.230182	0.0348412	0.0276245	0.0168035	0.040377
FxaC_4g13410	0	0	0.199688	1.07131	0	0	0	0
FxaC_4g13430	0	0	0	0	0	0	0	0
FxaC_4g13440	4.42132	1.32445	0.94041	1.48282	2.43455	3.7469	2.82675	3.22263	OVA8	ovule abortion 8
FxaC_4g13450	2.55577	1.96027	1.01145	1.89473	0.731992	1.19045	0.832209	1.69238
FxaC_4g13460	6.11989	3.90298	2.7719	5.45623	4.10399	7.23495	5.52062	8.4319	HEN3	HUA ENHANCER 3
FxaC_4g13470	0	0	0	0	0	0	0	0
FxaC_4g13480	0	0	0	0	0	0	0	0
FxaC_4g13490	0	0	0	0	0	0	0	0	ARA12
FxaC_4g13510	0.774412	0.477215	0.203832	0.0592166	0.0406599	0.04328	0	0	MDF	MERISTEM-DEFECTIVE
FxaC_4g13520	8.96854	2.3442	2.48336	4.20831	3.46439	5.78909	6.45757	9.27499	NFU4	NFU domain protein 4
FxaC_4g13530	1479.75	467.922	207.92	327.726	2486.58	3935.32	3564.48	3286.37	AtACT7
FxaC_4g13540	6.17181	2.20343	1.24993	1.38262	2.59598	0.406611	0.152074	1.05472
FxaC_4g13570	3.06951	0.311697	0.333044	0.0278974	3.64554	1.06067	0.827307	0.286097	ATL78	Arabidopsis T?xicos en Levadura 78
FxaC_4g13580	12.3497	4.51978	3.82247	6.1122	17.0747	20.5258	11.9205	15.3862	PSL1	PRIORITY IN SWEET LIFE 1
FxaC_4g13590	0	0	0	0	0	0	0	0	FRS5	FAR1-related sequence 5
FxaC_4g13610	4.81696	0.229814	0.374439	0.645712	2.56542	3.02106	1.70137	0.852132
FxaC_4g13620	1.48552	0.105861	0.0598555	0.417325	1.42243	1.5057	1.10655	1.39037	TGD2	trigalactosyldiacylglycerol2
FxaC_4g13650	5.78407	2.44491	3.0143	3.93219	5.66776	5.3222	3.71523	4.48899
FxaC_4g13660	0	0.065269	0	0	0.258611	0.0510159	0	0	RLK1	receptor-like protein kinase 1
FxaC_4g13680	0	0	0	0	0	0	0	0
FxaC_4g13690	2.19226	0	0.021779	0.22558	1.78676	0.059491	0.0277954	0.0113159	ABR1	ABA REPRESSOR1
FxaC_4g13700	1.36764	0.317076	0.416346	0.48615	0.996241	0.839179	0.505805	0.348635	RPN5A	REGULATORY PARTICLE NON-ATPASE SUBUNIT 5A
FxaC_4g13710	2.63045	0.553287	0.15352	0.830861	0.484998	0.763871	0.312398	1.79008
FxaC_4g13720	0.214479	0	0	0	0	0	0	0
FxaC_4g13760	0.436413	0	0.0334322	0.0623037	0.241519	0.0689484	0	0.0218988
FxaC_4g13770	3.09161	0.408391	0.521025	1.09205	1.49566	1.84653	1.39911	1.92112	UBP27	ubiquitin-specific protease 27
FxaC_4g13780	0	0.0812035	0.0785661	0	0	0	0.18936	0	RGF9	root meristem growth factor 9
FxaC_4g13790	0	0	0	0	0	0	0	0	ETR1	ETHYLENE RESPONSE 1
FxaC_4g13800	5.92131	1.13545	1.51121	1.95	4.29379	6.98534	6.28308	7.05941	ETR1	ETHYLENE RESPONSE 1
FxaC_4g13810	0	0	0	0	0.0278109	0.00725075	0	0	MEE32	MATERNAL EFFECT EMBRYO ARREST 32
FxaC_4g13820	0	0	0	0	0	0	0	0	MEE32	MATERNAL EFFECT EMBRYO ARREST 32
FxaC_4g13840	0.0885979	0	0	0	0.0427654	0.0387051	0.0100057	0.00761228
FxaC_4g13850	0	0	0	0	0	0	0	0
FxaC_4g13860	1.64425	0.424685	0.50849	0.591405	0.368048	0.444736	0.338268	0.332094	EME1B	essential meiotic endonuclease 1B
FxaC_4g13910	1.77366	0.272922	0.143437	0.21216	4.55287	1.39343	0.821346	0.189601
FxaC_4g13920	2.9563	4.45871	0.741801	1.62869	1.19626	1.04792	0.0968127	0.352555
FxaC_4g13921	0.686347	0.393339	0.308444	0.290972	0.319392	0.24807	0	0.113489
FxaC_4g13930	0.288561	0.196052	0.0498367	0.39234	0.033681	0.063718	0.0906489	0.03353
FxaC_4g13940	9.61195	1.81036	1.10609	2.33877	12.6455	17.9842	19.3384	28.7444
FxaC_4g13950	0	0	0	0	0	0	0	0
FxaC_4g13970	6.47796	1.09291	1.57006	2.02524	7.19997	8.97401	5.78036	5.13885	DWF2	DWARF 2
FxaC_4g13971	2.36986	0.404908	0.779798	1.12422	1.51554	1.98047	1.08388	1.53032
FxaC_4g14020	0	0	0	0	0.0457536	0.02164	0	0	BOB1	BOBBER1
FxaC_4g14030	0.210152	0.607924	0.0364471	0.0268684	2.91723	1.31265	0.314361	0.379465	WRKY13	WRKY DNA-binding protein 13
FxaC_4g14040	0	0	0	0	0	0	0	0
FxaC_4g14050	0	0	0	0	0	0	0	0
FxaC_4g14051	0	0	0	0	0	0	0	0
FxaC_4g14060	1.25955	0.608139	0.55685	0.840286	0.623983	1.18037	0.741475	1.11791
FxaC_4g14070	9.70653	0.928282	0.874836	1.91004	3.8971	5.76048	5.75202	6.79539	PUR5
FxaC_4g14080	0.101341	0.0581216	0.0624265	0.0290084	0.0633744	0	0	0
FxaC_4g14090	0	0	0	0	0	0	0	0
FxaC_4g14100	0	0.0272818	0	0	0	0	0	0
FxaC_4g14110	108.687	59.9445	19.2963	21.8	94.3059	99.5646	114.802	99.9877	MGP1	MALE GAMETOPHYTE DEFECTIVE 1
FxaC_4g14111	22.9444	10.5985	9.78795	11.307	14.9216	11.1114	10.9642	8.59839	CPISCA	chloroplast-localized ISCA-like protein
FxaC_4g14130	0.214858	0.156366	0.0842947	0	0.221365	0.110058	0.0287842	0.0732363	RABG3A	RAB GTPase homolog G3A
FxaC_4g14140	0	0	0.0217968	0	0	0	0.01315	0	ATO	ATROPOS
FxaC_4g14210	0	0	0	0	0.00693208	0	0	0	BAS	beta-amyrin synthase
FxaC_4g14230	0	0	0	0	0	0	0	0
FxaC_4g14250	0.142943	0.524731	0	0.192712	4.78964	0.0424507	0.051644	0	WRKY51	WRKY DNA-binding protein 51
FxaC_4g14260	0	0	0	0	0	0	0	0
FxaC_4g14270	0	0	0	0	0	0	0	0
FxaC_4g14280	0	0	0	0	0	0	0	0
FxaC_4g14290	8.15026	1.53847	1.30651	2.04376	7.10805	8.8563	8.56209	8.39829	LIP1	Light Insensitive Period1
FxaC_4g14300	0	0	0	0	0	0	0	0
FxaC_4g14320	2.01451	1.17452	1.03821	1.08057	0.267574	0.912221	0.440405	0.425845
FxaC_4g14330	0.0231476	0	0.0218735	0.0102295	0.0169615	0.00765885	0	0	SDG14	SET domain protein 14
FxaC_4g14340	66.1201	25.3635	24.0103	54.6407	32.4226	54.5389	74.0996	85.6388	POLD4	polymerase delta 4
FxaC_4g14360	12.5717	3.99105	4.94151	3.3913	9.52757	12.7975	9.98143	10.6575
FxaC_4g14350	0.0492337	0	0	0	0.0778488	0.0846369	0	0.0437185
FxaC_4g14380	49.8136	29.9679	21.6841	22.5117	26.0407	19.9751	19.4112	27.4367	RPB15.9.9
FxaC_4g14410	0.0563405	0.0260464	0	0	0.23158	0.0181286	0	0
FxaC_4g14420	2.09309	0.745997	0.251996	0.881759	1.92098	1.79751	0.622803	1.33296	DPE1	disproportionating enzyme
FxaC_4g14430	4.22875	1.02399	1.46078	2.00836	2.54199	4.11739	2.57533	3.2385	EMB1691	EMBRYO DEFECTIVE 1691
FxaC_4g14450	3.04576	0.232782	0.133652	0.388021	1.95335	2.34723	1.67934	2.38599	CNGC1	cyclic nucleotide gated channel 1
FxaC_4g14451	1.13938	0.0617148	0.202083	0.423095	0.863864	1.30192	0.900568	1.29979	CNGC1	cyclic nucleotide gated channel 1
FxaC_4g14460	1.15127	0.32402	0.239352	0.370917	0.575527	0.305278	0.13432	0.0539611
FxaC_4g14470	56.9491	8.6787	9.79135	11.7757	10.5158	7.0464	8.06431	10.3159	SK1	shikimate kinase 1
FxaC_4g14510	0	0	0	0	0	0	0	0	AGL104	AGAMOUS-like 104
FxaC_4g14520	0.323338	0	0.0460782	0.101905	0.462389	0.0255956	0.36412	0.645343
FxaC_4g14530	0.108106	0.00808456	0.0206839	0.0342311	0.0684657	0.0365268	0.0579647	0.0702478
FxaC_4g14540	12.0492	7.09663	6.13356	8.6335	13.4311	152.802	248.152	258.311	MAML-3
FxaC_4g14550	0	0	0	0	0	0	0	0
FxaC_4g14560	0	0	0	0	0	0	0	0
FxaC_4g14570	20.7442	14.1766	6.97145	10.7508	34.721	36.4503	40.5897	53.727
FxaC_4g14600	0	0	0	0	0	0	0	0
FxaC_4g14610	1.15457	1.528	0.426598	0.854888	1.16079	2.18839	4.10169	2.98491
FxaC_4g14620	0.38624	0.906461	0.375691	0.166189	0.395629	0.57436	0.279496	0.173852
FxaC_4g14640	21.4688	16.3417	10.5809	6.71134	12.331	15.8175	14.1248	14.7259
FxaC_4g14670	5.92326	1.02149	1.37142	1.7924	4.42787	6.76861	4.10986	2.06367	GCN5	general control non-repressible 5
FxaC_4g14700	53.2322	17.1447	6.13778	9.32511	29.0043	36.017	30.3664	29.9477	RSU2	40S RIBOSOMAL PROTEIN
FxaC_4g14710	0	0	0	0	0	0	0	0
FxaC_4g14730	0	0	0	0	0	0	0	0
FxaC_4g14740	0	0	0	0.0327832	0	0	0	0
FxaC_4g14750	5.18741	0.632648	0.990772	1.03705	2.05275	2.78963	1.10368	1.36292	GCN5	general control non-repressible 5
FxaC_4g14760	0	0	0	0	0	0	0	0
FxaC_4g14770	0	0	0	0	0	0	0	0
FxaC_4g14780	3.39696	2.84223	1.79702	0.97849	2.14636	2.39581	1.81987	2.42512
FxaC_4g14790	2.01848	6.18673	1.037	2.73504	0	0.0437165	0	0.0397613
FxaC_4g14800	0	0	0	0	0	0	0	0
FxaC_4g14810	0	0.00796113	0	0	0	0	0	0
FxaC_4g14850	1.77313	0.422968	0.507876	0.264623	0.618193	0.706847	0.340697	0.167211	PyrD	pyrimidine deaminase
FxaC_4g14860	2.15184	0.0404097	0.0589266	0.0851957	0.0232133	0.0636109	0	0.014771	CER22	ECERIFERUM 22
FxaC_4g14870	3.75581	0.987942	1.1568	1.92252	1.74846	3.08808	2.65251	3.9975	RKP	related to KPC1
FxaC_4g14880	2.92108	1.00209	1.16183	1.88306	1.83234	2.48722	2.57409	5.15469	HYS1	HYPERSENESCENCE 1
FxaC_4g14890	0	0	0	0	0.567097	0.134716	0	0	NF-YB3	nuclear factor Y, subunit B3
FxaC_4g14900	1.75778	1.45988	1.11398	3.27067	0.766489	0.531262	0.478157	0.79797	LpxA
FxaC_4g14920	3.66023	1.00345	1.60047	2.08547	2.43958	4.13569	4.2206	4.62373
FxaC_4g14921	2.64374	0.652769	0.32996	0.769545	2.14882	2.30856	0.871119	1.67005	OSA1	OXIDATIVE STRESS-RELATED ABC1-LIKE PROTEIN 1
FxaC_4g14930	0	0	0	0	0	0	0	0
FxaC_4g14940	0	0	0	0	0	0	0	0
FxaC_4g14950	1.95623	0.153576	0.282473	0.357886	0.647815	1.23281	0.89633	0.856761	SIRK1	sucrose-induced receptor kinase 1
FxaC_4g14960	0.880108	0	0.111971	0.31273	0.173653	0.349466	0	0.316601
FxaC_4g14970	2.37492	1.86219	3.23465	2.34401	0.805593	0.755037	0.427554	0.280616
FxaC_4g15000	0.120798	0.103022	0.0943768	0.0721449	0.034652	0.043333	0	0.010133	WAKL2	wall associated kinase-like 2
FxaC_4g15010	0	0	0	0	0	0	0	0
FxaC_4g15020	0	0	0	0.0300729	0	0	0	0	MYB113	myb domain protein 113
FxaC_4g15021	0	0.0584808	1.0129	2.9504	0	0.0849423	1.96543	2.34744	MYB113	myb domain protein 113
FxaC_4g15030	0	0	0	0	0	0	0	0
FxaC_4g15040	15.4887	4.21531	2.81169	3.71264	7.13592	4.27031	2.02454	4.51009
FxaC_4g15110	0	0	0	0	0	0	0	0
FxaC_4g15120	0	0	0	0	0	0	0	0
FxaC_4g15130	0.0679478	0	0	0	0	0	0	0
FxaC_4g15041	0.056459	0	0	0	0	0	0	0
FxaC_4g15150	0	0	0	0	0	0	0	0	CYP71B10	cytochrome P450, family 71, subfamily B, polypeptide 10
FxaC_4g15160	0	0	0	0	0	0	0	0	CYP93D1	cytochrome P450, family 93, subfamily D, polypeptide 1
FxaC_4g15170	0	0	0	0	0	0	0	0
FxaC_4g15180	0	0	0	0	0	0	0	0
FxaC_4g15190	2.05132	0.529981	0.208329	0.461069	0.661038	0.605048	0.354897	1.38967
FxaC_4g15200	66.2802	27.8939	9.45716	13.3232	41.5512	50.1728	50.4909	40.447
FxaC_4g15210	0	0	0	0	0	0	0	0
FxaC_4g15240	0	0	0	0	0	0	0	0
FxaC_4g15250	4.42517	5.21104	2.67535	3.03298	1.70461	1.70655	0.508618	1.95007
FxaC_4g15290	0	0	0	0	0	0	0	0
FxaC_4g15300	0	0	0	0	0	0	0	0
FxaC_4g15310	0	0	0	0	0	0	0	0
FxaC_4g15320	3.93446	1.34678	1.18892	1.4851	3.55193	3.10933	4.82609	6.48172
FxaC_4g15330	0.0645357	0.0170772	0	0.0179614	0.0278282	0.0438534	0.0293983	0.0246193	XCT	XAP5 CIRCADIAN TIMEKEEPER
FxaC_4g15340	0.713836	0.384384	0.066549	0.310521	0.298959	0.460725	0.208303	0.171956
FxaC_4g15380	0	0	0	0	0	0	0	0
FxaC_4g15390	0.586228	0.27367	0.158013	0.435582	0.928973	0.736612	0.444787	0.50919	TPK5
FxaC_4g15381	0.162885	0	0	0	0	0.0683761	0.0183843	0	emb1974	embryo defective 1974
FxaC_4g15400	0	0	0	0	0	0	0	0	CYP93D1	cytochrome P450, family 93, subfamily D, polypeptide 1
FxaC_4g15410	0	0	0	0	0	0	0	0	CYP71B10	cytochrome P450, family 71, subfamily B, polypeptide 10
FxaC_4g15480	0	0	0	0	0	0.0224544	0	0
FxaC_4g15500	2.04561	0.0224279	0.0267088	0.0112451	0.541903	0.458935	0.169289	0.205056	GGT1	gamma-glutamyl transpeptidase 1
FxaC_4g15510	43.4493	26.6134	19.0744	19.3285	34.1466	20.8893	13.7103	15.565	AGT2	alanine:glyoxylate aminotransferase 2
FxaC_4g15520	0.492783	0.828067	0.461558	0.487615	0.0591256	0.0961414	0.119461	0.0871
FxaC_4g15530	4.63949	3.96135	2.18717	2.51713	0.868386	0.456168	0.133748	0.208115	TGA4	TGACG motif-binding factor 4
FxaC_4g15550	21.2548	3.62958	3.26677	2.91997	26.5793	17.3082	8.15445	2.95984
FxaC_4g15560	0.430915	0.407757	0.102226	0.58976	0.538109	0.362672	0.135859	0.419078
FxaC_4g15570	10.0378	5.31373	5.74194	6.60573	5.70059	7.35681	6.71235	9.78222	UBA2A	UBP1-associated protein 2A
FxaC_4g15600	0.310712	0.191914	0.160445	0.273427	0.169151	0.348562	0.0883836	0.287448
FxaC_4g15601	0.144163	0.0375534	0.0182462	0.215664	0.0721135	0.176106	0.0889176	0.158795
FxaC_4g15610	9.06193	3.23365	2.21366	2.59354	6.10302	5.78208	5.44955	5.74821
FxaC_4g15670	30.6334	170.531	124.503	102.938	3.09337	0.129999	0.141189	0
FxaC_4g15680	4.24966	3.96632	5.22977	5.37143	4.57792	1.75598	1.06519	0.421213	RHA2A	RING-H2 finger A2A
FxaC_4g15690	0	0	0	0	0	0	0	0
FxaC_4g15720	11.2075	0.168385	0.299206	0.33169	0.0445051	0.0403704	0	0
FxaC_4g15740	7.19811	0.615576	1.02468	1.37174	8.98644	2.77504	1.16984	1.76208
FxaC_4g15750	4.25799	1.30827	1.51623	2.35325	1.55416	2.73734	2.47162	2.95606
FxaC_4g15760	5.93227	3.33777	1.20465	3.17492	4.71882	7.00873	6.11866	10.9018	RAE1	RNA export factor 1
FxaC_4g15770	14.362	8.43041	6.57826	8.64959	6.23539	8.06627	5.03637	7.2526
FxaC_4g15780	6.96307	7.08497	9.58644	7.52286	3.82231	5.42611	5.96606	6.35983
FxaC_4g15790	0	0	0.747981	1.18554	0	0.0787553	0	0
FxaC_4g15800	0	0	0	0	0	0	0	0
FxaC_4g15810	6.23546	1.65554	0.441177	1.37526	2.70938	3.68134	3.62612	4.4664	NRPE8A
FxaC_4g15820	8.8982	1.80073	1.83234	3.55505	5.26616	8.23583	7.69583	12.6487
FxaC_4g15830	4.5949	0.39843	0.571633	0.943773	7.5227	10.3677	4.82153	3.96552	POM2	POM-POM 2
FxaC_4g15840	5.08316	3.18531	2.75606	5.26101	4.67522	1.64984	1.05147	1.45727
FxaC_4g15870	1.14577	0.424917	0.281895	0.213786	1.19512	0.854363	1.43893	1.05748
FxaC_4g15890	2.85547	0.0729028	0.0520064	0.0767774	2.51868	1.0019	0.0308555	0.026275	PnsL4	Photosynthetic NDH subcomplex L 4
FxaC_4g15900	10.7143	0.0885202	0.15578	0.13477	0.34063	0.0232322	0.0297325	0.018485
FxaC_4g15910	19.2147	2.42821	3.90489	3.64438	9.66661	8.47715	8.19936	6.4777
FxaC_4g15930	0	0	0.0694772	0	0	0	0	0	SERPIN1
FxaC_4g15940	0	0	0	0.0385641	0	0.0502248	0.222994	0.460708	J20	DNAJ-like 20
FxaC_4g15950	0	0	0	0	0	0	0	0
FxaC_4g15960	0	0	0	0	0	0	0	0
FxaC_4g15970	0	0	0	0	0	0	0	0
FxaC_4g15980	0	0	0.0905303	0.0764764	0.192782	0.113303	0.189208	0.152078
FxaC_4g16020	2.65818	0.192569	0.107735	0.092398	0.308016	0.100297	0.0265803	0
FxaC_4g16060	0	0.514119	0.853744	0.606396	0	0	0	0
FxaC_4g16070	0	0	0	0	0	0	0	0	SAH7
FxaC_4g16080	0.0849867	0	0	0	0.0630489	0	0	0	PDF2.3
FxaC_4g16090	0	0	0	0	0	0	0	0	CDR1	CONSTITUTIVE DISEASE RESISTANCE 1
FxaC_4g16110	24.3215	13.7242	6.30847	3.46717	21.8393	16.9487	5.19074	2.82554	WIND1	wound induced dedifferentiation 1
FxaC_4g16130	5.85599	0.658738	1.37063	1.45523	4.33266	2.83137	1.61577	0.608595
FxaC_4g16140	0.0762315	0	0.0456582	0	0.209615	0.0630682	0.0370184	0.114559	ATACX2
FxaC_4g16230	0	0	0.0556142	0.0178635	0	0	0.033098	0	GCN4	general control non-repressible 4
FxaC_4g16240	0	0	0	0	0	0	0	0
FxaC_4g16250	0	0	0	0	0	0	0	0
FxaC_4g16260	4.24869	3.06648	10.03	8.22729	4.25219	0.124256	0.104506	0.895164	TPPJ	trehalose-6-phosphate phosphatase J
FxaC_4g16280	0.0618049	0	0	0	0	0	0	0
FxaC_4g16290	30.1228	3.2739	3.17552	7.56182	203.109	34.8488	6.38813	2.75149	PLAT1	PLAT domain protein 1
FxaC_4g16300	0.0394302	0.0445515	0.0375837	0.0436877	0.018751	0.0241663	0.0262938	0.0105302	TPR14	tetratricopeptide repeat 14
FxaC_4g16310	4.40696	0.879232	0.423676	1.42754	2.97248	2.55205	1.95716	2.17188	HCC2	homologue of copper chaperone SCO1 2
FxaC_4g16320	0	0	0	0	0	0	0	0	SDH2-3	succinate dehydrogenase 2-3
FxaC_4g16330	0	0	0	0	0	0	0	0	CNGC19	cyclic nucleotide gated channel 19
FxaC_4g16340	11.6867	5.28921	2.08953	1.90003	11.1925	12.0287	8.19378	7.31425
FxaC_4g16350	0	0	0	0	0	0	0	0
FxaC_4g16380	2.66196	1.11194	0.738574	0.548549	5.65268	11.6148	11.935	4.92569
FxaC_4g16351	0	0	0	0	0	0	0	0
FxaC_4g16390	4.9329	0.338452	0.154068	0.222423	7.86908	7.09237	5.29341	2.28595
FxaC_4g16410	0	0	0	0	0	0	0	0
FxaC_4g16420	0.478782	0.0444477	0.112036	0.137109	0.252013	0.352645	0.237006	0.32399
FxaC_4g16440	0	0	0	0	0	0	0	0
FxaC_4g16450	0	0	0	0	0	0	0.0347125	0
FxaC_4g16460	7.98063	1.32985	0.295043	1.05441	6.03201	7.32477	5.88108	4.17898
FxaC_4g16470	58.5098	14.7521	4.11432	7.09509	215.21	299.888	212.841	142.884	AtANN2
FxaC_4g16490	34.3911	8.45041	3.34007	3.46409	375.674	327.784	90.6651	15.0395	OXY5
FxaC_4g16500	7.12504	2.44453	3.38693	3.92073	4.99815	3.72573	2.78615	4.09349
FxaC_4g16510	0	0	0	0	0	0	0	0
FxaC_4g16520	10.1505	1.82511	1.4735	3.07048	7.79761	8.03937	8.42241	11.5643
FxaC_4g16530	5.96212	1.20355	0.90241	2.84792	3.77115	5.88585	5.18033	6.47782
FxaC_4g16540	0.0867572	0.153145	0	0.0228665	0.0189933	0.0671951	0.0274807	0.0648829	DOT3	DEFECTIVELY ORGANIZED TRIBUTARIES 3
FxaC_4g16550	1.867	0.820102	0.421038	0.473846	0.194078	0.390753	0.534178	0.852159	RABH1e	RAB GTPase homolog H1E
FxaC_4g16560	5.82396	2.37587	0.900249	0.625467	3.5743	2.54084	1.92024	1.55712
FxaC_4g16570	0.534739	0	0.633953	0.689421	0.179691	0	0	0.125956
FxaC_4g16580	3.60606	2.01352	1.01823	1.01153	1.536	2.20798	2.40849	4.63718	CDKC;1	cyclin-dependent kinase C;1
FxaC_4g16590	18.0758	6.75014	8.0974	8.57244	14.5743	14.6145	10.9755	12.1047	SR1	signal responsive 1
FxaC_4g16600	1.91631	1.64956	0.627994	0.509073	0.181039	0.370361	0.0409015	0.412643
FxaC_4g16610	0	0	0	0	0	0	0	0
FxaC_4g16620	0.132559	0.164031	0	0.0578776	0	0	0	0.0556069
FxaC_4g16630	0.103518	0	0.0797586	0.176776	0	0.0221523	0	0	CAMTA2	calmodulin-binding transcription activator 2
FxaC_4g16640	0.0857293	0.0670236	0	0	0	0	0	0
FxaC_4g16650	11.1279	2.80049	4.31378	4.44865	7.97857	10.3928	12.1237	15.2741	UBP3	ubiquitin-specific protease 3
FxaC_4g16660	18.0582	11.3461	9.21473	9.58294	21.8249	14.2751	7.09901	4.31532
FxaC_4g16661	7.16722	0.619548	1.8457	2.66059	3.3705	6.29885	9.2177	12.4069	TFC C	TUBULIN-FOLDING COFACTOR C
FxaC_4g16770	0.0611904	0	0	0	0	0	0	0	MYB93	myb domain protein 93
FxaC_4g16651	0	0	0	0	0	0	0	0
FxaC_4g16800	0.338639	0.227119	0.102705	0.148394	0.319062	0.348326	0.281053	0.242924
FxaC_4g16810	4.36783	1.05507	1.08498	2.02276	4.74179	7.98019	8.67584	10.9607	STOP1	sensitive to proton rhizotoxicity 1
FxaC_4g16820	0.20473	0.332492	0.115495	0	1.89297	0.0484953	0.138201	0.379055
FxaC_4g16830	0	0	0	0	0	0	0	0
FxaC_4g16840	0	0	0	0	0	0	0	0
FxaC_4g16850	0	0	0	0	0	0	0	0
FxaC_4g16860	5.81639	0.739031	0.870726	0.990686	4.29866	4.78632	3.48739	3.57878
FxaC_4g16900	0	0.235815	0.444716	0.0971244	0	0	0	0	UGT85A2	UDP-glucosyl transferase 85A2
FxaC_4g16910	0	0.136203	0.221605	0.0685833	0	0	0	0.0156008	UGT85A3	UDP-glucosyl transferase 85A3
FxaC_4g16920	8.23809	0.604242	0.498423	0.651081	3.11133	1.53467	0.851729	0.751544
FxaC_4g16930	0.562452	0.227183	0.186987	0.054181	0.299198	0.0308606	0	0
FxaC_4g16940	0.145053	0.0543488	0	0.0346354	0.157218	0.0581424	0.0138485	0.0239204	SQE2	squalene epoxidase 2
FxaC_4g16950	8.79176	3.00655	2.4037	2.68099	7.80617	10.0842	10.9377	10.9257	FBW2	F-BOX WITH WD-40 2
FxaC_4g16960	0.780366	0.565894	0.345658	0.167323	1.98284	1.11386	0.365224	0.660486
FxaC_4g16970	0	0	0.00981111	0	0	0	0	0	WBC11	white-brown complex homolog protein 11
FxaC_4g16980	4.9747	1.90399	1.13067	2.16944	2.84851	3.32217	2.25418	2.62571
FxaC_4g16990	0	0	0	0	0	0	0	0
FxaC_4g17000	124.115	15.3753	8.82364	6.11793	55.4204	22.1627	101.558	114.526	DHS1	3-deoxy-D-arabino-heptulosonate 7-phosphate synthase 1
FxaC_4g17010	6.60216	3.1306	2.14893	2.59582	2.04075	2.62762	2.51352	3.64448
FxaC_4g17020	12.2705	6.9241	6.17188	6.77434	6.42616	5.93447	7.09341	9.60746
FxaC_4g17030	0.183304	0.55972	0.155305	0.229093	0.0656283	3.26289	9.33915	5.32276
FxaC_4g17040	0.7952	0.369363	0.368843	0.519074	0.578773	13.9098	32.3962	18.4438	TET3	tetraspanin3
FxaC_4g17050	0.796071	0	0.0413632	0.0306886	0.122761	0.823549	0.998722	0.571315	RPI2	ribose-5-phosphate isomerase 2
FxaC_4g17070	0.0252571	0.0270347	0	0.00694091	0.0250233	0.0466406	0.0530452	0.0114384	WBC11	white-brown complex homolog protein 11
FxaC_4g17080	13.2476	4.8029	3.95856	6.40018	18.3583	13.5744	13.8731	11.3074	RABA4a	RAB GTPase homolog A4A
FxaC_4g17090	2.89858	0.895833	0.827009	1.23435	1.35523	2.68367	2.26954	2.26706
FxaC_4g17100	13.1547	0.808158	0.184869	0.199784	2.42421	0.962878	0.504559	0.202309
FxaC_4g17101	7.92695	0.483788	0.201037	0.368573	0.0164988	0.125541	0.0685086	0.110276
FxaC_4g17110	116.966	37.8825	12.8484	23.6747	73.8515	116.779	112.033	120.813	RPS6B	Ribosomal protein small subunit 6b
FxaC_4g17120	0	0	0.0792606	0	0	0	0	0	SDS	SOLO DANCERS
FxaC_4g17130	28.1967	0.901069	0.963556	2.25555	4.6694	11.2135	13.7198	20.7812	SRK2E
FxaC_4g17170	0	0	0	0	0.232769	0.0794497	0.129223	0.0983118
FxaC_4g17180	111.087	27.9379	32.5701	28.8351	166.942	71.7883	45.3853	39.5556	GCL1	GCR2-like 1
FxaC_4g17190	0.311637	0.347712	0.104092	0.0838261	0.716905	0.282059	0.13352	0.141674
FxaC_4g17200	0	0.124664	0	0.065559	0.105922	0	0	0
FxaC_4g17210	0.173882	0.0849845	0.0362799	0.0207081	0.0898303	0.105005	0.0850406	0.0516591
FxaC_4g17220	1146.13	1018.04	995.096	1066.54	397.605	294.171	267.928	269.723	H3.3	histone 3.3
FxaC_4g17230	4.94731	5.15919	4.7909	4.83906	3.78128	6.69358	5.01213	4.82336
FxaC_4g17240	3.20864	0.97136	1.33465	1.42197	1.47948	2.20528	1.48257	2.38791
FxaC_4g17250	19.8097	32.2075	11.1601	15.8844	7.97102	13.9845	34.6821	44.0102
FxaC_4g17280	0.509065	0.322087	0.0604972	0	0.446469	0.175174	0.0358932	0.0305648
FxaC_4g17290	10.5688	0.490756	1.66129	1.13577	24.1526	29.2768	15.9544	12.0547	HB6	homeobox protein 6
FxaC_4g17310	0.50051	0.241476	0.14725	0.123564	0.181597	0.387969	0.106664	0.283
FxaC_4g17311	10.7292	5.99178	4.59944	5.19577	11.0812	5.27077	5.0241	6.60502	RIBA1	riboflavin A1
FxaC_4g17320	0	0	0	0	0	0	0	0
FxaC_4g17330	1.92838	0.352398	0.679108	1.37741	0.64359	1.15659	1.10368	1.23783
FxaC_4g17340	19.4023	5.82013	4.28891	1.58908	7.59272	8.33981	8.44339	4.99226
FxaC_4g17350	0.503453	0	0.11349	0.0543226	0.460617	0.667216	0.632449	0.369981
FxaC_4g17351	0.136619	0	0.0590984	0	0	0	0	0.0198806
FxaC_4g17360	12.0254	0.625813	1.03284	1.35493	6.00366	9.26769	11.4108	9.55394
FxaC_4g17370	0	0	0	0	0	0	0	0
FxaC_4g17380	0	0	0	0	0	0	0	0
FxaC_4g17390	0.220768	0.369086	0.263892	0.0826443	0.402104	0.328842	0.0662296	0
FxaC_4g17410	5.00442	24.8862	8.56829	7.69846	0.798	0.16506	0.0583396	0.0118237	ATL6	Arabidopsis toxicos en levadura 6
FxaC_4g17420	0.142778	0	0	0	0	0	0	0
FxaC_4g17430	2.64656	1.72231	0.911562	1.41281	4.08395	2.20818	2.22873	2.13763
FxaC_4g17440	0	0	0	0.0908351	0.0778488	0	0	0.168544
FxaC_4g17450	2.40427	0.858518	0.617053	1.61787	5.06937	1.26513	0.115592	0.148398
FxaC_4g17480	0.270108	0.23195	0.0410127	0.0762314	0.418435	0.442126	0.193326	0.58522
FxaC_4g17490	21.5471	12.4721	21.9709	35.8256	31.328	5.72493	27.2395	180.93
FxaC_4g17500	0	0	0	0	0	0	0	0
FxaC_4g17510	11.4254	6.77657	4.22692	6.99185	11.4853	15.7951	18.2351	28.9418	GEM	GL2-EXPRESSION MODULATOR
FxaC_4g17501	0.130273	0	0.060812	0	0.185624	0.32912	0.0909706	0.344995	ATU2AF65A
FxaC_4g17580	0	0	0	0	0	0.0578804	0	0
FxaC_4g17620	1.62531	1.14758	2.15507	4.38289	0.216865	0.0987412	0.125048	0	ZHD2	ZINC FINGER HOMEODOMAIN 2
FxaC_4g17640	0.0453001	0	0	0	0.935746	0	0	0
FxaC_4g17660	0	0	0	0	0	0	0	0
FxaC_4g17680	0.0655301	0.0341545	0	0	0.029973	0	0	0	LAC14	laccase 14
FxaC_4g17690	0.119368	0.101518	0.0225374	0	0.0288387	0.0469137	0.0168572	0.0637249
FxaC_4g17700	5.63572	0.363368	0.760322	1.24058	5.71979	9.3056	9.81367	8.8236
FxaC_4g17710	1.29838	0.235149	0.0712623	0.0980704	0.913846	1.46419	1.26941	1.58766	PFK5	phosphofructokinase 5
FxaC_4g17720	5.5721	0.275281	0.137723	0.0368606	8.01317	9.72118	6.51219	4.50365	CYCD2;1	Cyclin D2;1
FxaC_4g17730	33.6466	18.3299	12.6862	16.3413	59.2494	81.8587	93.9906	56.3998	GRF8	general regulatory factor 8
FxaC_4g17740	0	0	0	0	0	0	0	0	SK4	SKP1-like 4
FxaC_4g17750	0.142193	0	0	0	0	0	0	0.0427907
FxaC_4g17760	27.6016	11.3287	12.0683	31.6432	25.0115	21.1737	19.7519	29.4796	CURT1D	CURVATURE THYLAKOID 1D
FxaC_4g17770	0.0144284	0.012782	0	0.04875	0	0	0	0.00832041
FxaC_4g17780	0	0	0	0	0	0	0	0
FxaC_4g17790	0	0	0	0	0	0	0	0
FxaC_4g17800	0	0	0	0	0	0	0	0
FxaC_4g17810	0.11709	0	0	0	0.153245	0.209446	0.130011	0.116284
FxaC_4g17820	1.03005	0	0	0.147033	0.29701	0.467426	0.373585	0.358551
FxaC_4g17830	31.9158	3.38776	3.16354	2.14473	194.736	101.902	72.4508	171.156	DIC2	dicarboxylate carrier 2
FxaC_4g17840	2.22749	0.331056	0.250513	0.422245	2.55977	2.01132	0.795627	1.40071	UBP17	ubiquitin-specific protease 17
FxaC_4g17850	8.00979	7.11956	3.84034	3.87741	4.52265	4.71169	3.25333	3.32657
FxaC_4g17860	0.107741	0.521855	0.280899	0.0885932	0.0762708	0	0	0
FxaC_4g17870	1.15861	0.0493306	0.176581	0.343383	1.89809	2.24487	1.55648	2.27393
FxaC_4g17890	3.61522	0.388671	0.982397	0.879169	3.07219	3.74899	3.0069	3.51356	SPT16	global transcription factor C
FxaC_4g17910	4.95377	1.55349	1.68347	2.27548	3.62242	5.26069	4.38503	4.58918	KCA1	KINESIN CDKA;1 ASSOCIATED 1
FxaC_4g17920	2.6866	0.408976	0.1845	0.172104	0.0640635	0	0	0.0196202	SVP	SHORT VEGETATIVE PHASE
FxaC_4g17950	2.57532	0.287206	0.0516887	0.0148271	0.0626121	0.00839131	0	0	GDI	RAB GDP-dissociation inhibitor
FxaC_4g17960	29.7315	12.4918	7.32881	6.3974	22.1806	17.747	13.895	7.63525	PEP	PEPINO
FxaC_4g17970	4.74704	2.48509	4.50254	4.48212	20.7856	15.441	7.66271	4.09261
FxaC_4g17980	6.93091	2.68241	4.10998	4.70063	4.23162	6.07498	5.48652	5.62428	MSL2	MSCS-like 2
FxaC_4g17990	0	0	0	0	0	0	0	0
FxaC_4g18000	1.58122	0	0	0.070059	0.481164	0.613987	0.62142	0.989933
FxaC_4g18010	0.53403	0.0444276	0	0	0.118997	0.0148329	0.00432892	0
FxaC_4g18020	3.56316	0.272817	1.3107	1.64368	3.4391	6.75157	3.55787	2.90347	CCI2	Clavata complex interactor 2
FxaC_4g18030	0.00802405	0.0391434	0	0.0338291	0.0620472	0.0342109	0.053193	0.0223115	NET2D	Networked 2D
FxaC_4g18040	9.92804	2.85837	1.89793	1.83645	4.68665	2.75041	2.52923	4.95326	NIC1	nicotinamidase 1
FxaC_4g18050	5.01585	7.78826	14.9326	20.7818	2.15648	1.65147	1.25105	2.70187
FxaC_4g18080	6.73137	1.49541	1.78962	2.66181	5.55112	5.35331	2.44818	1.48439
FxaC_4g18090	0	0.368641	0.0971925	0.187995	0	0	0	0
FxaC_4g18100	0.717887	0.033567	0.0575756	0.0247423	0.663458	0.393801	0.111537	0.0474568
FxaC_4g18101	0.00936861	0.00818004	0	0	0.0208508	0.226446	0.0359009	0.0181916
FxaC_4g18110	8.11884	2.18329	10.5029	13.6091	0.218832	0.0388864	0.0386037	0.0352373	PLT3	PLETHORA 3
FxaC_4g18120	4.79348	0.179938	0.43176	0.629929	3.71272	5.74867	3.75594	4.05299
FxaC_4g18130	0.362026	0	0.054069	0.0262397	0.641884	0.137152	0	0.00896811
FxaC_4g18140	1.81147	1.08091	0.902369	1.18645	1.12433	1.2999	0.846854	0.91418
FxaC_4g18200	0.309147	0.168461	0.270818	2.29889	0.0311573	0.117051	0.0558909	0.0141738
FxaC_4g18210	0	0	0	0	0	0	0	0	ACS12	1-amino-cyclopropane-1-carboxylate synthase 12
FxaC_4g18220	0	0	0	0	0	0	0	0
FxaC_4g18230	0	0	0	0	0	0	0	0
FxaC_4g18240	0	0	0	0	0	0	0	0
FxaC_4g18250	0	0	0	0	0	0	0	0
FxaC_4g18270	0.240173	0.358991	0.245138	0.244906	2.74682	8.90057	10.7086	4.43907
FxaC_4g18271	0.58254	0.103019	0.581325	0.195698	2.2883	3.4776	4.06512	1.46666
FxaC_4g18280	4.70535	2.86032	2.28441	2.19821	3.36072	5.97767	2.55513	3.65284
FxaC_4g18290	0	0	0	0	0	0	0	0
FxaC_4g18300	3.1036	6.77138	33.3343	67.2558	0.118016	1.41973	24.576	83.5736
FxaC_4g18340	0	0	0	0	0	0	0	0
FxaC_4g18350	0	0	0	0	0	0	0	0
FxaC_4g18360	0	0	0	0	0	0	0	0
FxaC_4g18370	0.0318665	0.0409771	0	0	0	0	0.0572103	0.120991
FxaC_4g18380	0	0	0	0	0	0	0	0
FxaC_4g18440	0.0216066	0	0	0.0533464	0.0152955	0.0101196	0.0142989	0.0125221
FxaC_4g18450	1.78296	0.362632	0.545813	0.570589	0.14571	0.295244	0.535154	1.24817	DXS1	1-deoxy-D-xylulose 5-phosphate (DXP) synthase 1
FxaC_4g18460	0.0488964	0	0	0	0	0	0	0
FxaC_4g18480	0.812072	0.0800431	0.105246	0.162261	0.662862	1.24059	0.46697	0.6455
FxaC_4g18481	1.76333	0.216222	0.585997	0.676497	0.831338	0.459652	0.137572	0.0967514
FxaC_4g18510	2.01408	0.250788	0.0703095	0.0787011	0.399815	0.630507	0.153853	0.0635405
FxaC_4g18520	1.93543	0.365385	0.805412	0.255019	0.043771	0	0.016824	0	SCAP1	STOMATAL CARPENTER 1
FxaC_4g18530	0	0	0	0	0	0	0	0	CAD9	cinnamyl alcohol dehydrogenase 9
FxaC_4g18540	97.7792	49.4542	15.2521	41.3466	8.6182	0.637679	1.67659	344.934	ELI3-2	elicitor-activated gene 3-2
FxaC_4g18550	0	0	0	0	0	0	0	0
FxaC_4g18560	0.088587	0	0	0	0	0	0	0
FxaC_4g18561	0.400505	0.0595026	0.118382	0.0565163	0.299346	0.192139	0.18958	0.226595
FxaC_4g18570	11.171	76.1149	115.517	191.842	0.17503	2.63103	25.4025	61.8876	ELI3-1	elicitor-activated gene 3-1
FxaC_4g18610	32.886	84.4183	48.1141	79.3061	2.22791	0.558863	0.243734	0.342558	ELI3-2	elicitor-activated gene 3-2
FxaC_4g18620	0	0.283798	0	0	0	0	0	0
FxaC_4g18630	5.49678	34.1281	54.6094	104.212	0.0427063	0.922827	11.7436	41.2082	ELI3-1	elicitor-activated gene 3-1
FxaC_4g18660	21.5289	23.9068	20.8541	24.7011	14.5299	18.546	23.5228	30.3625
FxaC_4g18670	62.7068	91.6924	59.0267	90.6974	3.94126	0.832433	2.69379	45.2432	ELI3-2	elicitor-activated gene 3-2
FxaC_4g18680	0	0	0	0	0	0	0	0	LecRK-IX.1	L-type lectin receptor kinase IX.1
FxaC_4g18690	0	0	0	0	0	0	0.0396959	0
FxaC_4g18700	0.805395	0.174132	0.0632335	0.036863	0.751598	0.321163	0.274984	0.224828
FxaC_4g18820	0.155627	0.047276	0.144949	0	0.227113	0	0.0831983	0.150135
FxaC_4g18830	0.042287	0	0.0192176	0.0189152	0.00812092	0.0336088	0	0.142527
FxaC_4g18860	0	0	0	0	0	0	0	0
FxaC_4g18870	53.0015	6.31051	1.95212	1.9983	17.8623	8.22897	3.51671	2.77285	ELI3-1	elicitor-activated gene 3-1
FxaC_4g18880	7.88153	3.96522	2.02653	1.52215	16.6424	9.39457	4.97006	5.60324
FxaC_4g18891	0	0	0	0	0	0	0	0	ELI3-1	elicitor-activated gene 3-1
FxaC_4g18890	0	0	0	0	0	0	0	0	CAD9	cinnamyl alcohol dehydrogenase 9
FxaC_4g18920	0.0542369	0	0	0	0.0693931	0	0	0	ELI3-1	elicitor-activated gene 3-1
FxaC_4g18930	0	0	0	0.0554687	0	0	0.0709024	0.388955	AGL21	AGAMOUS-like 21
FxaC_4g18940	79.7373	4.6022	1.66642	1.66954	25.7639	33.7357	19.8611	7.54786	STM	SERINE TRANSHYDROXYMETHYLTRANSFERASE
FxaC_4g18950	17.0602	3.19974	4.4061	8.31544	15.3073	21.5962	20.1779	30.3506	TOP1	thimet metalloendopeptidase 1
FxaC_4g18960	14.174	4.44052	1.74513	2.09088	12.579	7.17495	6.02124	5.27249	HSPC300
FxaC_4g18970	0	0	0.152249	0	0.073074	0	0.113877	0
FxaC_4g19010	0	0	0	0	0	0	0.0206581	0
FxaC_4g19020	0.794198	0.0924418	0.00744899	0.02779	1.10853	0.923652	0.459468	0.385518
FxaC_4g18971	0	0	0	0	0	0	0	0
FxaC_4g19060	0	0	0	0	0	0	0	0
FxaC_4g19070	1.05293	0.359228	0.0795364	0.605927	0.887991	1.04325	0.556774	1.02802
FxaC_4g19090	42.0386	12.753	9.14248	7.09443	16.5874	18.6139	13.2985	7.57494
FxaC_4g19100	38.1275	83.9188	43.8166	51.6351	146.886	121.321	82.5386	78.4233
FxaC_4g19110	0	0	0	0	0	0.0771869	0	0.311655
FxaC_4g19120	30.9678	16.6191	14.1756	17.7918	21.926	27.5386	26.9918	38.087	EMB1401	embryo defective 1401
FxaC_4g19130	2.842	0.753735	0.51458	0.422519	1.48468	1.78812	1.09693	1.21855
FxaC_4g19160	0.444444	1.0247	0.0838971	0	0.348922	0.231554	0.15685	0.102191	IRE	INCOMPLETE ROOT HAIR ELONGATION
FxaC_4g19170	11.9932	26.7018	7.24101	2.20857	1.80722	0.271966	0.0641987	0.012276	bHLH093	beta HLH protein 93
FxaC_4g19180	2.18774	0.255115	0.128863	0.170233	0.334592	0.20247	0.288897	0.261964
FxaC_4g19190	2.25968	14.5308	20.818	10.2298	4.32858	0.844231	0.201982	0.11352
FxaC_4g19200	62.4158	17.7754	11.5512	16.52	77.2707	83.9364	109.839	162.088	IAA9	indole-3-acetic acid inducible 9
FxaC_4g19210	0	0	0.219582	0	0	0.118619	0.130279	0
FxaC_4g19230	0	0	0	0	0	0	0	0
FxaC_4g19201	11.099	5.40269	1.90218	0.774957	8.08757	11.3714	15.5415	8.03685	WAVH1	WAV3 homolog 1
FxaC_4g19251	4.26486	1.92413	2.27784	2.65378	3.39065	5.48289	5.21529	6.66084
FxaC_4g19250	3.10704	1.74161	2.43658	2.32748	1.85527	0.796209	0.921543	2.42201
FxaC_4g19270	0.124609	0	0.022253	0.0830442	0	0.0269344	0	0.0766917
FxaC_4g19280	32.9798	17.2783	17.1981	21.9331	0.400714	0.790597	0.864248	2.89959	PEPCK	PHOSPHOENOLPYRUVATE CARBOXYKINASE
FxaC_4g19310	14.7989	3.56341	4.3666	4.76882	7.70391	9.53945	8.13003	11.2972
FxaC_4g19311	2.52386	0.382208	0.214022	0.427941	1.29109	2.1147	1.53626	2.055
FxaC_4g19320	0.442114	0	0.0910218	0.126999	0.0341684	0.273797	0.141306	0.040898
FxaC_4g19340	0	0	0	0	0	0	0	0
FxaC_4g19350	2.0613	0.22875	0.126476	0.289359	0.693806	0.274856	0.307899	0.853034
FxaC_4g19360	3.66243	1.34183	0.577048	0.845395	1.44566	0.999884	0.834485	0.49519	WDR5a	human WDR5 (WD40 repeat) homolog a
FxaC_4g19370	2.08308	0.227932	0.153382	0.335564	0.280596	0.0105783	0	0
FxaC_4g19400	0.107577	0	0	0	0.194724	0.0137259	0.0150751	0
FxaC_4g19410	0	0	0	0	0	0	0	0	HKL3	hexokinase-like 3
FxaC_4g19420	0	0	0	0	0	0	0	0
FxaC_4g19430	2.66045	0.0311666	0.0455988	0.0546728	3.45907	6.94681	2.46265	0.489614	BAM1	BARELY ANY MERISTEM 1
FxaC_4g19480	0	0	0	0	0.205233	1.56922	0.317289	0.537821
FxaC_4g19500	0.784493	0.345308	0.0778521	0.246299	0.163571	0.721724	0.203918	0.0751817	SYN3
FxaC_4g19510	0	0	0	0	0	0	0	0
FxaC_4g19520	0	0	0	0	0	0	0	0	FY
FxaC_4g19540	52.1556	114.441	80.9504	64.4661	28.5449	34.7267	32.2196	48.2011	PMDH1	peroxisomal NAD-malate dehydrogenase 1
FxaC_4g19521	7.47321	1.84827	7.33431	6.57105	0.822493	0.608558	0.701595	1.76562
FxaC_4g19560	0	0	0	0	0	0	0	0
FxaC_4g19570	0	0	0	0	0	0	0	0
FxaC_4g19580	0	0	0	0	0	0	0	0
FxaC_4g19590	0.485778	0	0.0638362	0.0399838	0.646029	1.73476	1.27019	0.768664	HSL2	HAESA-like 2
FxaC_4g19600	224.458	38.9333	8.27071	14.5187	289.91	352.348	260.451	232.9	TUA2	tubulin alpha-2 chain
FxaC_4g19610	0.389374	0.425214	0.172719	0.131072	0.03822	0.0135295	0.0095585	0.0244186
FxaC_4g19620	0.146925	0.0220521	0.174185	0.0839161	0.113441	0.524317	1.72279	1.22034
FxaC_4g19650	14.0405	1.14252	1.74003	1.96322	1.51081	1.12694	0.429073	0.304835	GLP3B
FxaC_4g19660	100.03	36.877	19.5242	19.0252	93.8889	107.913	145.656	135.307
FxaC_4g19670	25.0469	3.37161	2.67087	3.79434	15.0877	12.1521	8.23308	6.72296
FxaC_4g19680	8.05059	3.21993	6.8845	8.68129	4.39969	7.14519	7.74429	8.84966	NIFS1	NITROGEN FIXATION S HOMOLOG 1
FxaC_4g19700	0.423113	0.368313	0.0486176	0.132576	0.0183868	0	0.00886772	0.0106541
FxaC_4g19720	0.162247	0	0	0	0	0	0	0
FxaC_4g19730	1.30179	1.72418	2.02809	0.85263	0.0732992	1.06414	0.306307	1.02078
FxaC_4g19760	1.11044	0.551329	0	0.0533	0	0	0	0.0365286
FxaC_4g19770	22.651	126.171	42.5427	25.1075	27.2573	15.5101	12.709	20.3158	UBC1	UBIQUITIN CONJUGATING ENZYME 1
FxaC_4g19780	22.9963	91.1415	42.5301	21.108	100.265	45.9418	10.7357	1.31676	XTH6	xyloglucan endotransglucosylase/hydrolase 6
FxaC_4g19790	2.50851	0.734857	0.0786999	0.232813	0.636823	0.400341	0.186771	0.748069
FxaC_4g19791	3.6579	0.500194	0	0	0.802027	0.627232	0.151837	0.589491
FxaC_4g19781	0.236627	0.0339049	0.0150475	0.0222438	0.166421	0.206171	0.156871	0.180553
FxaC_4g19820	25.7911	2.36984	3.59145	2.20019	17.1022	2.00759	0.524061	0.827644	HAT22
FxaC_4g19830	11.2558	2.39267	2.17877	2.06585	10.5659	6.82085	4.04904	4.91564	PP2AA3	protein phosphatase 2A subunit A3
FxaC_4g19840	7.80759	4.5716	1.99288	2.11491	5.83643	4.57084	2.94902	5.19868
FxaC_4g19850	8.12582	2.27494	2.56405	5.18389	5.57521	6.4594	5.0354	6.22376	LINC4	LITTLE NUCLEI4
FxaC_4g19860	8.90353	3.53874	1.53321	3.11584	8.5587	7.88661	6.47928	4.89455	ATBCAT-5
FxaC_4g19870	0	0	0	0	0	0	0	0	RAX3	REGULATOR OF AXILLARY MERISTEMS3
FxaC_4g19821	0	0	0	0	0	0	0	0
FxaC_4g19890	0	0	0	0	0	0	0	0	ETO3	ETHYLENE OVERPRODUCING 3
FxaC_4g19910	0.0255454	0	0	0.0215509	0.0643237	0.0402372	0	0.0294624
FxaC_4g19920	12.4267	0.786233	0.515588	2.48794	49.9945	31.1184	11.6138	6.73295
FxaC_4g19930	0.541866	0.102869	0.099334	0.200365	0.156367	0.35566	0.196588	0.227475
FxaC_4g19940	0.0497661	0	0.0187089	0.00893174	0.0348919	0.0467149	0.0365477	0.021053
FxaC_4g19950	0	0	0	0	0	0	0	0	SQE2	squalene epoxidase 2
FxaC_4g19960	0.52964	0.506217	0.038877	0.0375276	0.27434	0.224164	0.0522769	0.035205	SQE2	squalene epoxidase 2
FxaC_4g19980	2.44556	0.0656126	0.0546358	0.0690696	2.26941	3.05083	1.0532	0.112594	RLP44	receptor like protein 44
FxaC_4g20000	0	0	0	0	0	0	0	0
FxaC_4g20010	0	0	0	0	0	0	0	0	DRG	DRAGON
FxaC_4g20011	0.243	0.0094157	0.0537347	0	0.17193	0	0	0	DRG	DRAGON
FxaC_4g20030	0	0	0	0	0	0	0	0
FxaC_4g20040	0	0	0	0	0	0	0	0
FxaC_4g20050	0	0	0	0	0	0	0	0
FxaC_4g20060	4.2693	0.431021	0.74759	1.80757	0.956244	0.977406	1.50681	0.398918
FxaC_4g20070	0	0	0	0	0	0	0	0
FxaC_4g20080	0.0960581	0	0.107146	0.0794945	0.385995	0.20574	0	0
FxaC_4g20130	5.98629	0.208437	0.0682037	0.0222109	0.0831663	0.00629702	0.00889763	0	GRF1	growth-regulating factor 1
FxaC_4g20140	20.0569	3.27191	4.85944	2.25353	2.64881	1.40339	2.02132	2.21052
FxaC_4g20150	0.0463771	0.200013	0	0	0	0	0	0
FxaC_4g20170	2.14221	12.2982	15.537	14.9675	0.514451	0.531054	0.851141	1.87772	bZIP6	basic leucine-zipper 6
FxaC_4g20190	0.398171	0.088491	0	0.0845903	0.140258	0.126666	0.13529	0.177718	ORP3C	OSBP(oxysterol binding protein)-related protein 3C
FxaC_4g20200	0	0	0	0	0	0	0	0
FxaC_4g20210	0	0	0	0	0	0	0	0
FxaC_4g20220	1.18107	0.67197	0.649305	0.46292	0.247372	0.0400855	0	0	GLP3B
FxaC_4g20260	2.65906	13.7571	11.8738	10.6765	0.0308205	0.926888	1.13711	1.21841	ACR1	ACT domain repeat 1
FxaC_4g20270	15.4241	6.74082	4.62488	8.10235	18.0221	22.9843	20.7585	20.9639
FxaC_4g20280	1.05069	0.0423725	0.111351	0.19077	0.835098	0.850987	0.406896	0.741352	EMB2001	embryo defective 2001
FxaC_4g20290	15.2422	1.51918	1.42604	0.309242	7.50004	0.173734	0.106831	0
FxaC_4g20320	0	0	0	0	0.234416	0.0414904	0	0
FxaC_4g20330	0.24738	0.0151699	0	0	0.0788021	0.0211168	0.0117916	0
FxaC_4g20340	0	0	0	0	0	0	0	0
FxaC_4g20360	0	0	0	0	0	0	0	0	SnRK3.16	SNF1-RELATED PROTEIN KINASE 3.16
FxaC_4g20370	0	0	0	0	0	0	0	0
FxaC_4g20380	1.36987	0.0898987	0.0599664	0.387737	2.56404	0.48975	0.117914	0.0100888
FxaC_4g20400	0	0	0	0	0	0	0	0
FxaC_4g20410	4.5046	2.27744	2.73375	4.79462	2.73753	6.06334	5.85065	4.96931	HHP4	heptahelical protein 4
FxaC_4g20420	0.0389567	0	0	0	0	0	0.026826	0
FxaC_4g20430	3.36622	2.58597	7.1259	7.33962	2.3469	2.60595	4.73152	25.7713
FxaC_4g20440	0.0400645	0.0687664	0.161303	0.132181	0.0113398	0.0214528	0.0269608	0.478549
FxaC_4g20460	0	0	0	0	0	0	0	0
FxaC_4g20470	1.6045	0.0946472	0.106136	0.0427917	2.30334	2.20039	2.7942	1.84306
FxaC_4g20480	2.73547	0.37234	0.589418	0.805566	2.43684	1.51449	1.89609	2.97693
FxaC_4g20490	12.1635	3.83844	1.95694	2.94128	16.4448	8.05346	6.84058	21.385
FxaC_4g20510	4.86682	0.801432	0.435253	0.639659	1.45373	0.680917	0.294304	0.37271
FxaC_4g20530	2.18782	0.909085	0.911431	1.3333	2.99537	1.50753	0.83968	1.54467	NAGS1	N-acetyl-l-glutamate synthase 1
FxaC_4g20540	0	0	0	0	0.0787387	0	0.0886719	0
FxaC_4g20550	0.22309	0	0	0	0	0	0	0.0702035
FxaC_4g20570	0	0	0	0	0	0	0	0
FxaC_4g20580	0	0	0	0	0.0574594	0	0	0
FxaC_4g20590	41.1759	22.6413	9.87944	11.5834	54.261	47.7638	56.0529	39.9194	FRO1	FROSTBITE1
FxaC_4g20600	7.08334	3.17613	2.28365	2.31707	6.49651	7.11657	5.38881	5.29236	TRB2
FxaC_4g20610	0.145456	0.0646159	0.0338607	0.139621	0.0532872	0.0443682	0.0131907	0.0193161	EMB246	EMBRYO DEFECTIVE 246
FxaC_4g20620	0	0.121186	0.114341	0	0.0160022	0	0	0	LecRK-IX.1	L-type lectin receptor kinase IX.1
FxaC_4g20630	16.393	2.46783	1.43312	2.02643	18.3521	12.7107	9.28991	10.2325	ATARLA1C	ADP-ribosylation factor-like A1C
FxaC_4g20650	0.706961	0.158268	0.0578212	0.0538774	0.296745	0.199116	0.0432483	0.201365
FxaC_4g20660	0	0	0	0	0	0	0	0	MAIN	MAINTENANCE OF MERISTEMS
FxaC_4g20670	0	0	0	0	0	0	0	0
FxaC_4g20680	0	0.0170427	0	0	0	0	0	0
FxaC_4g20690	0	0	0	0	0	0	0	0
FxaC_4g20700	4.67627	0.847433	0.801482	0.869253	3.84805	3.37257	3.25602	2.81039
FxaC_4g20710	14.5588	9.10897	11.4395	15.3117	9.92106	10.2815	9.51118	13.0409	emb1220	embryo defective 1220
FxaC_4g20720	1.92372	0.116668	0.418413	0.271641	4.57054	2.28944	0.675695	0.244698	SHR	SHORT ROOT
FxaC_4g20750	4.54787	2.03747	2.5351	3.66496	3.24262	4.26701	3.5963	3.7624	PUB49	plant U-box 49
FxaC_4g20760	0.796963	0.337265	0.27119	0.40786	0.799311	1.82354	1.73428	1.33495
FxaC_4g20770	0.258852	0.151699	0	0.0720428	1.75149	0.243431	0	0
FxaC_4g20780	3.8597	5.62953	6.9751	6.39366	5.88242	7.16889	6.28263	3.90678	ATAKN1
FxaC_4g20800	1.09179	0.239433	0.0814482	0.209656	0.0184041	0.0185364	0.010066	0.0203231
FxaC_4g20810	0.0485638	0.0893571	0.0934171	0.134027	0.217943	0.365829	0.180071	0.15456
FxaC_4g20820	13.6794	2.15551	2.23207	4.36828	10.5188	18.4385	21.6224	23.2645	VDAC2	voltage dependent anion channel 2
FxaC_4g20830	2.11278	0.771351	0.635645	0.966272	1.33859	0.70631	0.563348	1.38884	FBW2	F-BOX WITH WD-40 2
FxaC_4g20840	7.35913	0.203536	0.0557274	0.0466412	6.8992	0.331483	0.207047	0.528138	ACA2	calcium ATPase 2
FxaC_4g20850	16.9787	1.59883	1.13471	1.79161	20.1893	45.8231	46.721	48.0488	ACA7	auto-regulated Ca2+-ATPase 7
FxaC_4g20860	8.90415	1.06031	0.616875	1.77533	3.9913	6.98778	6.9629	8.45581
FxaC_4g20870	0	0	0	0	0	0	0	0
FxaC_4g20880	0	0	0	0.0115552	0	0	0.0100164	0.0239414
FxaC_4g20890	0.391145	0	0.0211203	0	0.586925	1.1419	0.810152	0.287536	CYCD5;1	cyclin d5;1
FxaC_4g20910	0	0	0	0	0	0	0	0
FxaC_4g20920	0.520844	0.0178184	0	0	0.415092	0.342641	0.0575004	0.0402418	BT4	BTB and TAZ domain protein 4
FxaC_4g20930	0.219475	0	0	0	0.23848	0.206817	0.151132	0.0892843
FxaC_4g20940	1.17372	0.0156901	0.25186	0.443191	2.51407	2.29472	2.01385	1.88587	FH6	formin homolog 6
FxaC_4g20960	16.8763	6.66929	0.390185	0.14756	5.99748	0.75133	0.149821	0.0112045
FxaC_4g20970	10.5564	76.2998	85.5672	44.8546	1.03024	0.926361	0.976725	1.2726
FxaC_4g20990	0.526651	0.0203699	0	0.107536	0.546986	0.388091	0.40991	0.413063
FxaC_4g21000	0.0155516	0	0	0.0130856	0	0	0	0
FxaC_4g21010	0	0	0	0	0.0688748	0	0.0199821	0.0083669	CYP82C4	cytochrome P450, family 82, subfamily C, polypeptide 4
FxaC_4g21020	14.2286	3.32946	3.68223	4.98276	7.46235	6.29555	4.71474	7.1059
FxaC_4g21011	0.781839	0.0421162	0	0	0.377173	0.559953	0.308553	0.301622	FRS5	FAR1-related sequence 5
FxaC_4g21100	4.35394	0.140817	0.581329	0.777386	0.731006	0.868245	0.519004	0.285891	NPY2	NAKED PINS IN YUC MUTANTS 2
FxaC_4g21110	0.288969	0	0	0	0	0	0	0
FxaC_4g21120	0.428839	0.113767	0.157751	0.328002	0	0.00886968	0	0.0106723
FxaC_4g21140	0.641429	0	0	0	0.415247	0.384772	0.466264	0.228906
FxaC_4g21150	1.36849	0.879965	0.501206	0.574072	1.40422	1.0938	1.04972	1.07931	EXO70B1	exocyst subunit exo70 family protein B1
FxaC_4g21160	9.0037	2.43561	1.95433	3.87733	3.24657	5.1486	4.17208	5.81889
FxaC_4g21170	22.6389	4.53841	5.37534	10.8499	1.57354	5.39863	16.1792	38.6861
FxaC_4g21190	14.9974	2.1623	0.756827	0.986185	76.7094	55.7114	19.2962	4.02656
FxaC_4g21220	22.5486	1.1143	1.19831	1.62418	41.3507	27.474	17.3065	9.14667	LBD38	LOB domain-containing protein 38
FxaC_4g21240	0.969236	0.0992858	0	0	0	0	0	0
FxaC_4g21250	1.86856	0.119776	0.296522	0.29965	1.21202	0.194253	0.0970349	0.107595
FxaC_4g21260	4.14563	0.703399	0.584398	0.141593	0.373135	0.105086	0.236286	0.071087	RHS19	root hair specific 19
FxaC_4g21320	0	0	0	0	0	0	0	0
FxaC_4g21330	0.072339	0	0	0	0.0678911	0.042616	0.0100885	0.0525214
FxaC_4g21350	17.3943	0.407739	0.160919	0.633942	6.85928	7.11551	7.7766	4.8293
FxaC_4g21400	1.8283	2.57821	0.427399	1.89335	4.03547	4.99967	1.35493	0.564156
FxaC_4g21410	2.548	0.606056	0.20385	0.158014	22.0358	28.5982	9.18452	3.00688
FxaC_4g21430	0	0	0	0	0	0	0	0	SCABP8	SOS3-LIKE CALCIUM BINDING PROTEIN 8
FxaC_4g21440	0.754058	1.15007	0.22351	0.152015	0.269323	0.562985	0.262068	0.616672
FxaC_4g21480	0.870657	0.0528237	0.0298906	0.0278519	1.80217	2.08071	1.19257	0.367631
FxaC_4g21510	36.5641	24.5559	14.9747	15.4771	37.1856	38.7246	28.6745	31.4031	CKA1	casein kinase alpha 1
FxaC_4g21520	553.404	347.134	217.291	174.46	469.338	418.205	334.601	278.697
FxaC_4g21530	7.18438	1.30369	2.80475	4.92321	11.3901	9.51517	4.29724	5.18077	ACBP3	acyl-CoA-binding domain 3
FxaC_4g21540	3.18244	0.927862	1.62432	2.7955	2.70436	3.57954	2.55082	4.87537
FxaC_4g21550	2.21483	0.760596	0.529084	0.838547	4.092	2.55454	2.08087	1.74172
FxaC_4g21560	2.44145	2.03586	1.81638	1.67575	0.393466	0.476936	0.174208	0.185722	CGLD27	CONSERVED IN THE GREEN LINEAGE AND DIATOMS 27
FxaC_4g21570	1.6388	1.10074	2.65955	3.51432	0.590839	1.2675	0.653746	0.525755
FxaC_4g21590	2.81366	7.42213	15.2356	26.6405	8.09075	0.309651	0.0718017	0.101062	ARA12
FxaC_4g21620	0	0	0	0	0	0	0	0
FxaC_4g21640	223.295	172.814	409.573	203.423	461.509	364.162	124.887	33.1126
FxaC_4g21650	0.142486	0.0169842	0.0768849	0.0716836	0.143807	0	0	0
FxaC_4g21660	15.2912	5.55172	4.86726	5.99418	16.447	2.92288	2.50213	2.52163	APD5	Arabidopsis Pp2c clade D 5
FxaC_4g21670	19.7032	0.961812	2.38308	6.18874	21.2015	26.5367	12.4062	3.23772	KAI2	KARRIKIN INSENSITIVE 2
FxaC_4g21680	5.1514	1.74175	1.95606	2.80327	3.31215	3.7263	2.03579	3.31484	SRFR1	SUPPRESSOR OF RPS4-RLD 1
FxaC_4g21690	0.084085	0	0.0428333	0	0.0210206	0	0	0.0083669
FxaC_4g21700	42.9059	10.367	2.88983	4.19632	255.333	95.3837	40.5498	29.1855	ATAGP18
FxaC_4g21710	0.181346	0.145938	0.0887945	0.054639	0.320957	0.120352	0.0534126	0.0751026
FxaC_4g21720	0	0.0824368	0	0.0395966	0.0680004	0.0224948	0.0317849	0.103442
FxaC_4g21730	8.29138	4.32911	3.97271	5.08926	9.29046	11.5532	8.238	7.35562	PUB4	plant U-box 4
FxaC_4g21740	4.34868	0.924216	0.823057	1.3482	2.47814	3.78125	2.78929	3.6365
FxaC_4g21750	0.0446127	0.0392176	0	0	0	0	0	0	CNGC1	cyclic nucleotide gated channel 1
FxaC_4g21760	44.8822	4.12227	1.84821	2.58709	10.6406	4.03269	2.12918	2.44666	NRAMP3	natural resistance-associated macrophage protein 3
FxaC_4g21770	0.0419622	0	0	0	0	0	0	0
FxaC_4g21780	0.0848434	0	0.0542749	0.0310173	1.55313	0.519495	0.00843584	0.00996728	GH3.1
FxaC_4g21790	2.28492	0	0.201916	0.0916371	1.36924	2.39367	0.740549	0.337878	ZFP4	zinc finger protein 4
FxaC_4g21830	10.465	2.36537	1.77297	4.08121	8.44201	11.1293	9.60708	10.6307
FxaC_4g21840	0.246894	0.0211863	0.0113777	0.021284	0.133166	0.12096	0.152249	0.166826
FxaC_4g21850	9.89845	5.61247	5.57797	7.17706	4.38524	4.78122	3.85047	5.24985	HOS15	high expression of osmotically responsive genes 15
FxaC_4g21860	1.11169	2.89153	1.4295	2.46953	0.256522	0.110666	0.0701642	0.0936802	CYP81D8	cytochrome P450, family 81, subfamily D, polypeptide 8
FxaC_4g21870	187.174	166.356	139.664	191.92	293.622	138.527	67.4593	124.714	MEE59	maternal effect embryo arrest 59
FxaC_4g21880	0.0654943	0	0.081588	0	0	0.0342581	0	0.0847827
FxaC_4g21890	12.808	6.65509	3.94484	3.4385	10.8696	14.0895	4.57987	8.86499
FxaC_4g21930	0.146346	0	0.0937329	0.0502368	0.140041	0.155442	0.0202157	0.0242881	CYP91A1	CYTOCHROME P450 91A1
FxaC_4g21940	0.246005	0.11052	0.0218477	0.0643997	0.171272	0.185538	0.124312	0.0890297
FxaC_4g21950	0.0335947	0	0	0	0	0	0.0248296	0
FxaC_4g21960	0.0463549	0	0	0	0.0138443	0	0	0	WRKY15	WRKY DNA-binding protein 15
FxaC_4g21970	4.61221	0.201189	0.0674557	0	0	0	0	0
FxaC_4g21980	11.4522	0.434176	0.237655	0.49071	4.77471	3.58464	3.15275	3.49082	IRX14-L	IRREGULAR XYLEM 14-LIKE
FxaC_4g22000	14.6663	6.3514	8.85724	9.96402	22.2613	50.8334	42.7167	45.6807
FxaC_4g22010	0	0	0	0.0942578	0	0.1392	0	0
FxaC_4g22020	0.0182041	0.0145635	0	0	0	0.00872461	0	0
FxaC_4g22030	2.44133	0.583963	0.266596	0.999582	1.32979	1.77938	3.39466	3.7032	VFB4	VIER F-BOX PROTEINE 4
FxaC_4g22050	0	0	0	0	0	0	0	0
FxaC_4g22060	1.03987	0.0858994	0	0	0.057115	0.0226478	0	0	CYCD3;2	CYCLIN D3;2
FxaC_4g22070	0.172236	0.0342483	0.0876224	0.470182	1.50547	0.48537	0.370277	0.305494	ATARFA1F	ADP-ribosylation factor A1F
FxaC_4g22080	0	0	0	0	0	0	0	0
FxaC_4g22090	0	0	0	0	0	0	0	0
FxaC_4g22100	0	0	0	0	0	0	0	0
FxaC_4g22110	0	0	0	0	0	0	0	0.0462714
FxaC_4g22140	0	0	0	0	0	0	0	0
FxaC_4g22150	0	0	0	0	0	0	0	0
FxaC_4g22160	7.82901	0.556488	0.0196995	0.097095	1.86968	1.62998	2.40188	0.919889	EB1C	end binding protein 1C
FxaC_4g22170	0.385642	0	0.0405268	0.0670068	0.481624	0.275376	0.306701	0.536003
FxaC_4g22180	0.295889	1.57356	4.63073	3.15326	0.117059	0.0179928	0.0883357	0.18102
FxaC_4g22200	5.78633	3.45048	4.93605	8.37928	8.61969	6.61628	3.20743	2.93079	MYB73	myb domain protein 73
FxaC_4g22210	0.941642	0.530028	0.122599	0.390333	0.541617	0.771723	0.343537	0.40854	HMA1	heavy metal atpase 1
FxaC_4g22220	0	0	0	0	0.0288559	0.0246423	0	0	CAD6	cinnamyl alcohol dehydrogenase 6
FxaC_4g22230	2.87314	1.98519	1.55661	1.80512	1.54913	1.68576	1.21786	1.33638
FxaC_4g22221	0.135502	0.167901	0	0.0571569	0.12757	0.201932	0	0
FxaC_4g22250	0.535193	0.125749	0.123849	0.271556	0.218048	0.183402	0.127156	0.244486
FxaC_4g22270	0	0	0.20738	0	0	0	0	0
FxaC_4g22300	0.209322	0.935336	0.179997	0.274873	1.46806	0.430199	0.322234	0.26443	UGT84B2	UDP-glucosyl transferase 84B2
FxaC_4g22310	0	0.256895	0	0	0.730159	0.50119	1.36135	2.49584
FxaC_4g22320	1.20459	0.250119	0.0790397	0.0238197	3.38863	2.86394	1.72296	0.962679
FxaC_4g22311	0	0	0	0	0	0	0	0	emb1974	embryo defective 1974
FxaC_4g22330	0.0310412	0	0	0	0	0	0	0
FxaC_4g22350	4.37882	2.79746	1.0211	4.13982	2.41328	3.96103	3.98744	6.69448
FxaC_4g22360	0	0	0	0	0	0	0	0
FxaC_4g22361	0	0	0	0	0	0	0	0
FxaC_4g22370	0	0	0	0	0	0	0	0	ZHD6	ZINC FINGER HOMEODOMAIN 6
FxaC_4g22380	0	0	0	0	0	0	0	0
FxaC_4g22390	0	0	0	0	0	0	0	0
FxaC_4g22400	0	0	0	0	0	0	0	0
FxaC_4g22410	3.84301	0.364929	0.150141	1.25194	1.55384	2.98526	4.09917	5.46162
FxaC_4g22420	1.01778	0	0	0.160623	9.29751	12.8809	7.66986	2.00696	RSM3	RADIALIS-LIKE SANT/MYB 3
FxaC_4g22440	4.75948	2.95889	1.63127	2.18374	4.93907	2.32923	0.806061	1.16072
FxaC_4g22441	16.9687	3.66261	2.18285	3.47314	22.3924	33.2598	36.2778	19.5741	EMB2783	EMBRYO DEFECTIVE 2783
FxaC_4g22450	20.7533	4.59055	3.08168	3.10004	54.6304	24.6424	14.3562	16.9632	TLP2	tubby like protein 2
FxaC_4g22460	14.9921	2883.19	6695.34	5599.15	1.17835	1.30057	3.59993	6.82962	XERO1	dehydrin xero 1
FxaC_4g22470	0.651408	0.0282303	0.0606945	0.0536971	0.345666	0.283224	0.300032	0.386451
FxaC_4g22500	16.2044	5.06508	4.21701	3.96502	3.78453	3.05089	2.54001	2.34234
FxaC_4g22510	0.0699371	0.0605465	0.491077	0.403746	0.135556	0.127615	0.0941263	0
FxaC_4g22520	30.313	411.979	1270.03	699.459	32.2062	7.41085	3.15944	3.2676	XERO2
FxaC_4g22590	0	0	0	0	0	0	0	0
FxaC_4g22580	0	0	0	0	0	0	0	0
FxaC_4g22570	0	0	0	0	0	0	0	0
FxaC_4g22571	0	0	0	0	0	0	0	0
FxaC_4g22572	0	0	0	0	0	0	0	0
FxaC_4g22600	0	0	0	0	0	0	0	0
FxaC_4g22573	4.06077	0	0.0698706	0.080801	5.22365	1.12232	0.609101	0.574379
FxaC_4g22610	0.298806	0.076899	0.0801107	0.205618	0.407911	0.323839	0.311245	0.245413
FxaC_4g22630	0.905645	0.0315173	0.133806	0	0	0	0	0	MLA10	INTRACELLULAR MILDEW A 10
FxaC_4g22650	0.25563	0.0421162	0.0600884	0	0	0	0	0
FxaC_4g22660	4.88004	32.9358	82.0661	76.5638	0.0959935	0.0237498	0.102322	0.0654168	RTNLB13	Reticulan like protein B13
FxaC_4g22670	6.59856	0	0	0.0652034	2.76134	1.98465	0.744286	0.175241	sks17	SKU5 similar 17
FxaC_4g22680	3.52382	0.930425	0.0853993	0.110075	0.670523	0.0362933	0	0	OBP1	OBF binding protein 1
FxaC_4g22690	3.8199	0.818694	2.08886	4.79977	3.36134	4.32416	2.31452	3.14472
FxaC_4g22700	5.57189	1.22684	0.921135	1.65053	3.44786	4.89971	4.06059	4.41967	TCU1	TRANSCURVATA 1
FxaC_4g22710	0	0	0	0	0	0	0	0
FxaC_4g22720	4.5503	0.642643	0.238019	0.294526	0.192423	0.0358513	0	0.0645486	MES1	methyl esterase 1
FxaC_4g22740	0	0	0	0	0	0	0	0
FxaC_4g22760	0.0104984	0	0	0.0580941	0.0321769	0.0270855	0.0256224	0.00679508
FxaC_4g22750	1.04328	0.475132	0.923973	0.781217	0.592373	1.07544	0.856567	0.657055
FxaC_4g22770	0	0	0	0	0	0.0175799	0	0	MES8	methyl esterase 8
FxaC_4g22780	0	0	0	0.262236	0	0	0	0
FxaC_4g22790	0	0.206468	0.0667812	0.2635	0	0.0373413	0	0
FxaC_4g22810	0	0	0	0	0	0	0	0
FxaC_4g22820	11.3807	1.83919	0.339101	0.376153	21.0175	4.11113	1.51718	1.03782
FxaC_4g22830	0.131948	0	0	0	0.111306	0.0627521	0	0	PSBO1	PS II oxygen-evolving complex 1
FxaC_4g22840	28.8227	3.73151	1.61918	0.77241	31.035	8.19529	0.79445	0.204889	PSBO2	photosystem II subunit O-2
FxaC_4g22880	0.0348238	0	0	0	0.0550638	0	0.0296267	0	CRK	CDPK-related kinase
FxaC_4g22890	0.91425	0.12004	0	0	0	0.0655111	0	0.0370713
FxaC_4g22900	0	0	0	0	0	0	0	0
FxaC_4g22910	0.0549913	0	0.0232958	0.0229292	1.25891	0.256523	0	0
FxaC_4g22920	0	0	0	0	0	0	0	0
FxaC_4g22930	2.6641	12.0785	22.2562	23.1769	0.157592	0.0505904	0.0670692	0.121939
FxaC_4g22940	0.0326466	0.0296417	0	0.0194839	0	0	0.0247263	0.016024
FxaC_4g22950	0.213436	0.0163601	0.0185149	0.0345248	0.0574286	0.0259315	0	0.0332766
FxaC_4g22960	0	0	0.0496774	0.0461683	0	0	0	0
FxaC_4g22970	0.157904	0.321917	5.75584	14.2023	0	0	0	0.0147081
FxaC_4g22980	0.272677	0.0529224	0.0400288	0.10136	0	0.061749	0.0997304	0.0231004
FxaC_4g22990	9.02775	0.685217	0.212803	0.225454	20.0569	7.03567	2.15906	1.23919	KRP2	KIP-related protein 2
FxaC_4g23000	0.23706	0.205645	0.0787367	0.137045	0.056394	0.0904676	0.159964	0.132086
FxaC_4g23010	1.01351	0.427673	0.19924	0.0607027	0.0506488	0	0	0.0416021	HB40	homeobox protein 40
FxaC_4g23020	0.00652549	0.0189277	0.00610431	0	0.01341	0.0896539	0.0770412	0.0864382
FxaC_4g23030	0.479215	0	0.0736996	0.0363369	0.122781	0.412889	0.510504	0.424272
FxaC_4g23040	5.44032	3.22062	2.6232	2.63848	4.19339	6.31594	5.07724	5.01632	RCE1	RUB1 conjugating enzyme 1
FxaC_4g23050	8.08309	8.34159	4.36904	6.93193	9.87043	14.206	9.87203	11.7762	RCE1	RUB1 conjugating enzyme 1
FxaC_4g23060	1.35528	0.0266946	0	0.0563338	0.564033	1.47667	1.79654	2.27528
FxaC_4g23070	0	0	0	0	0	0	0	0
FxaC_4g23080	0	0	0	0	0	0	0	0
FxaC_4g23110	10.1743	2.75026	1.6695	2.89934	7.26236	9.08356	5.5967	4.52373	SAW1	SAWTOOTH 1
FxaC_4g23120	2.98793	1.85891	1.6744	1.62311	6.12222	25.448	30.1158	22.1101
FxaC_4g23150	0	0	0.143437	0	0.0527385	0	0	0
FxaC_4g23151	2.29194	0.0844723	0.023556	0.0115624	0.00795988	0	0	0
FxaC_4g23160	0.578819	0.957201	0.778057	0.730903	0.183288	0.581035	0.293745	0.244938
FxaC_4g23170	0.659492	0.164208	0.325365	0.471989	0.44111	0.489436	0.298066	0.487742
FxaC_4g23161	0.407144	0.298534	0.116141	0	0.0951317	0.106716	0	0.0941931
FxaC_4g23190	3.97238	1.4623	1.84498	1.75573	1.86061	1.81412	1.2896	1.46314
FxaC_4g23200	0.0606704	0.0176578	0.100772	0.1677	0.181488	0.264626	0.0909413	0.0306861	CAD4	CINNAMYL ALCOHOL DEHYDROGENASE 4
FxaC_4g23210	1.0646	0.305472	0.2566	0.650877	0.942909	0.981714	0.387605	0.746831	HMA1	heavy metal atpase 1
FxaC_4g23220	3.67277	2.38616	3.01768	6.72553	4.36632	3.59868	2.79711	2.00848	MYB73	myb domain protein 73
FxaC_4g23230	1.82046	13.9986	45.0907	38.9784	0.988675	0.719714	0.265789	0.61342
FxaC_4g23270	0.441687	0	0.00896339	0.0251196	0.534465	0.706908	1.36048	1.21515
FxaC_4g23280	2.76174	0.357359	0.0984973	0.0193895	0.524985	0.257426	0.645166	0.334701	EB1C	end binding protein 1C
FxaC_4g23290	0	0	0	0	0	0	0	0
FxaC_4g23320	0	0	0	0	0	0	0	0
FxaC_4g23330	0	0	0	0	0	0	0	0
FxaC_4g23340	0.0620772	0	0	0.0286871	0.458975	0.229751	0.0466539	0.0746582	ATARFA1F	ADP-ribosylation factor A1F
FxaC_4g23350	0.49505	0.0330673	0.073848	0	0.0868261	0.0481336	0.03222	0	CYCD3;2	CYCLIN D3;2
FxaC_4g23360	0	0	0	0	0	0	0	0
FxaC_4g23380	1.56935	0.769086	0.543528	1.61646	1.30419	1.82288	3.65707	4.19388	VFB4	VIER F-BOX PROTEINE 4
FxaC_4g23400	0.241998	0.137946	0.0789937	0.160654	0.130293	0.165628	0.0449133	0.137928
FxaC_4g23410	3.27606	2.9121	0.78552	1.24561	1.66309	2.17297	0.91268	2.61052
FxaC_4g23420	4.18933	4.50784	3.03921	3.51444	3.70048	3.84847	2.97867	8.18011
FxaC_4g23460	0.610489	0.535735	0.494205	0.592072	1.15349	1.86628	0.719636	0.797983
FxaC_4g23470	0.0129956	0.0860415	0.00574914	0.021428	0.00799459	0.00402605	0	0
FxaC_4g23480	0	0.53202	0.0556142	0.0179783	0	0.0134604	0	0	CSA1	constitutive shade-avoidance1
FxaC_4g23490	0.842258	0	0.0296594	0.137718	0.329897	0.249614	0.254196	0.535873	SDN3	small RNA degrading nuclease 3
FxaC_4g23500	3.30379	1.9489	1.3544	1.68257	2.1658	2.87404	1.74933	2.24479	PTEN2A	phosphatase and TENsin homolog deleted on chromosome ten 2A
FxaC_4g23510	6.7782	2.69718	2.50046	1.94012	6.82913	6.45221	7.07803	6.5604	ATRER1A
FxaC_4g23520	0.122883	0.0298534	0.0151775	0.0298774	0	0.184058	0.309057	0.152512
FxaC_4g23530	11.5304	5.13178	7.9417	10.9864	30.9596	62.9472	48.3819	47.4239
FxaC_4g23540	0.325252	0.114038	0.0587849	0	0.0470336	0.0711518	0.221327	0.144159
FxaC_4g23550	9.37086	0.501507	0.430632	0.52966	4.16139	2.90615	3.03616	2.92344	IRX14-L	IRREGULAR XYLEM 14-LIKE
FxaC_4g23560	0.744485	0	0	0	0.21243	0.0362537	0.162281	0.178204
FxaC_4g23570	0.286864	0.0639463	0	0	0	0.0461678	0	0
FxaC_4g23580	0.0722562	0.0614656	0.020485	0.0202394	0.0636488	0.0147364	0.0348152	0	WRKY15	WRKY DNA-binding protein 15
FxaC_4g23590	0.0375192	0	0	0	0.0230808	0	0.0269145	0.0360594
FxaC_4g23600	0.412762	0.153805	0.173261	0.152332	0.0596656	0.119471	0.417168	0.316651
FxaC_4g23610	0	0	0	0	0	0	0	0
FxaC_4g23620	184.378	8.22794	3.29822	2.58127	3.64526	1.14126	0.293625	0.0742192	IRX15-L	IRX15-LIKE
FxaC_4g23640	7.84665	0.446438	0.323495	0.557535	1.31648	0.562389	0.411523	0.569171	FRA1	FRAGILE FIBER 1
FxaC_4g23650	1.91499	0	0.0763655	0.0707404	1.88386	1.96883	0.644697	0.120308
FxaC_4g23660	0.0648812	0	0	0	0.0277886	0.0211566	0.0151989	0
FxaC_4g23670	1.31168	0	0	0	0.188106	0.125711	0.0880214	0	FRA1	FRAGILE FIBER 1
FxaC_4g23680	64.716	27.2595	11.7091	13.8865	69.3565	74.2032	59.6061	51.2127	SCE1A	SUMO CONJUGATING ENZYME 1A
FxaC_4g23690	6.62378	4.75461	2.65234	2.6264	4.89877	6.88376	5.12968	5.76015
FxaC_4g23730	3.25096	5.90434	8.29821	8.9706	2.52971	0.382667	0.540581	0.533439	DEAR2	DREB and EAR motif protein 2
FxaC_4g23740	4.02726	8.17395	9.13953	8.46208	1.40187	0.919359	0.662235	0.442988	LEJ2	LOSS OF THE TIMING OF ET AND JA BIOSYNTHESIS 2
FxaC_4g23750	6.13443	2.07759	1.8512	2.46276	4.56906	10.635	6.63074	7.61724	FLO2	FLORAL MUTANT 2
FxaC_4g23780	0	0	0	0	0	0	0	0
FxaC_4g23781	0	0.134529	0	0	0	0	0	0.0456057
FxaC_4g23820	0	0	0	0	0	0	0	0
FxaC_4g23830	11.9592	2.94655	1.05859	0.500779	3.85559	1.90176	1.13106	1.19955
FxaC_4g23840	6.76964	1.56949	1.04278	1.82826	2.24186	6.4211	6.6661	9.86861
FxaC_4g23850	0.985035	0.0597341	0.0501672	0.145664	4.68017	1.99069	3.2478	2.85653
FxaC_4g23890	0	0	0	0	0	0	0	0
FxaC_4g23900	0	0	0	0	0	0	0	0
FxaC_4g23910	0	0	0	0	0	0	0	0
FxaC_4g23920	2.29407	0.583676	0.288355	0.52826	0.369355	0.710443	0.476434	0.502998	SET1	SETDOMAIN 1
FxaC_4g23930	9.75177	3.35049	1.44688	3.65648	12.9637	8.61173	6.27435	9.48398
FxaC_4g23940	2.55046	3.11134	2.7845	3.59186	5.61425	9.18857	4.80344	3.47296
FxaC_4g23950	0	0	0	0	0	0	0	0
FxaC_4g23960	3.8765	1.12169	0.606018	0.278975	0.792405	0.156778	0.0991474	0.190565	SPT	SPATULA
FxaC_4g23970	8.20605	6.66605	4.06356	5.40974	2.5298	3.97427	3.11771	4.91789	NAPRT2	nicotinate phosphoribosyltransferase 2
FxaC_4g23980	0.0742033	0	0	0.0628385	0	0	0	0
FxaC_4g23990	0.845312	0.0276092	0.0141084	0.0262579	2.71404	1.6975	0.519291	0.165882
FxaC_4g24000	19.737	5.08829	1.76233	2.16269	6.29164	9.29602	6.30362	2.42083
FxaC_4g24010	0	0	0	0	0	0	0	0
FxaC_4g24020	1.79428	0.102861	0.0281427	0.249817	0.0335197	0.0118169	0.0166971	0
FxaC_4g24030	25.5203	8.74461	2.38191	1.73686	12.3045	2.02252	0.250658	0.113329	MAPKKK21	mitogen-activated protein kinase kinase kinase 21
FxaC_4g24050	0	0	0	0	0	0	0	0
FxaC_4g24060	0	0	0	0	0	0	0	0
FxaC_4g24090	0	0	0	0	0	0	0	0
FxaC_4g24100	0.561975	0	0	0.101508	0.208304	0	0.0934381	0
FxaC_4g24110	14.6443	8.39072	1.23372	2.92209	49.5433	44.7376	24.4918	3.95065	RALFL34	ralf-like 34
FxaC_4g24120	0.987253	0.277389	0	0	0.0762708	0.117217	0.0725027	0
FxaC_4g24130	0	0	0	0	0	0	0	0	ACS12	1-amino-cyclopropane-1-carboxylate synthase 12
FxaC_4g24140	0.278941	0.292819	0.230365	0.236216	0	0.0345581	0.841872	1.014	HEC1	HECATE 1
FxaC_4g24160	0.0216426	0	0	0.0366558	0	0	0	0
FxaC_4g24170	13.6854	5.87258	4.7357	5.74727	7.69957	8.73844	7.11479	10.3602
FxaC_4g24180	0.0921583	0.77012	0.061681	0.0389583	0	0.0142554	0	0
FxaC_4g24190	23.9066	66.7615	54.1277	42.6035	13.6708	7.81461	3.85973	9.51641
FxaC_4g24200	3.7644	0.379972	1.86928	3.51157	1.53999	4.40567	3.6635	4.25428	ZEP	ZEAXANTHIN EPOXIDASE
FxaC_4g24210	0	0	0	0	0	0	0.0179159	0	CLV2	clavata 2
FxaC_4g24230	2.03743	0.134062	0.144352	0.291409	1.80006	1.11779	0.717898	0.493453
FxaC_4g24250	12.1298	6.72936	4.5848	6.3914	3.11861	4.92585	3.32878	7.24798
FxaC_4g24270	10.1153	2.06288	4.1585	5.10653	5.46636	4.53047	2.5241	1.83833
FxaC_4g24280	4.69837	2.86591	2.58483	1.97262	1.23888	1.25834	0.637973	1.03805
FxaC_4g24290	148.036	54.2032	36.0045	18.6212	25.0894	11.1762	5.47945	7.75596	TBF1	TL1-binding transcription factor 1
FxaC_4g24300	0.0779135	0	0	0.131961	0.0451325	0.0853821	0.106415	0
FxaC_4g24320	0.125464	0	0.118558	0.0552356	2.40294	0.873413	0.83012	0.352884	CML8
FxaC_4g24330	2.5179	0.0378025	0	0	2.21016	3.55089	2.83706	0.314561
FxaC_4g24340	4.10673	0.954343	0.952974	1.24955	1.72523	1.43432	0.807935	2.09365	MAP1D	methionine aminopeptidase 1D
FxaC_4g24350	0.248396	0.134541	0.398546	0.535794	0	0	0	0.0228181	PLP1
FxaC_4g24360	1.78331	1.22344	1.27353	1.87812	1.36074	2.07904	1.96223	2.24372
FxaC_4g24370	0.142	2.80874	0.991654	0.107406	0	0.00870428	0	0	PLP1
FxaC_4g24390	4.23871	0.133274	0.578175	0.80719	5.61432	2.22674	1.70852	1.32849
FxaC_4g24400	0	0	0	0	0	0	0	0
FxaC_4g24410	0	0	0	0	0	0	0	0
FxaC_4g24420	0	0	0	0	0	0	0	0	BRIZ1	BRAP2 RING ZnF UBP domain-containing protein 1
FxaC_4g24430	0	0	0	0	0	0	0	0
FxaC_4g24440	0	0	0	0	0.314422	0.501329	0.103315	0
FxaC_4g24450	2.00238	0.100495	0.189427	0.324144	1.15515	1.87883	1.92176	2.25498
FxaC_4g24470	1.71475	0	0	0	5.35862	1.17043	0.21971	0.100091
FxaC_4g24480	3.28892	0.494869	0.615478	0.978649	2.08087	3.68639	2.48923	3.98383
FxaC_4g24490	0	0	0	0	0	0	0	0
FxaC_4g24500	0	0	0	0	0	0	0	0
FxaC_4g24510	0	0	0	0	0	0	0	0
FxaC_4g24520	0	0	0	0	0	0	0	0
FxaC_4g24530	0	0	0	0	0	0	0	0
FxaC_4g24540	10.6504	0.385151	0.870546	1.73238	1.5352	1.50281	1.22768	1.78904	CRK	CDPK-related kinase
FxaC_4g24550	4.17834	2.508	0.572234	0.664738	0.998873	1.69586	0.59716	1.68837
FxaC_4g24560	0	0	0.0548456	0.0174091	0	0	0.0139216	0.0167261	PLP2	PHOSPHOLIPASE A 2A
FxaC_4g24561	0	0	0	0	0	0.0290586	0.03156	0.117329	PLP4	PATATIN-like protein 4
FxaC_4g24562	1.72644	0.0296819	0	0.0470098	0.245752	0.274832	0.0506738	0.0110016	PLP2	PHOSPHOLIPASE A 2A
FxaC_4g24570	0.0935559	0	0	0.0195046	0	0	0	0.0266648
FxaC_4g24580	6.71146	1.35934	0.238904	0.630478	0.736402	0.693554	0.497422	0.863808	SQN	SQUINT
FxaC_4g24590	0	0.0206715	0	0	0.153696	0.315238	0.0850563	0
FxaC_4g24591	0	0	0	0	0.0135533	0	0	0
FxaC_4g24620	0	0	0	0	0	0.0187018	0.0862276	0.110905	MAPKKK5	mitogen-activated protein kinase kinase kinase 5
FxaC_4g24630	8.33758	2.175	0.580382	2.01616	4.98571	7.61826	7.45072	8.00229
FxaC_4g24640	0	0	0	0	0	0.072789	0.0812909	0
FxaC_4g24660	8.14092	1.92678	1.34731	1.67083	0.0797391	0.256889	0.303139	0.138562	LBD36	LATERAL ORGAN BOUNDARIES DOMAIN GENE 36
FxaC_4g24670	0	0	0	0	0	0	0	0
FxaC_4g24680	0.109355	0.141753	0.0207476	0.0775505	0.123079	0.0506244	0.0312985	0.0986841
FxaC_4g24690	0	0	0	0	0	0.0617495	0	0
FxaC_4g24700	3.87211	7.92713	15.25	18.2547	1.91142	2.33165	2.62052	3.69792
FxaC_4g24710	15.2688	6.28895	3.85908	6.21738	13.2173	10.0937	6.24308	8.65236
FxaC_4g24730	0	0	0	0	0	0	0	0
FxaC_4g24740	28.9414	64.1184	30.7447	31.2068	12.2133	12.2846	7.19665	7.76487	SRK2I
FxaC_4g24750	0.0552971	0.123325	0	0.0242811	0.0104519	0.0266893	0.0112472	0.025434	Kin4	kinase 4
FxaC_4g24760	0.279883	0.67576	0.241862	0.234892	0.878254	0.514704	0.838042	0.1698
FxaC_4g24770	0.103035	0.321461	0.238739	0.133229	0	0	0	0
FxaC_4g24780	2.93638	2.16346	1.62436	3.26758	0.875821	0.823084	0.705974	0.947428
FxaC_4g24790	1.24068	0	0.180688	0.605722	1.05088	0.532033	0.298678	0.177356
FxaC_4g24800	4.94747	0.156052	0.304188	0.214463	16.994	7.55275	5.80947	6.48694
FxaC_4g24820	0.0383794	0	0	0.00653652	0.129815	0.0876112	0.0579786	0.0549326
FxaC_4g24830	0	0	0	0	0	0	0	0
FxaC_4g24831	0	0	0	0	0	0	0	0
FxaC_4g24840	0	0	0	0	0	0	0	0	scpl18	serine carboxypeptidase-like 18
FxaC_4g24850	22.8412	0.157966	0.246412	0.520992	25.8696	14.5052	4.6495	1.55821	sks17	SKU5 similar 17
FxaC_4g24851	0.258525	0	0	0	0.0664832	0.0138815	0.0310687	0.0201342	sks15	SKU5 similar 15
FxaC_4g24860	1.39586	0.990188	0.859148	1.06948	3.64858	1.29225	0.856681	0.514757	SCAP1	STOMATAL CARPENTER 1
FxaC_4g24870	0	0	0	0	0	0	0	0
FxaC_4g24880	7.75498	4.77495	3.75633	6.5467	8.33542	6.28307	4.0472	5.12537
FxaC_4g24890	3.45678	0.144958	0.160303	1.44155	0.402374	0.0571837	0.164832	0.0930352	MES1	methyl esterase 1
FxaC_4g24891	2.60347	0.520195	4.38012	14.5226	0.0900386	0.0538939	0.160486	0.309518	MES3	methyl esterase 3
FxaC_4g24900	0.0618049	0	0	0	0	0	0	0	MES8	methyl esterase 8
FxaC_4g24910	0	0.0316406	0	0.0332787	0	0	0	0
FxaC_4g24920	0.0249456	0	0	0.0843651	0	0	0	0	MES10	methyl esterase 10
FxaC_4g24930	0	0	0	0	0	0	0	0
FxaC_4g24940	0	0	0	0	0	0	0.00893158	0
FxaC_4g24921	3.77994	0.0243497	0.122843	0.0701418	0.0911412	0.220303	0.040707	0	MES8	methyl esterase 8
FxaC_4g24950	2.69505	0	0	0	0	0.101138	0	0	MES3	methyl esterase 3
FxaC_4g24960	0.730441	0.0417478	0.0268944	0.278644	0.0443666	0	0	0.0139738	MES3	methyl esterase 3
FxaC_4g24970	0.530605	0.111327	0.0455109	0.169813	0.0182066	0	0	0	MES1	methyl esterase 1
FxaC_4g24980	0	0	0	0	0	0	0	0
FxaC_4g24990	0	0	0	0.0606172	0	0	0.0243147	0	MES10	methyl esterase 10
FxaC_4g25000	0.268667	0.579349	0	0.45388	0.0778147	0.234725	0.274445	0.266429
FxaC_4g25010	0	0	0	0	0	0	0	0
FxaC_4g25020	5.76436	4.63649	3.96867	3.69321	0.059255	0.100511	0.0560942	0.119937
FxaC_4g25060	0	0	0	0	0	0	0	0
FxaC_4g25070	0	0	0	0	0	0	0	0
FxaC_4g25080	2.10927	0.385624	0	0.0408099	0.732579	0.311586	0.0912403	0.0226443
FxaC_4g25100	2.0901	0.325916	0.64863	0.703936	2.10892	2.70179	1.73168	1.83301
FxaC_4g25110	1.40798	0.214289	0.329022	0.473844	1.14757	1.87852	1.81553	1.30245
FxaC_4g25120	0.365676	1.13939	1.8707	1.74912	0.0150926	0.0343036	0	0.0953983
FxaC_4g25140	0	0.13269	0.354033	0.564926	0.028107	0.0279199	0.0307461	0.0397191	DAR5	DA1-related protein 5
FxaC_4g25150	0.969823	0.654516	0.833138	1.07842	0.209924	0.0306077	0	0.0368281
FxaC_4g25170	1.46775	0.624684	1.37002	2.03729	0.905805	1.30772	1.16004	1.7376	VRN1	REDUCED VERNALIZATION RESPONSE 1
FxaC_4g25180	0.079145	0	0	0	0	0	0	0	VRN1	REDUCED VERNALIZATION RESPONSE 1
FxaC_4g25190	0.331394	0	0.0734966	0.0135452	0	0	0	0	VRN1	REDUCED VERNALIZATION RESPONSE 1
FxaC_4g25191	0.0490022	0	0	0	0	0	0	0
FxaC_4g25200	0.145154	0.0186947	0	0.0897917	0.32521	0.374097	0.11775	0.0898348
FxaC_4g25210	1.09001	0.464566	0.603031	1.00689	0.486983	0.580973	0.237421	0.291284	RUS4	ROOT UV-B SENSITIVE 4
FxaC_4g25220	4.49869	0.526684	0.667721	1.13113	4.32746	4.74003	3.43843	3.25304	XLG1	extra-large G-protein 1
FxaC_4g25250	0.233656	0.0131472	0.0303758	0.137718	0.0215011	0.0279695	0.031838	0.00880125
FxaC_4g25260	0.0594759	0	0	0	0.0344523	0	0	0
FxaC_4g25270	8.19262	21.7897	14.81	11.3768	4.35638	0.477285	0.0966702	0.123733
FxaC_4g25280	14.3972	3.86257	4.52247	4.40791	11.9606	11.8253	12.5438	12.9685
FxaC_4g25290	0.0380066	0	0	0	0	0	0	0
FxaC_4g25300	0.0116222	0	0.0102831	0.00958169	0	0.00700303	0	0
FxaC_4g25310	0	0	0	0	0	0	0	0
FxaC_4g25320	4.14115	0.984745	0.879886	0.783717	5.32669	5.84436	4.46269	4.49362	HCF164	HIGH CHLOROPHYLL FLUORESCENCE 164
FxaC_4g25340	0.942481	0.0986042	0.413545	2.06666	1.36924	0.835884	0.628957	0.332045	YCF37	homolog of Synechocystis YCF37
FxaC_4g25350	16.8459	4.44652	4.43139	7.47398	7.7626	7.26407	7.05052	7.86945
FxaC_4g25360	1.40875	0.532603	0.223315	0.957287	0.82354	0.308354	0	0.0436216
FxaC_4g25370	1.33814	0.0388496	0.0563124	0.0399469	0.038863	0.0113327	0	0
FxaC_4g25380	0	0	0	0.129006	0	0	0	0	COR413-PM2	cold-regulated 413-plasma membrane 2
FxaC_4g25390	9.00618	7.82982	2.56594	4.70613	2.97318	2.82937	1.2305	2.43797	ORP3C	OSBP(oxysterol binding protein)-related protein 3C
FxaC_4g25410	0.0504609	0	0	0	0.178546	0.0844448	0.0384397	0.0584893
FxaC_4g25420	2.46038	0.361105	0.285803	0.488595	1.27259	1.87973	1.16578	1.52309	SUVR5	SU(VAR)3-9-RELATED protein 5
FxaC_4g25440	0.581745	0.105844	0.0113048	0.0422276	0.193939	0.0429815	0.0084556	0.0245597
FxaC_4g25450	0	0	0	0	0	0	0	0
FxaC_4g25460	8.77784	2.07187	1.91811	3.336	5.08825	7.05717	4.1475	3.08575	SAW1	SAWTOOTH 1
FxaC_4g25500	10.2175	0.619334	0.398782	0.442396	10.3472	14.7186	10.5872	5.14592
FxaC_4g25510	0	0	0.0209743	0	0	0	0.0126538	0	Kin4	kinase 4
FxaC_4g25520	0	0	0	0	0	0	0	0	MLA10	INTRACELLULAR MILDEW A 10
FxaC_4g25540	0.786574	0	0	0	0.067527	0	0	0
FxaC_4g25550	0.236721	0	0	0	0.0145121	0	0	0	LYK5	LysM-containing receptor-like kinase 5
FxaC_4g25560	0.0382238	0	0.0113594	0	0.00852835	0	0	0	LYK4	LysM-containing receptor-like kinase 4
FxaC_4g25570	0	0	0	0	1.36532	0.237432	0	0
FxaC_4g25580	0.137127	0.0206715	0	0	1.51444	0.782923	0.11841	0.0235355	LYK4	LysM-containing receptor-like kinase 4
FxaC_4g25600	20.4911	1.9998	0.935106	1.0622	14.2112	16.0775	3.1301	0.555819	CML41	calmodulin-like 41
FxaC_4g25610	6.73342	52.9476	130.628	96.1457	19.3117	5.53255	1.07756	0.2136
FxaC_4g25620	3.03037	0.0395547	0.019135	0.0189056	2.15901	0.241637	0.0174025	0	GATL2	galacturonosyltransferase-like 2
FxaC_4g25630	33.5777	16.7134	10.5454	11.9049	28.6449	19.9635	17.2108	15.2776
FxaC_4g25640	5.04241	0.436395	0.463334	0.567306	5.5545	10.1285	16.3406	9.55939	HOS3-1
FxaC_4g25650	0	0	0	0	0	0	0.0561308	0.23183
FxaC_4g25680	6.68306	1.238	1.54028	1.62598	5.31678	2.27816	0.339998	1.1317
FxaC_4g25730	12.2012	0.223436	0.631079	0.542305	25.0474	13.8042	10.2564	5.96954
FxaC_4g25750	0	0	0	0	0	0	0	0
FxaC_4g25760	0	0	0	0	0	0	0	0
FxaC_4g25770	0	0	0	0	0	0	0.0879541	0	RPN5A	REGULATORY PARTICLE NON-ATPASE SUBUNIT 5A
FxaC_4g25780	0	0	0	0	0	0	0	0
FxaC_4g25790	10.1445	2.68344	2.819	1.98546	5.08367	2.21734	2.2241	1.45111	LSU	Large subunit of Heterodimeric geranyl(geranyl)diphosphate synthase
FxaC_4g25810	21.0971	4.47938	5.40281	6.32886	40.0556	45.8906	27.1273	10.6333	BZR1	BRASSINAZOLE-RESISTANT 1
FxaC_4g25820	24.6586	8.92351	6.00911	11.9407	17.8904	32.5814	38.4381	65.2847	ATAPP1	ARABIDOPSIS THALIANA AMINOPEPTIDASE P1
FxaC_4g25840	0.0770654	0	0.0175042	0	0.0878909	0.137734	0.0567676	0.0658569
FxaC_4g25860	0.362958	0	0	0.153654	0.252935	0.22199	0.171807	0.121723	CCoAOMT7	caffeoyl coenzyme A ester O-methyltransferase 7
FxaC_4g25870	6.03454	1.82827	1.8111	1.87553	6.20216	12.4571	12.2893	22.1828
FxaC_4g25880	10.5137	1.91899	0.750889	1.29792	1.40516	3.78439	3.0566	11.0655
FxaC_4g25890	0.0661007	0.0893919	0.240412	0.0608979	0	0	0	0	HB40	homeobox protein 40
FxaC_4g25900	0	0	0	0	0.00513686	0	0	0
FxaC_4g25920	49.5344	11.2583	4.72958	10.8286	43.6506	57.4059	64.3441	53.122
FxaC_4g25930	1.79165	0.102495	0.662129	0.285885	0.0279799	0	0.0137217	0
FxaC_4g25940	19.383	9.36152	7.97603	7.72152	11.4283	13.8154	11.0672	11.7947	GBF1	G-box binding factor 1
FxaC_4g25950	11.3613	5.3205	4.24501	6.18845	5.96557	6.29241	5.9145	12.5176	HVA22K	HVA22-like protein K
FxaC_4g25970	3.06841	0.500347	2.00929	1.43687	6.4672	5.00088	9.5709	6.74803	HAM4
FxaC_4g26020	84.1441	192.951	242.545	215.104	0.402083	0.882534	0.315115	0.653632
FxaC_4g26030	11.7157	2.44212	3.54286	5.99324	6.579	8.64172	8.25859	8.24366
FxaC_4g26070	3.13257	0.73276	1.5296	2.07991	1.61999	1.86905	1.88578	1.78818	IDD1	INDETERMINATE DOMAIN 1
FxaC_4g26080	6.59136	2.89385	1.9499	3.13431	3.71411	6.3754	5.90453	6.61984
FxaC_4g26090	0	0.0179115	0.01919	0	0	0	0	0.0132777	TPPD	trehalose-6-phosphate phosphatase D
FxaC_4g26100	5.17704	4.41626	2.45911	2.80795	2.20222	2.56392	1.22186	3.82256	ATU2AF65A
FxaC_4g26110	1.5848	0.01494	0.0345179	0.156731	0.842436	1.93399	3.58968	4.00123
FxaC_4g26120	0.183481	0	0.0836057	0	0.603024	0.0997561	0	0.0134926	OFP7	ovate family protein 7
FxaC_4g26130	0.0917842	0	0	0	0.00924847	0	0	0	PMT6	polyol/monosaccharide transporter 6
FxaC_4g26170	2.38427	1.16614	0.687805	1.2169	1.72194	4.05786	3.36516	5.36369
FxaC_4g26180	1.41737	0.755641	0.307579	0.490414	1.21316	3.69514	3.33869	5.54134
FxaC_4g26200	0.834579	13.3425	38.9044	49.5156	0	0.0974403	0.650877	1.70537
FxaC_4g26210	9.03035	4.41137	3.03127	2.93101	10.9417	18.6112	15.6922	12.9806
FxaC_4g26211	1.69995	2.01419	1.54733	1.35292	0.726578	1.82615	2.36838	2.1206	PBRP	plant-specific TFIIB-related protein
FxaC_4g26212	17.7799	6.90163	13.5302	12.1988	11.6924	22.8072	19.143	14.8026
FxaC_4g26220	8.71527	0.030229	0.10879	0.0576085	9.14036	3.69426	0.322907	0
FxaC_4g26230	0.0453805	0	0	0	0.0487575	0.0336409	0	0.046405
FxaC_4g26240	0.0401061	0.791473	0.0396303	0.0738985	0	0	0	0
FxaC_4g26250	0	0.0236106	0	0	0	0	0	0
FxaC_4g26260	7.07083	1.04694	1.34654	1.84711	5.47463	5.96725	4.98154	6.86215
FxaC_4g26270	0.0369683	0	0	0	0	0	0	0.00694439	PERK4	proline-rich extensin-like receptor kinase 4
FxaC_4g26280	27.0493	15.7385	9.29543	12.3065	11.1098	14.4626	11.4695	15.5707	U1SNRNP
FxaC_4g26290	31.6756	0.0678584	0.102217	0.0549225	0.583234	0	0	0
FxaC_4g26300	2.58311	0.36707	0.019433	0.0362948	1.3593	1.07012	0.534364	0.157726	SOM4
FxaC_4g26310	0.0921652	0	0	0	0.110042	0.0821387	0.0122203	0	SNP2	SUPPRESSOR OF NPH4 2
FxaC_4g26320	3.32708	0.645489	0.834034	1.2527	2.3371	5.02269	5.63666	6.07846	SDH1-1	succinate dehydrogenase 1-1
FxaC_4g26330	10.5789	2.24755	6.22313	3.68875	7.08928	19.8481	15.1606	12.9716
FxaC_4g26340	0	0	0	0	0	0	0	0
FxaC_4g26350	5.96408	156.437	218.187	150.902	17.71	20.3479	12.2847	10.4653
FxaC_4g26351	60.1573	114.998	29.9542	36.7228	29.7233	34.2495	13.9932	38.8466
FxaC_4g26400	66.0287	43.0856	18.9231	23.898	39.7745	59.4896	21.5776	29.3651
FxaC_4g26401	111.946	69.2857	25.8021	36.8834	67.1914	94.7057	31.0108	45.9267
FxaC_4g26460	26.1676	0.923364	1.47868	1.27953	19.2823	2.9595	1.61979	5.00915
FxaC_4g26470	17.8105	43.1306	17.207	12.2171	14.6899	14.2401	12.206	16.0339
FxaC_4g26480	3.90831	1.60234	1.37465	1.59178	3.10637	3.63901	3.22486	3.59737	EMB2754	EMBRYO DEFECTIVE 2754
FxaC_4g26490	1.91478	0.205448	0.46402	0.812284	1.92766	1.58535	1.51518	3.15755
FxaC_4g26500	1.24666	0.432378	0.163075	0.651078	0.697377	0.902668	0.274056	1.12482
FxaC_4g26520	0.0728457	0.273061	0.280251	0.469488	0	0.0980424	0	0.0471496	RSM2	RADIALIS-LIKE SANT/MYB 2
FxaC_4g26530	1.44285	0.261509	0.217059	0.0329902	0.74445	0.763175	0.21283	0.431252
FxaC_4g26540	1.19968	0.0576593	0.0279081	0.438182	0.545635	1.37339	1.05935	1.15145
FxaC_4g26550	0.125556	0	0.106648	0.466557	0.589263	0.0772597	0	0	MNP	MONOPOLE
FxaC_4g26570	0	0	0	0	0	0	0	0
FxaC_4g26580	0	0	0	0	0	0	0	0
FxaC_4g26590	0	0	0	0	0	0	0	0	ZHD6	ZINC FINGER HOMEODOMAIN 6
FxaC_4g26600	0	0	0	0	0	0	0	0
FxaC_4g26610	2.75055	0.911648	0.444002	0.602703	0.90773	0.677954	0.223295	0.467043	RUG2	RCC1/UVR8/GEF-like 2
FxaC_4g26620	7.03586	2.30959	0.144273	0.219891	5.50584	4.60652	2.61995	5.40519
FxaC_4g26630	0.20124	0.0400848	0	0.0845407	0.0170293	0.0158841	0.0169656	0.014447	SYP112	syntaxin of plants 112
FxaC_4g26640	2.70153	0.954896	0.742138	0.708758	1.45322	1.99982	1.02117	1.01881
FxaC_4g26650	3.20604	0.0697357	0.116768	0.210109	2.76577	4.67741	3.11321	0.341983
FxaC_4g26660	0.0578152	0.0159621	0	0	0.152082	0.0850919	0.112859	0.0848969	RFC3	replication factor C 3
FxaC_4g26670	13.6016	6.4272	6.77401	7.00169	8.94252	12.8166	10.9002	10.6947	RER1B	endoplasmatic reticulum retrieval protein 1B
FxaC_4g26680	46.4874	14.3142	11.3896	19.8251	76.5389	115.049	110.331	177.352	PPa4	pyrophosphorylase 4
FxaC_4g26690	0	0.0181197	0	0	0	0	0	0
FxaC_4g26700	0	0	0	0	0	0	0	0
FxaC_4g26710	5.85816	3.08287	2.37235	1.80242	3.57428	6.83379	3.76935	5.4132	GAMMA CA1	gamma carbonic anhydrase 1
FxaC_4g26720	0	0	0	0	0	0	0	0
FxaC_4g26730	1.09156	0.082703	0.102943	0.300477	0.587321	0.830534	0.31711	0.345747
FxaC_4g26740	12.6241	2.31838	2.45049	6.98873	4.22225	11.6413	20.3395	29.1946
FxaC_4g26750	0	0	0	0	0	0	0	0
FxaC_4g26760	1.8358	0.522147	0.0792337	0.484769	1.32595	1.08526	0.467813	0.445839
FxaC_4g26770	0.20655	0.226074	0.144252	0.0683735	0	0	0	0
FxaC_4g26771	0.165993	0.0965356	0.04933	0	0	0.0335949	0	0	LPPepsilon1	lipid phosphate phosphatase epsilon 1
FxaC_4g26780	0.408278	0.85679	0.520762	1.13995	7.23728	2.43356	1.60115	0.485748
FxaC_4g26790	0	0	0	0	0	0	0	0
FxaC_4g26800	0.269003	0	0	0	0.513993	0.211909	0.0896504	0.0845552
FxaC_4g26810	2.28276	1.21222	0.841848	0.31252	0.443029	0.136606	0	0.337608
FxaC_4g26820	15.3526	2.75735	1.68346	1.8101	12.2623	16.4644	11.1181	7.93633
FxaC_4g26830	0.193415	0	0	0.0127795	0	0	0.0102852	0	CYP722A1	cytochrome P450, family 722, subfamily A, polypeptide 1
FxaC_4g26840	0.659138	0.106855	0.0381607	0.150045	0.23664	0.119694	0.122125	0.0528075
FxaC_4g26850	0.323411	0.038583	0.0140522	0.0130596	1.2068	1.58811	1.13862	1.164	BCS1	cytochrome BC1 synthesis
FxaC_4g26860	0	0	0	0	0	0	0	0.038591
FxaC_4g26870	0	0	0	0.0436405	0	0.254511	2.35379	5.18917
FxaC_4g26880	0	0.120509	0	0.120292	0.290731	0.168974	0	0
FxaC_4g26890	1.8898	1.28283	1.45646	3.32025	5.09638	1.2792	0.493327	0.19799
FxaC_4g26900	2.33465	0.692598	0.356604	0.915668	2.33852	3.73132	2.15143	1.40949
FxaC_4g26920	29.3009	2.33146	2.30895	3.33135	23.3215	27.629	25.2629	17.6395	PLP3b	phosducin-like protein 3 homolog
FxaC_4g26930	0.0748322	0.114382	0.0138862	0.0779297	0.0652726	0.0147013	0.0207728	0.0179403	SFH3	SEC14-like 3
FxaC_4g26940	8.11012	3.44883	3.36415	2.35718	7.75687	6.38225	7.5834	6.38985	MPK7	MAP kinase 7
FxaC_4g26950	3.59241	17.8732	5.29522	4.68568	10.7062	0.461182	0.212808	0.126257	bZIP44	basic leucine-zipper 44
FxaC_4g26960	0.609657	0.101201	0.573416	0.465092	0.353824	0.385539	0.225711	0.316223
FxaC_4g26970	0.467125	0	0	0.080464	0.505025	0.266835	0	0.222285
FxaC_4g26980	7.03168	1.09064	0.900906	0.522547	7.32644	12.3853	12.0146	12.3635
FxaC_4g26990	1.04041	0.325337	0.185514	0.321545	0.928595	1.09513	0.896662	1.01006	FOLT1	folate transporter 1
FxaC_4g27000	2.55548	0.8438	0.477166	0.852161	0.782021	1.08281	0.33836	0.617376
FxaC_4g27001	5.53908	0.912011	1.96264	1.36975	1.17624	1.90437	1.4697	3.19804
FxaC_4g27020	0	0.0351262	0	0	0	0	0	0
FxaC_4g27021	0.11135	0.641419	0.0170804	0.127342	0.010928	0.0210026	0	0.176511
FxaC_4g27060	7.97943	5.26989	4.56071	3.3796	5.20245	8.32256	11.7463	9.88743
FxaC_4g27070	0	0	0	0	0	0	0	0
FxaC_4g27080	0	0	0	0	0	0	0	0
FxaC_4g27090	0	0	0	0	0	0	0	0
FxaC_4g27100	0	0	0	0	0	0	0	0
FxaC_4g27110	1.88609	0.209501	0.152193	0.105549	10.2046	12.6267	8.26492	4.06516	SHI	SHORT INTERNODES
FxaC_4g27120	10.5808	4.56435	3.44407	5.08933	10.0665	13.9254	13.9162	16.2909
FxaC_4g27130	0.424035	0.150597	0.0817027	0.14759	0.0431097	0.0719824	0.0851889	0.0305769	MORC1	Microchidia 1
FxaC_4g27140	15.4622	3.15832	0.534297	1.57855	10.2893	16.7428	13.4643	9.43657
FxaC_4g27160	314.071	51.3386	10.6014	16.8509	13.5541	10.0595	15.5672	43.8404	TRX1	thioredoxin H-type 1
FxaC_4g27170	7.30615	42.0839	26.6786	16.2595	17.6064	6.56863	3.01098	0.928423	BGAL3	beta-galactosidase 3
FxaC_4g27180	0.105983	0.0168011	0	0	0.0578042	0.0798397	0.0286833	0.0121106	DIM1B	adenosine dimethyl transferase 1B
FxaC_4g27190	3.04124	0.904838	0.891514	0.853945	0.416746	0.388627	0.156462	0.195864	ROT3	ROTUNDIFOLIA 3
FxaC_4g27200	2.17651	0.533697	1.42682	1.37873	1.45192	2.1708	1.94617	2.23912
FxaC_4g27220	4.03675	1.85755	1.3159	1.85138	2.13399	2.89976	2.33842	3.11801	D2HGDH	D-2-hydroxyglutarate dehydrogenase
FxaC_4g27230	30.0774	21.2742	24.2415	31.8248	26.0839	18.9457	15.7769	27.1373	UBC18	ubiquitin-conjugating enzyme 18
FxaC_4g27240	0.70833	0	0.144755	0.233264	0.141607	0.251734	0.387404	0.427096	ProT3	proline transporter 3
FxaC_4g27290	0.148727	0	0	0	0.0470131	0.141813	0.0632654	0
FxaC_4g27280	14.8966	1.78439	0.540422	0.486826	10.8754	3.89696	1.69511	0.650108	ALDH3F1	aldehyde dehydrogenase 3F1
FxaC_4g27300	2.63517	0.588697	0.432628	0.34843	0.573824	0.0282889	0.0403087	0.0175025	ATAP3
FxaC_4g27310	0	0	0	0	0	0	0	0
FxaC_4g27320	2.65035	1.01991	1.24446	1.32418	1.15172	1.80244	1.3108	1.36434	emb1967	embryo defective 1967
FxaC_4g27330	2.30551	0.245637	0.129463	0.119927	1.10647	0.858285	0.322129	0.153769
FxaC_4g27340	0.138218	0	0	0	0.0177424	0.0225765	0.0406933	0	GSO2	GASSHO 2
FxaC_4g27350	0	0	0	0	0	0	0	0
FxaC_4g27360	31.0907	5.37074	3.4948	2.79281	9.62555	1.87225	0.910768	0.392637	GATA5	GATA transcription factor 5
FxaC_4g27390	12.8669	3.65639	4.02306	0.940858	0.164071	0.253477	0.0325026	0.00893744	FAH1	ferulic acid 5-hydroxylase 1
FxaC_4g27400	10.6864	6.98559	4.65185	4.44158	4.46818	6.75636	6.22315	6.28006
FxaC_4g27410	30.8897	8.96714	5.49254	5.08148	20.2592	23.6639	19.2554	17.3963
FxaC_4g27420	3.20498	3.43339	5.55996	7.88497	1.20051	2.02322	1.98355	2.99715
FxaC_4g27430	2.5917	1.57352	2.1319	3.12737	1.72638	2.34832	1.63206	2.41981
FxaC_4g27440	16.4368	24.7455	20.2265	17.2005	8.44331	14.8581	14.5448	16.7822
FxaC_4g27441	9.55377	2.54941	1.94942	2.94619	5.25392	7.33321	5.85405	8.38111
FxaC_4g27450	0	0	0	0	0	0	0	0
FxaC_4g27460	0	0.0217906	0.0212679	0	0	0	0	0
FxaC_4g27470	0	0	0	0	0	0	0	0
FxaC_4g27480	0.0734033	0	0	0.0517528	0	0.0390501	0.010366	0.103532
FxaC_4g27500	0	0.0565864	0.00731763	0.0545369	0.0109878	0.0128716	0	0.0320599
FxaC_4g27510	9.31012	8.13553	5.42782	5.99982	6.93618	8.10653	7.63758	11.0094
FxaC_4g27520	5.84143	0.869355	0.955355	1.04908	9.89672	3.30053	1.40014	0.308465	BBX19	B-box domain protein 19
FxaC_4g27540	0.0117031	0	0	0	0	0.00612153	0	0
FxaC_4g27550	894.851	8.13398	3.43033	6.50676	48.7101	4.94581	0.771654	0.565277	GLYI4	glyoxylase I 4
FxaC_4g27560	3.863	0.0438957	0.0993548	0.185508	0.0715302	0	0	0.094923
FxaC_4g27580	17.9683	0.169717	0.0659371	0.111354	1.29484	0.106466	0.0422094	0.0162738
FxaC_4g27590	93.1821	8.51663	5.98306	10.5541	174.143	214.842	222.006	152.941	AVA-P4	vacuolar H+-pumping ATPase 16 kDa proteolipid subunit 4
FxaC_4g27600	0	0	0	0	0	0	0	0.0197464
FxaC_4g27610	0.224401	0.0568871	0.042778	0.0542637	0.340564	0.0366546	0.0147396	0	VND1	vascular related NAC-domain protein 1
FxaC_4g27620	49.9728	439.869	766.362	291.493	79.531	79.1609	46.9722	37.5515	HIS1-3	histone H1-3
FxaC_4g27630	2.69948	0.952064	1.55425	3.29712	1.61685	3.73977	2.47439	4.82017
FxaC_4g27640	6.0974	3.19746	1.53533	1.4398	7.03315	6.39035	5.33819	2.59919
FxaC_4g27650	3.7582	0.159715	0.450362	0.536242	8.21225	7.28147	6.53867	4.06436	MUR_1	MURUS 1
FxaC_4g27660	4.80368	1.33993	0.951222	1.91078	2.75814	2.39885	2.13264	3.03362
FxaC_4g27670	0	0.59621	0.142386	0.410509	0	0.295383	0.244254	0.0967162	SAUR50	SMALL AUXIN UPREGULATED RNA 50
FxaC_4g27700	6.48522	2.33436	2.33921	3.25196	4.65985	4.31016	3.3765	3.44684	YAF9a	homolog of yeast YAF9 a
FxaC_4g27710	18.2067	6.04804	3.70134	3.29715	10.5746	16.3553	15.5427	15.2006
FxaC_4g27720	0.256116	0	0.0264202	0.012277	0.0099178	0.0185017	0	0.00865291	GH9B5	glycosyl hydrolase 9B5
FxaC_4g27730	8.33888	4.22401	3.32094	4.59878	7.62745	9.71414	8.27466	10.3586
FxaC_4g27740	2.29668	0.0381342	0.135162	0.254293	5.15657	1.59621	0.276552	0.129893
FxaC_4g27750	8.00065	5.02568	3.3924	4.37459	7.21153	11.8115	11.5109	9.73144
FxaC_4g27760	2.1207	1.24945	1.08824	1.59885	0.511256	0.725343	0.495036	0.556052
FxaC_4g27770	0	0	0	0	0	0	0	0
FxaC_4g27780	1.30628	0	0	0	1.29222	0.108267	0	0
FxaC_4g27790	1.38411	0.534891	0.535017	1.40522	0.57574	1.19969	0.717123	1.59279
FxaC_4g27800	22.5463	2.6788	0.73999	0.941645	5.086	4.83645	10.8236	9.98838
FxaC_4g27810	0	0	0	0	0	0	0	0	GASA1	GAST1 protein homolog 1
[truncated: 106,448 more rows]
