# Supplementary material for: Reannotation of the cultivated strawberry genome and establishment of a strawberry genome database
Source: Hortic Res. 2021 Mar 1;8:41. doi: 10.1038/s41438-021-00476-4 (PMC7917095; doi:10.1038/s41438-021-00476-4)
Supplement: Supplementary file 8 — Dataset 7 [file 41438_2021_476_MOESM8_ESM.xlsx]

## Sheet: Achene green vs. white
GeneID	Green_achene (TPM)	White_achene (TPM)	Turning_achene (TPM)	Red_achene (TPM)	log2FoldChange	Pvalue	padj	Regulation	Symbol	Description
FxaC_4g18570	11.171	76.1149	115.517	191.842	4.35882	0	0	up	ELI3-1	elicitor-activated gene 3-1
FxaC_4g19540	52.1556	114.441	80.9504	64.4661	2.72014	0	0	up	PMDH1	peroxisomal NAD-malate dehydrogenase 1
FxaC_4g19770	22.651	126.171	42.5427	25.1075	4.06241	0	0	up	UBC1	UBIQUITIN CONJUGATING ENZYME 1
FxaC_4g22460	14.9921	2883.19	6695.34	5599.15	9.17356	0	0	up	XERO1	dehydrin xero 1
FxaC_4g22520	30.313	411.979	1270.03	699.459	5.35205	0	0	up	XERO2
FxaC_4g25610	6.73342	52.9476	130.628	96.1457	4.56024	0	0	up
FxaC_4g26020	84.1441	192.951	242.545	215.104	2.78539	0	0	up
FxaC_4g27170	7.30615	42.0839	26.6786	16.2595	4.1174	0	0	up	BGAL3	beta-galactosidase 3
FxaC_4g27620	49.9728	439.869	766.362	291.493	4.72574	0	0	up	HIS1-3	histone H1-3
FxaC_4g28980	15.1699	108.541	103.798	73.0297	4.42611	0	0	up	SEN1	SENESCENCE ASSOCIATED GENE 1
FxaC_4g34040	154.307	384.112	228.185	97.0415	2.90481	0	0	up
FxaC_4g35190	18.2562	150.032	88.0905	42.8134	4.62771	0	0	up	MBF1C	multiprotein bridging factor 1C
FxaC_4g39290	14.8337	308.614	244.723	519.204	5.96886	0	0	up	HSP70	heat shock protein 70
FxaC_2g08160	148.681	1458.03	438.178	183.604	4.87868	0	0	up
FxaC_2g10520	75.5453	688.374	889.543	1017.53	4.77609	0	0	up	TIL	temperature-induced lipocalin
FxaC_2g11370	20.4093	74.6364	21.2703	17.6831	3.45924	0	0	up	BT3	BTB and TAZ domain protein 3
FxaC_2g16190	14.6851	124.359	50.8399	39.0656	4.67116	0	0	up
FxaC_2g16210	45.4613	161.169	155.815	130.711	3.41789	0	0	up	SEN1	SENESCENCE ASSOCIATED GENE 1
FxaC_2g17640	358.385	1320.09	1778.59	829.176	3.47038	0	0	up	HIS1-3	histone H1-3
FxaC_2g18200	120.517	688.378	1961.4	1328.21	4.10449	0	0	up	XERO2
FxaC_2g19020	11.9688	430.493	978.554	709.412	6.75553	0	0	up
FxaC_2g19320	29.3441	72.6893	64.3748	30.3948	2.89889	0	0	up
FxaC_2g19710	7.95251	64.9117	156.984	95.9134	4.61341	0	0	up
FxaC_2g20900	9.34914	318.417	795.255	840.901	6.67457	0	0	up	RTNLB13	Reticulan like protein B13
FxaC_2g30430	201.573	1471.48	474.716	427.221	4.45354	0	0	up
FxaC_3g01700	104.751	508.768	764.415	1019.99	3.86722	0	0	up	TIL	temperature-induced lipocalin
FxaC_3g03760	6.99117	149.745	305.781	549.594	6.00852	0	0	up	GLYI7	glyoxylase I 7
FxaC_3g03880	117.341	3852.82	2687.34	1120.59	6.62168	0	0	up
FxaC_3g05370	28.151	179.151	73.4255	45.1202	4.26511	0	0	up	MBF1C	multiprotein bridging factor 1C
FxaC_3g06410	12.2125	212.077	107.068	36.3289	5.69638	0	0	up
FxaC_3g12030	17.7074	141.548	127.205	92.9666	4.58707	0	0	up	SEN1	SENESCENCE ASSOCIATED GENE 1
FxaC_3g14010	7.58259	1456.52	4523.64	4472.66	9.17892	0	0	up	XERO1	dehydrin xero 1
FxaC_3g14030	11.597	172.342	682.035	321.692	5.48356	0	0	up	XERO2
FxaC_3g15040	13.6459	762.395	1183.95	1362.8	7.3893	0	0	up
FxaC_3g15410	22.6176	68.0256	94.097	56.792	3.18	0	0	up
FxaC_3g15890	9.33639	156.929	254.751	140.32	5.65968	0	0	up
FxaC_3g23380	13.4014	352.364	371.385	291.234	6.3051	0	0	up
FxaC_3g25560	65.1282	440.31	78.4916	111.184	4.34436	0	0	up
FxaC_3g25670	45.5295	1039.44	484.482	284.608	6.0957	0	0	up
FxaC_1g01060	31.0336	369.031	174.38	138.912	5.16423	0	0	up	MBF1C	multiprotein bridging factor 1C
FxaC_1g02790	86.5759	4822.04	3316.73	1064.08	7.38782	0	0	up
FxaC_1g05600	47.5534	210.494	379.069	867.411	3.73097	0	0	up	TIL	temperature-induced lipocalin
FxaC_1g13321	89.3004	867.223	1005.96	408.237	4.86617	0	0	up	HIS1-3	histone H1-3
FxaC_1g14070	11.5851	1568.77	3254.14	3033.05	8.67085	0	0	up	XERO1	dehydrin xero 1
FxaC_1g14150	16.964	340.916	1543.2	1274.55	5.91726	0	0	up	XERO2
FxaC_1g15130	32.4373	1912.87	2980.79	2489.84	7.46727	0	0	up
FxaC_1g15500	22.7898	57.5253	51.7537	33.1066	2.92596	0	0	up
FxaC_1g15830	10.841	69.9469	145.795	98.0915	4.27585	0	0	up
FxaC_1g16320	28.5389	231.849	174.316	211.723	4.6096	0	0	up
FxaC_1g16780	11.6682	174.518	356.346	294.296	5.49374	0	0	up	RTNLB13	Reticulan like protein B13
FxaC_1g21170	37.147	144.96	77.7312	37.1934	3.55033	0	0	up	UBC1	UBIQUITIN CONJUGATING ENZYME 1
FxaC_1g24030	20.2607	325.129	171.584	56.8852	5.59588	0	0	up
FxaC_1g26020	28.6936	547.33	370.546	293.446	5.83762	0	0	up
FxaC_1g36220	44.0142	153.797	123.849	125.636	3.39241	0	0	up
FxaC_7g06020	25.2044	392.405	319.791	265.126	5.54616	0	0	up	NSHB1
FxaC_7g07000	40.9123	1288.66	2209.08	2111.23	6.56674	0	0	up	XERO1	dehydrin xero 1
FxaC_7g12200	174.86	311.859	253.43	172.939	2.42392	0	0	up
FxaC_7g12920	5.99579	154.035	48.2437	85.8943	6.26937	0	0	up	ATADH1
FxaC_7g12930	73.4599	2213.27	1366.08	847.409	6.5006	0	0	up	ATADH1
FxaC_7g17930	16.3433	61.7063	57.0983	43.3673	3.50266	0	0	up
FxaC_7g20870	550.243	8892.63	5218.67	3657.84	5.60575	0	0	up	CRU1
FxaC_7g20910	1194.55	14815.8	9142.87	6912.91	5.22515	0	0	up	CRU1
FxaC_7g22750	6.15717	575.826	2051.41	3378.2	8.13696	0	0	up	PAP85
FxaC_7g25730	105.3	879.47	844.708	590.629	4.65185	0	0	up
FxaC_7g26300	9.89062	141.495	40.0893	62.5471	5.42377	0	0	up	HRE2	HYPOXIA RESPONSIVE ERF (ETHYLENE RESPONSE FACTOR) 2
FxaC_7g27670	52.4398	216.471	158.309	201.504	3.6354	0	0	up	ATAF1
FxaC_7g28610	18.932	325.974	185.61	173.034	5.69236	0	0	up	SUS3	sucrose synthase 3
FxaC_7g29530	13.9794	47.8741	31.7349	25.4445	3.36361	0	0	up
FxaC_7g32300	19.5368	95.7352	30.1307	32.6206	3.88158	0	0	up
FxaC_7g32840	25.4476	222.377	569.95	600.563	4.71615	0	0	up	HSP17.6II	17.6 kDa class II heat shock protein
FxaC_7g34440	5.86285	124.76	149.088	68.7816	5.99416	0	0	up
FxaC_7g38040	63.3105	222.017	104.905	58.108	3.39841	0	0	up	YLS4	YELLOW-LEAF-SPECIFIC GENE 4
FxaC_7g38430	33.3501	77.0915	24.9409	23.0737	2.79901	0	0	up	ISA1
FxaC_7g41840	58.394	160.434	110.525	117.66	3.04441	0	0	up	BBD2	bifunctional nuclease in basal defense response 2
FxaC_7g42070	78.4052	1018.84	2022.22	2611.83	5.28641	0	0	up
FxaC_7g43260	31.5404	128.436	64.6124	44.5356	3.61463	0	0	up	ATAAT1
FxaC_7g43760	79.7833	352.095	562.899	471.325	3.73039	0	0	up
FxaC_5g01700	15.6615	306.441	316.504	171.627	5.88321	0	0	up
FxaC_5g03390	1.46628	330.101	1600.61	2069.57	9.40611	0	0	up	HSP17.6II	17.6 kDa class II heat shock protein
FxaC_5g03920	21.3741	98.9231	38.2916	30.2445	3.79848	0	0	up
FxaC_5g04750	46.4617	187.557	32.4468	35.6383	3.60416	0	0	up
FxaC_5g05740	34.5653	1300.16	603.784	579.498	6.81805	0	0	up
FxaC_5g07930	85.3505	366.823	261.262	304.064	3.69423	0	0	up	ATAF1
FxaC_5g09490	37.8644	209.579	94.6224	100.186	4.05757	0	0	up	HRE2	HYPOXIA RESPONSIVE ERF (ETHYLENE RESPONSE FACTOR) 2
FxaC_5g09590	20.4026	292.419	239.207	238.995	5.42996	0	0	up	SUS3	sucrose synthase 3
FxaC_5g10220	16.9529	178.069	557.854	303.337	4.98208	0	0	up	TSPO	TSPO(outer membrane tryptophan-rich sensory protein)-related
FxaC_5g13030	4.10888	399.623	1138.81	1736.33	8.19313	0	0	up	PAP85
FxaC_5g14940	34.1738	1256.26	981.834	838.794	6.78894	0	0	up	CRU1
FxaC_5g14960	9.22223	1865.04	5522.45	6418.62	9.25168	0	0	up	CRU1
FxaC_5g14961	67.8624	5210.87	9894.19	13104.3	7.85305	0	0	up	CRU1
FxaC_5g14970	10.8872	379.045	430.664	371.097	6.71135	0	0	up	CRU3	cruciferin 3
FxaC_5g15020	1108.39	21963.8	18159.7	11673.1	5.90056	0	0	up	CRU1
FxaC_5g15030	918.531	22920.6	29293.3	22276.8	6.23365	0	0	up	CRU1
FxaC_5g16304	94.9445	172.276	85.321	64.1192	2.44801	0	0	up	UBQ10	polyubiquitin 10
FxaC_5g20960	20.8484	3270.71	3740.67	2395.65	8.88742	0	0	up
FxaC_5g24170	31.8333	361.864	248.772	270.589	5.09536	0	0	up	ATADH1
FxaC_5g24230	93.1519	602.361	515.31	305.706	4.28531	0	0	up	SAD6	STEAROYL-ACYL CARRIER PROTEIN &#916;9-DESATURASE6
FxaC_5g34350	18.1525	492.899	221.134	312.611	6.35021	0	0	up	NSHB1
FxaC_5g34640	34.7565	2025.47	711.442	343.165	7.45432	0	0	up
FxaC_5g34660	59.0617	1632.75	708.52	1189.8	6.37794	0	0	up
FxaC_5g35310	10.223	58.465	6.73047	13.523	4.10466	0	0	up
FxaC_5g36370	22.1542	549.075	638.527	853.935	6.22199	0	0	up	OBAP1a	Oil Body-Associated Protein 1a
FxaC_5g44640	73.9393	1132.05	1741.02	1688.49	5.52602	0	0	up	XERO1	dehydrin xero 1
FxaC_8g00190	1.72745	262.378	2004.13	2389.91	8.84028	0	0	up	HSP17.6II	17.6 kDa class II heat shock protein
FxaC_8g01880	23.9814	859.691	440.106	373.756	6.74941	0	0	up
FxaC_8g02230	5.78667	201.231	103.258	95.8614	6.70812	0	0	up	SUS3	sucrose synthase 3
FxaC_8g02270	20.9211	144.094	44.632	65.3652	4.37574	0	0	up	HRE2	HYPOXIA RESPONSIVE ERF (ETHYLENE RESPONSE FACTOR) 2
FxaC_8g04030	97.9808	471.743	723.21	502.284	3.85625	0	0	up
FxaC_8g04790	31.8407	98.4824	66.1958	39.1167	3.21906	0	0	up	ATAAT1
FxaC_8g07640	39.6258	265.643	42.8441	66.6905	4.33306	0	0	up	GASA1	GAST1 protein homolog 1
FxaC_8g10170	56.1811	240.964	118.128	55.8433	3.6886	0	0	up	YLS4	YELLOW-LEAF-SPECIFIC GENE 4
FxaC_8g11000	12.3902	189.909	165.611	147.767	5.52285	0	0	up	OLEO3	oleosin3
FxaC_8g13260	9.12803	102.477	120.443	68.6568	5.07597	0	0	up
FxaC_8g15460	13.3948	61.5847	39.2051	34.7802	3.78591	0	0	up
FxaC_8g16490	226.785	641.721	475.822	406.881	3.09018	0	0	up
FxaC_8g19500	21.6745	2719.42	5277.21	10840.4	8.55848	0	0	up	PAP85
FxaC_8g21420	11.5223	192.316	111.16	156.094	5.64972	0	0	up	CRU1
FxaC_8g21430	9.10263	3488.23	7548.77	6980.93	10.1723	0	0	up	CRU1
FxaC_8g21431	61.0752	5424.22	9067.83	10184.6	8.06281	0	0	up	CRU1
FxaC_8g21440	405.489	11993	13115.5	12139.7	6.47832	0	0	up	CRU1
FxaC_8g21450	677.426	25028.4	29784.1	20006.7	6.79987	0	0	up	CRU1
FxaC_8g29880	23.2766	753.774	1098.05	909.12	6.60978	0	0	up	XERO1	dehydrin xero 1
FxaC_8g32050	25.2893	1415.36	926.451	1022.92	7.38988	0	0	up
FxaC_8g32210	17.0722	176.442	163.085	291.386	4.95695	0	0	up	MEE14	maternal effect embryo arrest 14
FxaC_6g06360	36.8669	240.265	252.429	358.659	4.29355	0	0	up	OBAP1a	Oil Body-Associated Protein 1a
FxaC_6g08290	41.0377	409.094	281.687	399.62	4.90429	0	0	up	MEE14	maternal effect embryo arrest 14
FxaC_6g10430	10.9407	396.036	714.974	528.394	6.76065	0	0	up
FxaC_6g16580	394.989	677.818	563.82	250.68	2.36723	0	0	up
FxaC_6g17600	129.431	899.241	836.211	431.712	4.39067	0	0	up	SAD6	STEAROYL-ACYL CARRIER PROTEIN &#916;9-DESATURASE6
FxaC_6g17690	190.222	2409.61	1981.91	1569.29	5.25048	0	0	up	ATADH1
FxaC_6g24540	116.584	180.946	100.515	78.7141	2.22315	0	0	up	UBQ10	polyubiquitin 10
FxaC_6g25560	772.719	20188.1	16665.5	11291.9	6.29908	0	0	up	CRU1
FxaC_6g25600	1401.25	35040.3	32841	22805.7	6.23646	0	0	up	CRU1
FxaC_6g25601	474.197	22477.5	26958.9	22969.8	7.15933	0	0	up	CRU1
FxaC_6g25650	59.3744	5149.92	8597.66	9491.61	8.0286	0	0	up	CRU1
FxaC_6g25651	31.1632	8098.72	15765.2	13870.3	9.61378	0	0	up	CRU1
FxaC_6g25670	10.4725	84.585	82.5073	68.0952	4.60429	0	0	up	CRU1
FxaC_6g27000	7.45784	79.3025	143.403	46.8039	5.00316	0	0	up
FxaC_6g27750	20.5505	1894.22	4554.81	6695.31	8.11643	0	0	up	PAP85
FxaC_6g30890	6.98645	121.814	103.214	107.813	5.71003	0	0	up	SUS3	sucrose synthase 3
FxaC_6g31010	44.9151	277.904	121.015	155.328	4.21963	0	0	up	HRE2	HYPOXIA RESPONSIVE ERF (ETHYLENE RESPONSE FACTOR) 2
FxaC_6g33260	18.332	67.7463	51.246	39.4638	3.47628	0	0	up
FxaC_6g37160	37.7918	148.756	63.588	73.0467	3.56635	0	0	up	HSP17.6II	17.6 kDa class II heat shock protein
FxaC_6g38630	9.10062	137.108	167.808	96.8863	5.5032	0	0	up
FxaC_6g40670	9.33971	308.128	463.196	236.81	6.64025	0	0	up	OLEO3	oleosin3
FxaC_6g41360	99.0034	350.971	186.685	100.237	3.41401	0	0	up	YLS4	YELLOW-LEAF-SPECIFIC GENE 4
FxaC_6g44790	27.1269	85.0265	66.7856	69.6433	3.23731	0	0	up	BBD1	bifunctional nuclease in basal defense response 1
FxaC_6g44990	33.1053	985.56	1916.83	2374.04	6.48166	0	0	up
FxaC_6g46120	35.5625	144.234	77.7076	45.9876	3.60889	0	0	up	ATAAT1
FxaC_12g07540	15.8545	158.174	38.1709	54.406	4.90792	0	0	up	FADD	FATTY ACID DESATURASE D
FxaC_12g10170	508.367	1001.58	329.149	236.407	2.56488	0	0	up
FxaC_12g12440	12.2035	133.996	285.604	332.159	5.04666	0	0	up
FxaC_12g16040	17.2228	63.5587	33.9509	29.4493	3.4711	0	0	up
FxaC_12g22150	4.52814	66.9594	121.149	206.908	5.47816	0	0	up
FxaC_12g24730	38.899	91.7598	80.9644	72.5605	2.82643	0	0	up	ATAPA1
FxaC_12g25090	38.7916	83.9671	81.6475	69.9296	2.70315	0	0	up	ATAPA1
FxaC_12g28640	24.0258	227.541	275.342	119.01	4.83438	0	0	up	RD26	RESPONSIVE TO DESICCATION 26
FxaC_12g28880	142.589	542.695	391.996	376.706	3.51427	0	0	up
FxaC_12g29310	494.611	1321.97	1331.82	1576.75	3.00557	0	0	up	MT3	metallothionein 3
FxaC_12g30880	467.166	9601.34	7503.87	6171.02	5.95296	0	0	up	CRU1
FxaC_12g31370	29.6696	195.397	162.065	155.988	4.30672	0	0	up	DJ1B	DJ-1 homolog B
FxaC_12g34760	13.7368	348.096	520.29	508.55	6.24276	0	0	up
FxaC_12g35300	177.782	504.141	99.6746	91.0802	3.09113	0	0	up	PGK	phosphoglycerate kinase
FxaC_12g37240	45.8036	170.341	118.543	135.045	3.48231	0	0	up
FxaC_12g41140	49.3579	200.124	284.811	394.389	3.6095	0	0	up
FxaC_12g42131	181.672	554.273	406.72	344.085	3.1977	0	0	up
FxaC_12g42560	3.32899	106.948	300.393	226.078	6.59499	0	0	up	GSQ5	GLUCOSE SENSING QTL 5
FxaC_12g43320	15.7775	634.35	867.267	766.081	6.92041	0	0	up
FxaC_12g44900	8.25914	66.3021	34.7143	45.2092	4.58873	0	0	up	ERO1	endoplasmic reticulum oxidoreductins 1
FxaC_12g47660	31.3156	369.651	131.253	112.336	5.14836	0	0	up	CXXS1	C-terminal cysteine residue is changed to a serine 1
FxaC_10g01780	12.59	68.3719	38.2653	27.7459	4.0267	0	0	up	ERO2	endoplasmic reticulum oxidoreductins 2
FxaC_10g02180	14.4715	503.881	107.896	94.9295	6.71302	0	0	up
FxaC_10g10230	6.5665	117.056	60.0103	25.8364	5.74616	0	0	up
FxaC_10g14110	25.396	124.736	53.8636	73.548	3.88267	0	0	up
FxaC_10g15630	30.6489	2318.54	2826.93	2086.38	7.82299	0	0	up	PDF2.6
FxaC_10g16540	6.60773	332.635	424.444	290.298	7.24175	0	0	up
FxaC_10g16920	18.8665	557.182	518.203	401.11	6.46418	0	0	up	SMP1	seed maturation protein 1
FxaC_10g19130	5.65811	41.3579	42.2147	40.3789	4.45592	0	0	up	GPCR	G protein coupled receptor
FxaC_10g19190	115.38	480.05	344.405	281.053	3.64489	0	0	up
FxaC_10g19730	605.813	1423.44	1340.86	1581.97	2.81841	0	0	up	MT3	metallothionein 3
FxaC_10g20820	402.016	9905.33	8147.52	4744.17	6.21473	0	0	up	CRU1
FxaC_10g22150	21.0892	80.0891	191.863	120.497	3.5119	0	0	up	RD26	RESPONSIVE TO DESICCATION 26
FxaC_10g22930	74.1681	689.198	226.164	431.759	4.80159	0	0	up
FxaC_10g27770	7.10341	86.3739	131.504	170.004	5.19371	0	0	up
FxaC_10g27951	42.6411	115.691	42.9646	36.3995	3.02771	0	0	up	DPBF2
FxaC_10g31310	31.3574	999.707	609.348	407.014	6.58397	0	0	up	ATALY3	ARABIDOPSIS THALIANA ALWAYS EARLY 3
FxaC_10g32790	8.53812	137.921	174.866	133.85	5.59682	0	0	up
FxaC_10g33980	25.4523	53.4412	24.4529	11.5195	2.65718	0	0	up
FxaC_10g40050	22.6335	693.072	579.198	481.665	6.52166	0	0	up	DSI-1VOC	dessication-induced 1VOC superfamily protein
FxaC_10g43490	24.736	180.989	48.3055	63.9483	4.45682	0	0	up	FADD	FATTY ACID DESATURASE D
FxaC_11g04310	15.8568	395.305	524.107	502.745	6.23518	0	0	up
FxaC_11g05490	129.616	495.447	407.625	266.394	3.52439	0	0	up
FxaC_11g06670	19.7929	111.984	179.793	303.854	4.08767	0	0	up
FxaC_11g12320	33.2376	163.881	44.6882	43.9205	3.89054	0	0	up	PCAP1	plasma-membrane associated cation-binding protein 1
FxaC_11g12580	8.00469	454.908	893.402	763.995	7.4157	0	0	up
FxaC_11g13760	19.2596	3942.96	6854.79	5600.24	9.26403	0	0	up	PDF2.5
FxaC_11g15020	20.5736	510.403	671.894	477.66	6.21982	0	0	up	SMP1	seed maturation protein 1
FxaC_11g17390	28.4514	423.252	313.936	278.133	5.48163	0	0	up	DJ1B	DJ-1 homolog B
FxaC_11g18050	266.349	7902.91	5744.78	3132.9	6.48283	0	0	up	CRU1
FxaC_11g19200	550.356	2245.19	2136.77	2701.59	3.61538	0	0	up	MT3	metallothionein 3
FxaC_11g19740	53.2844	1188.81	884.072	740.098	6.06795	0	0	up
FxaC_11g23090	127.539	196.653	270.544	296.734	2.21377	0	0	up	ATAPA1
FxaC_11g24781	55.0248	281.673	115.552	78.0201	3.94395	0	0	up	DPBF2
FxaC_11g27340	6.94201	126.86	217.87	271.486	5.78599	0	0	up
FxaC_11g28100	8.57008	218.129	208.188	149.86	6.25082	0	0	up
FxaC_11g28600	21.5366	1364.25	743.62	334.105	7.57117	0	0	up
FxaC_11g34610	48.0923	935.449	2209.18	2584.91	5.87254	0	0	up
FxaC_11g40550	33.5982	493.855	188.994	222.623	5.46668	0	0	up	FAD8	fatty acid desaturase 8
FxaC_11g46400	47.073	226.204	190.31	306.986	3.8525	0	0	up	LEA7	LATE EMBRYOGENESIS ABUNDANT 7
FxaC_9g01570	6.62028	541.734	143.314	262.232	7.94073	0	0	up
FxaC_9g02140	78.8928	179.599	106.715	142.159	2.77525	0	0	up	LEA7	LATE EMBRYOGENESIS ABUNDANT 7
FxaC_9g09430	52.0607	581.63	170.454	226.01	5.06983	0	0	up	FAD8	fatty acid desaturase 8
FxaC_9g12480	214.438	503.774	115.99	220.794	2.81875	0	0	up
FxaC_9g13030	36.8397	766.533	865.018	718.508	5.97135	0	0	up	DSI-1VOC	dessication-induced 1VOC superfamily protein
FxaC_9g15840	44.8419	665.653	2051.67	2197.17	5.48137	0	0	up
FxaC_9g20750	17.3819	153.056	189.798	153.508	4.71977	0	0	up
FxaC_9g22380	18.1304	952.3	685.763	362.719	7.29349	0	0	up
FxaC_9g27080	21.4477	68.8885	27.319	19.8692	3.27359	0	0	up	DPBF2
FxaC_9g27280	5.06241	92.1146	145.313	234.257	5.77573	0	0	up
FxaC_9g31041	76.4366	185.97	63.8741	77.8743	2.86971	0	0	up	UBQ10	polyubiquitin 10
FxaC_9g32670	22.8612	110.736	237.69	161.824	3.86607	0	0	up	RD26	RESPONSIVE TO DESICCATION 26
FxaC_9g32860	12.7525	106.178	121.406	125.945	4.64598	0	0	up	GPCR	G protein coupled receptor
FxaC_9g32900	86.0518	1392.88	1118.68	1137.2	5.6032	0	0	up
FxaC_9g33800	4235.27	11129	8227.42	7545.8	2.98082	0	0	up	MT3	metallothionein 3
FxaC_9g35260	440.406	5002.16	3116.23	2557.73	5.09726	0	0	up	CRU1
FxaC_9g36130	37.6379	160.23	126.405	122.096	3.67837	0	0	up	DJ1B	DJ-1 homolog B
FxaC_9g39270	10.9264	369.553	383.21	295.416	6.66529	0	0	up	SMP1	seed maturation protein 1
FxaC_9g39710	5.03318	829.405	1418.09	1339.15	8.94031	0	0	up
FxaC_9g40280	221.115	533.782	197.498	180.666	2.8591	0	0	up	PGK	phosphoglycerate kinase
FxaC_9g41790	10.7783	737.576	2051.98	2185.27	7.68597	0	0	up
FxaC_9g42540	24.7165	117.556	69.2654	119.488	3.83468	0	0	up
FxaC_9g45270	79.5042	187.241	279.214	416.575	2.82612	0	0	up
FxaC_9g46460	93.2365	342.24	259.578	194.689	3.46535	0	0	up
FxaC_9g46960	3.52388	95.933	212.259	241.552	6.34879	0	0	up	GSQ5	GLUCOSE SENSING QTL 5
FxaC_9g47850	14.8522	557.049	451.555	437.071	6.81802	0	0	up
FxaC_9g49750	14.83	146.134	78.036	42.5901	4.89084	0	0	up	ERO1	endoplasmic reticulum oxidoreductins 1
FxaC_9g50160	27.3165	128.636	33.0521	33.7793	3.82037	0	0	up
FxaC_9g51490	14.6903	196.525	40.1865	55.6079	5.33008	0	0	up
FxaC_16g04310	26.1024	1349.6	1300.13	1085.27	7.27671	0	0	up	ATPXG2	ARABIDOPSIS THALIANA PEROXYGENASE 2
FxaC_16g04900	41.9883	1059.22	1715.05	2448.99	6.24283	0	0	up
FxaC_16g08260	56.883	589.038	209.021	53.0465	4.95874	0	0	up	RBCS3B	Rubisco small subunit 3B
FxaC_16g14230	559.183	14764.2	14884.9	10853.6	6.31382	0	0	up
FxaC_16g14290	179.282	1239.48	2148.49	2681.75	4.37893	0	0	up	PAP85
FxaC_16g15620	137.251	316.213	338.547	350.117	2.79239	0	0	up	ATAILP1
FxaC_16g17360	7.28574	178.75	95.0861	45.3132	6.20982	0	0	up
FxaC_16g21450	6.25672	315.656	292.058	183.33	7.24136	0	0	up
FxaC_16g21460	55.8889	412.249	169.598	130.868	4.46932	0	0	up
FxaC_15g00150	25.7226	146.305	178.279	450.497	4.09455	0	0	up
FxaC_15g11461	5.45328	259.963	196.854	132.964	7.1734	0	0	up
FxaC_15g12160	73.4702	435.958	171.251	260.399	4.16105	0	0	up
FxaC_15g13300	44.1734	107.182	242.875	356.034	2.86637	0	0	up	CYP71B34	cytochrome P450, family 71, subfamily B, polypeptide 34
FxaC_15g15160	40.1372	121.317	141.65	119.355	3.18554	0	0	up
FxaC_15g16020	15.1267	329.198	238.841	208.157	6.03153	0	0	up
FxaC_15g16030	17.6382	108.296	131.696	190.728	4.20747	0	0	up
FxaC_15g17420	19.0813	99.6719	178.304	273.275	3.97579	0	0	up
FxaC_15g17880	911.411	4735.07	3145.13	3961.15	3.9658	0	0	up	PER1	1-cysteine peroxiredoxin 1
FxaC_15g20280	81.2761	124.857	57.8259	49.2341	2.20715	0	0	up	BMY3	beta-amylase 3
FxaC_15g21960	82.2773	177.801	182.265	199.523	2.69925	0	0	up	ATAILP1
FxaC_15g23120	2.49444	159.687	536.113	585.67	7.60784	0	0	up
FxaC_15g23490	146.026	515.088	570.952	391.473	3.40894	0	0	up	PAP85
FxaC_15g23530	274.126	8721.79	10388.6	7139.89	6.58273	0	0	up
FxaC_15g25520	113.98	166.689	58.4137	68.7296	2.13672	0	0	up	ATB2
FxaC_15g30990	34.6271	332.073	166.325	48.8057	4.85065	0	0	up	RBCS3B	Rubisco small subunit 3B
FxaC_15g34640	90.5138	355.498	363.558	304.82	3.5614	0	0	up
FxaC_15g35450	87.4941	4071.66	6293.29	6011.58	7.12678	0	0	up
FxaC_15g36120	48.3557	3388.44	3978.37	3446.67	7.71827	0	0	up	ATPXG2	ARABIDOPSIS THALIANA PEROXYGENASE 2
FxaC_15g40380	67.746	440.458	94.2578	38.7013	4.28973	0	0	up	PHO1;H1
FxaC_13g03280	25.6256	92.7714	67.7764	60.5655	3.44597	0	0	up	TPS10	TREHALOSE PHOSPHATE SYNTHASE 10
FxaC_13g06730	28.1297	74.7685	59.6517	65.7859	2.99995	0	0	up
FxaC_13g22790	7.93726	417.301	417.574	401.987	7.30171	0	0	up
FxaC_13g22800	28.4234	153.896	164.96	224.928	4.0271	0	0	up
FxaC_13g24291	63.3048	806.802	2354.62	2123.28	5.2612	0	0	up
FxaC_13g24380	44.6861	141.385	150.219	108.44	3.25068	0	0	up
FxaC_13g26410	52.2159	413.277	470.09	342.704	4.57321	0	0	up
FxaC_13g26650	30.0778	309.887	222.83	293.875	4.955	0	0	up
FxaC_13g30200	123.826	915.721	1700.62	975.153	4.47624	0	0	up
FxaC_13g32050	898.247	11060.1	15702.9	14120.9	5.21193	0	0	up
FxaC_13g33450	96.0149	249.993	326.244	347.291	2.96825	0	0	up
FxaC_13g45740	57.08	892.286	382.543	80.4489	5.55237	0	0	up
FxaC_13g50150	108.631	4761.35	6385.56	5834.92	7.04045	0	0	up
FxaC_13g50560	57.1849	4084.87	3673.45	3320.03	7.74423	0	0	up
FxaC_13g55210	127.124	236.167	199.39	124.158	2.48254	0	0	up
FxaC_13g55300	11.4626	146.427	82.3235	38.3462	5.26722	0	0	up
FxaC_14g00400	8.49617	23.7796	31.637	59.8181	3.07582	0	0	up
FxaC_14g06600	20.9796	108.521	37.4231	32.1765	3.95885	0	0	up
FxaC_14g15481	8.24624	62.5523	61.5373	44.7308	4.5141	0	0	up
FxaC_14g17030	27.6502	172.241	463.555	498.49	4.22668	0	0	up
FxaC_14g18010	108.108	490.99	831.97	730.615	3.77057	0	0	up
FxaC_14g18760	216.957	1087.81	757.045	597.878	3.91372	0	0	up
FxaC_14g23510	138.911	372.4	276.588	306.733	3.00916	0	0	up
FxaC_14g25180	609.547	16894.2	19929.9	15050.3	6.38394	0	0	up
FxaC_14g27010	42.3855	410.244	1068.57	503.19	4.86558	0	0	up
FxaC_14g27420	161.018	308.086	115.479	141.733	2.52595	0	0	up
FxaC_14g34590	27.1735	253.553	51.3887	8.79418	4.81021	0	0	up
FxaC_17g02482	150.319	529.357	488.924	568.944	3.40261	0	0	up
FxaC_17g04580	16.2922	111.873	81.5276	79.8443	4.36495	0	0	up
FxaC_17g07680	4.20623	75.4195	34.2702	106.997	5.74791	0	0	up
FxaC_17g08330	84.9744	1210.13	2041.08	2150.53	5.42427	0	0	up
FxaC_17g09980	13.6195	250.644	271.56	223.475	5.79246	0	0	up
FxaC_17g10270	8.69651	40.6106	9.4947	2.53578	3.81191	0	0	up
FxaC_17g10460	45.3152	204.731	141.622	90.3018	3.76388	0	0	up
FxaC_17g10510	7.98689	822.188	2356.52	2512.41	8.27572	0	0	up
FxaC_17g10511	4.15325	247.733	415.916	283.983	7.48093	0	0	up
FxaC_17g11920	4.95505	97.5886	192.34	231.464	5.89023	0	0	up
FxaC_17g14730	29.2278	72.0345	35.2603	49.5589	2.88898	0	0	up
FxaC_17g18440	41.0613	354.813	155.843	25.3424	4.70114	0	0	up
FxaC_17g18720	63.4481	103.485	112.082	158.549	2.29441	0	0	up
FxaC_17g23310	93.9542	1503.18	2473.24	1857.74	5.58887	0	0	up
FxaC_17g34170	4.42266	541.616	720.068	483.437	8.53074	0	0	up
FxaC_17g36560	40.0826	307.728	56.6391	119.521	4.52949	0	0	up
FxaC_17g38840	7.69031	79.044	35.2168	34.9054	4.94713	0	0	up
FxaC_17g46470	3.08493	88.955	256.905	290.283	6.44055	0	0	up
FxaC_17g47880	250.839	1237.81	1043.1	886.653	3.89265	0	0	up
FxaC_17g48190	25.8225	283.611	379.479	247.144	5.04597	0	0	up
FxaC_20g06340	6.20119	188.023	102.376	265.721	6.51423	0	0	up
FxaC_20g08630	19.0977	212.672	199.752	164.66	5.06459	0	0	up
FxaC_20g09150	2.7631	284.57	497.589	374.211	8.27947	0	0	up
FxaC_20g14700	27.4378	84.7849	39.4124	89.4041	3.21815	0	0	up
FxaC_20g19410	7.28583	42.2723	134.654	131.27	4.1222	0	0	up
FxaC_20g19980	46.3842	1173.26	1765.7	1259.85	6.25031	0	0	up
FxaC_20g23740	26.2398	753.818	596.657	688.013	6.43473	0	0	up
FxaC_20g24720	28.6032	150.687	53.1533	49.9697	3.98496	0	0	up
FxaC_20g30210	12.0735	143.173	26.1605	59.6598	5.15691	0	0	up
FxaC_18g00670	5.5132	84.9268	89.1879	148.264	5.54184	0	0	up
FxaC_18g09110	9.83178	123.145	107.549	74.0438	5.23211	0	0	up
FxaC_18g09320	108.198	582.678	488.052	353.175	4.01886	0	0	up
FxaC_18g16480	12.547	170.329	27.8027	41.7149	5.35181	0	0	up
FxaC_18g21570	37.2044	279.794	95.9033	73.0562	4.49634	0	0	up
FxaC_18g21620	12.0116	180.493	122.293	61.8903	5.49714	0	0	up
FxaC_18g22420	17.6717	543.917	1555.23	1645.96	6.52521	0	0	up
FxaC_18g26300	100.721	1926.5	2503.4	1899.14	5.84501	0	0	up
FxaC_18g26920	8.80207	49.5112	48.1144	71.7597	4.08096	0	0	up
FxaC_18g31000	8.93932	90.0784	96.1723	73.3818	4.91504	0	0	up
FxaC_18g37690	3.49794	583.274	1754.09	1568.43	8.97195	0	0	up
FxaC_18g38190	17.1627	187.966	192.716	151.904	5.04222	0	0	up
FxaC_18g38560	7.69387	248.736	481.066	478.442	6.60379	0	0	up
FxaC_18g40140	60.4539	1416.63	2333.84	1970.69	6.14173	0	0	up
FxaC_18g40240	4.63039	63.0901	65.5787	95.7365	5.34413	0	0	up
FxaC_18g40810	12.5274	126.305	77.6179	202.003	4.92275	0	0	up
FxaC_18g41571	93.4507	208.601	98.1503	131.165	2.74764	0	0	up
FxaC_18g46140	181.803	1543.46	1456.54	1230.42	4.67381	0	0	up
FxaC_19g00420	45.8466	435.379	408.59	450.945	4.83661	0	0	up
FxaC_19g05150	19.5267	98.2593	33.9261	27.6654	3.91912	0	0	up
FxaC_19g06050	8.70754	117.224	82.8256	180.503	5.34069	0	0	up
FxaC_19g06351	49.4321	280.668	236.18	137.03	4.09584	0	0	up
FxaC_19g06670	20.3247	460.91	671.751	668.609	6.09579	0	0	up
FxaC_19g08030	8.93761	173.795	285.493	319.098	5.86705	0	0	up
FxaC_19g08450	19.0159	159.131	128.609	107.183	4.65268	0	0	up
FxaC_19g16980	68.0244	1086.15	1472.55	1181.72	5.5847	0	0	up
FxaC_19g17070	32.7765	118.16	19.3508	40.714	3.43802	0	0	up
FxaC_19g21020	24.8814	876.316	1286.51	2171.74	6.72012	0	0	up
FxaC_19g32880	2.82985	131.227	352.806	341.456	7.13076	0	0	up
FxaC_19g33650	186.528	585.643	438.024	461.973	3.23937	0	0	up
FxaC_19g33900	20.0639	216.863	292.485	176.241	5.02579	0	0	up
FxaC_21g04520	508.974	2869.73	3888.15	5162.49	4.08533	0	0	up
FxaC_21g06360	29.5986	154.505	96.646	73.2638	3.97079	0	0	up
FxaC_21g10980	179.76	395.202	260.607	210.687	2.72453	0	0	up
FxaC_21g15620	6.42923	928.662	2099.33	2199.29	8.76074	0	0	up
FxaC_21g21130	7.36936	137.928	400.316	403.953	5.80891	0	0	up
FxaC_21g21720	5.32028	121.884	282.654	394.195	6.10844	0	0	up
FxaC_21g22760	7.83624	370.122	604.528	263.695	7.14886	0	0	up
FxaC_21g30830	5.23929	2497.85	6808.84	5197.68	10.4921	0	0	up
FxaC_21g33810	42.7551	82.9724	122.529	164.922	2.54462	0	0	up
FxaC_21g35330	1.51749	94.1044	269.216	208.558	7.53845	0	0	up
FxaC_21g36730	9.96041	409.037	624.627	372.479	6.94843	0	0	up
FxaC_21g39540	124.407	1994.3	3018.83	2452.74	5.59329	0	0	up
FxaC_21g39570	72.1544	555.881	577.178	681.984	4.53368	0	0	up
FxaC_21g42190	34.5749	958.336	1252.81	617.972	6.383	0	0	up
FxaC_21g43150	197.115	566.8	615.047	480.804	3.10939	0	0	up
FxaC_21g43840	88.4413	261.958	80.8412	59.2955	3.15256	0	0	up
FxaC_21g47110	408.873	9603.31	1973.95	438.054	6.13956	0	0	up
FxaC_21g47260	67.1479	266.944	534.877	749.206	3.58115	0	0	up
FxaC_21g47280	1.13124	44.5454	80.7367	84.6296	6.88639	0	0	up
FxaC_21g47391	44.5551	140.972	60.4256	319.531	3.24711	0	0	up
FxaC_21g48260	12.0355	87.1965	43.261	14.9047	4.44451	0	0	up
FxaC_21g51570	10.7391	33.7225	20.5782	8.59399	3.23944	0	0	up
FxaC_21g57140	58.8855	527.156	280.822	378.089	4.74851	0	0	up
FxaC_21g62290	47.2321	1344.79	1336.61	1268.83	6.42	0	0	up
FxaC_21g65060	11.2821	416.89	650.883	475.831	6.79107	0	0	up
FxaC_23g08800	16.1022	4565.96	11099.9	8804.23	9.73803	0	0	up
FxaC_23g12790	3.98205	279.312	862.533	918.188	7.72139	0	0	up
FxaC_23g14380	43.3321	278.076	476.303	590.412	4.27132	0	0	up
FxaC_23g18191	131.937	725.218	399.38	317.011	4.04642	0	0	up
FxaC_23g19050	45.9342	198.071	28.8076	20.5826	3.69355	0	0	up
FxaC_23g20180	134.677	387.215	390.895	357.988	3.11001	0	0	up
FxaC_23g23920	27.192	126.602	64.5395	281.627	3.80744	0	0	up
FxaC_23g31990	12.952	158.069	83.8314	95.965	5.19828	0	0	up
FxaC_23g36370	12.3876	888.123	666.092	463.134	7.76018	0	0	up
FxaC_23g36650	97.704	259.409	213.424	289.795	2.99651	0	0	up
FxaC_23g37520	25.5989	436.232	458.74	300.742	5.67759	0	0	up
FxaC_23g37530	3.47703	397.31	882.207	617.834	8.42484	0	0	up
FxaC_23g39240	25.1937	319.867	1117.09	1041.8	5.2582	0	0	up
FxaC_23g47160	278.604	1650.48	1507.13	1686.81	4.15679	0	0	up
FxaC_23g52670	47.9119	333.903	79.7729	34.9815	4.38657	0	0	up
FxaC_23g53630	245.512	499.858	424.424	378.12	2.61466	0	0	up
FxaC_23g56230	2.5366	134.186	328.974	165.839	7.31022	0	0	up
FxaC_22g00170	185.485	914.67	824.453	643.05	3.89212	0	0	up
FxaC_22g00270	9.29495	58.0102	30.5973	32.2942	4.23387	0	0	up
FxaC_22g03500	370.853	4141.21	5058.22	5610.72	5.07042	0	0	up
FxaC_22g04240	14.9427	102.176	131.868	273.51	4.36	0	0	up
FxaC_22g08540	75.5413	474.627	146.815	65.3828	4.23664	0	0	up
FxaC_22g10640	19.8197	134.079	41.8971	120.78	4.34336	0	0	up
FxaC_22g11740	3.92765	131.844	271.155	136.244	6.65851	0	0	up
FxaC_22g13290	9.47973	4503.43	14950.2	20130.3	10.4857	0	0	up
FxaC_22g13320	6.57186	1080.56	2521.21	2752.33	8.95031	0	0	up
FxaC_22g15910	12.4456	61.0734	22.1958	11.5396	3.88333	0	0	up
FxaC_22g20450	23.2272	140.3	160.247	116.564	4.18332	0	0	up
FxaC_22g26460	2.72834	2126.76	7532.16	6145.69	11.1894	0	0	up
FxaC_22g31910	0.8348	54.6624	225.902	160.612	7.62646	0	0	up
FxaC_22g36361	70.7281	1103.72	795.707	753.101	5.55197	0	0	up
FxaC_22g38240	12.2951	271.774	355.235	261.013	6.05498	0	0	up
FxaC_22g40780	14.9098	369.797	453.445	256.036	6.21724	0	0	up
FxaC_22g45820	181.846	320.237	77.9975	119.865	2.40445	0	0	up
FxaC_22g46870	113.321	3581.58	1170.43	370.582	6.5673	0	0	up
FxaC_22g47540	27.648	127.297	188.607	230.097	3.7925	0	0	up
FxaC_22g47770	26.9175	1203.45	278.726	75.755	7.071	0	0	up
FxaC_22g56950	12.0998	48.6777	34.8641	75.4917	3.59611	0	0	up
FxaC_24g01460	28.7775	161.512	163.172	114.383	4.07782	0	0	up
FxaC_24g01870	445.927	4490.07	5617.51	7038.3	4.92281	0	0	up
FxaC_24g09630	4.37903	314.187	235.388	220.476	7.76375	0	0	up
FxaC_24g09640	8.03606	843.633	1522.66	1295.84	8.30207	0	0	up
FxaC_24g09650	24.3017	484.368	655.941	454.921	5.90471	0	0	up
FxaC_24g11170	35.3201	1504.75	1323.53	1074.33	7.00356	0	0	up
FxaC_24g22840	39.2816	112.105	52.1151	217.689	3.10228	0	0	up
FxaC_24g23030	175.506	253.174	111.835	105.477	2.11577	0	0	up
FxaC_24g23080	8.68161	208.242	539.221	390.456	6.17037	0	0	up
FxaC_24g26810	156.545	513.328	495.085	367.091	3.29963	0	0	up
FxaC_24g27410	18.7895	346.251	334.863	257.696	5.79559	0	0	up
FxaC_24g27420	12.5539	473.786	631.145	314.566	6.83151	0	0	up
FxaC_24g28480	173.718	1213.18	1058.19	901.621	4.39144	0	0	up
FxaC_24g28490	120.951	2356.9	3131.25	3805.06	5.87533	0	0	up
FxaC_24g34860	0.711224	81.4865	341.715	366.611	8.42828	0	0	up
FxaC_24g36050	10.5326	49.0893	78.0956	93.1342	3.80697	0	0	up
FxaC_24g37980	2.62885	113.823	131.63	190.205	7.01894	0	0	up
FxaC_24g44170	15.3062	124.894	159.459	97.0464	4.61663	0	0	up
FxaC_24g44700	4.06247	273.076	401.029	324.405	7.65875	0	0	up
FxaC_24g45760	13.8694	130.612	371.055	381.92	4.82303	0	0	up
FxaC_24g50410	5.205	442.144	1241.66	1153.37	7.99761	0	0	up
FxaC_24g52240	1.58357	53.4239	149.689	85.3864	6.67404	0	0	up
FxaC_24g53530	21.078	513.917	179.791	410.863	6.19218	0	0	up
FxaC_27g04010	38.8604	196.648	98.3817	56.5579	3.92774	0	0	up
FxaC_27g05000	91.4806	187.25	148.142	214.194	2.6214	0	0	up
FxaC_27g26710	20.8099	80.8306	17.7382	10.7714	3.54756	0	0	up
FxaC_27g27800	25.8631	42.5559	71.7972	109.095	2.30686	0	0	up
FxaC_27g39130	98.3143	3565.71	2543.12	4545.08	6.77138	0	0	up
FxaC_27g40640	10.285	87.1536	41.3052	29.6336	4.67716	0	0	up
FxaC_27g40960	15.3304	782.245	249.762	55.9309	7.26814	0	0	up
FxaC_27g42600	469.922	3503.19	4984.28	5111.91	4.49005	0	0	up
FxaC_27g45761	4.76839	53.8593	97.5431	46.9601	5.0805	0	0	up
FxaC_25g02170	16.106	263.687	96.0233	110.023	5.62918	0	0	up
FxaC_25g02360	117.273	667.615	144.785	201.908	4.09421	0	0	up
FxaC_25g04601	52.51	253.322	125.044	59.5652	3.85694	0	0	up
FxaC_25g06170	91.0929	256.718	266.086	393.461	3.08342	0	0	up
FxaC_25g26960	233.892	2701.8	2118.45	1602.99	5.11799	0	0	up
FxaC_25g34390	12.5168	76.5821	35.9515	33.9593	4.20014	0	0	up
FxaC_25g42070	58.5225	1248.87	1360.22	1998.76	6.00682	0	0	up
FxaC_25g42990	10.6284	172.166	147.678	233.369	5.60727	0	0	up
FxaC_25g43010	51.1142	691.84	435.297	681.812	5.34967	0	0	up
FxaC_25g44880	5.38985	82.9216	41.9072	38.9288	5.53194	0	0	up
FxaC_25g45020	21.127	580.115	44.1392	13.0751	6.37317	0	0	up
FxaC_25g45220	438.088	2483.56	1690.35	2024.24	4.0946	0	0	up
FxaC_25g46030	18.1288	189.318	449.978	203.368	4.96745	0	0	up
FxaC_26g00920	14.2335	83.3041	152.021	112.434	4.14032	0	0	up
FxaC_26g03000	7.57543	54.6062	23.2472	17.4984	4.43988	0	0	up
FxaC_26g04840	18.9144	48.4818	58.0894	51.7773	2.95021	0	0	up
FxaC_26g06960	8.94487	72.1661	101.895	68.0836	4.60065	0	0	up
FxaC_26g09680	7.83391	58.5149	112.8	85.2887	4.49033	0	0	up
FxaC_26g09880	178.247	2526.83	4435.33	4475.83	5.41845	0	0	up
FxaC_26g09890	8.04156	46.8932	24.5513	15.5958	4.13077	0	0	up
FxaC_26g11310	231.06	3067.29	2344.15	4363.13	5.31977	0	0	up
FxaC_26g11470	12.0346	240.536	291.716	95.3478	5.89941	0	0	up
FxaC_26g12320	240.783	2953.96	2639.55	2683.4	5.20722	0	0	up
FxaC_26g12560	2.96241	57.082	18.7806	30.3451	5.85106	0	0	up
FxaC_26g14500	103.944	432.79	120.025	180.57	3.64382	0	0	up
FxaC_26g18880	11.2766	65.9606	107.27	152.304	4.13398	0	0	up
FxaC_26g20540	28.5773	160.599	95.6622	79.4674	4.07842	0	0	up
FxaC_26g21290	6.55926	47.128	44.3425	58.1169	4.43545	0	0	up
FxaC_26g31260	133.42	710.992	384.887	549.001	4.00621	0	0	up
FxaC_26g36670	29.8877	103.73	126.842	174.848	3.38501	0	0	up
FxaC_26g40600	62.8791	307.376	80.1388	200.671	3.87528	0	0	up
FxaC_28g04121	33.8238	62.6773	34.9835	44.706	2.4793	0	0	up
FxaC_28g04770	14.0139	117.742	204.942	109.576	4.65946	0	0	up
FxaC_28g07310	265.941	2238.03	3455.32	3369.92	4.66642	0	0	up
FxaC_28g08471	98.9014	291.734	156.428	177.717	3.15047	0	0	up
FxaC_28g08680	14.3374	516.391	125.531	33.1886	6.7498	0	0	up
FxaC_28g08890	167.469	1565.38	1491.47	1549.46	4.81567	0	0	up
FxaC_28g09100	3.31341	46.0603	19.851	18.6425	5.38444	0	0	up
FxaC_28g10880	87.4099	2362.33	2053.05	2947.64	6.34723	0	0	up
FxaC_28g34350	111.646	265.773	171.841	137.16	2.8415	0	0	up
FxaC_28g37560	9.01109	142.389	413.067	327.949	5.55765	0	0	up
FxaC_27g01970	89.3463	182.347	71.756	127.565	2.61577	4.82195e-308	6.29871e-306	up
FxaC_25g59250	1.26669	40.055	91.458	49.8787	6.5724	1.08195e-307	1.40821e-305	up
FxaC_19g16611	1.6452	47.4221	109.041	100.932	6.44418	3.67596e-307	4.77584e-305	up
FxaC_17g06830	4.76322	25.7009	8.38608	9.71067	4.01903	1.3761e-306	1.78463e-304	up
FxaC_1g04661	12.4457	39.9793	27.5476	23.818	3.2715	6.70494e-306	8.6799e-304	up
FxaC_22g02280	4.30761	27.3213	12.1668	14.7304	4.25157	1.10013e-305	1.42162e-303	up
FxaC_11g04050	12.0981	120.717	56.5509	46.8677	4.91413	8.33454e-304	1.07127e-301	up
FxaC_24g33580	12.4799	53.8867	90.2096	129.134	3.69404	2.60221e-303	3.33878e-301	up
FxaC_20g15460	4.88793	63.6347	40.631	32.0379	5.29249	6.34736e-303	8.12957e-301	up
FxaC_7g36710	1.91929	26.0903	17.0137	18.4324	5.35859	2.66962e-299	3.40111e-297	up
FxaC_28g01440	1.14773	255.658	119.714	437.549	9.4022	2.62884e-297	3.33152e-295	up
FxaC_1g25960	50.1323	303.962	79.082	70.4192	4.18299	3.50739e-297	4.43712e-295	up
FxaC_7g38160	1.32269	36.5303	112.528	146.216	6.37601	3.6733e-297	4.63889e-295	up	CYP71A24	cytochrome P450, family 71, subfamily A, polypeptide 24
FxaC_18g31780	26.179	51.364	34.4409	68.952	2.56157	3.02599e-296	3.81476e-294	up
FxaC_21g41850	11.9474	104.233	39.4386	103.139	4.71976	6.64028e-296	8.35484e-294	up
FxaC_26g42160	100.072	201.66	124.106	128.708	2.59771	8.03409e-296	1.00755e-293	up
FxaC_7g41200	1.7819	95.0718	231.507	300.029	7.31664	2.78832e-295	3.49076e-293	up
FxaC_4g19780	22.9963	91.1415	42.5301	21.108	3.57172	3.06199e-295	3.82675e-293	up	XTH6	xyloglucan endotransglucosylase/hydrolase 6
FxaC_8g10980	5.38419	130.97	193.25	61.5357	6.18833	1.72194e-293	2.14829e-291	up
FxaC_18g25020	6.20828	47.3385	18.0547	14.1057	4.51624	1.64185e-290	2.04484e-288	up
FxaC_8g03690	101.286	212.191	38.8995	57.6661	2.65714	3.11673e-290	3.87504e-288	up
FxaC_2g25530	19.1856	45.2395	48.8151	57.4774	2.82562	3.07765e-289	3.81988e-287	up	PEPCK	PHOSPHOENOLPYRUVATE CARBOXYKINASE
FxaC_19g16460	6.5424	34.2205	82.1365	91.4622	3.97243	4.39088e-289	5.44047e-287	up
FxaC_21g43880	113.419	181.439	62.6347	53.7502	2.26591	8.78522e-289	1.08666e-286	up
FxaC_18g00470	1062.3	2428.56	1472.99	1513.91	2.78222	5.33136e-288	6.58318e-286	up
FxaC_21g30080	4.66043	48.3621	23.5332	48.5474	4.95693	1.1433e-287	1.40934e-285	up
FxaC_1g19150	33.3507	118.877	108.903	139.427	3.42358	4.2408e-284	5.20099e-282	up	MEE59	maternal effect embryo arrest 59
FxaC_8g14480	28.7391	110.377	86.7561	102.371	3.53221	4.74635e-284	5.81114e-282	up	ATAF1
FxaC_23g42830	8.2881	46.1388	89.7743	61.0497	4.06481	8.78255e-283	1.07165e-280	up
FxaC_6g46790	11.6708	110.769	43.3543	34.2302	4.83384	2.08361e-282	2.53814e-280	up
FxaC_10g12310	9.43531	145.276	101.213	160.088	5.53379	2.1251e-282	2.58432e-280	up	ATOEP16-S
FxaC_27g42590	1.76742	22.9217	15.8693	9.21885	5.29189	2.59668e-280	3.14193e-278	up
FxaC_26g22540	35.1628	121.051	45.7841	20.7049	3.36976	1.17118e-279	1.41474e-277	up
FxaC_15g05700	6.45986	33.679	35.7346	42.2898	3.97015	7.24813e-279	8.74083e-277	up
FxaC_9g14090	28.6232	121.887	49.251	31.547	3.67767	8.2837e-279	9.97303e-277	up
FxaC_24g41230	47.2392	95.6114	135.706	124.971	2.60354	1.39241e-278	1.6708e-276	up
FxaC_22g29180	152.408	358.517	371.538	412.868	2.81906	2.98999e-277	3.57591e-275	up
FxaC_7g34850	27.7137	168.224	88.6357	61.4493	4.19353	1.17816e-276	1.4067e-274	up	ZAT10
FxaC_14g18810	41.2455	104.383	188.8	405.596	2.92862	3.7178e-276	4.43167e-274	up
FxaC_9g32090	21.6844	231.195	52.4099	166.544	4.99839	5.1717e-276	6.15457e-274	up
FxaC_14g16501	36.8233	133.533	125.094	135.463	3.44542	1.69314e-275	2.00831e-273	up
FxaC_4g28141	76.6126	212.256	156.794	156.927	3.05608	4.02542e-275	4.76689e-273	up	STR18	sulfurtransferase 18
FxaC_22g49770	4.66675	52.064	19.415	8.30933	5.06838	5.2852e-275	6.24848e-273	up
FxaC_1g20690	2.68419	33.5567	45.0717	39.9787	5.23357	8.17202e-275	9.62991e-273	up	ACR1	ACT domain repeat 1
FxaC_4g38411	16.9256	172.818	229.01	262.338	4.94314	3.80931e-274	4.48158e-272	up
FxaC_2g21090	10.1991	43.5961	26.8104	15.0989	3.68424	1.4181e-273	1.66026e-271	up	SRK2I
FxaC_20g38900	6.12915	41.8502	211.806	169.96	4.36481	2.02581e-273	2.36791e-271	up
FxaC_6g15270	42.5962	138.242	67.2182	36.7009	3.28973	1.06653e-272	1.24462e-270	up
FxaC_6g34270	5.35279	165.629	89.6374	63.5515	6.54439	7.09412e-272	8.26533e-270	up
FxaC_13g22360	3.08972	51.8845	109.589	112.323	5.65817	7.22358e-271	8.40262e-269	up
FxaC_18g26210	31.7272	98.9261	37.3537	64.5027	3.23236	8.63872e-271	1.00326e-268	up
FxaC_10g11190	0.570061	6.50725	8.68449	10.0401	5.10087	1.44904e-269	1.68014e-267	up	WAK2	wall-associated kinase 2
FxaC_4g24740	28.9414	64.1184	30.7447	31.2068	2.7372	7.9653e-269	9.20611e-267	up	SRK2I
FxaC_22g61990	88.4009	246.251	221.516	299.205	3.0652	6.95466e-268	8.02519e-266	up
FxaC_24g38830	5.10258	27.5698	19.5281	18.8881	4.02232	1.67146e-266	1.9226e-264	up
FxaC_24g27890	344.001	555.839	164.543	117.528	2.28084	3.04487e-266	3.4968e-264	up
FxaC_17g29870	9.21721	66.6028	27.1691	22.5843	4.43333	4.5968e-266	5.26235e-264	up
FxaC_21g03920	7.04936	40.1179	6.22448	1.9125	4.0976	1.42034e-265	1.62341e-263	up
FxaC_3g06740	11.7283	50.9612	112.858	138.13	3.71328	2.44208e-265	2.78682e-263	up	TZF3	tandem zinc finger 3
FxaC_2g18190	1.81789	155.78	312.24	335.53	7.9998	2.50499e-265	2.85411e-263	up	XERO1	dehydrin xero 1
FxaC_3g12550	2.15116	15.9511	49.4764	51.6801	4.47364	7.08672e-265	8.06168e-263	up
FxaC_18g40590	4.93929	14.8912	16.571	15.0897	3.17856	3.30518e-264	3.75398e-262	up
FxaC_13g30590	18.7828	53.5629	34.0545	50.0368	3.09715	1.98629e-263	2.25246e-261	up
FxaC_5g06650	14.9053	48.1315	31.7246	29.0267	3.28202	4.22553e-263	4.78426e-261	up
FxaC_19g26820	26.6122	138.435	26.8305	29.4885	3.96697	5.30542e-263	5.99754e-261	up
FxaC_22g29390	11.3132	42.0335	91.1765	133.068	3.48316	6.01391e-263	6.78782e-261	up
FxaC_17g08190	4.1509	38.903	31.012	48.5958	4.82006	2.20658e-261	2.48278e-259	up
FxaC_24g27960	445.737	748.095	822.082	881.974	2.33516	1.09175e-260	1.22649e-258	up
FxaC_21g13890	182.023	334.512	997.626	1829.57	2.46364	1.86557e-260	2.09257e-258	up
FxaC_5g26460	23.6792	87.1645	35.5043	15.638	3.47006	1.99066e-260	2.22942e-258	up
FxaC_12g16980	5.51648	84.9059	102.198	64.5267	5.52981	6.12571e-260	6.8498e-258	up
FxaC_16g00651	7.77678	167.539	103.994	53.7499	6.01609	8.01522e-259	8.935e-257	up
FxaC_12g33870	424.417	758.335	591.719	789.629	2.42285	3.05575e-258	3.39592e-256	up	GSTU19	glutathione S-transferase TAU 19
FxaC_18g30050	3.06507	46.0649	9.10778	7.0455	5.49914	3.59634e-258	3.99055e-256	up
FxaC_6g39020	21.4612	156.895	88.8169	60.0425	4.46533	6.60641e-258	7.31934e-256	up	ZAT10
FxaC_28g25090	2.3297	25.424	45.3509	54.4494	5.03428	1.59675e-256	1.76635e-254	up
FxaC_28g08120	6.79814	80.3175	178.753	65.2419	5.1594	2.94279e-256	3.25039e-254	up
FxaC_4g38680	135.332	300.324	389.884	553.588	2.73513	1.419e-255	1.56493e-253	up	TIL	temperature-induced lipocalin
FxaC_13g25210	42.4726	86.221	25.8943	26.4481	2.60814	2.83188e-255	3.1136e-253	up
FxaC_22g09941	1.96386	143.082	146.299	99.1887	7.76264	1.37692e-254	1.5116e-252	up
FxaC_2g24370	5.01716	30.6379	22.6996	19.063	4.20593	2.37672e-254	2.60524e-252	up	ACR1	ACT domain repeat 1
FxaC_20g07030	46.1851	1258.26	1846.43	1691.59	6.3606	5.2766e-254	5.77516e-252	up
FxaC_1g05990	5.86835	28.2517	8.3422	18.9163	3.85454	1.67266e-253	1.82793e-251	up
FxaC_24g12500	6.80207	45.3327	72.1536	70.9124	4.32464	2.39953e-253	2.61831e-251	up
FxaC_22g48440	3.92762	46.633	16.9279	7.51897	5.16039	2.50893e-253	2.73356e-251	up
FxaC_8g07190	1.36448	93.7395	242.5	307.604	7.68727	2.64524e-253	2.87773e-251	up
FxaC_26g43060	8.02933	79.2885	291.626	237.161	4.89195	1.5481e-252	1.68163e-250	up
FxaC_27g29280	6.31154	37.4128	39.4938	19.4721	4.14862	7.31024e-252	7.90512e-250	up
FxaC_10g39570	18.465	80.0282	31.0142	12.7334	3.7039	1.23652e-251	1.33316e-249	up
FxaC_22g47131	76.4321	113.185	30.2612	35.448	2.15362	1.25459e-251	1.35061e-249	up
FxaC_11g09290	7.19201	21.0188	12.13	14.1454	3.13453	1.52146e-251	1.63548e-249	up	PKDM7B
FxaC_3g20770	32.3303	144.855	97.2114	81.2981	3.74671	5.12487e-251	5.50075e-249	up	UBC1	UBIQUITIN CONJUGATING ENZYME 1
FxaC_1g21590	7.51272	103.486	75.4038	39.952	5.36695	2.95004e-250	3.16171e-248	up
FxaC_8g06430	34.8469	70.7855	76.448	76.7783	2.61031	5.73909e-250	6.14176e-248	up	BBD1	bifunctional nuclease in basal defense response 1
FxaC_3g00850	15.6669	42.8074	16.9692	11.1282	3.0404	7.4453e-250	7.95589e-248	up	BT3	BTB and TAZ domain protein 3
FxaC_19g08750	3.16121	23.3471	5.94545	1.38784	4.47483	1.80285e-249	1.92364e-247	up
FxaC_1g11950	31.8134	82.5514	42.1885	33.3489	2.96233	4.98166e-248	5.29979e-246	up	SEN1	SENESCENCE ASSOCIATED GENE 1
FxaC_3g05270	23.8874	113.033	170.529	49.2424	3.83348	7.78593e-246	8.2588e-244	up
FxaC_4g15670	30.6334	170.531	124.503	102.938	4.06606	1.21737e-245	1.28942e-243	up
FxaC_17g22861	49.7623	125.316	27.607	35.2892	2.91946	1.48679e-245	1.57247e-243	up
FxaC_21g60700	100.241	306.363	493.301	565.5	3.20342	4.29107e-245	4.53173e-243	up
FxaC_4g20970	10.5564	76.2998	85.5672	44.8546	4.43599	5.43072e-245	5.72692e-243	up
FxaC_13g11961	3.76553	102.694	70.8448	55.7545	6.35924	6.79209e-245	7.15209e-243	up
FxaC_15g03020	22.9337	66.903	23.3717	14.5929	3.13242	1.74224e-243	1.8266e-241	up
FxaC_17g10490	103.319	185.41	320.154	423.673	2.43194	2.05725e-242	2.15373e-240	up
FxaC_20g28580	5.42761	262.535	226.387	156.641	7.19192	5.1062e-241	5.33794e-239	up
FxaC_8g05740	6.98228	31.4695	84.0456	97.4388	3.76122	7.21611e-241	7.5327e-239	up	IDD2	indeterminate(ID)-domain 2
FxaC_8g19800	7.34756	36.4268	73.7439	17.1828	3.90358	1.27449e-239	1.32848e-237	up
FxaC_6g32300	44.358	150.679	126.874	182.998	3.3559	2.78757e-239	2.90148e-237	up	ATAF1
FxaC_7g34350	37.0234	165.848	98.1454	92.8438	3.75685	8.60138e-238	8.92715e-236	up
FxaC_24g54960	9.57011	51.0164	68.3134	45.7555	4.00025	1.01983e-237	1.05694e-235	up
FxaC_20g02431	134.608	271.105	282.413	254.27	2.595	4.87988e-237	5.04296e-235	up
FxaC_7g22190	9.8629	38.542	110.454	24.145	3.55546	1.03489e-236	1.06795e-234	up
FxaC_6g18320	28.2117	70.8801	63.0121	47.8364	2.91945	1.75056e-236	1.8039e-234	up	SKP2A
FxaC_14g00330	48.8451	76.8189	39.7054	31.053	2.24072	2.83007e-236	2.91215e-234	up
FxaC_4g36910	12.7849	46.0005	8.24775	21.5717	3.43502	3.24779e-236	3.33723e-234	up
FxaC_5g20480	12.0308	37.4304	14.7001	18.9224	3.22198	3.42419e-236	3.51349e-234	up	MAD3	miRNA action deficient 3
FxaC_24g24330	2.33492	51.0977	2.79956	2.52291	6.02526	3.81919e-236	3.91324e-234	up
FxaC_28g24310	10.1769	47.4948	32.0613	42.0429	3.80734	7.74739e-236	7.92692e-234	up
FxaC_20g29790	73.6072	188.267	125.838	57.524	2.94414	1.44967e-235	1.48116e-233	up
FxaC_4g18630	5.49678	34.1281	54.6094	104.212	4.22514	2.75493e-235	2.81081e-233	up	ELI3-1	elicitor-activated gene 3-1
FxaC_7g06260	39.3063	100.75	69.8164	56.3085	2.94508	7.34104e-235	7.47937e-233	up	RCE1	RUB1 conjugating enzyme 1
FxaC_17g14230	16.5585	34.8664	57.5658	56.358	2.66418	5.7434e-234	5.82697e-232	up
FxaC_12g47600	78.6764	115.147	86.3697	107.714	2.13817	6.39218e-234	6.47609e-232	up	HSA32	HEAT-STRESS-ASSOCIATED 32
FxaC_23g39250	4.15284	207.216	1022.42	1232.78	7.2329	7.13078e-234	7.21427e-232	up
FxaC_18g14080	19.9685	28.7538	31.811	44.3934	2.11561	1.06954e-233	1.08055e-231	up
FxaC_16g13000	10.4794	28.202	8.50361	14.7619	3.01579	1.19086e-233	1.20143e-231	up	ROF2
FxaC_4g32740	2.51653	22.5432	30.9005	35.8981	4.75418	1.62188e-233	1.63401e-231	up	HSFA2	heat shock transcription factor A2
FxaC_8g00180	95.588	292.447	97.3217	117.937	3.20445	1.35627e-232	1.36261e-230	up	HSP17.6II	17.6 kDa class II heat shock protein
FxaC_3g15030	244.477	387.587	204.203	282.071	2.25426	1.80839e-232	1.81432e-230	up
FxaC_18g17530	22.2652	97.1308	49.2086	55.1437	3.70974	7.58276e-232	7.59706e-230	up
FxaC_17g04920	1.55065	35.6474	16.7016	62.4218	6.10014	1.92825e-231	1.92922e-229	up
FxaC_13g07620	13.5637	49.806	23.2353	30.0571	3.46428	2.60829e-231	2.60599e-229	up	NAP	NAC-like, activated by AP3/PI
FxaC_5g23050	24.5968	57.9732	61.9372	49.7619	2.82497	3.24701e-231	3.23965e-229	up	SKP2A
FxaC_17g46240	23.6223	50.0814	78.3805	67.9708	2.67238	1.73258e-230	1.72627e-228	up
FxaC_19g15970	57.2465	91.9463	32.129	42.0295	2.27294	1.67111e-229	1.66045e-227	up
FxaC_17g25070	3.92573	17.1368	8.71794	7.33434	3.71824	5.75719e-229	5.71258e-227	up
FxaC_14g15221	6.21649	41.5366	3.77957	4.75948	4.33163	1.05925e-228	1.04817e-226	up
FxaC_15g16270	5.47336	52.2978	27.1524	43.7054	4.83803	1.30429e-228	1.28887e-226	up
FxaC_7g14530	14.747	40.6051	69.8036	51.6201	3.05128	2.63242e-228	2.59775e-226	up	FMO1	flavin-dependent monooxygenase 1
FxaC_9g18960	2.63543	32.5645	83.2114	63.4645	5.21552	1.34791e-227	1.32834e-225	up
FxaC_21g12760	94.3362	273.633	52.3697	471.709	3.11998	3.69703e-226	3.63345e-224	up
FxaC_6g08330	2.03637	22.0674	22.1597	46.0133	5.01475	7.75917e-226	7.59473e-224	up
FxaC_14g24530	4.61003	23.1566	18.8377	19.1627	3.92278	8.59726e-226	8.40368e-224	up
FxaC_27g40770	52.1129	152.296	161.306	232.178	3.13673	3.48834e-225	3.40059e-223	up
FxaC_15g11250	19.1802	96.2113	39.3977	38.1489	3.90993	9.3094e-224	9.0508e-222	up
FxaC_13g34480	68.9001	202.676	139.391	316.663	3.14414	2.12752e-223	2.06564e-221	up
FxaC_6g40220	11.4653	34.9574	20.013	10.8371	3.19651	3.97389e-223	3.84797e-221	up
FxaC_1g06320	230.307	421.389	146.875	106.702	2.45786	4.01178e-223	3.87945e-221	up
FxaC_2g16940	48.0641	145.47	104.497	121.798	3.18184	3.74194e-222	3.61367e-220	up	STR18	sulfurtransferase 18
FxaC_21g24250	12.3423	104.656	64.8888	46.791	4.6743	5.95635e-222	5.73684e-220	up
FxaC_24g01140	5.42956	36.81	25.7911	13.6798	4.35616	1.2272e-221	1.17883e-219	up
FxaC_26g40610	17.1117	84.1796	24.9703	19.4312	3.88819	1.60595e-221	1.5406e-219	up
FxaC_14g12420	6.84061	31.1305	25.8911	41.1582	3.77581	1.66876e-221	1.59873e-219	up
FxaC_11g45671	8.64523	49.2988	2.04898	0.770127	4.09638	7.96908e-221	7.62456e-219	up	BGLU17	beta glucosidase 17
FxaC_4g18610	32.886	84.4183	48.1141	79.3061	2.94505	1.0758e-220	1.02657e-218	up	ELI3-2	elicitor-activated gene 3-2
FxaC_12g22310	8.17814	35.1326	9.25248	3.4286	3.69361	8.36097e-220	7.95735e-218	up	DPBF2
FxaC_22g27060	1.3618	87.1352	125.297	209.522	7.58991	1.11524e-218	1.05723e-216	up
FxaC_7g25980	359.532	491.659	183.133	295.974	2.04065	1.128e-218	1.06792e-216	up	SAG21	senescence-associated gene 21
FxaC_24g10630	64.5571	174.879	125.966	182.963	3.02288	3.3976e-218	3.20822e-216	up
FxaC_24g27660	51.5756	100.058	30.0498	31.5702	2.54319	5.62698e-218	5.29949e-216	up
FxaC_1g11030	79.074	141.961	54.5886	37.3153	2.43246	8.41179e-218	7.9119e-216	up
FxaC_5g01300	47.5423	220.444	150.518	115.799	3.80498	1.84285e-217	1.73109e-215	up	ZAT10
FxaC_15g35810	7.48532	32.1705	38.981	61.9124	3.69267	2.19294e-217	2.05726e-215	up	TPR4	tetratricopeptide repeat 4
FxaC_4g38910	1.58483	9.88737	9.1595	11.1961	4.23722	2.88555e-217	2.70351e-215	up
FxaC_13g47920	6.21636	111.703	152.976	67.4602	5.75308	3.38344e-217	3.16588e-215	up
FxaC_15g18180	39.513	74.7077	20.8518	25.415	2.50471	8.36747e-217	7.81931e-215	up
FxaC_3g02030	9.15787	128.735	171.869	236.391	5.40285	9.69466e-217	9.04785e-215	up
FxaC_8g32241	2.86911	15.1297	15.6408	25.9691	3.98721	3.65793e-216	3.4007e-214	up
FxaC_15g16931	39.72	106.728	103.86	111.079	3.01087	3.95253e-216	3.66986e-214	up
FxaC_16g14950	4.08456	23.9749	17.9809	23.76	4.14909	5.40521e-216	5.0122e-214	up	HSP70T-2	heat-shock protein 70T-2
FxaC_5g35311	13.6503	54.2678	45.4374	89.4591	3.58014	1.52358e-215	1.41099e-213	up
FxaC_22g06820	8.17927	39.1359	54.9386	49.0114	3.84983	1.5946e-215	1.47487e-213	up
FxaC_5g00810	41.2143	90.0475	26.7058	16.8437	2.71951	3.06363e-215	2.82998e-213	up	ASPGB1	asparaginase B1
FxaC_27g45760	6.51546	58.2812	95.9988	50.7541	4.74721	4.35527e-215	4.01797e-213	up
FxaC_23g02800	4.74321	73.7722	88.0218	63.345	5.55229	2.14962e-214	1.98061e-212	up
FxaC_28g07320	2.4062	20.5185	9.77299	5.5671	4.68413	3.51725e-214	3.23659e-212	up
FxaC_7g13160	18.0779	50.8803	48.9744	33.0397	3.08058	6.54625e-214	6.01622e-212	up	SKP2A
FxaC_13g25500	19.4149	61.1082	143.16	157.467	3.24267	1.07116e-213	9.80684e-212	up
FxaC_18g20300	18.4147	42.1486	18.1954	5.43443	2.78308	2.04206e-213	1.86722e-211	up
FxaC_28g08800	318.564	430.544	150.614	128.489	2.02438	5.95623e-213	5.43937e-211	up
FxaC_22g20980	7.16234	82.4118	74.9347	91.6475	5.11037	9.66075e-213	8.81128e-211	up
FxaC_12g36140	13.7672	33.3648	7.02601	3.68536	2.86556	1.15082e-212	1.04831e-210	up	SSADH1	SUCCINIC SEMIALDEHYDE DEHYDROGENASE 1
FxaC_6g03770	11.5841	90.4436	26.6017	24.6902	4.54974	1.16618e-212	1.06096e-210	up
FxaC_13g30440	46.3875	77.7197	49.4401	81.39	2.33047	1.49274e-212	1.35634e-210	up
FxaC_6g01640	1.59808	11.1599	6.52942	5.1102	4.39948	1.97358e-212	1.791e-210	up	PDE346	PIGMENT DEFECTIVE 346
FxaC_14g26590	17.8122	37.604	20.8763	25.5622	2.66694	3.56056e-212	3.22711e-210	up
FxaC_9g30890	180.169	324.709	265.038	317.179	2.43609	1.53153e-211	1.38636e-209	up
FxaC_17g23940	12.2212	40.5607	97.5249	84.5436	3.31505	4.02267e-211	3.63681e-209	up
FxaC_7g40760	138.826	276.65	59.0442	71.0454	2.58438	4.85317e-211	4.38217e-209	up	GASA1	GAST1 protein homolog 1
FxaC_12g29960	2.91045	101.843	276.61	225.719	6.71632	1.37524e-210	1.24022e-208	up
FxaC_23g09450	1.6432	66.3756	117.373	254.092	6.91218	4.77604e-210	4.30177e-208	up
FxaC_16g06380	11.4079	250.347	333.66	94.5248	6.03131	5.37897e-210	4.8388e-208	up
FxaC_6g36800	4.98631	35.3043	20.2834	23.7449	4.4198	3.60103e-209	3.23537e-207	up	PAA2	P-type ATPase of Arabidopsis 2
FxaC_20g02020	51.9415	91.942	43.1318	45.2895	2.40989	4.43945e-209	3.98371e-207	up
FxaC_18g32190	7.85186	100.637	31.7277	7.71981	5.26674	4.86853e-209	4.36332e-207	up
FxaC_9g09141	1.61286	30.5803	21.6742	14.7283	5.83147	5.45476e-209	4.88265e-207	up	MAPKKK14	mitogen-activated protein kinase kinase kinase 14
FxaC_21g07320	60.978	88.7405	87.3809	120.233	2.13041	6.51209e-209	5.82187e-207	up
FxaC_24g00250	31.5297	63.8605	38.7459	21.8418	2.60459	8.52395e-209	7.61108e-207	up
FxaC_21g11530	0.894139	23.0698	27.4549	22.3585	6.27536	1.05717e-208	9.4279e-207	up
FxaC_15g21980	11.5229	36.2047	20.5606	22.4979	3.24052	2.35102e-207	2.08634e-205	up
FxaC_19g12850	2.15701	42.3191	43.4252	19.0226	5.88332	2.79134e-207	2.47405e-205	up
FxaC_1g21610	11.2915	46.0219	26.4369	11.696	3.62039	3.03747e-207	2.68891e-205	up	bHLH093	beta HLH protein 93
FxaC_16g28970	9.26398	39.3845	24.171	18.5176	3.67473	4.62036e-207	4.08514e-205	up
FxaC_3g01500	1.42328	8.36073	9.64202	11.597	4.14256	1.70986e-206	1.5081e-204	up
FxaC_19g15340	37.8744	101.441	22.8461	8.56837	3.01298	2.41327e-206	2.12591e-204	up
FxaC_19g10000	1.96702	20.4914	17.9967	29.017	4.96966	2.87635e-206	2.53077e-204	up
FxaC_13g50171	4.81303	63.4908	50.2461	35.5091	5.31913	4.82412e-205	4.22907e-203	up
FxaC_4g36380	3.0597	71.7594	207.292	232.936	6.14247	9.42148e-205	8.22939e-203	up	GLYI4	glyoxylase I 4
FxaC_11g23610	71.3891	193.707	1089.52	2120.97	3.02761	1.09656e-204	9.56659e-203	up
FxaC_18g44170	100.53	160.218	104.289	138.719	2.25887	1.11611e-204	9.72537e-203	up
FxaC_22g58560	26.3723	126.603	172.939	165.594	3.84896	1.19231e-204	1.03768e-202	up
FxaC_11g11060	18.2699	116.67	30.3079	37.1091	4.25509	2.08005e-204	1.80811e-202	up	SPI	SPIRRIG
FxaC_25g36450	8.9233	31.4455	47.9124	73.9645	3.40415	3.49422e-204	3.03376e-202	up
FxaC_4g18670	62.7068	91.6924	59.0267	90.6974	2.13456	4.43621e-204	3.84699e-202	up	ELI3-2	elicitor-activated gene 3-2
FxaC_25g53760	6.81276	11.9272	11.4816	12.1965	2.39838	5.61541e-204	4.86373e-202	up
FxaC_11g41520	17.8776	42.6931	38.0641	28.219	2.84645	6.84498e-204	5.9216e-202	up
FxaC_6g10440	7.02841	305.882	672.59	470.411	7.04403	7.64582e-204	6.6065e-202	up
FxaC_13g23952	74.7978	133.797	98.9247	117.169	2.42608	1.23098e-203	1.06238e-201	up
FxaC_3g18880	58.1926	249.965	785.457	790.491	3.698	1.28317e-203	1.1061e-201	up
FxaC_24g56050	4.05307	31.0493	18.4367	20.0869	4.5346	2.00245e-203	1.72407e-201	up
FxaC_21g65070	0.655754	112.255	310.014	285.818	9.02569	2.29594e-203	1.9744e-201	up
FxaC_5g24160	2.46127	45.2213	16.4689	48.0291	5.77233	2.45389e-202	2.10772e-200	up	ATADH1
FxaC_10g21560	5.62852	25.4785	20.6192	12.2828	3.76582	2.50535e-202	2.14936e-200	up
FxaC_14g09810	118.888	219.408	72.9186	116.091	2.47409	2.77472e-202	2.37764e-200	up
FxaC_25g06370	16.2408	36.346	3.57388	2.57977	2.75266	7.13248e-202	6.10453e-200	up
FxaC_13g54890	250.741	416.78	299.162	344.93	2.31843	7.69958e-202	6.58209e-200	up
FxaC_5g01270	19.3599	98.0696	64.2374	93.7353	3.93086	2.85424e-201	2.4371e-199	up
FxaC_12g50020	52.1723	107.521	75.5382	71.9683	2.62851	4.86663e-201	4.15049e-199	up
FxaC_23g35760	29.7862	90.4261	155.003	184.981	3.18802	1.05691e-200	9.00315e-199	up
FxaC_19g11130	5.79666	58.6408	12.9318	62.2772	4.92866	1.36024e-199	1.15734e-197	up
FxaC_14g05110	12.1923	27.1006	40.4742	50.5453	2.74189	2.07045e-199	1.75747e-197	up
FxaC_4g26350	5.96408	156.437	218.187	150.902	6.31417	3.53741e-199	2.99564e-197	up
FxaC_11g40980	3.45695	36.9608	19.1844	10.2565	5.01403	3.53337e-199	2.99564e-197	up	MAPKKK13	mitogen-activated protein kinase kinase kinase 13
FxaC_9g09200	20.4245	44.7303	15.1542	6.9738	2.72061	4.43864e-199	3.75444e-197	up
FxaC_8g23630	24.438	60.6846	47.9945	36.6773	2.90371	7.11769e-199	6.00646e-197	up	SKP2A
FxaC_8g00700	15.3099	51.9979	34.7316	21.1289	3.35192	1.32113e-198	1.11357e-196	up
FxaC_21g23400	13.1881	34.8396	51.7235	34.1992	2.99179	1.55898e-198	1.31252e-196	up
FxaC_3g24050	4.13055	67.3149	55.9332	86.887	5.6214	2.16977e-198	1.82462e-196	up	ATOEP16-S
FxaC_19g21830	3.66044	42.7388	51.4752	39.3803	5.13042	6.23725e-198	5.239e-196	up
FxaC_17g38860	1.50294	65.5155	52.4513	28.8663	7.05046	7.06484e-198	5.92724e-196	up
FxaC_11g21680	110.245	201.555	156.548	164.558	2.45618	3.70448e-197	3.10437e-195	up
FxaC_2g27301	2.76964	17.9457	8.3456	4.53472	4.28267	3.84564e-196	3.21893e-194	up	RIBA1	riboflavin A1
FxaC_4g39580	5.81539	25.2744	10.7786	6.63759	3.70809	3.90777e-195	3.26715e-193	up	BT3	BTB and TAZ domain protein 3
FxaC_10g43870	1.78302	31.4929	12.0496	9.00966	5.74068	9.751e-195	8.13364e-193	up	MAPKKK14	mitogen-activated protein kinase kinase kinase 14
FxaC_1g05850	11.4301	25.9431	22.376	40.2521	2.77004	1.6188e-194	1.34874e-192	up	NADP-ME3	NADP-malic enzyme 3
FxaC_18g04610	1.71901	47.6489	205.519	105.034	6.39424	1.90863e-194	1.58839e-192	up
FxaC_7g42550	12.7476	29.6045	25.7876	31.3409	2.80427	2.59134e-194	2.15406e-192	up
FxaC_20g09100	26.1759	61.8792	45.3843	30.0457	2.83372	3.81315e-194	3.16242e-192	up
FxaC_20g22580	37.6652	100.937	63.713	178.233	3.00779	5.07043e-194	4.20032e-192	up
FxaC_4g04640	8.14567	42.2272	12.2727	7.64096	3.96122	1.24993e-193	1.03425e-191	up
FxaC_18g02800	15.8404	39.9776	61.0551	49.3466	2.9231	2.41566e-193	1.99654e-191	up
FxaC_19g39100	8.12476	45.1874	15.3495	28.158	4.06933	3.63034e-193	2.99704e-191	up
FxaC_2g19000	247.381	331.276	253.779	349.009	2.0104	7.81838e-193	6.44713e-191	up
FxaC_15g02290	8.00171	31.6563	16.1966	72.8645	3.5768	8.45769e-193	6.96636e-191	up	UGT74B1	UDP-glucosyl transferase 74B1
FxaC_8g31080	31.4532	86.3921	48.2116	34.7366	3.04262	1.98695e-192	1.63102e-190	up	RCE1	RUB1 conjugating enzyme 1
FxaC_21g05310	11.0962	41.2182	55.4672	111.52	3.48038	4.87182e-192	3.99456e-190	up
FxaC_28g10940	2.3398	88.3651	66.9234	152.373	6.82565	5.81353e-192	4.7613e-190	up
FxaC_3g22980	11.4268	29.1946	14.264	23.1703	2.93935	1.34569e-191	1.10087e-189	up	RIBA1	riboflavin A1
FxaC_13g04140	15.5103	55.6721	25.4836	17.1565	3.43664	1.61163e-191	1.31694e-189	up
FxaC_23g45600	2.35199	21.3672	7.22374	7.94563	4.76393	2.15624e-191	1.75404e-189	up
FxaC_21g31451	27.126	76.1524	66.6135	72.6482	3.07739	2.9532e-191	2.39963e-189	up
FxaC_18g11140	34.3849	69.1635	87.8566	78.6985	2.59779	3.29797e-191	2.67676e-189	up
FxaC_23g26540	2.817	20.1995	19.0451	15.9663	4.43002	4.92714e-191	3.99458e-189	up
FxaC_13g29720	170.704	628.273	238.861	309.443	3.46278	1.16959e-190	9.47158e-189	up
FxaC_21g27160	14.2342	24.335	13.6748	8.91459	2.36244	1.21681e-190	9.84296e-189	up
FxaC_11g36420	25.3621	82.063	34.5522	15.6422	3.27755	2.46736e-190	1.99365e-188	up	ZAT12
FxaC_20g15841	14.2356	49.3351	22.806	9.29242	3.38258	7.73762e-190	6.24508e-188	up
FxaC_9g14350	4.77211	63.4693	1.93308	0.605835	5.32419	8.67638e-190	6.98714e-188	up
FxaC_15g30700	6.27769	35.2846	42.2079	63.4243	4.08275	9.92804e-190	7.98621e-188	up	PLT5	PLETHORA 5
FxaC_16g10720	45.4275	64.5088	38.7506	34.78	2.09459	1.20594e-189	9.68993e-188	up	SSI2	suppressor of SA insensitive 2
FxaC_21g63830	1.11689	111.846	237.562	132.648	8.24741	6.91037e-189	5.54026e-187	up
FxaC_11g00670	15.5278	111.372	28.1458	36.7602	4.42536	7.08513e-189	5.67407e-187	up
FxaC_7g40650	40.8179	161.335	8.61316	60.6789	3.57483	1.08327e-188	8.66572e-187	up	J11	DnaJ11
FxaC_8g11360	1.51876	14.8158	14.6739	13.2257	4.87485	1.38494e-188	1.10666e-186	up
FxaC_28g19720	13.0611	34.4613	29.9264	17.9164	2.98889	2.32298e-188	1.85417e-186	up
FxaC_11g13820	2.77261	22.4378	16.3983	16.7271	4.6074	2.65489e-188	2.11676e-186	up
FxaC_17g23030	34.7782	57.5308	37.1939	74.9454	2.3141	3.32653e-188	2.64934e-186	up
FxaC_24g41300	16.374	47.9291	49.2564	79.2386	3.13577	2.85641e-187	2.26743e-185	up
FxaC_21g27910	38.9991	65.9659	94.8557	91.0801	2.34455	3.62981e-187	2.87818e-185	up
FxaC_23g35020	144.865	224.121	353.515	468.652	2.21623	4.57866e-187	3.62261e-185	up
FxaC_17g00070	34.7154	54.9318	22.4023	20.7213	2.24903	4.68795e-187	3.70502e-185	up
FxaC_22g02830	4.98181	23.6733	4.9447	1.99121	3.83606	2.33568e-186	1.83991e-184	up
FxaC_19g00780	6.57856	27.1476	34.5452	24.7308	3.63348	7.59391e-186	5.96254e-184	up
FxaC_4g33810	8.90107	33.196	73.0774	80.268	3.49082	7.72916e-186	6.06215e-184	up	TZF2	tandem zinc finger 2
FxaC_24g38430	144.859	243.129	211.081	176.503	2.33205	8.67297e-186	6.79502e-184	up
FxaC_18g28110	143.196	356.391	99.3578	42.8736	2.90758	9.2635e-186	7.24982e-184	up
FxaC_21g31980	4.77239	23.3307	40.1015	50.1429	3.87794	1.14917e-185	8.97425e-184	up
FxaC_20g40150	8.61772	29.8557	39.2458	31.1743	3.38369	2.4202e-185	1.88796e-183	up
FxaC_22g04320	3.56934	24.5482	20.9321	16.5596	4.36312	3.01749e-185	2.35136e-183	up
FxaC_27g45680	28.2371	60.7235	20.5442	14.1826	2.69171	4.66799e-185	3.63359e-183	up
FxaC_23g47280	232.365	315.119	365.196	453.1	2.02553	6.63638e-185	5.16023e-183	up
FxaC_10g47550	10.2596	24.625	62.9551	83.4442	2.85302	7.91448e-185	6.14742e-183	up	COX15	cytochrome c oxidase 15
FxaC_12g07850	14.0623	34.0565	17.8584	14.8163	2.86471	8.06177e-185	6.2551e-183	up	Mik	myo-inositol kinase
FxaC_6g42990	3.18584	188.316	481.335	542.67	7.48401	1.14526e-184	8.8765e-183	up
FxaC_2g08760	14.9014	28.4804	13.3604	31.0788	2.52503	4.2283e-183	3.27018e-181	up	FBL6
FxaC_13g11100	15.9453	35.4392	38.4352	69.7775	2.74061	4.27453e-183	3.30241e-181	up
FxaC_21g47250	17.8635	33.2576	71.3017	64.8355	2.4863	4.67668e-183	3.60539e-181	up
FxaC_4g04450	9.00781	21.2969	7.87755	7.1017	2.83229	5.76556e-183	4.44009e-181	up	UBP5	ubiquitin-specific protease 5
FxaC_12g07300	3.58395	28.599	22.3222	14.622	4.59137	6.85983e-183	5.27718e-181	up	MAPKKK14	mitogen-activated protein kinase kinase kinase 14
FxaC_21g47390	47.8346	123.067	63.4793	354.179	2.95472	9.05802e-183	6.9608e-181	up
FxaC_17g29480	49.4437	93.7282	70.5332	76.9418	2.50847	9.38744e-183	7.20628e-181	up
FxaC_23g58120	1.52671	360.1	2296.15	5370.03	9.48691	1.14946e-182	8.81446e-181	up
FxaC_18g41120	79.9676	194.943	117.853	82.9707	2.87669	1.40324e-182	1.07492e-180	up
FxaC_5g10010	112.739	168.538	163.037	222.048	2.17011	1.4709e-182	1.12555e-180	up
FxaC_1g19180	8.64278	24.5564	6.83451	9.78443	3.09634	1.75117e-182	1.3386e-180	up	CYP81D8	cytochrome P450, family 81, subfamily D, polypeptide 8
FxaC_25g56810	3.8521	18.4624	7.53623	3.13224	3.84864	2.4024e-182	1.83446e-180	up
FxaC_1g13770	3.50334	15.1832	7.49262	7.39235	3.70669	2.59127e-182	1.97659e-180	up	BGAL3	beta-galactosidase 3
FxaC_13g45580	6.80018	38.2958	33.4365	36.9405	4.08421	2.69617e-182	2.05443e-180	up
FxaC_19g34970	15.3563	28.9847	62.6465	116.596	2.50717	5.05419e-182	3.84715e-180	up
FxaC_10g20510	8.64132	26.5965	26.9758	28.4291	3.2077	1.76312e-181	1.33923e-179	up	TAT7	tyrosine aminotransferase 7
FxaC_14g03340	15.8896	42.9221	17.184	10.8556	3.02224	3.80181e-181	2.88474e-179	up
FxaC_13g06360	1.7405	16.0147	25.004	29.8267	4.79998	5.91458e-181	4.48317e-179	up	NRT1.7	nitrate transporter 1.7
FxaC_9g35220	175.53	263.966	265.634	338.121	2.17659	1.46171e-180	1.10679e-178	up
FxaC_8g38070	2.45808	9.61205	6.56532	6.39557	3.55807	2.01363e-180	1.52311e-178	up	PDE346	PIGMENT DEFECTIVE 346
FxaC_2g17980	4.41466	16.3129	8.17169	4.95772	3.47694	2.30484e-180	1.73973e-178	up	BGAL3	beta-galactosidase 3
FxaC_26g38060	3.91384	38.9308	12.2499	12.523	4.91384	2.73753e-180	2.06418e-178	up
FxaC_17g14220	10.8781	49.4916	93.2008	81.177	3.76975	5.45956e-180	4.11238e-178	up
FxaC_19g32620	27.7152	45.8881	67.9859	61.8075	2.31794	2.09532e-179	1.57337e-177	up
FxaC_17g44570	13.2177	37.8849	52.6691	50.6875	3.10778	3.99696e-179	2.99506e-177	up
FxaC_16g12910	3.3431	60.2633	124.329	58.3765	5.75305	5.51733e-179	4.13005e-177	up	CYS2	PHYTOCYSTATIN 2
FxaC_1g06650	14.4038	50.3413	128.427	167.078	3.39682	8.71049e-179	6.50684e-177	up	TZF2	tandem zinc finger 2
FxaC_19g38090	2.83793	45.179	186.095	132.194	5.5745	1.58705e-178	1.1831e-176	up
FxaC_20g27090	22.5936	99.7199	384.777	374.369	3.72649	1.62218e-178	1.20804e-176	up
FxaC_20g37010	15.1986	35.8126	41.5025	57.5093	2.8256	1.76889e-178	1.31594e-176	up
FxaC_18g04750	6.14313	28.7734	20.6582	12.3544	3.81106	2.43868e-178	1.81235e-176	up
FxaC_27g47910	7.06597	14.2923	15.5952	16.5653	2.60832	3.72408e-178	2.76477e-176	up
FxaC_25g43570	88.9496	152.714	65.5071	49.4084	2.3695	4.35075e-178	3.2267e-176	up
FxaC_23g08200	9.81137	27.4545	8.43514	9.39157	3.07336	6.6699e-178	4.94161e-176	up
FxaC_7g38270	67.1355	188.038	83.2282	180.896	3.0719	2.29564e-177	1.69731e-175	up	GLB3	hemoglobin 3
FxaC_23g01280	3.87053	65.7165	166.325	166.377	5.66823	5.94139e-177	4.38388e-175	up
FxaC_1g12820	28.91	94.5934	83.4622	89.3852	3.29393	8.49816e-177	6.26401e-175	up	STR18	sulfurtransferase 18
FxaC_16g26570	2.4234	14.4234	24.8089	22.9335	4.15787	1.03963e-176	7.65533e-175	up	NRT1.7	nitrate transporter 1.7
FxaC_21g52130	1207.8	1636.45	617.048	296.839	2.02882	1.91621e-176	1.40813e-174	up
FxaC_1g33270	30.3762	50.2361	21.5216	15.269	2.31396	3.82532e-176	2.80534e-174	up
FxaC_1g05830	1.46077	7.65795	9.04854	11.4716	3.98183	1.50104e-175	1.09969e-173	up
FxaC_23g11270	16.9687	30.6865	59.0675	72.9325	2.44196	4.78377e-175	3.49404e-173	up
FxaC_20g00180	27.3544	52.6263	12.0758	8.33536	2.53132	8.47894e-175	6.18671e-173	up
FxaC_19g00020	71.4147	135.385	140.996	105.627	2.51157	3.19132e-174	2.32154e-172	up
FxaC_22g01160	24.2205	61.3119	44.7316	18.5793	2.93269	5.48988e-174	3.98961e-172	up
FxaC_9g46050	4.0922	119.001	136.705	110.028	6.45936	1.04743e-173	7.59661e-172	up
FxaC_10g48920	0.636264	24.1715	16.5735	8.44632	6.82872	2.15024e-173	1.55792e-171	up	BGLU13	beta glucosidase 13
FxaC_17g21260	221.631	383.527	126.884	74.4038	2.37789	7.79713e-173	5.63797e-171	up
FxaC_2g30540	5.2752	143.654	80.3427	45.5121	6.36838	1.00173e-171	7.21442e-170	up
FxaC_7g05010	2.61645	39.3933	20.9117	28.0944	5.49842	2.0709e-171	1.48701e-169	up	OBAP1a	Oil Body-Associated Protein 1a
FxaC_4g17410	5.00442	24.8862	8.56829	7.69846	3.90668	2.21757e-171	1.59075e-169	up	ATL6	Arabidopsis toxicos en levadura 6
FxaC_25g39100	2.92503	16.1203	7.05259	2.77986	4.05282	2.53632e-171	1.8176e-169	up
FxaC_11g34390	4.30971	15.1186	7.07381	7.2575	3.39958	3.71978e-171	2.66305e-169	up	RNL	RNAligase
FxaC_13g29210	2.38703	47.1975	22.1395	13.513	5.87919	4.00881e-171	2.86713e-169	up
FxaC_21g16850	5.34563	24.5267	13.9378	12.6438	3.78078	1.09466e-170	7.82136e-169	up
FxaC_5g13141	9.52657	20.842	18.7185	14.0651	2.72107	2.26777e-170	1.61713e-168	up	MCCA
FxaC_18g30910	23.0663	52.5255	44.7741	25.0602	2.77648	4.69171e-170	3.34231e-168	up
FxaC_5g39200	28.9636	48.9352	91.4724	64.7644	2.34579	9.53153e-170	6.77011e-168	up	VEP1	VEIN PATTERNING 1
FxaC_15g33340	5.93221	74.8621	83.1841	28.6177	5.24199	1.45691e-169	1.03381e-167	up
FxaC_8g00210	3.97178	60.5097	129.689	127.04	5.51249	1.60963e-169	1.14105e-167	up
FxaC_14g10460	13.7258	22.1376	14.0169	11.7106	2.27809	1.61452e-169	1.14339e-167	up
FxaC_3g33410	16.4157	37.4049	26.8937	14.4232	2.77642	1.73427e-169	1.227e-167	up
FxaC_12g41370	25.4641	49.0447	40.9956	48.1669	2.53464	6.9744e-169	4.92958e-167	up
FxaC_20g09120	71.4509	119.244	185.866	256.382	2.32711	7.82588e-169	5.52061e-167	up
FxaC_11g47790	4.5876	25.2141	13.5103	8.07343	4.05431	9.20599e-169	6.48785e-167	up	BCDH BETA1	branched-chain alpha-keto acid decarboxylase E1 beta subunit
FxaC_21g58870	4.08124	66.377	102.063	130.193	5.62428	1.28215e-168	9.02702e-167	up
FxaC_25g47050	4.48839	21.1851	10.855	4.73327	3.83404	1.78939e-168	1.2586e-166	up
FxaC_14g33850	2.31283	14.9081	19.9218	22.6199	4.28107	5.08286e-168	3.57165e-166	up
FxaC_23g54600	65.0411	202.023	58.0655	282.314	3.22981	1.40422e-167	9.85766e-166	up
FxaC_15g22310	3.60281	13.0428	19.5892	21.5943	3.44529	2.77232e-167	1.9424e-165	up	LACS7	long-chain acyl-CoA synthetase 7
FxaC_14g17690	16.7205	33.3923	11.6204	18.2943	2.58519	4.92045e-167	3.44412e-165	up
FxaC_18g35330	5.90995	34.3594	10.2059	53.7823	4.13049	7.77544e-166	5.43198e-164	up
FxaC_2g37420	29.1533	50.5377	31.387	15.3359	2.38005	1.05921e-165	7.39256e-164	up
FxaC_2g21930	6.51245	25.5558	12.6031	7.49974	3.56382	1.75694e-165	1.22504e-163	up	SPT	SPATULA
FxaC_24g57570	18.7835	55.5769	91.1537	72.2199	3.15519	4.64182e-165	3.23343e-163	up
FxaC_18g40930	8.6681	21.3189	20.746	15.71	2.88937	5.94144e-165	4.13474e-163	up
FxaC_24g58220	8.50076	16.1898	20.1618	21.6634	2.52119	7.69839e-165	5.35227e-163	up
FxaC_22g56970	4.59422	17.8117	7.44112	4.24235	3.54527	8.08546e-165	5.61598e-163	up
FxaC_1g32920	19.7978	47.3949	29.8166	50.2869	2.84869	1.75305e-164	1.21646e-162	up	GolS1	galactinol synthase 1
FxaC_10g03220	24.3799	138.957	31.5238	41.7856	4.09892	2.13625e-164	1.48094e-162	up
FxaC_17g00950	4.50434	39.921	17.263	15.6308	4.73319	2.24768e-164	1.5567e-162	up
FxaC_1g35460	41.1146	103.474	119.165	170.028	2.91438	4.13281e-164	2.85682e-162	up
FxaC_11g02290	4.1587	18.4195	7.95422	8.82769	3.73364	7.80179e-164	5.38786e-162	up	ERO2	endoplasmic reticulum oxidoreductins 2
FxaC_10g09770	18.9693	45.5154	32.3383	33.9129	2.84723	9.70108e-164	6.6931e-162	up
FxaC_2g38700	19.2106	39.7386	37.1874	37.8325	2.63849	4.67966e-163	3.21636e-161	up
FxaC_28g38610	90.9895	170.37	112.977	114.386	2.48953	4.76829e-163	3.27417e-161	up
FxaC_9g49670	17.7628	34.2968	31.0423	36.7673	2.53806	4.91114e-163	3.36585e-161	up	DELTA-OAT	ornithine-delta-aminotransferase
FxaC_21g12050	36.6809	68.431	209.477	294.198	2.48476	6.28809e-163	4.30546e-161	up
FxaC_12g01820	61.5957	110.446	65.1527	69.1308	2.42925	7.01516e-163	4.79874e-161	up	LEA7	LATE EMBRYOGENESIS ABUNDANT 7
FxaC_11g01860	2.631	33.2455	19.9899	16.6184	5.23783	1.0612e-162	7.23176e-161	up
FxaC_13g30920	19.7973	69.3781	47.7777	89.8819	3.40303	1.74531e-162	1.18826e-160	up
FxaC_22g19310	3.57884	47.8253	176.376	190.085	5.31703	2.36943e-162	1.61014e-160	up
FxaC_1g08340	3.68247	17.9277	16.7784	13.0393	3.86925	2.49782e-162	1.6958e-160	up	HAB1	HYPERSENSITIVE TO ABA1
FxaC_4g35180	0.487645	27.0058	22.302	9.30501	7.35659	3.09523e-162	2.09941e-160	up	REF1	REDUCED EPIDERMAL FLUORESCENCE1
FxaC_6g43450	37.3224	109.787	37.1946	98.0375	3.1495	3.50169e-162	2.37287e-160	up	GASA1	GAST1 protein homolog 1
FxaC_18g27520	23.557	67.9361	14.98	11.2335	3.11521	1.04798e-161	7.09482e-160	up
FxaC_3g08840	16.7993	48.5149	81.414	142.556	3.11526	2.43796e-161	1.64896e-159	up
FxaC_2g15280	1.59469	15.7706	4.5301	3.40241	4.88449	6.97275e-161	4.71173e-159	up	MLO8	MILDEW RESISTANCE LOCUS O 8
FxaC_17g22320	63.4632	111.8	16.0058	6.27565	2.40679	1.92304e-160	1.29583e-158	up
FxaC_11g39480	43.6311	62.7967	33.1474	41.3978	2.11479	4.16042e-160	2.80086e-158	up	SR45a	serine/arginine rich-like protein 45a
FxaC_9g34730	10.8621	22.9433	21.1693	33.1669	2.66796	1.1214e-159	7.54239e-158	up
FxaC_20g15842	67.4961	135.439	69.3153	65.2568	2.58944	1.55898e-159	1.04758e-157	up
FxaC_1g40670	1.27347	10.6416	37.7576	73.8174	4.6519	5.93657e-159	3.97806e-157	up
FxaC_3g35020	1.74277	12.0208	28.8523	34.8302	4.37113	8.67566e-159	5.80811e-157	up
FxaC_18g37740	22.9185	49.4212	40.3398	42.3994	2.69709	1.43345e-158	9.58767e-157	up
FxaC_19g10380	18.1132	32.0326	51.8077	47.82	2.41402	3.99158e-158	2.66484e-156	up
FxaC_2g16930	1.46864	14.7457	2.7463	5.15895	4.90568	4.8307e-158	3.22207e-156	up	MLO4	MILDEW RESISTANCE LOCUS O 4
FxaC_18g46030	52.0254	73.8634	65.1852	69.1211	2.09457	6.44681e-158	4.29209e-156	up
FxaC_20g32280	14.6278	19.6789	33.0084	50.1979	2.018	1.19147e-157	7.92514e-156	up
FxaC_10g34640	0.652192	44.1588	188.444	185.407	7.67733	1.73928e-157	1.15477e-155	up
FxaC_27g51270	3.393	7.62112	8.83614	9.20355	2.7584	5.94859e-157	3.93861e-155	up
FxaC_1g16970	11.8008	22.4782	19.3415	29.5703	2.52039	6.73419e-157	4.45468e-155	up
FxaC_24g37250	19.6536	31.8728	23.272	21.1792	2.2873	4.82419e-156	3.18829e-154	up
FxaC_9g33520	6.54112	35.4401	9.18663	23.1715	4.01834	1.05713e-155	6.97375e-154	up	RMA3	RING membrane-anchor 3
FxaC_26g42890	19.6727	62.9902	103.532	79.2736	3.267	1.88331e-155	1.239e-153	up
FxaC_21g35050	65.4505	125.599	79.389	83.7842	2.52871	2.15232e-155	1.41469e-153	up
FxaC_23g22780	5.85939	27.6286	5.4689	20.1405	3.82706	2.15733e-155	1.4167e-153	up
FxaC_13g01011	3.88221	26.9829	14.2708	13.6452	4.39221	3.11472e-155	2.03799e-153	up	MIOX1	myo-inositol oxygenase 1
FxaC_6g28532	12.9674	40.0851	29.6728	18.3442	3.2157	9.93695e-155	6.48424e-153	up
FxaC_16g01350	59.0975	104.46	75.7002	61.6826	2.40675	1.31458e-154	8.5704e-153	up
FxaC_2g10760	1.34731	6.61126	9.19492	13.1343	3.87755	1.55514e-154	1.01205e-152	up
FxaC_7g33200	5.42624	23.0638	5.57585	5.15032	3.67042	3.54131e-154	2.30045e-152	up	HSFA2	heat shock transcription factor A2
FxaC_19g08980	21.512	43.6866	31.7579	37.7977	2.60802	6.62565e-154	4.30018e-152	up
FxaC_8g31881	3.74983	15.4	6.14898	2.90791	3.62651	7.92796e-154	5.13618e-152	up
FxaC_12g09120	3.34582	21.2127	41.4257	17.7465	4.25491	1.29973e-153	8.41285e-152	up	HAI3	highly ABA-induced PP2C gene 3
FxaC_23g09870	5.59475	25.2951	43.9606	56.2939	3.77218	8.31429e-153	5.36721e-151	up
FxaC_8g07810	88.2703	210.568	13.8572	63.6862	2.84663	9.03371e-153	5.82642e-151	up	J11	DnaJ11
FxaC_11g14710	2.70046	165.541	235.931	194.831	7.51474	1.46027e-152	9.40979e-151	up
FxaC_20g24340	49.6968	76.6474	70.7744	53.2165	2.2127	2.3526e-152	1.51464e-150	up
FxaC_13g32830	34.8016	62.9931	68.2676	40.577	2.44477	2.94943e-152	1.89551e-150	up
FxaC_11g18110	152.792	210.568	207.203	281.843	2.04998	3.67728e-152	2.36118e-150	up
FxaC_14g02440	21.6565	34.7218	52.3445	47.0062	2.2707	3.72438e-152	2.38929e-150	up
FxaC_9g10520	9.82759	57.7745	36.907	28.43	4.14304	4.24581e-152	2.72139e-150	up
FxaC_3g19430	8.07124	50.218	62.9806	39.1951	4.23113	7.2505e-152	4.64315e-150	up
FxaC_20g36590	21.7475	68.8868	69.7246	43.6806	3.24767	8.99173e-152	5.75311e-150	up
FxaC_18g36020	12.3876	23.237	33.7382	35.7682	2.49795	1.87785e-151	1.19831e-149	up
FxaC_20g18410	6.52304	13.0235	9.63331	10.3034	2.58977	2.77268e-151	1.7662e-149	up
FxaC_27g14130	0.52308	21.6873	31.0394	22.11	6.94266	6.50328e-151	4.13895e-149	up
FxaC_17g54030	8.7367	26.6106	16.4735	23.735	3.1975	1.68123e-150	1.06718e-148	up
FxaC_17g21070	59.9604	81.3209	79.4976	102.152	2.02862	1.70035e-150	1.07837e-148	up
FxaC_7g02590	9.33611	35.2141	16.6551	11.7473	3.50763	2.64087e-150	1.67192e-148	up	ZAT10
FxaC_24g27670	3.40967	26.3002	8.48871	14.9463	4.53164	3.68297e-150	2.32758e-148	up
FxaC_21g63070	16.3028	25.0752	16.9455	8.8273	2.20852	3.83455e-150	2.42127e-148	up
FxaC_1g05180	13.112	89.8316	100.592	102.808	4.36947	1.95718e-149	1.23367e-147	up
FxaC_23g09590	43.2164	63.6176	90.2937	97.1085	2.14414	2.13006e-149	1.34147e-147	up
FxaC_3g31080	0.78664	46.1336	166.846	183.911	7.47146	1.41407e-148	8.89008e-147	up
FxaC_14g23540	13.8286	31.6533	20.3721	22.6721	2.78698	3.16417e-148	1.98754e-146	up
FxaC_15g18510	10.3718	17.0627	12.0169	12.7763	2.30696	3.37595e-148	2.11689e-146	up	IBR3	IBA-RESPONSE 3
FxaC_21g62860	16.1116	39.6398	26.4934	29.4584	2.89043	4.64061e-148	2.90736e-146	up
FxaC_10g18950	6.00831	19.0601	20.0308	17.2624	3.25624	1.22217e-147	7.65032e-146	up
FxaC_22g05130	35.784	55.3256	29.5143	19.113	2.21625	2.83556e-147	1.77188e-145	up
FxaC_20g10470	20.8595	37.6894	38.6164	42.7447	2.44584	3.40605e-147	2.12653e-145	up
FxaC_5g10040	4.56289	26.6582	21.7988	19.8648	4.12919	3.68807e-147	2.30062e-145	up	NLA	nitrogen limitation adaptation
FxaC_15g20110	19.898	52.3948	29.5576	37.3324	2.98284	7.96165e-147	4.96219e-145	up
FxaC_25g39530	0.54624	38.3155	96.0851	113.151	7.69104	1.26574e-146	7.88206e-145	up
FxaC_24g21970	6.54022	29.5132	31.2648	18.62	3.76796	1.58742e-146	9.87671e-145	up
FxaC_6g46490	24.4012	42.5003	10.3362	24.739	2.3893	2.3897e-146	1.48428e-144	up	SnRK3.24	SNF1-RELATED PROTEIN KINASE 3.24
FxaC_21g70642	9.76424	25.5739	29.0822	43.7042	2.97809	3.6664e-146	2.27336e-144	up
FxaC_22g38930	50.1917	106.981	111.35	62.3234	2.67849	8.16784e-146	5.06014e-144	up
FxaC_20g18590	37.6699	78.3689	14.6731	9.9117	2.6407	1.16885e-145	7.22883e-144	up
FxaC_20g24530	8.73459	28.0735	1.26454	0.285591	3.26931	1.36428e-145	8.43026e-144	up
FxaC_23g35660	1.18661	23.0012	65.4207	59.9598	5.86553	1.42491e-145	8.79744e-144	up
FxaC_2g15300	82.2142	118.133	48.2279	30.0269	2.11036	1.72729e-145	1.06552e-143	up
FxaC_6g41680	12.063	49.0245	29.8283	41.9186	3.60888	5.8255e-145	3.58442e-143	up	GLB3	hemoglobin 3
FxaC_27g32440	6.80729	21.2094	28.8873	10.1836	3.22755	1.06232e-144	6.50869e-143	up
FxaC_23g40320	3.67817	30.4722	15.4225	14.6418	4.63268	1.15534e-144	7.07265e-143	up
FxaC_7g33510	10.0307	28.6584	19.5265	18.3071	3.10302	1.27009e-144	7.76852e-143	up
FxaC_4g26351	60.1573	114.998	29.9542	36.7228	2.52236	1.3852e-144	8.46541e-143	up
FxaC_22g41540	49.4301	112.767	134.122	86.8387	2.77481	2.0049e-144	1.22423e-142	up
FxaC_14g11780	33.7239	49.8235	28.8789	31.8749	2.15083	3.12771e-144	1.90795e-142	up
FxaC_14g36090	16.0176	96.8914	399.762	481.035	4.18782	3.12991e-144	1.90795e-142	up
FxaC_19g14240	63.3768	93.3124	83.0197	90.0758	2.1449	2.13681e-143	1.29928e-141	up
FxaC_28g32270	12.943	25.21	22.1991	31.3446	2.54743	2.207e-143	1.33971e-141	up
FxaC_8g33620	4.70149	11.6357	1.73654	1.426	2.8977	3.29769e-143	1.99842e-141	up
FxaC_2g23520	22.4825	66.6591	64.2044	44.5952	3.15288	4.88445e-143	2.95753e-141	up
FxaC_11g19290	3.97057	15.164	2.01833	5.20858	3.51843	5.48047e-143	3.31287e-141	up	EXPA12	expansin 12
FxaC_25g53620	3.26361	14.8791	13.0731	8.44617	3.77251	7.83738e-143	4.73362e-141	up
FxaC_7g36410	9.50661	23.1045	16.7312	15.1885	2.87208	1.02345e-142	6.16596e-141	up
FxaC_14g24211	27.7916	37.043	46.3977	48.186	2.00213	5.46114e-142	3.28468e-140	up
FxaC_28g01650	17.0429	43.5668	28.1681	36.7352	2.94016	8.06071e-142	4.83616e-140	up
FxaC_7g32830	6.39123	36.0511	57.298	60.2482	4.08844	8.15139e-142	4.8865e-140	up
FxaC_28g01460	5.85084	15.9402	31.4533	90.7941	3.03375	1.0054e-141	6.02204e-140	up
FxaC_20g30940	4.8802	21.4912	27.0344	38.7476	3.7296	2.08545e-141	1.24809e-139	up
FxaC_8g24090	7.33581	37.8612	14.8861	28.9315	3.95134	3.92122e-141	2.34481e-139	up	ATADH1
FxaC_13g22560	8.20164	27.8609	3.06152	6.57644	3.35458	4.26139e-141	2.54612e-139	up	BAG5	BCL-2-associated athanogene 5
FxaC_6g25090	8.29803	17.5002	27.2523	11.2428	2.66131	4.49027e-141	2.68066e-139	up
FxaC_18g44560	29.554	46.0202	20.6477	24.3242	2.22489	5.70799e-141	3.40481e-139	up
FxaC_19g00300	19.1179	33.0662	19.0026	14.6022	2.38114	3.71327e-140	2.20767e-138	up
FxaC_9g31570	61.9816	86.9879	86.9232	84.1495	2.07561	4.67798e-140	2.77894e-138	up
FxaC_1g09090	29.8163	53.3342	42.8026	85.8141	2.42597	9.49559e-140	5.63619e-138	up
FxaC_22g27170	40.7318	61.6731	69.422	86.1176	2.18665	1.29264e-139	7.65996e-138	up
FxaC_25g24990	13.1591	40.7275	50.4943	87.261	3.22065	3.69712e-139	2.18727e-137	up
FxaC_5g02760	12.9031	42.9498	25.2939	20.6251	3.31662	6.11253e-139	3.6133e-137	up
FxaC_18g37340	12.7205	20.4667	19.4835	14.1519	2.27336	8.44013e-139	4.98513e-137	up
FxaC_24g20710	2.60692	13.5871	15.7162	20.9095	3.97505	1.6407e-138	9.67493e-137	up
FxaC_12g26810	124.24	194.246	155.853	182.157	2.22966	2.14955e-138	1.26548e-136	up
FxaC_2g22750	3.97673	16.4533	6.52943	20.8179	3.64014	3.31319e-138	1.94896e-136	up	CYP81D8	cytochrome P450, family 81, subfamily D, polypeptide 8
FxaC_8g13750	3.39648	18.537	20.5546	14.511	4.03216	5.85002e-138	3.43842e-136	up	BCAT2	branched-chain amino acid transferase 2
FxaC_15g02591	8.0469	14.1248	13.3822	11.2757	2.40185	1.529e-137	8.9723e-136	up	TPS10	TREHALOSE PHOSPHATE SYNTHASE 10
FxaC_4g19170	11.9932	26.7018	7.24101	2.20857	2.74234	1.7141e-137	1.00503e-135	up	bHLH093	beta HLH protein 93
FxaC_17g48250	10.6675	25.6614	11.937	8.14197	2.85436	1.87594e-137	1.09814e-135	up
FxaC_23g26621	14.6671	23.5216	23.6265	27.1667	2.26926	2.08579e-137	1.21999e-135	up
FxaC_6g27660	6.65147	15.8992	9.77179	6.76208	2.84502	2.66019e-137	1.55471e-135	up	MCCA
FxaC_22g72200	14.8173	60.7481	105.889	101.12	3.62231	7.24888e-137	4.22282e-135	up
FxaC_1g20571	2.94565	15.8899	6.47498	5.99741	4.01333	1.13916e-136	6.62547e-135	up	scpl18	serine carboxypeptidase-like 18
FxaC_5g07330	17.2189	28.9299	13.5483	14.131	2.33715	1.92615e-136	1.11937e-134	up	USP	UDP-sugar pyrophosphorylase
FxaC_21g70540	6.29804	27.1718	40.2064	45.9936	3.68935	2.21907e-136	1.28856e-134	up
FxaC_3g12660	1.89292	10.3663	20.9076	19.9714	4.04258	2.57186e-136	1.49102e-134	up	APSR1	Altered Phosphate Starvation Response 1
FxaC_3g18630	21.0923	30.888	6.72529	9.13049	2.14009	2.57004e-136	1.49102e-134	up	CYP81D5	cytochrome P450, family 81, subfamily D, polypeptide 5
FxaC_17g14480	29.5708	58.3978	26.3106	14.9897	2.56862	2.90551e-136	1.68175e-134	up
FxaC_9g36540	7.65244	30.4423	19.4099	14.4437	3.58065	3.16965e-136	1.83317e-134	up
FxaC_7g43880	10.8981	28.0429	22.4527	18.8984	2.95469	4.79217e-136	2.76712e-134	up
FxaC_20g11200	7.66848	42.6938	16.9363	76.9439	4.06924	1.12081e-135	6.4615e-134	up
FxaC_8g11600	8.22911	22.4546	15.6919	12.1076	3.03373	1.89736e-135	1.09296e-133	up
FxaC_21g41840	35.6001	59.3472	14.1442	17.1263	2.32721	3.68943e-135	2.12189e-133	up
FxaC_25g52170	17.3948	27.2663	8.98671	17.7283	2.23758	4.12821e-135	2.37047e-133	up
FxaC_14g21910	22.0123	30.4612	10.2494	9.47809	2.05728	5.2843e-135	3.03191e-133	up
FxaC_20g11730	1.86352	9.98547	7.10902	4.22055	4.01074	5.78853e-135	3.31594e-133	up
FxaC_27g06080	6.38933	15.7718	3.50402	2.39312	2.89282	1.43192e-134	8.18322e-133	up
FxaC_24g03230	3.17629	18.339	11.7973	9.0644	4.11172	1.71956e-134	9.81928e-133	up
FxaC_24g57980	4.79206	11.6884	13.2763	12.2737	2.87245	2.34133e-134	1.33382e-132	up
FxaC_1g09040	4.63907	26.9369	15.2535	16.9109	4.11612	2.47078e-134	1.40645e-132	up
FxaC_1g15090	17.2755	89.5272	32.0124	18.6369	3.95943	2.71532e-134	1.54444e-132	up
FxaC_21g31120	90.5572	134.087	91.8039	61.1732	2.15214	6.7922e-134	3.85724e-132	up
FxaC_8g06170	1.80318	50.5382	66.2035	99.3624	6.39866	9.33955e-134	5.29554e-132	up
FxaC_20g24690	2.2483	110.28	229.191	129.688	7.18793	1.64751e-133	9.32679e-132	up
FxaC_12g46710	6.16064	37.6966	6.27369	9.28349	4.20525	2.1063e-133	1.19147e-131	up
FxaC_21g62870	101.663	198.493	161.405	235.174	2.5508	3.39436e-133	1.91558e-131	up
FxaC_17g15460	3.69961	41.0491	14.3109	49.2272	5.07648	4.18781e-133	2.36152e-131	up
FxaC_19g01850	1.99562	26.4216	33.1568	46.431	5.32143	5.6807e-133	3.20086e-131	up
FxaC_10g18370	223.969	321.195	309.097	225.973	2.11007	7.68987e-133	4.32958e-131	up	HIRD11	dehydrin 11kDa
FxaC_9g20510	16.3314	75.5986	34.3264	12.0154	3.80357	1.20844e-132	6.79852e-131	up	NF-YB3	nuclear factor Y, subunit B3
FxaC_15g39980	96.2116	137.189	85.9364	93.2361	2.09764	1.22123e-132	6.86515e-131	up	ATARD2
FxaC_14g24010	10.0997	21.2973	29.7339	26.9739	2.66432	1.77306e-132	9.95171e-131	up
FxaC_18g46510	37.7052	61.5801	66.7781	57.0194	2.29401	2.53057e-132	1.41814e-130	up
FxaC_13g26090	1.31041	10.7191	12.0138	12.3842	4.62744	2.57041e-132	1.43935e-130	up
FxaC_5g20210	58.4623	89.9196	43.4454	38.0497	2.20637	7.62285e-132	4.26195e-130	up	RNS2	ribonuclease 2
FxaC_24g20600	12.8064	22.4472	18.7528	16.7388	2.39763	8.91804e-132	4.98224e-130	up
FxaC_6g43461	3.45425	24.3479	21.4505	13.0244	4.40922	1.59411e-131	8.89894e-130	up
FxaC_19g03970	0.602609	7.65404	11.0598	13.8241	5.26006	1.65399e-131	9.2261e-130	up
FxaC_15g15600	1.63771	25.1182	49.7376	53.2346	5.51885	1.83266e-131	1.0207e-129	up
FxaC_8g18700	11.8578	33.8241	26.6866	19.331	3.09914	3.7926e-131	2.10578e-129	up
FxaC_6g44390	4.88783	60.9987	226.135	189.284	5.2241	4.62048e-131	2.56348e-129	up
FxaC_27g28190	205.751	307.818	148.207	89.0953	2.16618	5.606e-131	3.10548e-129	up
FxaC_9g45740	19.3887	36.4351	24.8779	34.6131	2.49875	9.15204e-131	5.06595e-129	up
FxaC_24g23470	9.80719	30.9977	12.112	37.1996	3.24609	1.69999e-130	9.39559e-129	up
FxaC_1g17200	22.0511	45.1051	23.9364	17.2676	2.61626	1.81476e-130	1.00222e-128	up	SRK2I
FxaC_11g30790	77.8191	109.861	69.1973	64.9777	2.08537	1.94778e-130	1.07486e-128	up
FxaC_5g00031	1.95416	28.6203	15.1702	15.0853	5.4545	2.65781e-130	1.46557e-128	up	COR27	cold regulated gene 27
FxaC_20g09640	27.8318	37.1544	53.0535	53.3864	2.00395	2.90736e-130	1.60195e-128	up
FxaC_2g28620	1.50149	11.3981	21.6732	22.4487	4.50876	3.1252e-130	1.72067e-128	up	ATACX2
FxaC_7g19110	13.4668	19.6616	35.2512	53.2903	2.13504	3.37767e-130	1.85826e-128	up	SIS10	SUGAR INSENSITIVE 10
FxaC_1g02970	3.78622	32.3245	87.407	91.2768	4.67712	4.37054e-130	2.39901e-128	up	GLYI7	glyoxylase I 7
FxaC_17g24180	25.9823	60.2971	17.0291	52.5432	2.80232	5.59846e-130	3.06836e-128	up
FxaC_6g46760	7.90443	24.5772	13.6948	10.7972	3.22085	6.85104e-130	3.74918e-128	up
FxaC_7g13750	58.9148	86.7169	143.095	43.951	2.14738	9.01932e-130	4.93202e-128	up	PRP10	proline-rich protein 10
FxaC_4g34200	4.05984	17.3704	3.73661	5.90319	3.68382	1.07769e-129	5.8842e-128	up
FxaC_22g29380	23.4735	46.3829	27.9371	44.7954	2.57096	1.8209e-129	9.93462e-128	up
FxaC_19g06590	0.669772	8.3117	6.40397	10.5666	5.22413	2.01062e-129	1.09614e-127	up
FxaC_7g23580	8.96622	20.3794	13.1533	16.4202	2.77389	3.73043e-129	2.03068e-127	up
FxaC_24g24820	12.5589	30.6507	40.4272	38.2839	2.87291	4.26761e-129	2.32135e-127	up
FxaC_20g00220	18.1813	39.2225	34.4565	47.4821	2.6978	4.91586e-129	2.67195e-127	up
FxaC_24g43910	4.0137	41.8844	63.5283	37.7605	4.97154	5.40122e-129	2.93135e-127	up
FxaC_8g24100	7.07518	31.0522	14.5735	8.26529	3.72433	5.49704e-129	2.97888e-127	up	SAD6	STEAROYL-ACYL CARRIER PROTEIN &#916;9-DESATURASE6
FxaC_2g24240	2.85434	15.5925	7.80833	5.78576	4.0449	4.11952e-128	2.22073e-126	up	scpl18	serine carboxypeptidase-like 18
FxaC_19g21030	3.06866	58.9777	221.51	248.027	5.86522	4.56665e-128	2.45993e-126	up
FxaC_6g41760	18.5588	32.1355	28.0953	45.2788	2.38323	6.66459e-128	3.58736e-126	up
FxaC_18g09000	16.3054	33.8238	11.0643	6.52435	2.64294	8.10803e-128	4.36107e-126	up
FxaC_12g09500	6.01387	17.4028	11.0305	7.8664	3.1236	1.06404e-127	5.71462e-126	up	CYP707A2	cytochrome P450, family 707, subfamily A, polypeptide 2
FxaC_9g34690	42.9083	128.664	236.715	128.969	3.1772	1.48931e-127	7.98679e-126	up	RAP2.5	RELATED TO AP2 5
FxaC_23g47720	8.85974	22.1624	23.6674	27.3687	2.91346	1.74451e-127	9.34838e-126	up
FxaC_17g07950	19.3907	67.437	49.7897	52.401	3.38384	2.037e-127	1.09077e-125	up
FxaC_25g47060	415.941	3094.82	5462.86	4895.09	4.48929	2.40692e-126	1.27937e-124	up
FxaC_15g18500	4.38288	13.5417	2.07842	1.06913	3.22008	2.72834e-126	1.44808e-124	up	SUS2	sucrose synthase 2
FxaC_8g09760	18.6705	26.6528	9.91855	11.0864	2.10409	5.20659e-126	2.7614e-124	up	ISA1
FxaC_16g13340	10.3722	44.4081	50.5299	67.2138	3.68786	1.0445e-125	5.53561e-124	up	J20	DNAJ-like 20
FxaC_22g46560	2.24975	15.6743	40.5139	16.7739	4.38653	1.17704e-125	6.2335e-124	up
FxaC_23g02070	1.11841	10.798	35.0706	41.3059	4.85847	1.4723e-125	7.79144e-124	up
FxaC_26g11350	2.97297	42.4525	15.3348	43.5166	5.42859	1.97429e-125	1.04403e-123	up
FxaC_23g23910	3.12348	16.5083	7.71508	5.74283	3.998	2.272e-125	1.20058e-123	up
FxaC_26g06101	10.2101	19.1531	11.99	11.8082	2.49615	6.53715e-125	3.45188e-123	up
FxaC_8g38110	17.3157	38.839	24.8532	25.625	2.7497	8.74199e-125	4.61276e-123	up
FxaC_5g23990	213.846	333.331	302.763	288.366	2.22696	2.15099e-124	1.13332e-122	up
FxaC_12g30430	4.44588	17.6839	13.4114	18.0989	3.58418	2.72261e-124	1.43241e-122	up
FxaC_17g51210	17.7014	53.2989	46.3728	33.585	3.17813	8.47744e-124	4.45365e-122	up
FxaC_6g26600	4.33033	17.2095	10.1311	5.45111	3.57621	1.41299e-123	7.4124e-122	up	DRIP2	DREB2A-interacting protein 2
FxaC_27g39120	1.50632	50.0697	26.2989	89.0098	6.66195	1.42467e-123	7.46826e-122	up
FxaC_24g10640	24.4061	41.5754	28.7686	34.2037	2.35717	1.80192e-123	9.43898e-122	up
FxaC_5g13580	34.7348	50.1115	94.0149	34.5931	2.1153	2.26862e-123	1.18665e-121	up
FxaC_1g24840	3.57622	19.1662	6.19607	4.13075	4.01283	3.52391e-123	1.84192e-121	up	SDH2-3	succinate dehydrogenase 2-3
FxaC_11g19780	2.46965	17.0916	14.898	17.1726	4.38386	3.77695e-123	1.97275e-121	up	GPCR	G protein coupled receptor
FxaC_9g36830	5.48856	15.9983	18.8403	16.4449	3.12917	4.02451e-123	2.10054e-121	up
FxaC_4g39861	30.3103	48.4685	15.533	17.7338	2.26489	5.15017e-123	2.68612e-121	up	URH2	uridine-ribohydrolase 2
FxaC_20g09440	16.6795	23.8006	16.3391	11.8781	2.1002	6.94663e-123	3.62047e-121	up
FxaC_5g03420	8.58761	55.0024	141.134	130.719	4.26281	1.20217e-122	6.25646e-121	up
FxaC_18g41750	3.61203	12.4505	4.50618	8.55927	3.37098	1.32277e-122	6.87917e-121	up
FxaC_14g19270	15.7912	49.92	45.0308	37.0234	3.2554	1.72746e-122	8.97734e-121	up
FxaC_22g24530	6.965	17.7344	14.9769	14.7572	2.93725	2.65775e-122	1.38019e-120	up
FxaC_17g19991	9.85906	29.9	13.1336	8.0372	3.18697	2.66411e-122	1.38251e-120	up
FxaC_17g34290	4.79309	16.9744	4.39073	3.08183	3.4169	6.73853e-122	3.49436e-120	up
FxaC_24g47460	16.5643	27.7807	27.8135	20.4669	2.33308	9.14087e-122	4.73333e-120	up
FxaC_4g34300	6.84965	22.1286	16.6769	23.8132	3.28145	1.06682e-121	5.52026e-120	up	NADP-ME3	NADP-malic enzyme 3
FxaC_2g02210	2.44896	29.9848	17.9532	19.2146	5.19627	1.71947e-121	8.87832e-120	up
FxaC_20g11130	4.33366	15.2594	15.6531	18.2002	3.40496	1.75882e-121	9.07502e-120	up
FxaC_1g13481	20.4648	31.5078	26.8265	21.522	2.21247	2.10899e-121	1.0874e-119	up
FxaC_3g06170	3.32884	11.1696	13.4808	20.2173	3.33325	2.11548e-121	1.08997e-119	up	NADP-ME3	NADP-malic enzyme 3
FxaC_24g04412	5.72076	43.0304	14.1553	5.6723	4.49299	2.99169e-121	1.53923e-119	up
FxaC_3g14940	16.7406	65.6809	27.2547	12.3337	3.56063	3.98126e-121	2.04545e-119	up
FxaC_13g39300	2.98303	25.0648	44.0944	67.3725	4.65102	6.01677e-121	3.08904e-119	up
FxaC_13g05770	20.2349	29.1885	48.641	46.0527	2.11992	1.77221e-120	9.07923e-119	up
FxaC_7g09140	2.15848	4.45944	2.16905	4.10457	2.63665	2.10473e-120	1.07751e-118	up	POK2	phragmoplast orienting kinesin 2
FxaC_17g49651	0.688545	9.55922	7.28294	5.52438	5.39774	2.47785e-120	1.26674e-118	up
FxaC_15g32880	10.6019	76.0384	157.874	150.945	4.42836	3.10941e-120	1.58848e-118	up
FxaC_6g45340	27.1083	39.5922	30.5678	36.6703	2.13458	3.63771e-120	1.85575e-118	up
FxaC_2g25700	9.7389	27.2539	12.3513	3.71817	3.07332	5.03218e-120	2.55989e-118	up	bHLH093	beta HLH protein 93
FxaC_13g21900	89.7466	126.463	117.969	120.218	2.08044	6.9018e-120	3.50604e-118	up
FxaC_8g13340	11.8442	41.8014	11.8463	12.136	3.4128	7.47291e-120	3.79349e-118	up
FxaC_25g51270	4.11331	12.4965	16.3045	10.9408	3.19263	8.0687e-120	4.09305e-118	up
FxaC_6g22180	11.7923	34.7041	33.6633	20.6832	3.14294	1.0903e-119	5.52693e-118	up
FxaC_20g16250	1.85028	24.3303	4.88539	3.35426	5.30807	1.2737e-119	6.45208e-118	up
FxaC_5g03040	9.28731	18.0924	22.9658	19.9471	2.55258	2.18474e-119	1.10594e-117	up	IDD7	indeterminate(ID)-domain 7
FxaC_6g40410	0.888278	10.3292	5.12955	4.85711	5.11616	3.14895e-119	1.5918e-117	up
FxaC_28g08670	1.25845	21.0794	8.61814	3.89843	5.65679	3.66949e-119	1.85234e-117	up
FxaC_12g42550	9.81985	29.1762	64.3266	30.2198	3.15816	1.12527e-118	5.67235e-117	up
FxaC_3g06660	4.8313	23.6329	6.16122	16.9878	3.88904	1.71534e-118	8.64083e-117	up	PFK3	phosphofructokinase 3
FxaC_11g31590	1.89551	19.878	77.5139	85.0356	4.9632	2.01511e-118	1.01297e-116	up
FxaC_13g00950	15.4069	69.0565	124.225	302.202	3.75257	2.61033e-118	1.31035e-116	up
FxaC_14g27180	25.4649	97.9943	75.8883	67.7759	3.53099	3.33356e-118	1.67224e-116	up
FxaC_9g09740	22.8908	35.6628	16.8799	11.011	2.22898	4.85655e-118	2.42949e-116	up	Mik	myo-inositol kinase
FxaC_23g55271	29.7258	83.8833	15.3961	90.1555	3.08168	7.65657e-118	3.82754e-116	up
FxaC_21g11980	110.538	256.576	167.138	490.556	2.80889	1.03648e-117	5.17782e-116	up
FxaC_4g29820	3.63818	11.7829	1.37089	0.826167	3.28666	1.50832e-117	7.52972e-116	up	MLO8	MILDEW RESISTANCE LOCUS O 8
FxaC_20g08280	0.650663	13.6023	23.608	39.7638	5.96338	1.94997e-117	9.72776e-116	up
FxaC_22g10170	23.0857	35.3277	72.5513	80.7014	2.20073	2.20709e-117	1.10028e-115	up
FxaC_9g48310	35.3535	96.0976	80.8021	105.868	3.0279	2.89533e-117	1.4414e-115	up
FxaC_8g20601	6.21476	17.7261	5.65894	4.01969	3.09603	3.2773e-117	1.63043e-115	up	DRIP2	DREB2A-interacting protein 2
FxaC_21g31610	1.1525	30.9126	74.6337	145.874	6.34008	4.5991e-117	2.28173e-115	up
FxaC_13g04410	2.99564	10.642	3.48111	3.28776	3.41411	4.9313e-117	2.44487e-115	up	PUB19	plant U-box 19
FxaC_12g43560	0.393604	49.9172	123.345	123.66	8.57467	7.18573e-117	3.56014e-115	up	XTH16	xyloglucan endotransglucosylase/hydrolase 16
FxaC_21g18510	12.7138	24.2144	12.3494	8.97085	2.51651	8.18142e-117	4.0479e-115	up
FxaC_11g45670	11.259	59.4319	4.86978	1.38785	3.99303	9.83321e-117	4.86182e-115	up	BGLU16	beta glucosidase 16
FxaC_11g38580	3.82413	17.8087	41.6857	24.6503	3.8155	1.09603e-116	5.41536e-115	up	HAI3	highly ABA-induced PP2C gene 3
FxaC_27g00760	54.0777	76.4346	42.7136	39.1398	2.08719	1.30465e-116	6.44174e-115	up
FxaC_25g59221	1.66386	13.3726	20.8744	12.8722	4.5984	1.36172e-116	6.71895e-115	up
FxaC_17g22920	5.48383	8.99736	3.41642	4.3379	2.30418	1.57919e-116	7.78131e-115	up
FxaC_6g04420	8.51931	23.0705	14.2571	7.21669	3.02918	2.14521e-116	1.05632e-114	up	GH3.1
FxaC_4g20260	2.65906	13.7571	11.8738	10.6765	3.95729	5.18721e-116	2.549e-114	up	ACR1	ACT domain repeat 1
FxaC_20g00620	9.82209	30.1398	14.1224	17.9102	3.20858	7.23267e-116	3.54533e-114	up
FxaC_24g47980	58.1211	79.4774	11.2663	7.20104	2.04029	7.25049e-116	3.55082e-114	up
FxaC_11g16620	7.79822	19.9726	17.1617	14.9484	2.94342	9.48995e-116	4.64442e-114	up
FxaC_8g05750	12.6519	30.1793	13.6097	15.3638	2.84517	1.01319e-115	4.95521e-114	up
FxaC_25g01390	2.41843	33.3382	104.266	53.6331	5.38119	1.46838e-115	7.17659e-114	up
FxaC_1g01051	0.439474	15.5942	20.9603	13.6882	6.74534	1.77483e-115	8.66847e-114	up	REF1	REDUCED EPIDERMAL FLUORESCENCE1
FxaC_13g33030	9.97722	16.0838	29.1086	26.3696	2.2793	2.29697e-115	1.12111e-113	up
FxaC_8g04350	7.99561	15.4701	6.90895	10.8818	2.54208	2.33669e-115	1.13972e-113	up	HSP98.7	HEAT SHOCK PROTEIN 98.7
FxaC_27g45890	32.0293	62.7294	43.2506	27.5487	2.56137	5.07435e-115	2.47002e-113	up
FxaC_21g67330	22.0209	33.8163	7.20195	9.76752	2.20653	7.13725e-115	3.47183e-113	up
FxaC_26g02852	2.84979	14.3099	7.31882	7.69952	3.9208	1.18717e-114	5.76319e-113	up
FxaC_25g60190	13.4209	18.9511	5.24716	10.7787	2.08835	1.65223e-114	8.01548e-113	up
FxaC_26g09930	41.5377	123.681	40.4805	29.8988	3.16242	3.11168e-114	1.50553e-112	up
FxaC_25g07730	8.0134	15.1554	3.91773	2.6223	2.50455	3.16029e-114	1.52802e-112	up
FxaC_7g33270	8.83234	18.2829	19.6714	16.052	2.63644	3.31503e-114	1.60177e-112	up	IDD7	indeterminate(ID)-domain 7
FxaC_18g37670	0.3382	44.9054	73.8407	75.6713	8.6738	6.79564e-114	3.27916e-112	up
FxaC_22g28050	12.7739	22.6131	19.3883	19.8408	2.41552	9.08368e-114	4.37738e-112	up
FxaC_8g12870	17.6856	63.8413	37.7627	20.1266	3.44718	9.35998e-114	4.50451e-112	up	ZAT10
FxaC_23g27180	3.17777	17.6437	10.5497	10.0176	4.05017	1.30788e-113	6.28581e-112	up
FxaC_26g12351	8.9693	19.0566	31.5575	21.1729	2.67591	1.56178e-113	7.50113e-112	up
FxaC_13g34990	11.079	58.3238	33.9722	28.9126	3.98768	2.17864e-113	1.04499e-111	up
FxaC_22g51540	15.5928	22.5646	21.0558	23.4469	2.12293	3.13924e-113	1.50475e-111	up
FxaC_21g30220	26.1684	38.4061	22.7485	21.7183	2.14279	5.88643e-113	2.81784e-111	up
FxaC_17g40950	24.468	84.7808	74.9935	51.5167	3.37942	9.04304e-113	4.32033e-111	up
FxaC_21g32080	4.75684	11.3526	21.1167	32.2358	2.84318	1.01292e-112	4.83605e-111	up
FxaC_24g48420	115.729	158.54	62.8494	35.8438	2.04429	1.29154e-112	6.15813e-111	up
FxaC_4g22930	2.6641	12.0785	22.2562	23.1769	3.76691	3.3374e-112	1.58814e-110	up
FxaC_24g01740	2.59369	30.8128	29.1687	27.0133	5.16913	4.27843e-112	2.03461e-110	up
FxaC_20g06840	9.43622	15.3153	28.7153	46.5033	2.28639	6.20316e-112	2.94603e-110	up
FxaC_11g05590	18.1366	24.7314	18.1652	24.0283	2.03717	6.38139e-112	3.02869e-110	up	PDC2	pyruvate decarboxylase-2
FxaC_26g31270	426.373	2401.56	925.889	1448.2	4.08632	8.35417e-112	3.96239e-110	up
FxaC_12g30740	135.892	200.731	176.712	223.277	2.15061	1.25634e-111	5.95491e-110	up
FxaC_17g27490	32.4599	61.1603	31.1082	88.4351	2.49992	2.04012e-111	9.64462e-110	up
FxaC_20g13390	19.425	40.9666	57.1351	55.7901	2.6633	2.28397e-111	1.07833e-109	up
FxaC_24g30060	32.213	98.1122	50.0602	39.6041	3.19603	4.13646e-111	1.94913e-109	up
FxaC_22g55540	3.44413	15.5883	18.8048	9.85413	3.76598	1.24265e-110	5.84403e-109	up
FxaC_4g35250	16.8014	72.8567	176.752	62.2567	3.70147	1.3788e-110	6.48007e-109	up
FxaC_17g50871	4.39949	23.4319	15.9634	17.577	4.00505	2.07269e-110	9.73492e-109	up
FxaC_7g04480	9.51798	20.5901	20.5426	48.196	2.70224	2.6727e-110	1.25367e-108	up	NIR1	nitrite reductase 1
FxaC_14g15740	1.48359	17.5916	6.7758	8.90667	5.14699	3.20845e-110	1.50302e-108	up
FxaC_10g05740	31.9874	81.5875	83.1306	94.0597	2.94312	3.3745e-110	1.57978e-108	up
FxaC_13g00260	10.4946	18.9282	23.4781	10.3511	2.43691	3.64103e-110	1.70235e-108	up	CYP86B1	cytochrome P450, family 86, subfamily B, polypeptide 1
FxaC_20g06600	1.83682	27.8434	19.1793	26.4933	5.51257	8.70847e-110	4.06373e-108	up
FxaC_17g27770	2.71368	30.1325	9.37788	5.28914	5.04972	2.09059e-109	9.72412e-108	up
FxaC_13g31050	14.6283	19.9887	11.502	9.61091	2.04254	3.46397e-109	1.60709e-107	up
FxaC_8g30281	7.45742	33.3782	22.3774	13.4424	3.74775	3.47336e-109	1.61041e-107	up	RD2
FxaC_22g60090	27.787	75.8692	158.223	144.414	3.03456	5.51432e-109	2.55178e-107	up
FxaC_18g00460	107.374	229.713	171.329	188.394	2.68501	9.62341e-109	4.44758e-107	up
FxaC_12g28820	1.96707	18.4798	17.8725	23.9295	4.82314	1.40669e-108	6.49703e-107	up	GPCR	G protein coupled receptor
FxaC_5g00760	42.0958	75.4886	135.242	145.098	2.4337	1.47376e-108	6.80244e-107	up	MYB73	myb domain protein 73
FxaC_3g13680	5.96692	12.3441	5.71812	4.7428	2.63923	3.95977e-108	1.82422e-106	up	BGAL3	beta-galactosidase 3
FxaC_12g45260	2.44709	22.4206	15.3017	13.0386	4.79735	4.83016e-108	2.22378e-106	up
FxaC_23g35750	2.74677	55.4364	11.0051	6.38286	5.92891	5.34318e-108	2.45684e-106	up
FxaC_21g57190	6.77112	30.8256	90.505	173.018	3.77737	5.92523e-108	2.72101e-106	up
FxaC_24g41660	2.89054	80.7229	37.2797	26.6236	6.40716	7.31994e-108	3.35936e-106	up
FxaC_20g19551	2.29685	13.8944	51.8952	46.6365	4.18724	8.25897e-108	3.78791e-106	up
FxaC_26g24940	5.49833	14.1729	5.58057	6.77176	2.95664	8.33942e-108	3.82238e-106	up
FxaC_28g06990	2.85105	16.879	29.6671	19.2982	4.15285	8.82446e-108	4.03957e-106	up
FxaC_22g44300	5.62256	22.5063	6.01037	24.3067	3.5901	1.04242e-107	4.76884e-106	up
FxaC_11g37390	12.6107	30.7296	14.0755	15.0543	2.87149	1.54383e-107	7.05376e-106	up
FxaC_16g20840	1.05485	10.0385	6.78283	2.78782	4.84394	2.2229e-107	1.015e-105	up	BBX27	B-box domain protein 27
FxaC_2g06600	9.12176	176.618	111.923	63.458	5.86691	3.18023e-107	1.4503e-105	up	MBF1C	multiprotein bridging factor 1C
FxaC_17g02150	6.10802	10.124	8.13911	9.79864	2.31791	4.64008e-107	2.11204e-105	up
FxaC_12g07320	16.0666	27.5901	11.7806	6.43806	2.37143	6.13819e-107	2.79042e-105	up
FxaC_1g11390	13.2379	26.5924	4.0474	1.46989	2.59354	1.21815e-106	5.52728e-105	up	RKD5	RWP-RK domain-containing 5
FxaC_11g18040	14.0162	19.2759	22.5546	13.5009	2.04723	1.68855e-106	7.65687e-105	up
FxaC_21g23760	4.75091	12.4586	17.3043	11.4665	2.97625	5.26127e-106	2.37385e-104	up
FxaC_22g05470	5.30157	15.316	5.50526	2.47878	3.12398	9.85004e-106	4.43872e-104	up
FxaC_8g09940	10.6791	37.0825	24.244	41.6039	3.38673	1.31887e-105	5.9395e-104	up	GLB3	hemoglobin 3
FxaC_17g16490	51.2027	82.476	24.8425	18.5106	2.27454	1.46471e-105	6.59218e-104	up
FxaC_24g23980	1.13284	11.8175	16.343	32.7704	4.97725	3.12686e-105	1.40555e-103	up
FxaC_12g22460	5.57929	18.7423	5.03568	1.93654	3.32976	3.37825e-105	1.51761e-103	up	DPBF2
FxaC_23g52440	6.56814	19.9943	50.1756	20.1021	3.19345	4.44373e-105	1.99377e-103	up
FxaC_19g00790	8.08455	29.4237	9.43944	14.5483	3.44399	4.74427e-105	2.12597e-103	up
FxaC_24g54150	15.8058	28.2608	58.4804	67.0081	2.4274	4.76041e-105	2.13188e-103	up
FxaC_14g18930	0.566374	79.8442	80.5326	151.02	8.7086	5.95255e-105	2.66412e-103	up
FxaC_3g12070	7.40278	14.0845	3.07452	4.38368	2.51759	7.27501e-105	3.25398e-103	up	STY17	serine/threonine/tyrosine kinase 17
FxaC_22g65050	1.75133	14.4977	13.7603	8.95945	4.62758	1.14706e-104	5.12426e-103	up
FxaC_23g57120	1.32596	18.9611	37.3801	50.6807	5.44038	1.68765e-104	7.52992e-103	up
FxaC_16g29340	10.1102	14.4304	17.6444	16.0009	2.10214	2.61867e-104	1.16551e-102	up	TPS10	TREHALOSE PHOSPHATE SYNTHASE 10
FxaC_5g14990	1.89987	25.6247	27.0903	24.0303	5.33536	2.83716e-104	1.26198e-102	up	CRU1
FxaC_20g01920	5.95694	14.2208	15.3837	15.7727	2.84421	5.8898e-104	2.61015e-102	up
FxaC_3g02290	2.14267	61.1033	16.618	18.5804	6.41973	9.85498e-104	4.36204e-102	up
FxaC_7g36340	3.23822	9.02382	11.4364	13.841	3.07042	1.00082e-103	4.42715e-102	up	PAH2	phosphatidic acid phosphohydrolase 2
FxaC_15g15730	3.18202	19.0238	3.5519	5.77392	4.1754	1.27106e-103	5.61913e-102	up	BAG5	BCL-2-associated athanogene 5
FxaC_3g22960	1.81543	4.22743	0.329237	0.854189	2.81165	1.44572e-103	6.38346e-102	up
FxaC_8g07660	2.63646	20.162	12.3835	8.07224	4.53446	1.91233e-103	8.41796e-102	up
FxaC_4g22660	4.88004	32.9358	82.0661	76.5638	4.33226	3.7261e-103	1.63821e-101	up	RTNLB13	Reticulan like protein B13
FxaC_16g29220	1.04219	7.7577	1.70627	1.6627	4.49383	1.11923e-102	4.90585e-101	up	PUB19	plant U-box 19
FxaC_1g40020	8.15864	21.8372	29.1966	21.6884	3.00536	1.17291e-102	5.13804e-101	up
FxaC_17g51440	2.69764	7.79427	11.149	15.7355	3.12102	1.25661e-102	5.49803e-101	up
FxaC_20g17970	3.83977	11.8959	3.07856	2.37895	3.21451	1.32822e-102	5.80785e-101	up
FxaC_11g40930	11.483	22.8379	8.66684	4.1433	2.58098	1.9384e-102	8.46567e-101	up
FxaC_18g31820	26.8385	37.4182	28.0572	18.7369	2.06837	2.20006e-102	9.60263e-101	up
FxaC_19g07311	0.374923	13.4928	95.5939	140.652	6.75499	4.06028e-102	1.76792e-100	up
FxaC_1g17680	1.48606	12.1183	2.87312	1.38688	4.60795	4.59903e-102	2.0013e-100	up	PLP1
FxaC_17g23770	2.47795	12.8406	43.7305	31.3071	3.97032	4.79662e-102	2.08603e-100	up
FxaC_28g13960	76.8931	139.375	36.4314	27.5873	2.44778	6.89839e-102	2.98748e-100	up
FxaC_1g12690	2.92026	9.5491	18.4491	25.234	3.29213	7.50605e-102	3.24869e-100	up	APSR1	Altered Phosphate Starvation Response 1
FxaC_11g36890	0.912866	69.5643	68.266	37.145	7.84319	8.19147e-102	3.54323e-100	up	DSI-1VOC	dessication-induced 1VOC superfamily protein
FxaC_14g04930	20.4317	37.3831	52.7128	74.9568	2.46029	9.96956e-102	4.30976e-100	up
FxaC_16g23310	7.20539	72.0972	50.8033	39.0443	4.90059	1.07853e-101	4.65684e-100	up
FxaC_17g01670	10.2405	16.3677	9.14088	10.1316	2.26379	1.15214e-101	4.97167e-100	up
FxaC_24g53540	11.361	45.745	7.77208	45.1858	3.59171	1.16764e-101	5.03557e-100	up
FxaC_12g49470	25.3046	35.1259	34.3338	33.9539	2.06017	1.35232e-101	5.82507e-100	up	PTOX	plastid terminal oxidase
FxaC_22g62910	1.88968	24.8365	23.4752	16.8679	5.2928	1.53179e-101	6.5942e-100	up
FxaC_11g05940	1.99675	85.3166	99.9213	81.3173	6.98215	2.2613e-101	9.72306e-100	up
FxaC_23g35640	16.118	27.5811	19.0825	16.5552	2.36275	2.37655e-101	1.02125e-99	up
FxaC_6g07620	3.8701	35.8164	34.1438	41.7943	4.79637	3.03934e-101	1.30374e-99	up	NSHB1
FxaC_21g50410	8.24113	21.7105	16.1182	12.3324	2.98918	6.2269e-101	2.66631e-99	up
FxaC_15g38400	7.31901	43.9939	126.381	71.6951	4.16606	1.07365e-100	4.59454e-99	up	UPI	UNUSUAL SERINE PROTEASE INHIBITOR
FxaC_23g44350	10.5615	22.4554	11.7612	5.19162	2.67641	1.34585e-100	5.75601e-99	up
FxaC_4g28350	3.32177	8.98773	13.003	13.2706	3.02384	1.41508e-100	6.04494e-99	up	APSR1	Altered Phosphate Starvation Response 1
FxaC_10g06110	9.74837	17.8612	25.2211	35.5197	2.46103	1.45355e-100	6.20559e-99	up	NAR1	homolog of yeast NAR1
FxaC_10g50490	0.410359	21.4281	41.9223	49.9118	7.29083	2.54974e-100	1.08663e-98	up	RPA70B	RPA70-kDa subunit B
FxaC_28g09260	21.0562	28.3855	36.3824	49.5615	2.02063	4.03148e-100	1.71709e-98	up
FxaC_22g13260	0.667786	155.639	1809.41	4611.76	9.43843	5.2899e-100	2.25042e-98	up
FxaC_7g35570	48.5713	66.8959	64.5946	61.8845	2.05403	6.00213e-100	2.55191e-98	up	MYB73	myb domain protein 73
FxaC_6g03190	10.8073	33.3833	15.2282	8.31746	3.21857	7.03432e-100	2.98725e-98	up
FxaC_11g06430	40.7371	78.1843	27.4566	28.3003	2.53402	1.26243e-99	5.35483e-98	up	RAP2.5	RELATED TO AP2 5
FxaC_28g00360	5.05607	16.2278	14.63	12.2033	3.27444	1.42436e-99	6.03814e-98	up
FxaC_8g34530	10.9699	20.0182	21.1103	19.8382	2.4578	2.0868e-99	8.836e-98	up	LIP1	lipase 1
FxaC_20g05230	2.11024	10.5149	17.2126	8.36308	3.89911	2.36095e-99	9.99096e-98	up
FxaC_22g60860	8.08505	26.0225	5.75526	1.24059	3.2732	4.60738e-99	1.94517e-97	up
FxaC_18g39190	5.9295	17.6655	17.536	9.36241	3.15734	5.67264e-99	2.39351e-97	up
FxaC_17g07400	41.0318	78.7705	34.9242	52.1714	2.53258	7.69819e-99	3.24249e-97	up
FxaC_21g45750	2.50428	13.1663	15.2696	27.2606	3.9765	8.67713e-99	3.65269e-97	up
FxaC_10g43850	13.7278	31.0813	11.7903	6.04086	2.77373	1.01082e-98	4.25261e-97	up
FxaC_6g30460	75.9499	113.129	137.731	188.333	2.16489	1.06059e-98	4.4594e-97	up
FxaC_15g06050	7.14015	46.8584	31.2949	25.2594	4.30737	1.32584e-98	5.57146e-97	up
FxaC_21g03030	1.73795	14.3856	13.0392	12.5395	4.63749	1.34437e-98	5.64603e-97	up
FxaC_19g31390	154.221	237.556	327.328	328.814	2.20786	1.85671e-98	7.79323e-97	up
FxaC_5g25560	4.50062	10.3189	17.3036	15.8112	2.78619	1.29547e-97	5.41547e-96	up
FxaC_20g15330	38.4044	53.9499	18.5193	35.6507	2.07662	2.04821e-97	8.55228e-96	up
FxaC_12g41750	6.97482	59.7452	73.8309	76.2739	4.68604	5.14396e-97	2.14414e-95	up
FxaC_16g06760	20.5872	70.6714	155.46	80.6541	3.36198	1.1538e-96	4.79552e-95	up
FxaC_21g12550	9.02038	15.5027	17.0743	11.7604	2.36675	1.26886e-96	5.27071e-95	up
FxaC_11g17040	6.70865	22.9201	15.4754	13.0377	3.36291	1.30591e-96	5.42148e-95	up
FxaC_26g05392	2.50014	16.0501	29.311	21.0705	4.27984	1.98574e-96	8.23432e-95	up
FxaC_22g29190	15.4583	26.5004	7.30223	9.21082	2.36734	2.1041e-96	8.72012e-95	up
FxaC_14g03050	3.68761	12.4364	5.77321	3.11432	3.34757	2.56833e-96	1.06319e-94	up
FxaC_17g28150	38.7143	57.3963	104.169	118.186	2.1544	3.86863e-96	1.60054e-94	up
FxaC_7g34340	4.61457	16.2699	8.38543	3.72798	3.40238	4.33572e-96	1.79174e-94	up
FxaC_25g45090	10.1855	19.9757	1.17957	0.606179	2.56217	4.49564e-96	1.85676e-94	up
FxaC_18g46450	33.8974	56.8212	14.2616	12.1198	2.3311	5.95524e-96	2.45678e-94	up
FxaC_17g14130	28.1864	51.0021	12.8379	12.4863	2.44092	1.22454e-95	5.04308e-94	up
FxaC_12g50480	14.4408	21.3862	12.3117	10.3913	2.15409	1.26472e-95	5.20559e-94	up
FxaC_22g10580	13.4201	27.0938	5.86742	22.5997	2.60069	1.38241e-95	5.68677e-94	up
FxaC_21g61590	11.469	22.1373	18.4501	13.2692	2.53846	1.42763e-95	5.86612e-94	up
FxaC_16g12121	17.8071	35.0034	32.0162	31.7393	2.56352	1.60209e-95	6.57921e-94	up
FxaC_17g53820	7.81119	32.5734	12.1329	15.9813	3.65561	2.06089e-95	8.45373e-94	up
FxaC_17g02130	0.56382	31.7551	30.4335	35.6555	7.43498	2.15502e-95	8.82982e-94	up
FxaC_7g34930	12.409	47.2906	26.692	38.2981	3.5191	2.16668e-95	8.87259e-94	up
FxaC_16g00620	28.4906	48.4427	34.5382	24.4032	2.35782	2.50553e-95	1.02544e-93	up	KRP3	KIP-RELATED PROTEIN 3
FxaC_5g01690	43.9442	63.9586	43.9533	58.7139	2.13259	2.59219e-95	1.0603e-93	up	FRO1	FROSTBITE1
FxaC_8g27030	15.1157	26.6709	39.6943	28.6629	2.4123	3.63408e-95	1.48563e-93	up	SUT1	SUCROSE TRANSPORTER 1
FxaC_3g12560	12.9147	20.7794	10.8652	9.67577	2.27609	4.52441e-95	1.84751e-93	up
FxaC_21g06780	24.5841	34.2054	18.4648	11.0537	2.06742	5.29102e-95	2.15934e-93	up
FxaC_15g24860	8.75154	26.4388	13.5382	17.9195	3.18194	6.13271e-95	2.50142e-93	up	SBP2	selenium-binding protein 2
FxaC_28g25790	10.7108	26.182	16.3225	23.1205	2.87265	7.94066e-95	3.23703e-93	up
FxaC_4g29000	11.1649	18.6203	13.4154	11.7142	2.326	1.3284e-94	5.40305e-93	up
FxaC_6g37430	7.92997	14.6698	18.9821	14.599	2.47792	1.47722e-94	6.00161e-93	up	IDD7	indeterminate(ID)-domain 7
FxaC_15g02810	4.40071	10.2822	6.40908	4.56707	2.81262	1.5244e-94	6.18979e-93	up	PUB19	plant U-box 19
FxaC_5g36741	12.1743	19.4651	33.0189	53.3082	2.26906	1.76811e-94	7.17533e-93	up	NIR1	nitrite reductase 1
FxaC_27g46750	10.9283	15.8179	7.25333	11.5073	2.12164	2.22154e-94	9.00533e-93	up
FxaC_13g53340	1.23088	4.79657	7.01134	7.32973	3.55311	2.49233e-94	1.00974e-92	up
FxaC_23g02480	10.1672	16.302	26.4673	20.9274	2.27239	4.08833e-94	1.65541e-92	up
FxaC_12g35650	1.4428	137.921	143.904	104.072	8.18758	5.02418e-94	2.0332e-92	up	PDF2.5
FxaC_13g47300	10.1574	64.8828	169.241	123.98	4.25466	6.30523e-94	2.55019e-92	up
FxaC_6g40730	41.1789	73.7947	58.9973	49.8563	2.4295	1.04321e-93	4.21699e-92	up
FxaC_3g20070	3.12991	11.5475	1.72722	1.16506	3.47043	1.49619e-93	6.03794e-92	up	ACR1	ACT domain repeat 1
FxaC_27g16320	2.35892	23.5213	5.30097	14.4885	4.91495	2.39616e-93	9.65361e-92	up
FxaC_6g45480	5.90362	13.566	28.6714	55.8374	2.79196	3.3204e-93	1.33623e-91	up	IDD2	indeterminate(ID)-domain 2
FxaC_23g40070	0.53202	9.98271	7.43467	10.6061	5.81917	3.48268e-93	1.39997e-91	up
FxaC_7g42410	13.5358	18.7531	14.4821	17.6597	2.06105	6.11976e-93	2.45866e-91	up
FxaC_8g37081	9.20654	17.0196	14.0483	10.2944	2.47576	1.04362e-92	4.1812e-91	up	scpl17	serine carboxypeptidase-like 17
FxaC_17g20460	2.31471	14.2238	2.01855	1.8779	4.20186	1.31775e-92	5.2678e-91	up
FxaC_9g48990	26.1837	38.6266	13.9048	14.0695	2.14909	1.8094e-92	7.2212e-91	up	UREG	urease accessory protein G
FxaC_6g04360	67.6324	133.242	48.7325	49.1329	2.56225	1.84925e-92	7.37617e-91	up
FxaC_20g35270	11.3642	16.3234	29.785	31.3872	2.11216	2.33417e-92	9.30525e-91	up
FxaC_21g02430	11.2347	22.2357	5.20638	4.12388	2.56985	2.38083e-92	9.48601e-91	up
FxaC_24g49350	8.0456	18.5805	6.77123	4.85191	2.79597	2.65658e-92	1.05789e-90	up
FxaC_28g37860	9.01704	17.4827	10.8232	9.72937	2.54438	4.95267e-92	1.9668e-90	up
FxaC_27g46070	27.9675	63.5232	25.55	25.8394	2.7755	5.62818e-92	2.23383e-90	up
FxaC_16g15210	2.00616	7.60353	7.58132	8.33177	3.51403	6.74843e-92	2.67699e-90	up	LACS7	long-chain acyl-CoA synthetase 7
FxaC_5g09600	3.80033	13.004	4.4802	11.0176	3.36268	1.02762e-91	4.06747e-90	up	GH9B13	glycosyl hydrolase 9B13
FxaC_28g11430	18.5744	40.1904	39.809	26.7429	2.70668	1.08476e-91	4.29128e-90	up
FxaC_8g30950	21.3093	38.488	25.3459	21.742	2.44284	1.19206e-91	4.71058e-90	up	HVA22K	HVA22-like protein K
FxaC_16g17270	24.1469	37.0884	15.6339	16.187	2.2062	1.35461e-91	5.35001e-90	up	BMY3	beta-amylase 3
FxaC_18g16850	69.3474	99.9207	83.9178	39.404	2.11916	1.39509e-91	5.50686e-90	up
FxaC_19g16030	14.3089	20.7256	14.429	10.213	2.12391	1.43613e-91	5.66575e-90	up
FxaC_9g50820	40.6617	70.8119	566.708	738.925	2.38762	1.49256e-91	5.8852e-90	up
FxaC_14g06400	11.2204	27.2936	12.2944	19.5531	2.86886	2.84423e-91	1.12087e-89	up
FxaC_26g19550	13.0995	30.1075	72.8973	64.6938	2.79516	3.12835e-91	1.23217e-89	up
FxaC_7g41421	21.0504	45.8908	72.3193	30.6748	2.71272	4.03185e-91	1.58717e-89	up	H3.3	histone 3.3
FxaC_20g23120	33.6384	45.6547	71.1428	65.925	2.02813	4.78446e-91	1.88138e-89	up
FxaC_10g09520	1.62996	79.5877	124.768	98.122	7.21387	5.0709e-91	1.99294e-89	up
FxaC_21g16720	14.2838	22.702	8.93022	6.03717	2.25591	8.20969e-91	3.21777e-89	up
FxaC_13g30260	10.7963	16.8658	2.89513	8.72197	2.23216	8.31654e-91	3.25788e-89	up
FxaC_10g15680	3.21307	13.08	8.9761	9.15163	3.61697	9.67547e-91	3.78817e-89	up
FxaC_2g21530	2.47812	10.1781	15.5362	15.5646	3.62573	1.48581e-90	5.80785e-89	up
FxaC_14g26190	10.0331	30.2765	39.4815	28.0596	3.18076	1.72333e-90	6.73263e-89	up
FxaC_13g46640	6.18657	14.7643	20.2095	48.271	2.84121	1.89647e-90	7.40505e-89	up
FxaC_17g15380	5.72051	14.0051	11.66	12.3148	2.88264	4.04234e-90	1.57584e-88	up
FxaC_26g17480	7.20962	26.3349	2.31988	1.05839	3.46089	5.94216e-90	2.31146e-88	up
FxaC_5g12270	15.7596	31.1183	28.0408	21.8945	2.57368	6.37433e-90	2.47824e-88	up
FxaC_1g08520	21.5604	31.729	23.179	32.8947	2.14695	6.44536e-90	2.5045e-88	up	NF-YA3	nuclear factor Y, subunit A3
FxaC_22g50270	119.626	166.6	67.4574	108.043	2.07077	1.04579e-89	4.06148e-88	up
FxaC_8g17780	36.951	73.9369	22.1867	23.0587	2.5897	1.14659e-89	4.45057e-88	up
FxaC_10g34380	1.74152	9.08252	13.4541	11.9585	3.97687	1.24176e-89	4.81481e-88	up	NHX3	Na+/H+ (sodium hydrogen) exchanger 3
FxaC_18g09350	26.8417	35.7413	51.1195	55.4502	2.00079	1.3672e-89	5.29267e-88	up
FxaC_27g52530	22.6804	59.9727	16.804	18.2886	2.99588	1.60454e-89	6.20811e-88	up
FxaC_11g18120	19.7544	29.9637	22.311	27.2801	2.18888	2.15958e-89	8.34667e-88	up	SHH2	SAWADEE homeodomain homolog 2
FxaC_8g19220	0.409542	35.2268	172.336	319.705	8.00696	2.37766e-89	9.17972e-88	up
FxaC_19g21620	12.4838	27.2281	0.961909	0.448843	2.70981	2.87544e-89	1.10838e-87	up
FxaC_7g35480	12.3036	30.7645	13.2999	8.46702	2.91545	3.32381e-89	1.27984e-87	up	ASPGB1	asparaginase B1
FxaC_10g26310	8.30798	25.6078	37.3415	39.7337	3.21471	5.14119e-89	1.97858e-87	up
FxaC_25g44980	16.3153	25.9423	50.8292	72.3079	2.25671	7.59092e-89	2.9198e-87	up
FxaC_10g16420	7.97075	15.5156	12.8	12.075	2.54878	7.81593e-89	3.00474e-87	up	WIN1	HOPW1-1-interacting 1
FxaC_2g01661	16.9385	27.7997	4.14487	7.26033	2.29921	8.25967e-89	3.17365e-87	up
FxaC_22g28490	2.36605	11.4433	15.7616	10.8048	3.85904	8.48125e-89	3.25532e-87	up
FxaC_1g08060	7.48464	16.9884	25.8001	45.972	2.76696	8.49557e-89	3.25909e-87	up	HSFA2	heat shock transcription factor A2
FxaC_7g21860	3.77335	11.8233	4.9165	2.27836	3.23848	1.04325e-88	3.99789e-87	up	DRIP2	DREB2A-interacting protein 2
FxaC_4g21590	2.81366	7.42213	15.2356	26.6405	2.99047	2.03754e-88	7.78339e-87	up	ARA12
FxaC_9g07760	3.10835	25.7491	5.97172	2.34895	4.6299	2.31692e-88	8.84592e-87	up
FxaC_26g09920	11.6441	27.828	14.5216	9.62235	2.84835	3.28374e-88	1.2524e-86	up
FxaC_25g22880	4.52592	15.4154	13.0334	7.27294	3.34925	3.99945e-88	1.52456e-86	up
FxaC_5g33300	30.771	46.3711	30.1527	29.0549	2.17958	4.49402e-88	1.70858e-86	up	HVA22K	HVA22-like protein K
FxaC_22g56640	18.6007	28.8906	20.0347	37.9967	2.22046	9.35046e-88	3.54748e-86	up
FxaC_18g06270	5.59862	20.2351	13.0435	15.4581	3.4418	1.14805e-87	4.35332e-86	up
FxaC_1g12810	0.595685	7.2026	0.514066	0.717554	5.19034	1.38499e-87	5.24901e-86	up	MLO4	MILDEW RESISTANCE LOCUS O 4
FxaC_23g08711	1.02244	7.2453	4.07423	3.8254	4.41382	1.41427e-87	5.35717e-86	up
FxaC_21g08540	5.22467	16.3467	21.5097	17.4114	3.22794	1.58525e-87	6.00167e-86	up
FxaC_6g09760	7.72809	26.5015	17.6432	14.6363	3.36384	1.73535e-87	6.56651e-86	up	RD2
FxaC_22g55720	25.3571	45.9223	45.6153	58.214	2.44535	2.7748e-87	1.04833e-85	up
FxaC_5g17800	4.2327	14.5034	7.20959	5.55428	3.3706	3.52826e-87	1.3309e-85	up	PRT1	proteolysis 1
FxaC_17g52920	17.1414	122.97	386.422	399.153	4.43642	3.98273e-87	1.50155e-85	up
FxaC_13g32650	2.27919	8.83	6.84582	9.97962	3.54009	7.30147e-87	2.74989e-85	up
FxaC_7g41780	4.37864	14.0081	10.3697	13.2241	3.27033	8.83665e-87	3.3246e-85	up	AP4M	adaptor protein-4 mu-adaptin
FxaC_10g41530	14.5292	30.4272	12.3595	4.84396	2.66094	9.46838e-87	3.56042e-85	up	RDUF1	RING and Domain of Unknown Function 1117 1
FxaC_13g29560	14.0604	25.4406	21.5118	47.9193	2.44554	9.75376e-87	3.66583e-85	up
FxaC_25g02020	7.89915	15.1799	32.6981	32.4234	2.53282	9.95899e-87	3.74102e-85	up
FxaC_22g23800	0.994318	10.8566	16.8692	20.7404	5.04833	1.09366e-86	4.10613e-85	up
FxaC_15g01720	4.90717	11.8959	11.6963	15.2113	2.86551	1.2578e-86	4.71991e-85	up
FxaC_11g46490	6.27405	11.0759	13.8218	12.4875	2.4121	1.67781e-86	6.28622e-85	up
FxaC_4g27440	16.4368	24.7455	20.2265	17.2005	2.1824	1.87016e-86	7.00328e-85	up
FxaC_26g00260	9.95346	14.0209	7.15718	8.45076	2.08646	2.58137e-86	9.63658e-85	up
FxaC_7g23650	4.05584	15.7906	1.59517	1.88559	3.54591	3.4985e-86	1.30469e-84	up	EDL3	EID1-like 3
FxaC_22g26370	0.863569	7.21251	8.54697	4.86572	4.66978	5.3522e-86	1.9929e-84	up
FxaC_17g36260	18.0917	30.756	47.0305	79.0438	2.35307	6.2386e-86	2.32055e-84	up
FxaC_25g38100	7.75089	23.8499	1.46552	1.09136	3.21029	7.28252e-86	2.70746e-84	up
FxaC_7g09610	8.11196	16.2777	37.0666	31.3566	2.59426	1.49265e-85	5.52656e-84	up	SUT1	SUCROSE TRANSPORTER 1
FxaC_25g43790	9.46192	14.6721	12.1582	10.2195	2.2211	4.74028e-85	1.74882e-83	up
FxaC_1g04840	9.69321	48.3482	11.0275	41.988	3.91282	6.53256e-85	2.40758e-83	up
FxaC_21g24180	1.95762	27.6857	36.362	29.2817	5.3943	6.71167e-85	2.47233e-83	up
FxaC_19g21860	11.6205	32.0552	13.739	12.7712	3.05242	9.47994e-85	3.4885e-83	up
FxaC_3g16830	0.996717	59.3112	100.593	77.0262	7.48947	1.06872e-84	3.93076e-83	up	RTNLB13	Reticulan like protein B13
FxaC_6g30250	11.4889	15.9099	11.2379	4.66792	2.05945	1.42416e-84	5.2354e-83	up	GH3.9	putative indole-3-acetic acid-amido synthetase GH3.9
FxaC_11g34130	3.61462	9.19177	5.85526	3.63279	2.93899	1.45358e-84	5.34083e-83	up	MLO6	MILDEW RESISTANCE LOCUS O 6
FxaC_27g03230	11.0387	21.2918	18.7517	17.2274	2.53432	1.88055e-84	6.89912e-83	up
FxaC_15g01420	11.2217	15.0945	7.81379	7.30498	2.01685	2.14412e-84	7.85011e-83	up	PTR2-B
FxaC_17g36361	2.99711	7.36393	6.66299	4.70872	2.88349	2.44965e-84	8.96419e-83	up
FxaC_10g06120	31.3187	48.6281	32.0242	45.8677	2.22092	2.59728e-84	9.4996e-83	up
FxaC_17g14980	12.9137	22.2537	19.0622	16.8362	2.3717	3.2776e-84	1.19697e-82	up
FxaC_6g01600	5.1274	16.5953	6.73411	6.56022	3.277	8.96185e-84	3.2613e-82	up
FxaC_21g61041	1.36341	3.52994	9.58444	22.0734	2.96499	1.02254e-83	3.71552e-82	up
FxaC_19g10270	26.5879	39.1761	16.4522	15.1901	2.15146	1.13363e-83	4.11295e-82	up
FxaC_14g04040	0.327073	7.18929	2.69589	9.43575	6.0459	1.5681e-83	5.6807e-82	up
FxaC_4g06470	13.7257	25.3416	27.301	25.8472	2.47502	2.09181e-83	7.57035e-82	up	ACHT4	atypical CYS HIS rich thioredoxin 4
FxaC_15g00430	2.61838	8.60698	5.89992	2.04566	3.30325	2.19575e-83	7.93856e-82	up	CYP86B1	cytochrome P450, family 86, subfamily B, polypeptide 1
FxaC_27g20830	6.95609	17.4662	9.09334	12.1041	2.91512	2.86963e-83	1.03697e-81	up
FxaC_27g48710	1.62762	7.87877	11.1109	35.7682	3.8539	3.17079e-83	1.14465e-81	up
FxaC_5g39940	21.4982	54.6647	38.3482	32.6918	2.94023	3.56899e-83	1.28712e-81	up	ZAT10
FxaC_2g09660	5.8701	17.2254	7.23398	6.9735	3.13847	3.57917e-83	1.29014e-81	up
FxaC_23g29600	56.9931	91.2432	32.8256	30.5734	2.2661	5.6926e-83	2.04786e-81	up
FxaC_27g24980	26.5091	59.422	19.5894	9.55544	2.74713	6.28922e-83	2.25912e-81	up
FxaC_7g18940	2.44337	14.1206	1.34383	1.85159	4.12037	6.30011e-83	2.2619e-81	up	ATSDI1	SULPHUR DEFICIENCY-INDUCED 1
FxaC_2g08800	17.723	28.2687	5.72698	14.0859	2.25799	6.87616e-83	2.46749e-81	up
FxaC_26g40980	16.9213	27.8621	12.4476	20.9604	2.30865	7.24411e-83	2.59824e-81	up
FxaC_17g36320	41.474	76.4017	21.5437	35.2435	2.47098	7.97885e-83	2.85893e-81	up
FxaC_23g19001	3.43448	53.1783	66.1506	70.2184	5.53427	1.14712e-82	4.1062e-81	up
FxaC_28g02670	1.30869	3.56605	2.45247	2.17146	3.03847	1.26208e-82	4.51548e-81	up
FxaC_23g53500	17.7356	58.4803	30.4819	30.5849	3.31571	1.40415e-82	5.02131e-81	up
FxaC_5g12120	6.61917	24.6132	10.8797	5.79104	3.49217	1.67851e-82	5.99647e-81	up	EDL3	EID1-like 3
FxaC_22g31800	36.0476	48.2356	39.5507	32.4278	2.00713	2.2157e-82	7.90777e-81	up
FxaC_16g06230	2.96598	9.35852	7.54227	7.42043	3.24245	4.16984e-82	1.48747e-80	up
FxaC_6g35570	33.774	49.1326	12.7701	15.6736	2.13177	4.44088e-82	1.58181e-80	up
FxaC_1g07320	3.31854	26.5512	8.64876	10.2986	4.591	5.10234e-82	1.81563e-80	up
FxaC_11g31420	2.35873	8.756	9.45667	10.7001	3.48858	5.43683e-82	1.9337e-80	up	NHX3	Na+/H+ (sodium hydrogen) exchanger 3
FxaC_28g12840	8.80692	26.284	28.5552	17.1191	3.16909	5.67856e-82	2.01868e-80	up
FxaC_21g70140	2.74734	9.75851	21.5104	21.7258	3.41661	6.86394e-82	2.43648e-80	up
FxaC_17g00940	7.66674	15.3267	25.508	18.8958	2.5856	7.39524e-82	2.6225e-80	up
FxaC_21g01590	6.49897	15.9104	10.091	5.97545	2.88023	7.51456e-82	2.6635e-80	up
FxaC_22g26950	70.5185	110.654	74.1997	40.769	2.2369	7.77226e-82	2.75349e-80	up
FxaC_3g02690	17.9467	24.1846	9.83597	4.37338	2.01597	8.97665e-82	3.17706e-80	up	HHP1	heptahelical transmembrane protein1
FxaC_12g23880	19.9664	33.6831	22.2754	22.3494	2.34476	9.52089e-82	3.36803e-80	up	VAMP714	vesicle-associated membrane protein 714
FxaC_17g05630	4.11311	10.255	4.17335	5.12527	2.90732	1.35566e-81	4.79098e-80	up
FxaC_6g06440	9.92927	34.7443	10.2479	2.34129	3.39923	2.10737e-81	7.44392e-80	up	KRP7	KIP-RELATED PROTEIN 7
FxaC_9g34650	14.3268	40.0604	37.3991	41.6463	3.06885	2.69873e-81	9.51883e-80	up
FxaC_22g07420	7.82335	10.6265	7.2571	21.5776	2.03275	3.10357e-81	1.09414e-79	up
FxaC_5g41080	14.6735	38.961	9.35991	22.8779	3.00118	3.35799e-81	1.18268e-79	up
FxaC_1g22580	3.64194	9.99326	6.7296	9.15335	3.04595	3.83867e-81	1.35066e-79	up
FxaC_23g10480	8.9827	13.8719	13.0291	11.7287	2.21914	5.38237e-81	1.89289e-79	up
FxaC_15g27580	30.1676	53.6426	50.304	52.3259	2.41308	6.03479e-81	2.12028e-79	up
FxaC_11g18560	34.9364	84.8505	147.182	60.8449	2.87517	1.81451e-80	6.35042e-79	up	RAP2.5	RELATED TO AP2 5
FxaC_27g20410	16.8169	31.638	18.1949	12.6119	2.50286	4.07397e-80	1.42374e-78	up
FxaC_12g09340	15.311	39.6694	17.4322	8.30838	2.96807	4.37707e-80	1.52892e-78	up	RDUF1	RING and Domain of Unknown Function 1117 1
FxaC_5g00800	45.7507	78.551	173.323	62.9584	2.36651	5.26642e-80	1.83692e-78	up
FxaC_14g17820	10.5542	18.1138	15.9045	14.8602	2.36604	5.55249e-80	1.93576e-78	up
FxaC_1g19490	82.9614	143.838	396.771	310.557	2.38517	6.34851e-80	2.21008e-78	up
FxaC_24g29080	9.82736	19.6506	9.86806	9.04893	2.58356	6.47866e-80	2.2543e-78	up
FxaC_27g39050	3.93227	23.9466	171.766	56.7632	4.19646	1.13241e-79	3.93652e-78	up
FxaC_7g43140	12.6818	17.9537	15.6215	27.0361	2.08621	1.59591e-79	5.53709e-78	up	GA3	GA requiring 3
FxaC_21g43860	5.79618	23.791	7.65494	3.13132	3.62407	4.57883e-79	1.58789e-77	up
FxaC_6g15080	10.8896	23.5584	21.4184	22.0208	2.69959	7.34793e-79	2.54451e-77	up	LCV2	like COV 2
FxaC_2g10280	34.145	61.7736	30.1958	27.2552	2.44751	7.65008e-79	2.64787e-77	up
FxaC_5g01580	4.99081	14.6168	14.2908	6.84297	3.14023	1.01701e-78	3.51336e-77	up	QQT1	QUATRE-QUART 1
FxaC_8g40070	2.46804	16.9553	16.5335	21.1234	4.38067	1.74847e-78	6.03742e-77	up
FxaC_3g07940	2.86861	7.35155	21.3651	20.0094	2.94417	2.21967e-78	7.65711e-77	up	HSFA2	heat shock transcription factor A2
FxaC_4g08200	8.14522	17.8013	20.8661	12.1992	2.71592	2.25141e-78	7.7629e-77	up
FxaC_4g24190	23.9066	66.7615	54.1277	42.6035	3.06444	2.35908e-78	8.13026e-77	up
FxaC_20g34460	7.77315	17.3061	25.167	15.7766	2.74434	3.09067e-78	1.06415e-76	up
FxaC_9g35210	16.0213	23.0192	16.1237	16.6973	2.10896	3.49275e-78	1.20144e-76	up	SHH2	SAWADEE homeodomain homolog 2
FxaC_8g30680	1.29085	7.10533	4.66939	2.11839	4.04608	5.26544e-78	1.80691e-76	up
FxaC_19g10350	3.38585	15.7208	30.1146	36.25	3.79646	7.70274e-78	2.64079e-76	up
FxaC_22g29770	6.25616	15.227	11.9018	8.87256	2.8706	7.88632e-78	2.70245e-76	up
FxaC_12g49710	8.16705	36.7352	29.5301	40.6901	3.7543	8.84973e-78	3.02684e-76	up
FxaC_26g39050	11.3915	21.7412	20.7688	24.0119	2.52229	9.07511e-78	3.10099e-76	up
FxaC_11g23650	8.85691	12.5147	11.9108	12.4308	2.09017	9.80244e-78	3.34794e-76	up	FIM1	fimbrin 1
FxaC_23g20390	5.45272	8.40306	11.3207	12.7789	2.2139	9.87582e-78	3.37141e-76	up
FxaC_24g55961	4.91513	14.0213	25.2939	14.1764	3.1067	1.19886e-77	4.08881e-76	up
FxaC_12g08770	0.520076	28.6192	10.3796	3.77059	7.39984	1.42072e-77	4.84317e-76	up	GSTU19	glutathione S-transferase TAU 19
FxaC_13g55400	6.03376	21.9185	9.54674	5.73694	3.43896	1.786e-77	6.08554e-76	up
FxaC_14g17270	67.7842	101.148	105.539	79.3071	2.1625	1.93768e-77	6.59925e-76	up
FxaC_27g14400	2.65785	12.9802	6.52765	9.91743	3.87909	2.60688e-77	8.87001e-76	up
FxaC_12g31790	9.08968	24.9764	22.0598	23.9207	3.05205	2.89209e-77	9.83119e-76	up
FxaC_11g05200	6.03652	21.7393	18.8145	12.6293	3.43257	3.53987e-77	1.20276e-75	up
FxaC_17g29130	8.15012	34.382	31.8145	23.2478	3.67207	3.60882e-77	1.22561e-75	up
FxaC_8g22460	0.5514	11.7223	9.90952	11.2362	5.98743	4.99774e-77	1.69651e-75	up	PR3	PATHOGENESIS-RELATED 3
FxaC_3g40000	36.522	49.2848	46.6929	48.6977	2.01688	1.18923e-76	4.02365e-75	up	ACHT4	atypical CYS HIS rich thioredoxin 4
FxaC_6g17721	1.04085	9.84289	3.37327	8.13037	4.82833	1.43741e-76	4.85883e-75	up	ATADH1
FxaC_18g39270	7.7048	16.7137	9.39384	9.17803	2.70263	1.51326e-76	5.11043e-75	up
FxaC_13g52090	6.9424	10.9383	20.1549	25.3669	2.24428	1.78364e-76	6.02069e-75	up
FxaC_19g25810	2.98841	12.0472	21.1344	26.9193	3.60035	1.85659e-76	6.264e-75	up
FxaC_8g14260	4.15168	14.58	9.88974	8.82319	3.40106	1.93816e-76	6.53312e-75	up
FxaC_18g44540	0.93174	15.8093	12.5539	9.63792	5.69	2.3137e-76	7.79172e-75	up
FxaC_25g01030	21.811	34.0266	20.4269	24.2955	2.22618	3.20658e-76	1.07886e-74	up
FxaC_13g07380	9.68101	22.8673	7.4918	8.20458	2.82806	3.97613e-76	1.33467e-74	up
FxaC_7g36031	11.5464	19.0213	11.4617	9.65393	2.30517	4.17622e-76	1.40118e-74	up	SBP1	S-ribonuclease binding protein 1
FxaC_16g20120	12.2192	23.7991	27.263	14.2449	2.54431	5.51002e-76	1.84783e-74	up
FxaC_6g37140	0.330333	60.5276	418.676	749.942	9.11162	5.65447e-76	1.89539e-74	up	HSP17.6II	17.6 kDa class II heat shock protein
FxaC_21g51480	38.0869	51.6335	21.3019	16.218	2.02932	5.74869e-76	1.92608e-74	up
FxaC_1g29490	13.9621	19.5402	12.6114	7.11856	2.07162	6.0619e-76	2.03008e-74	up
FxaC_6g22330	12.6604	23.2076	26.776	9.30712	2.46592	6.22364e-76	2.08231e-74	up
FxaC_8g32070	5.07022	21.3019	5.26995	5.35732	3.66367	6.80656e-76	2.27629e-74	up
FxaC_22g62150	4.04103	7.9431	2.66237	2.05622	2.56543	8.01871e-76	2.67919e-74	up
FxaC_15g14950	7.5581	13.5238	12.2267	11.2746	2.42632	8.21839e-76	2.74463e-74	up	emb1688	embryo defective 1688
FxaC_22g13280	0.141268	193.413	1019.74	1099.41	12.0399	9.07263e-76	3.02851e-74	up
FxaC_24g22730	2.72638	8.31277	17.6714	13.6662	3.20419	1.02256e-75	3.41024e-74	up
FxaC_20g10190	4.78345	9.37475	16.4187	18.3009	2.55911	1.17837e-75	3.92804e-74	up
FxaC_18g23660	31.7539	61.6865	25.1471	106.07	2.54828	1.19526e-75	3.9825e-74	up
FxaC_21g46430	3.21467	19.263	8.35753	28.8012	4.17413	1.24659e-75	4.15161e-74	up
FxaC_14g10100	13.0012	19.0011	4.84417	1.78754	2.13231	1.40625e-75	4.6812e-74	up
FxaC_24g36060	21.1595	32.9248	47.6006	52.5095	2.22376	1.58518e-75	5.27438e-74	up
FxaC_20g08270	1.25336	12.8774	49.4973	25.1171	4.95052	1.82272e-75	6.06197e-74	up
FxaC_9g14540	8.17714	16.0503	15.8702	11.8118	2.55839	2.18062e-75	7.24895e-74	up
FxaC_3g18540	2.09884	10.0793	37.7167	36.8569	3.85373	2.27167e-75	7.54813e-74	up
FxaC_14g08571	12.7131	20.8289	22.0081	8.79416	2.29707	2.60784e-75	8.65716e-74	up
FxaC_7g05540	6.32426	14.3311	10.5376	25.0705	2.76765	2.78811e-75	9.24712e-74	up
FxaC_23g01910	0.435622	43.4327	53.2048	60.3146	8.22506	3.1082e-75	1.02993e-73	up
FxaC_6g42731	36.4303	67.1206	147.518	70.3722	2.47024	3.52195e-75	1.16596e-73	up	H3.3	histone 3.3
FxaC_21g62020	1.70905	8.37645	2.6806	0.871741	3.89056	4.08586e-75	1.35078e-73	up
FxaC_4g19100	38.1275	83.9188	43.8166	51.6351	2.72376	4.48233e-75	1.48118e-73	up
FxaC_16g02510	0.417761	4.78776	16.9181	36.4358	5.11019	6.73608e-75	2.22491e-73	up	CSLG2	cellulose synthase like G2
FxaC_10g18590	14.9266	29.8051	11.214	8.34382	2.58575	7.11613e-75	2.34829e-73	up
FxaC_21g44550	10.724	30.1316	14.2556	16.3543	3.08401	7.36887e-75	2.42948e-73	up
FxaC_11g06290	12.2839	19.2219	18.4525	19.0255	2.23365	9.24803e-75	3.04624e-73	up
FxaC_25g19170	5.66999	25.5768	9.75859	10.8374	3.76381	9.59659e-75	3.15961e-73	up
FxaC_8g18300	7.69603	23.1756	19.1637	23.2674	3.17239	1.20708e-74	3.96701e-73	up	ABP1	endoplasmic reticulum auxin binding protein 1
FxaC_9g38110	12.2627	21.1722	179.757	201.611	2.37506	1.58803e-74	5.21184e-73	up	GA2OX1	gibberellin 2-oxidase 1
FxaC_6g22170	1.58108	15.8612	10.1161	7.93257	4.91848	2.3601e-74	7.73156e-73	up
FxaC_9g46350	11.9698	16.114	13.4167	19.2571	2.02082	2.36112e-74	7.73156e-73	up	PDC2	pyruvate decarboxylase-2
FxaC_16g18340	3.20685	9.11566	14.6448	15.0803	3.09524	3.28268e-74	1.07346e-72	up	emb1688	embryo defective 1688
FxaC_17g40610	37.5562	50.2338	38.7081	35.4506	2.00866	3.31695e-74	1.08418e-72	up
FxaC_28g35100	5.18484	19.9913	10.5297	5.87708	3.53322	3.94649e-74	1.2882e-72	up
FxaC_21g14440	0.715192	4.46107	9.81328	14.4464	4.22679	5.16623e-74	1.68406e-72	up
FxaC_21g58130	2.74231	15.4861	25.4669	24.1533	4.08717	6.00055e-74	1.95515e-72	up
FxaC_18g23140	24.0904	32.5316	70.3658	88.4567	2.01928	6.6451e-74	2.16418e-72	up
FxaC_7g31790	19.5051	28.5093	8.24324	8.59896	2.13778	8.48631e-74	2.7601e-72	up
FxaC_10g01180	26.5708	37.6975	15.6383	16.9134	2.08927	8.91499e-74	2.89691e-72	up	UREG	urease accessory protein G
FxaC_7g37080	24.1415	45.2302	46.5084	36.6042	2.49394	8.93888e-74	2.90337e-72	up
FxaC_28g01350	2.8248	8.54731	6.60688	6.09698	3.18191	1.14963e-73	3.73068e-72	up
FxaC_11g15730	10.5075	28.0263	35.1136	26.2208	3.00458	1.50526e-73	4.87816e-72	up
FxaC_23g47480	11.1758	30.7915	43.566	40.4977	3.05533	1.65604e-73	5.36439e-72	up
FxaC_25g54380	11.4769	26.1355	27.2431	17.3376	2.7789	1.75092e-73	5.66917e-72	up
FxaC_16g21200	2.64562	11.1512	7.72478	5.38349	3.6568	2.82237e-73	9.11385e-72	up
FxaC_18g07800	2.83968	30.7521	27.2284	27.2915	5.03949	3.79695e-73	1.225e-71	up
FxaC_15g16490	40.2334	57.1099	23.035	15.6703	2.08883	5.72174e-73	1.84269e-71	up
FxaC_17g29850	0.915978	15.192	17.0622	10.4822	5.62798	6.17587e-73	1.98806e-71	up
FxaC_8g18610	7.16858	12.5314	12.4686	11.6259	2.39172	7.9386e-73	2.55322e-71	up
FxaC_14g18490	38.2953	60.6701	80.362	94.9157	2.25631	9.82496e-73	3.1557e-71	up
FxaC_24g43480	5.66037	9.29965	8.18199	7.17338	2.30668	1.2125e-72	3.88926e-71	up
FxaC_24g36330	25.5371	66.0828	49.643	47.6603	2.96073	1.49891e-72	4.80369e-71	up
FxaC_8g35480	32.6727	57.7195	72.3305	122.472	2.41169	1.91012e-72	6.11612e-71	up
FxaC_19g36190	2.59351	9.55108	12.7581	17.593	3.47415	2.65906e-72	8.50288e-71	up
FxaC_16g21930	5.08729	10.911	29.6107	94.8443	2.6842	4.03398e-72	1.28937e-70	up	NPF3.1	NRT1/ PTR family 3.1
FxaC_26g13460	4.42108	9.74621	6.88455	6.24784	2.7305	4.51429e-72	1.44162e-70	up
FxaC_12g46570	3.07665	18.2997	10.1309	14.6171	4.1509	4.82026e-72	1.53865e-70	up	FBS2	F-box stress induced 2
FxaC_27g43100	4.34675	12.8889	13.236	14.2351	3.15444	5.12343e-72	1.6347e-70	up
FxaC_22g08161	9.65159	16.9215	12.1715	8.57555	2.39848	6.49803e-72	2.07054e-70	up
FxaC_8g03670	7.25785	14.2693	9.95019	11.5519	2.56298	6.8102e-72	2.16905e-70	up
FxaC_15g11390	4.55054	11.6433	5.80297	6.05305	2.94972	6.92123e-72	2.20345e-70	up	OVA9	ovule abortion 9
FxaC_18g31270	9.91899	14.3572	7.48022	8.7117	2.12119	7.44081e-72	2.36782e-70	up
FxaC_28g26990	0.817698	7.78837	19.2441	24.9628	4.83297	7.84373e-72	2.49494e-70	up
FxaC_23g02860	6.61992	29.121	13.1845	14.624	3.71544	7.92202e-72	2.51873e-70	up
FxaC_22g10570	5.40834	9.70229	7.77378	9.58664	2.43231	8.30889e-72	2.64057e-70	up
FxaC_10g43721	14.2132	38.9447	15.2859	14.0998	3.04276	9.59735e-72	3.04736e-70	up
FxaC_12g34340	2.19567	44.3233	70.9293	23.7402	5.91695	1.00001e-71	3.17385e-70	up	SMP1	seed maturation protein 1
FxaC_22g71600	2.48442	6.87384	30.2102	50.8277	3.05652	1.15657e-71	3.6675e-70	up
FxaC_1g09021	3.99433	25.4	11.7152	12.8494	4.26983	1.1606e-71	3.67867e-70	up
FxaC_27g05590	5.98057	18.0236	10.2628	8.59794	3.17582	1.17794e-71	3.73199e-70	up
FxaC_18g36610	12.897	17.5738	17.874	27.4093	2.03469	1.32437e-71	4.19226e-70	up
FxaC_17g07000	13.5573	19.9547	19.2135	15.7336	2.14684	1.75551e-71	5.54728e-70	up
FxaC_21g29510	10.5253	19.224	7.14229	6.85914	2.45896	2.37863e-71	7.50646e-70	up
FxaC_18g23290	1.33241	13.7891	12.2392	43.7686	4.96302	2.83339e-71	8.93378e-70	up
FxaC_7g01240	1.15186	3.85398	3.6156	2.02551	3.32783	3.80722e-71	1.19991e-69	up	PDE346	PIGMENT DEFECTIVE 346
FxaC_15g24520	9.99596	23.8608	20.5207	22.6996	2.84459	4.20745e-71	1.32547e-69	up	J20	DNAJ-like 20
FxaC_25g61080	1.54639	10.6815	12.295	9.26679	4.39018	4.76158e-71	1.49938e-69	up
FxaC_14g14150	2.91369	8.46036	9.01174	10.9854	3.12647	5.24938e-71	1.65226e-69	up
FxaC_21g33570	7.8507	26.9637	18.29	19.9553	3.37221	5.46584e-71	1.71964e-69	up
FxaC_17g08750	1.01779	3.75266	8.823	10.6133	3.46732	5.70725e-71	1.79403e-69	up
FxaC_3g12810	25.0665	40.525	18.5732	15.5545	2.27937	7.47266e-71	2.3449e-69	up	STR18	sulfurtransferase 18
FxaC_16g25430	12.3328	24.4592	15.4129	18.0746	2.57712	7.70377e-71	2.41637e-69	up	NAP	NAC-like, activated by AP3/PI
FxaC_27g43720	8.51561	22.5619	4.21433	12.8948	2.98784	8.29534e-71	2.60079e-69	up
FxaC_13g19782	6.99631	11.0972	5.48586	3.88787	2.2566	8.60936e-71	2.6969e-69	up	TAP1	transporter associated with antigen processing protein 1
FxaC_5g11830	11.4024	25.7172	13.4822	16.7783	2.7638	9.7844e-71	3.06366e-69	up	ABP1	endoplasmic reticulum auxin binding protein 1
FxaC_19g37880	1.04592	13.4497	3.6034	1.57772	5.26346	1.09588e-70	3.42988e-69	up
FxaC_11g10320	4.63399	9.78046	3.80014	5.97434	2.66819	1.20708e-70	3.7763e-69	up
FxaC_5g38180	7.78653	14.5449	10.3581	9.00839	2.49142	1.3212e-70	4.12974e-69	up	LIP1	lipase 1
FxaC_18g20630	39.4129	57.1717	42.9354	28.7345	2.12642	1.41119e-70	4.40911e-69	up
FxaC_7g38250	6.72386	10.4057	4.82468	9.20354	2.22174	1.46214e-70	4.56634e-69	up	IBM2	Increase in Bonsai Methylation 2
FxaC_23g11280	18.0651	30.4178	35.0797	51.367	2.33811	1.59815e-70	4.98679e-69	up
FxaC_11g40140	11.7572	22.571	24.6233	23.3283	2.52803	2.09154e-70	6.52069e-69	up
FxaC_6g37700	6.51098	15.0338	13.6168	14.4252	2.79358	3.00421e-70	9.35398e-69	up
FxaC_8g06470	7.3262	12.0009	12.0698	16.0023	2.30162	3.50508e-70	1.09041e-68	up	AP4M	adaptor protein-4 mu-adaptin
FxaC_2g17930	31.9274	54.65	38.1959	39.4941	2.35912	3.5891e-70	1.11607e-68	up	UBC18	ubiquitin-conjugating enzyme 18
FxaC_20g22820	1.36585	41.058	151.754	175.1	6.48492	4.91617e-70	1.52676e-68	up
FxaC_20g08620	15.8632	31.1217	19.4945	26.7826	2.56387	5.20349e-70	1.61529e-68	up
FxaC_1g14920	0.376517	9.15528	32.5459	18.2614	6.21076	7.0897e-70	2.19422e-68	up
FxaC_25g25780	25.0629	126.776	53.0044	66.5311	3.93228	1.05628e-69	3.26493e-68	up
FxaC_16g19980	37.6307	53.6436	79.2806	266.455	2.09694	1.05986e-69	3.27459e-68	up
FxaC_7g42560	10.5024	15.0239	33.323	58.7457	2.10798	1.41147e-69	4.35537e-68	up	IDD2	indeterminate(ID)-domain 2
FxaC_28g02500	20.0186	28.9534	23.5971	34.887	2.12246	1.82248e-69	5.61403e-68	up
FxaC_22g47390	3.05754	10.584	8.07335	31.1561	3.37338	2.20813e-69	6.79619e-68	up
FxaC_4g39720	2.12593	9.26825	8.94086	30.2088	3.71956	2.558e-69	7.86631e-68	up
FxaC_5g17330	10.1048	14.2144	32.5023	50.3319	2.08404	2.92632e-69	8.99131e-68	up	SIS10	SUGAR INSENSITIVE 10
FxaC_22g37430	0.625953	10.0203	2.50547	7.41332	5.57411	3.03305e-69	9.31131e-68	up
FxaC_8g24010	2.93536	14.7574	12.8118	12.8887	3.91712	3.30357e-69	1.01375e-67	up	SWEET1
FxaC_8g10920	19.4196	39.9697	27.5746	21.5893	2.63228	3.64363e-69	1.11715e-67	up
FxaC_6g01910	10.2021	13.8384	15.0296	13.538	2.02808	3.85068e-69	1.18013e-67	up	XF1
FxaC_7g35490	31.983	60.1743	136.344	44.1173	2.50107	4.89295e-69	1.49702e-67	up
FxaC_26g36440	13.2664	21.2497	34.3544	33.3211	2.26897	5.20564e-69	1.59202e-67	up
FxaC_20g35960	7.65725	15.9187	18.896	28.2306	2.64401	5.854e-69	1.78955e-67	up
FxaC_21g04000	24.9359	35.7694	24.5357	30.6146	2.10843	7.07993e-69	2.16156e-67	up
FxaC_12g30380	44.9281	83.1329	99.2389	60.8604	2.48181	9.74629e-69	2.97311e-67	up	RAP2.5	RELATED TO AP2 5
FxaC_26g02840	3.27497	15.562	9.64244	8.54924	3.82236	1.05621e-68	3.22061e-67	up
FxaC_19g39220	9.33364	13.6146	17.4277	14.8972	2.13526	1.10049e-68	3.35422e-67	up
FxaC_2g04050	1.1524	35.3892	22.5505	13.6541	6.53509	1.55806e-68	4.73886e-67	up	MBF1C	multiprotein bridging factor 1C
FxaC_14g16270	34.1979	55.2496	21.1049	20.6096	2.28199	2.03423e-68	6.18194e-67	up
FxaC_12g32440	21.0698	35.1323	10.2127	6.60571	2.32504	2.07168e-68	6.2931e-67	up
FxaC_3g00990	0.449161	5.76723	5.95624	20.2609	5.26465	2.36518e-68	7.17863e-67	up	HSP70	heat shock protein 70
FxaC_13g20910	6.58445	29.2223	17.1975	11.9902	3.74477	4.28653e-68	1.29611e-66	up	DAW1	DUO1-activated WD40 1
FxaC_26g02520	5.38343	23.8897	14.3341	11.6251	3.73925	6.40314e-68	1.93207e-66	up
FxaC_15g37810	9.99218	17.0065	12.2753	11.1774	2.35569	7.74181e-68	2.33307e-66	up
FxaC_10g04930	66.8845	120.878	41.1303	78.3938	2.43619	8.78972e-68	2.64666e-66	up
FxaC_3g21410	2.06883	24.1084	32.8483	16.1237	5.12038	1.01677e-67	3.05904e-66	up
FxaC_7g39650	1.97116	41.0769	212.948	180.928	5.9746	1.16348e-67	3.49897e-66	up
FxaC_20g02530	2.7533	3.67623	4.02843	4.22377	2.00755	1.20723e-67	3.62753e-66	up
FxaC_24g53881	1.76798	11.0727	7.09776	4.01918	4.23919	1.31019e-67	3.93197e-66	up
FxaC_3g22600	2.27688	13.2993	35.028	34.3936	4.13393	1.48218e-67	4.44445e-66	up
FxaC_4g26470	17.8105	43.1306	17.207	12.2171	2.86824	1.48329e-67	4.44594e-66	up
FxaC_13g27450	6.31061	8.4991	1.72393	0.623608	2.01918	1.68846e-67	5.05461e-66	up
FxaC_10g44830	1.0498	12.5775	6.28441	6.29289	5.17202	2.00493e-67	5.99951e-66	up
FxaC_4g31690	10.6413	22.4725	20.7716	39.3959	2.66324	2.16669e-67	6.47818e-66	up
FxaC_16g23820	17.2923	25.1822	16.9283	10.9703	2.13281	2.47162e-67	7.37768e-66	up	GEK1	GEKO1
FxaC_4g10920	3.55618	8.34967	5.44111	23.8217	2.8232	2.75522e-67	8.21744e-66	up	CYP81D8	cytochrome P450, family 81, subfamily D, polypeptide 8
FxaC_1g20810	1.15876	15.668	8.66299	5.2157	5.33979	2.90775e-67	8.66877e-66	up	bZIP6	basic leucine-zipper 6
FxaC_22g55010	18.5454	24.9304	42.7423	47.7574	2.01868	2.92937e-67	8.72963e-66	up
FxaC_26g19370	0.900112	7.87507	2.9144	3.10679	4.72354	3.20145e-67	9.53648e-66	up
FxaC_22g57260	3.57212	5.77911	7.17462	5.79004	2.2847	5.45143e-67	1.62053e-65	up
FxaC_23g51160	1.75064	9.75473	13.8882	10.4852	4.06507	5.83536e-67	1.73395e-65	up
FxaC_19g36510	25.0601	42.5441	40.1745	28.7187	2.35362	1.17275e-66	3.4762e-65	up
FxaC_21g12840	1.1838	62.8004	2.74406	15.4934	7.31162	1.69258e-66	5.00677e-65	up
FxaC_24g39440	2.20695	9.91788	3.1567	4.69635	3.757	1.77156e-66	5.23609e-65	up
FxaC_22g17690	9.84039	17.0688	10.9938	9.69662	2.38217	2.46104e-66	7.26208e-65	up
FxaC_28g02160	10.5538	17.8748	18.5983	20.7813	2.34906	2.51518e-66	7.41881e-65	up
FxaC_2g20171	40.1243	70.9079	16.4253	30.9991	2.40434	3.46496e-66	1.02119e-64	up
FxaC_5g11310	13.3067	39.7243	9.38447	10.6935	3.1597	4.21826e-66	1.2422e-64	up
FxaC_19g23220	10.5813	15.0355	11.6174	4.4842	2.09518	4.5486e-66	1.33784e-64	up
FxaC_3g02000	5.39753	9.28824	7.19216	9.85771	2.37492	4.96957e-66	1.46106e-64	up
FxaC_1g07460	1.77121	9.7292	1.99158	0.816339	4.04947	5.06729e-66	1.48918e-64	up	ATACO1
FxaC_18g40370	5.78021	8.08211	15.1794	25.3645	2.0742	5.14752e-66	1.51214e-64	up
FxaC_8g04290	18.3587	30.5654	11.3076	16.5373	2.32867	5.40072e-66	1.58523e-64	up	SnRK3.24	SNF1-RELATED PROTEIN KINASE 3.24
FxaC_24g54200	88.731	135.036	141.52	305.87	2.20147	5.59979e-66	1.643e-64	up
FxaC_13g20770	3.3315	15.6432	2.06463	0.648494	3.832	5.63847e-66	1.65368e-64	up	HSP21	heat shock protein 21
FxaC_23g58130	0.125188	99.0397	283	247.744	11.185	7.31824e-66	2.14459e-64	up
FxaC_20g34710	96.7387	129.604	96.2755	65.608	2.01592	7.52764e-66	2.20506e-64	up
FxaC_7g34890	7.52086	20.0677	20.9496	6.20799	3.01109	8.25446e-66	2.41698e-64	up	LBD39	LOB domain-containing protein 39
FxaC_9g21320	13.6097	20.8622	25.3662	35.2864	2.20541	8.74589e-66	2.5588e-64	up	NF-YA9	nuclear factor Y, subunit A9
FxaC_25g24120	1.12281	15.2062	29.6007	28.7797	5.33599	9.67242e-66	2.82645e-64	up
FxaC_20g07610	17.0721	23.868	25.2918	33.7671	2.07265	1.12154e-65	3.27335e-64	up
FxaC_6g09280	4.00599	8.71122	6.5271	5.17208	2.70776	1.12355e-65	3.27788e-64	up
FxaC_13g09590	8.82852	18.5047	10.9393	6.13273	2.66315	1.12779e-65	3.28894e-64	up	GEK1	GEKO1
FxaC_24g13800	27.1055	55.1916	134.329	184.089	2.61581	2.96556e-65	8.58942e-64	up
FxaC_1g12580	9.43386	13.0534	6.22385	5.07882	2.05761	3.34547e-65	9.68202e-64	up
FxaC_22g18000	1.60201	8.66372	6.2288	4.0953	4.02492	3.45682e-65	9.99628e-64	up
FxaC_9g06930	23.6557	44.0782	5.68928	18.4337	2.49072	4.53132e-65	1.30825e-63	up	DJC66	DNA J protein C66
FxaC_27g08300	10.8484	25.4203	23.3844	19.6397	2.82486	5.05124e-65	1.4572e-63	up
FxaC_14g12280	4.476	11.7487	8.9317	6.77764	2.9909	5.91696e-65	1.70558e-63	up
FxaC_26g14640	37.1126	55.0203	74.3271	49.037	2.16188	7.00499e-65	2.01599e-63	up
FxaC_4g05550	0.41461	5.78177	16.4236	22.1142	5.37274	1.0385e-64	2.9816e-63	up
FxaC_23g39270	15.7102	23.5423	20.9443	41.0456	2.16873	1.19264e-64	3.42278e-63	up
FxaC_5g41740	6.74456	13.829	15.2486	22.3584	2.61928	1.47883e-64	4.23909e-63	up
FxaC_22g73470	4.06035	5.8339	8.40143	6.42256	2.11134	1.58187e-64	4.53086e-63	up
FxaC_13g53480	20.2786	35.783	19.108	16.4553	2.40418	1.95835e-64	5.60472e-63	up
FxaC_22g25170	9.04269	17.4119	6.55003	10.8405	2.53781	2.26948e-64	6.49003e-63	up
FxaC_19g12830	12.7956	21.6606	7.74592	19.1815	2.34504	2.69997e-64	7.71194e-63	up
FxaC_27g48960	11.8141	19.5125	38.1704	21.7417	2.30803	3.23919e-64	9.24482e-63	up
FxaC_5g09870	7.28003	14.1477	20.6275	21.4846	2.54381	3.40267e-64	9.70373e-63	up
FxaC_13g05940	9.02864	16.1197	3.51006	3.27782	2.42359	3.53897e-64	1.00845e-62	up
FxaC_3g38690	18.5132	30.3933	27.6802	25.4827	2.30548	3.78251e-64	1.077e-62	up	ATARLA1A	ADP-ribosylation factor-like A1A
FxaC_10g39560	11.7299	26.3681	8.41959	3.86543	2.75323	4.28233e-64	1.21883e-62	up
FxaC_18g07110	33.8922	46.1896	30.9172	26.1403	2.03629	4.2981e-64	1.22283e-62	up
FxaC_28g18610	4.93101	26.7538	87.0685	96.4265	4.03131	6.81259e-64	1.93441e-62	up
FxaC_27g27340	19.9621	32.3645	15.2265	6.31482	2.28543	6.82258e-64	1.93649e-62	up
FxaC_10g04940	48.2753	77.7517	26.2235	47.8466	2.27634	7.207e-64	2.04399e-62	up
FxaC_20g31470	6.84623	11.407	8.05363	7.09457	2.32154	7.8487e-64	2.22511e-62	up
FxaC_5g28440	8.01843	11.5513	12.746	14.2346	2.11442	8.5195e-64	2.41339e-62	up	SUC5
FxaC_18g31080	32.3595	43.8982	13.9823	31.3579	2.02304	1.12876e-63	3.19129e-62	up
FxaC_25g03840	11.977	20.9546	21.3375	22.6364	2.39638	1.52238e-63	4.29571e-62	up
FxaC_26g03510	3.0822	6.47996	2.39525	5.23726	2.66137	1.57157e-63	4.4328e-62	up
FxaC_19g05750	14.4939	44.9913	29.3246	35.5025	3.2222	1.80886e-63	5.09811e-62	up
FxaC_6g05710	6.59656	9.06914	3.00033	2.74079	2.04905	2.27611e-63	6.41251e-62	up
FxaC_9g34910	6.76023	12.1651	9.16619	8.93759	2.43711	2.47755e-63	6.97459e-62	up	TAT7	tyrosine aminotransferase 7
FxaC_14g10030	1.01796	18.1423	20.3534	22.8873	5.72504	3.12068e-63	8.78165e-62	up
FxaC_20g10250	2.33856	16.8888	10.9909	14.2928	4.44435	3.16659e-63	8.9074e-62	up
FxaC_14g15240	2.36182	19.6306	43.2807	18.968	4.63485	3.72644e-63	1.04741e-61	up
FxaC_27g50810	1.96167	10.7342	19.1409	14.5975	4.04476	3.8092e-63	1.07025e-61	up
FxaC_28g31540	11.2304	23.0183	22.4702	15.0677	2.62724	3.82596e-63	1.07454e-61	up
FxaC_21g29990	4.11059	8.4982	6.62032	2.69853	2.6405	3.90147e-63	1.0949e-61	up
FxaC_15g05150	1.13673	18.6338	2.2211	2.34283	5.61926	5.03727e-63	1.40981e-61	up
FxaC_2g08230	2.27221	28.4204	31.4754	32.687	5.22663	5.12143e-63	1.43281e-61	up	GLYI4	glyoxylase I 4
FxaC_14g22290	2.13777	4.87939	2.21089	1.52876	2.77827	6.14651e-63	1.7176e-61	up
FxaC_12g28020	88.8326	151.242	59.8419	188.441	2.34932	6.34176e-63	1.77148e-61	up
FxaC_7g24450	9.85112	25.8712	7.66601	5.89248	2.97831	6.65831e-63	1.85846e-61	up
FxaC_21g56890	6.35279	11.6113	9.73059	9.53205	2.45618	7.03419e-63	1.96262e-61	up
FxaC_6g45460	17.7274	39.6631	34.4173	37.4501	2.74979	7.73738e-63	2.15715e-61	up
FxaC_20g08670	2.5547	6.26262	2.43811	1.7481	2.88602	9.00722e-63	2.50827e-61	up
FxaC_11g39780	1.6196	6.36156	11.1156	4.81005	3.57248	1.2184e-62	3.39031e-61	up	HORST	hydroxylase of root suberized tissue
FxaC_6g28661	5.84891	11.0095	9.7178	10.638	2.49841	1.58844e-62	4.41148e-61	up
FxaC_21g65071	0.580566	20.9072	26.165	26.5067	6.74304	1.61333e-62	4.47717e-61	up
FxaC_24g53711	20.3485	45.9224	32.9546	29.9283	2.7575	1.67823e-62	4.65369e-61	up
FxaC_19g13301	6.57824	15.9864	5.40864	3.44574	2.86456	2.18982e-62	6.063e-61	up
FxaC_16g27080	5.23889	8.54223	14.0136	16.2439	2.29337	2.50111e-62	6.91694e-61	up
FxaC_22g62920	0.172224	36.3166	33.2023	23.9417	9.241	3.14143e-62	8.67778e-61	up
FxaC_25g08560	25.0077	36.0693	22.7767	30.1114	2.1195	3.2105e-62	8.8652e-61	up
FxaC_19g40790	0.597385	3.35468	2.95093	15.0874	4.09141	3.61458e-62	9.97719e-61	up
FxaC_11g44880	2.40587	5.85059	1.64834	1.35078	2.86481	4.21679e-62	1.1635e-60	up	CSLE1	cellulose synthase like E1
FxaC_25g05890	17.3608	24.8132	26.3334	22.1439	2.10103	4.62626e-62	1.27502e-60	up
FxaC_18g05330	0.950191	7.26831	1.20088	3.06032	4.50878	4.82445e-62	1.32863e-60	up
FxaC_14g26940	5.35016	9.22094	1.26712	2.70953	2.37018	5.42926e-62	1.49405e-60	up
FxaC_10g48870	33.1852	48.0356	14.5263	10.4316	2.12114	7.41149e-62	2.03643e-60	up
FxaC_17g28840	1.7367	25.9888	194.1	308.804	5.4837	8.13666e-62	2.23398e-60	up
FxaC_7g14140	0.962827	5.68125	3.90087	4.42192	4.1531	8.76012e-62	2.40424e-60	up
FxaC_18g33930	4.27816	13.848	19.5664	47.5752	3.27804	1.30478e-61	3.5634e-60	up
FxaC_2g15580	8.80453	15.1264	1.87639	0.617247	2.36693	1.51456e-61	4.13319e-60	up	RKD5	RWP-RK domain-containing 5
FxaC_28g14140	4.52475	18.3153	18.5632	28.1957	3.60573	1.61834e-61	4.4114e-60	up
FxaC_6g39760	7.42586	11.3174	6.52546	6.25263	2.1964	2.46105e-61	6.69339e-60	up
FxaC_14g36200	4.28769	11.4121	6.44071	3.58346	2.99265	2.94431e-61	8.00169e-60	up
FxaC_17g01950	2.03238	6.4631	10.7659	14.054	3.25332	3.80088e-61	1.03257e-59	up
FxaC_10g49080	4.38974	11.2341	3.14143	2.90644	2.94218	3.88027e-61	1.05374e-59	up	JMJD5	jumonji domain containing 5
FxaC_24g29150	2.26118	10.1341	8.91251	10.8653	3.74321	4.21286e-61	1.14363e-59	up
FxaC_24g05990	8.57242	15.8251	21.514	18.7877	2.4762	4.5877e-61	1.24445e-59	up
FxaC_3g20220	6.225	20.6735	15.3348	6.44464	3.3253	4.92865e-61	1.33543e-59	up	bZIP5	basic leucine-zipper 5
FxaC_5g05583	1.54094	5.90487	1.24927	1.16125	3.53287	6.16159e-61	1.66887e-59	up
FxaC_23g49320	11.2897	23.3071	23.136	18.7354	2.62812	6.5034e-61	1.76013e-59	up
FxaC_10g02281	7.17345	14.369	5.18721	4.31549	2.59019	6.80457e-61	1.84096e-59	up
FxaC_13g11960	3.33503	17.6178	8.40227	8.10779	4.00548	8.61302e-61	2.32935e-59	up
FxaC_4g26950	3.59241	17.8732	5.29522	4.68568	3.89491	8.99017e-61	2.42953e-59	up	bZIP44	basic leucine-zipper 44
FxaC_10g32270	14.9175	20.735	22.3352	33.8251	2.06613	9.88994e-61	2.67069e-59	up	NF-YA9	nuclear factor Y, subunit A9
FxaC_15g06630	0.411142	3.68465	5.06545	13.9878	4.74959	1.09496e-60	2.95353e-59	up
FxaC_23g09290	12.4195	25.9979	11.6199	5.18991	2.64938	1.39852e-60	3.77094e-59	up
FxaC_3g24550	11.104	15.6329	11.8133	19.6932	2.08325	1.41838e-60	3.82307e-59	up	TPPJ	trehalose-6-phosphate phosphatase J
FxaC_3g21250	4.33668	12.3682	4.58045	1.77452	3.10967	1.56877e-60	4.22685e-59	up	WAVH1	WAV3 homolog 1
FxaC_22g04010	4.44489	25.0112	18.1265	15.42	4.07604	2.28604e-60	6.14797e-59	up
FxaC_10g08710	3.40752	15.4278	18.8277	9.1238	3.76442	2.36178e-60	6.34929e-59	up
FxaC_4g36090	1.88949	4.68822	2.7977	2.36784	2.90356	2.45983e-60	6.61043e-59	up	KT1	K+ transporter 1
FxaC_27g47500	2.17291	9.99552	16.0181	11.6401	3.78893	2.60759e-60	7.0049e-59	up
FxaC_8g13250	22.8526	36.2545	25.3192	23.4803	2.25116	4.35633e-60	1.16852e-58	up	FRO1	FROSTBITE1
FxaC_17g13760	9.215	22.6144	23.8576	18.9188	2.89301	9.95911e-60	2.66447e-58	up
FxaC_19g10660	21.1111	31.4592	11.2594	5.83602	2.16435	1.1676e-59	3.12033e-58	up
FxaC_22g33680	13.9962	38.8956	34.6749	45.2515	3.0642	1.36777e-59	3.65122e-58	up
FxaC_6g15040	0.87129	6.38192	27.5231	42.6564	4.44132	1.41941e-59	3.78769e-58	up
FxaC_6g37370	2.24877	8.30208	1.2265	1.46523	3.46795	1.52374e-59	4.06308e-58	up	HSFA2	heat shock transcription factor A2
FxaC_11g45770	2.23806	11.9237	5.35777	2.78846	3.9912	1.5426e-59	4.11184e-58	up	JMJD5	jumonji domain containing 5
FxaC_14g15442	11.6792	15.6825	17.098	20.0035	2.00929	1.93661e-59	5.1564e-58	up
FxaC_8g32310	4.86488	11.032	5.09144	9.17552	2.77083	2.38849e-59	6.34554e-58	up	SRK2E
FxaC_19g02420	2.88244	4.02673	4.96822	4.61395	2.07514	2.53892e-59	6.7427e-58	up
FxaC_25g49530	8.60707	29.8605	10.9779	10.2523	3.38327	2.55043e-59	6.77077e-58	up
FxaC_26g42020	6.27936	11.0734	7.12996	5.62987	2.40799	2.7953e-59	7.41267e-58	up
FxaC_19g05620	17.6448	30.6641	29.1472	28.3306	2.38479	2.88057e-59	7.63319e-58	up
FxaC_20g36320	14.8291	35.0296	9.48791	10.7154	2.82344	3.25243e-59	8.60596e-58	up
FxaC_11g25820	6.38225	14.81	11.7925	7.60101	2.80597	3.86865e-59	1.0229e-57	up
FxaC_2g02880	32.854	65.1684	24.5901	9.82329	2.57035	4.49145e-59	1.1867e-57	up
FxaC_17g46960	4.62196	11.5271	17.3351	30.0869	2.90971	4.52137e-59	1.19417e-57	up
FxaC_18g27450	3.33588	5.49569	2.72618	3.23127	2.31276	5.71019e-59	1.5065e-57	up
FxaC_3g10610	2.81755	9.51628	10.4318	10.8971	3.34285	7.57277e-59	1.99426e-57	up	DGAT2	diacylglycerol acyltransferase 2
FxaC_7g12190	4.04865	7.83597	9.54585	12.5431	2.54059	9.19575e-59	2.41902e-57	up	STY46	serine/threonine/tyrosine kinase 46
FxaC_28g01871	29.2825	48.4769	29.3039	15.7286	2.31956	1.1214e-58	2.94781e-57	up
FxaC_4g17250	19.8097	32.2075	11.1601	15.8844	2.28572	1.27945e-58	3.36203e-57	up
FxaC_21g61700	7.04577	22.0249	77.3043	82.8425	3.22801	1.41622e-58	3.72008e-57	up
FxaC_24g50430	0.11081	123.575	762.396	1609.71	11.7251	1.90442e-58	4.99337e-57	up
FxaC_4g08950	8.35783	12.0409	8.72026	19.0372	2.11429	2.20662e-58	5.77946e-57	up
FxaC_26g05180	1.36731	3.20432	1.5501	1.11381	2.82439	2.57725e-58	6.74286e-57	up
FxaC_26g27860	2.18858	13.7608	3.29174	3.93474	4.24292	2.83215e-58	7.39903e-57	up
FxaC_5g00200	7.50306	12.1455	5.30036	5.86184	2.28428	3.50896e-58	9.16388e-57	up	SBP1	S-ribonuclease binding protein 1
FxaC_24g54420	1.35222	18.8704	15.5534	15.8456	5.37271	3.85767e-58	1.00637e-56	up
FxaC_17g03930	0.485849	3.84258	13.684	16.0017	4.57815	4.06748e-58	1.06033e-56	up
FxaC_25g06440	5.10696	10.5196	4.52791	4.70471	2.63554	4.13658e-58	1.07796e-56	up
FxaC_9g19160	0.921778	5.48269	7.1869	6.898	4.16989	4.88895e-58	1.27356e-56	up	NHX3	Na+/H+ (sodium hydrogen) exchanger 3
FxaC_13g17470	3.52446	16.3373	7.39664	5.78962	3.80504	6.15758e-58	1.6023e-56	up
FxaC_6g19480	1.99041	8.49171	8.29932	6.87443	3.68566	6.5383e-58	1.70015e-56	up	PR3	PATHOGENESIS-RELATED 3
FxaC_21g72041	3.97622	10.5121	2.90349	3.12226	2.99801	9.82257e-58	2.54865e-56	up
FxaC_7g14500	3.89033	7.92315	4.65134	11.8872	2.61487	1.14035e-57	2.95567e-56	up	FMO1	flavin-dependent monooxygenase 1
FxaC_22g71280	2.29176	9.13846	8.34333	7.43316	3.57349	1.42319e-57	3.68083e-56	up
FxaC_13g47310	2.42107	19.5119	10.3297	5.43901	4.58227	1.57302e-57	4.06544e-56	up
FxaC_21g00920	61.4547	85.5057	20.1216	82.9703	2.06167	1.70162e-57	4.39466e-56	up
FxaC_15g32750	6.34878	8.44307	3.91549	4.41591	2.0008	2.09259e-57	5.4005e-56	up
FxaC_11g36410	3.30263	12.9217	10.1999	2.82998	3.55753	2.75405e-57	7.09998e-56	up
FxaC_11g02350	17.3839	38.3296	25.9858	23.8862	2.72228	3.53465e-57	9.09292e-56	up	DELTA-OAT	ornithine-delta-aminotransferase
FxaC_21g41430	11.0303	33.3746	37.432	37.0484	3.18771	4.00653e-57	1.02995e-55	up
FxaC_10g03190	1.79047	37.2475	17.364	12.5001	5.96712	5.09643e-57	1.3078e-55	up
FxaC_2g37440	5.80971	22.0969	46.1635	21.5915	3.51471	5.11977e-57	1.31332e-55	up
FxaC_12g07210	5.82622	8.69967	9.20793	9.25313	2.17259	5.33828e-57	1.3684e-55	up	FKFBP
FxaC_26g20710	2.14598	4.76496	9.84893	8.50085	2.74712	5.99179e-57	1.53483e-55	up
FxaC_21g06560	3.437	10.5487	4.44021	2.15671	3.19788	6.19298e-57	1.58581e-55	up
FxaC_28g26540	36.4152	52.0146	60.499	52.3853	2.1004	6.35019e-57	1.62491e-55	up
FxaC_17g10450	7.34986	20.5244	18.8046	13.4345	3.06754	6.74869e-57	1.72505e-55	up
FxaC_23g12270	3.92036	6.50451	10.946	9.12558	2.31912	7.69729e-57	1.96613e-55	up
FxaC_9g45560	58.8039	82.7053	28.0267	15.7487	2.08439	9.96547e-57	2.5437e-55	up	RAP2.5	RELATED TO AP2 5
FxaC_19g33200	13.0507	18.5579	8.10876	14.084	2.10028	1.40326e-56	3.57677e-55	up
FxaC_16g25890	11.7514	19.4929	11.4247	13.3049	2.31857	1.41684e-56	3.61011e-55	up	SBH2	sphingoid base hydroxylase 2
FxaC_7g37770	8.57758	12.1857	9.40674	10.5615	2.09381	1.97471e-56	5.02095e-55	up	VTE1	VITAMIN E DEFICIENT 1
FxaC_2g19880	5.54667	32.8688	34.4283	20.488	4.16347	2.49249e-56	6.32855e-55	up
FxaC_18g38200	14.9173	26.916	20.4094	30.8526	2.44075	2.71497e-56	6.89103e-55	up
FxaC_1g16010	2.40811	23.6046	19.5812	12.3598	4.88615	2.84352e-56	7.21223e-55	up
FxaC_15g10690	11.4941	28.8756	55.2286	36.7337	2.91795	3.15072e-56	7.98019e-55	up	RHA2A	RING-H2 finger A2A
FxaC_26g12400	9.97932	13.9914	13.8461	8.73852	2.08016	3.42472e-56	8.67116e-55	up
FxaC_27g40220	2.96342	9.69602	10.9125	16.0797	3.2932	5.23641e-56	1.32119e-54	up
FxaC_15g23400	18.1081	29.3105	35.7509	23.6825	2.28102	5.49104e-56	1.38495e-54	up	LTPG5	glycosylphosphatidylinositol-anchored lipid protein transfer 5
FxaC_22g23590	5.22151	12.6327	11.7572	9.55667	2.86112	5.84184e-56	1.47292e-54	up
FxaC_14g21270	10.8195	21.3125	8.91496	3.61035	2.56796	6.31355e-56	1.59074e-54	up
FxaC_20g24830	6.7093	9.57833	6.54836	6.78442	2.10473	6.90681e-56	1.73961e-54	up
FxaC_11g13770	39.5333	69.1483	72.2498	39.2738	2.39223	8.7833e-56	2.2107e-54	up	PDF2.4	PLANT DEFENSIN 2.4
FxaC_8g11940	8.23647	13.4794	6.78479	7.33863	2.30238	9.49676e-56	2.38861e-54	up	SBP1	S-ribonuclease binding protein 1
FxaC_2g42810	0.16501	4.58743	12.3099	22.3544	6.40629	1.12798e-55	2.8341e-54	up
FxaC_2g18930	14.8857	32.8838	12.4005	7.50725	2.72824	1.19315e-55	2.99682e-54	up
FxaC_6g40780	2.07636	4.01087	0.504201	0.367726	2.53792	1.24875e-55	3.1332e-54	up
FxaC_3g07130	0.714771	3.90906	1.74898	2.00995	4.05158	1.69463e-55	4.24164e-54	up
FxaC_7g02300	3.52355	32.7658	24.2262	10.1994	4.80608	1.77347e-55	4.43742e-54	up
FxaC_16g11700	24.4004	39.1974	22.5775	25.9523	2.27051	2.04091e-55	5.10306e-54	up
FxaC_19g19680	22.9281	35.7066	16.2061	68.1399	2.22323	2.87951e-55	7.18246e-54	up
FxaC_27g45850	0.706935	3.64766	5.48148	3.31001	3.95446	3.16658e-55	7.89308e-54	up
FxaC_22g69910	0.160929	33.6291	24.7595	17.3216	9.3496	3.45098e-55	8.59604e-54	up
FxaC_25g20940	9.95565	21.767	6.45608	2.96054	2.71437	3.60876e-55	8.98595e-54	up
FxaC_3g13050	14.444	29.865	32.7201	18.2668	2.62809	5.1781e-55	1.28759e-53	up	HIS1-3	histone H1-3
FxaC_4g00110	11.9532	17.951	20.107	22.492	2.17726	5.56658e-55	1.38371e-53	up	ACHT4	atypical CYS HIS rich thioredoxin 4
FxaC_4g23230	1.82046	13.9986	45.0907	38.9784	4.52503	7.41583e-55	1.83959e-53	up
FxaC_24g38680	7.97962	12.6169	21.8821	27.6672	2.24477	8.4547e-55	2.09586e-53	up
FxaC_18g30500	17.6792	27.3186	13.1688	12.7347	2.21685	8.89123e-55	2.20332e-53	up
FxaC_11g19940	1.94592	7.46632	11.9438	7.21081	3.52698	1.07335e-54	2.65529e-53	up	RD26	RESPONSIVE TO DESICCATION 26
FxaC_27g52000	0.732091	4.8038	5.55483	26.3528	4.29343	1.1269e-54	2.78587e-53	up
FxaC_18g30090	7.41299	17.6261	5.63028	5.39885	2.83511	1.14154e-54	2.82108e-53	up
FxaC_27g52030	0.208219	43.8567	16.6095	80.7755	9.35991	1.3293e-54	3.28172e-53	up
FxaC_7g30030	12.7939	27.7983	4.34734	1.67748	2.70656	2.18803e-54	5.39067e-53	up	APT5	adenine phosphoribosyltransferase 5
FxaC_10g20361	11.0102	15.9798	14.232	23.88	2.12129	2.23718e-54	5.50989e-53	up
FxaC_25g35560	1.30225	12.8754	24.484	21.0676	4.90161	2.24306e-54	5.52249e-53	up
FxaC_9g00981	3.22144	7.82856	1.80791	3.33126	2.87469	2.53714e-54	6.24014e-53	up
FxaC_7g07610	10.6915	23.9924	18.4116	17.2724	2.74964	2.97783e-54	7.31157e-53	up	RD2
FxaC_24g38200	23.222	41.5109	31.4642	23.0176	2.42094	3.78777e-54	9.28133e-53	up
FxaC_17g14820	1.05925	5.64461	4.11746	5.56466	4.01159	5.71333e-54	1.39806e-52	up
FxaC_14g19050	6.93452	18.2442	30.5016	21.4013	2.98025	6.35182e-54	1.55378e-52	up
FxaC_27g13830	32.994	47.506	48.3639	53.2155	2.11013	6.49513e-54	1.58829e-52	up
FxaC_22g21830	4.0636	10.6491	16.5297	14.0896	2.98043	7.11425e-54	1.73793e-52	up
FxaC_25g10220	5.8186	33.5344	30.7796	32.8014	4.11989	7.99279e-54	1.95188e-52	up
FxaC_19g01760	9.58927	14.2812	6.87161	8.11011	2.15975	1.0061e-53	2.45364e-52	up
FxaC_20g10180	11.974	18.2229	10.7591	7.69448	2.1905	1.28368e-53	3.12637e-52	up
FxaC_18g08461	4.50445	24.4724	20.7977	18.3703	4.01834	1.5475e-53	3.76508e-52	up
FxaC_18g40171	1.83537	26.8416	42.1505	63.0962	5.4661	1.955e-53	4.75174e-52	up
FxaC_15g40770	12.2326	16.4149	19.6057	25.5315	2.00825	1.9913e-53	4.83834e-52	up	PKT3	peroxisomal 3-ketoacyl-CoA thiolase 3
FxaC_14g23440	2.02207	6.41063	32.4692	89.0858	3.25131	2.76302e-53	6.70439e-52	up
FxaC_22g29160	32.1443	64.5028	47.5153	48.6638	2.59367	3.21021e-53	7.77903e-52	up
FxaC_11g26610	12.8429	25.6289	9.08134	11.5879	2.58665	3.82318e-53	9.25818e-52	up
FxaC_28g00521	8.42235	12.0856	14.2048	16.1756	2.11087	4.02283e-53	9.73837e-52	up
FxaC_25g12720	13.994	28.0343	18.2661	12.6042	2.59141	4.12535e-53	9.97986e-52	up
FxaC_7g26090	9.35606	14.3405	13.4782	22.6889	2.20454	4.22032e-53	1.02062e-51	up
FxaC_19g17040	10.6993	23.1029	7.98142	7.21168	2.7024	4.27559e-53	1.03329e-51	up
FxaC_7g22660	4.63218	6.87016	8.24932	8.31107	2.15908	4.36835e-53	1.05465e-51	up	MCCA
FxaC_15g23410	13.1503	24.1996	23.3061	12.7661	2.46288	4.54667e-53	1.09734e-51	up
FxaC_10g06520	26.3625	36.6063	18.1154	19.6905	2.05665	5.14558e-53	1.24023e-51	up	RDM2	RNA-DIRECTED DNA METHYLATION 2
FxaC_17g16640	6.58714	21.9851	9.59115	8.696	3.33477	5.66599e-53	1.36293e-51	up
FxaC_3g04971	37.1342	52.0099	48.7445	60.1504	2.07853	6.02564e-53	1.44896e-51	up
FxaC_22g25300	6.24629	31.112	1.18023	0	3.9075	6.67573e-53	1.60368e-51	up
FxaC_12g08350	1.05133	4.70435	8.20605	4.44781	3.75611	6.88045e-53	1.65177e-51	up	HORST	hydroxylase of root suberized tissue
FxaC_27g40690	6.43404	10.245	9.10407	6.25698	2.26506	7.96274e-53	1.91032e-51	up
FxaC_12g48340	16.2436	25.6743	20.3037	27.5748	2.25368	7.98198e-53	1.9143e-51	up	CLS	cardiolipin synthase
FxaC_12g26780	10.9641	16.2375	17.71	18.934	2.15399	1.12174e-52	2.68845e-51	up
FxaC_16g06200	0.469733	5.29533	0.941826	0.733392	5.09713	1.1323e-52	2.71285e-51	up	scpl18	serine carboxypeptidase-like 18
FxaC_25g03430	8.44725	24.3459	9.64812	9.70119	3.11822	1.23723e-52	2.96231e-51	up
FxaC_22g37360	0.389061	8.89344	1.684	5.05419	6.12454	1.43929e-52	3.44381e-51	up
FxaC_7g43590	9.56295	13.9335	3.90151	10.6587	2.1348	1.50041e-52	3.58648e-51	up	SnRK3.25	SNF1-RELATED PROTEIN KINASE 3.25
FxaC_25g53110	1.26361	7.86022	9.67719	7.32515	4.23513	1.54223e-52	3.68523e-51	up
FxaC_20g28660	4.11672	9.91769	2.93008	1.79548	2.85107	1.60993e-52	3.84572e-51	up
FxaC_28g09540	1.74419	7.80311	11.3773	12.6612	3.74573	1.89235e-52	4.50992e-51	up
FxaC_28g24150	1.65783	7.72756	14.5753	9.3957	3.81923	2.09412e-52	4.98749e-51	up
FxaC_24g43880	12.491	24.1664	4.91942	3.43806	2.53749	2.46438e-52	5.85967e-51	up
FxaC_15g04720	14.6274	25.1821	9.55796	7.66052	2.36603	2.52319e-52	5.99753e-51	up
FxaC_9g23640	10.1053	25.5385	10.9366	10.0139	2.92564	2.75257e-52	6.53632e-51	up
FxaC_24g15690	7.17863	12.38	10.0949	15.0689	2.37861	2.83995e-52	6.74158e-51	up
FxaC_17g52060	2.15843	7.0709	3.85042	4.04095	3.29847	4.20215e-52	9.96541e-51	up
FxaC_21g57710	1.22394	4.99248	5.12331	9.56723	3.61315	8.1084e-52	1.91349e-50	up
FxaC_18g44331	0.851242	19.1459	8.21768	17.5502	6.09676	8.94148e-52	2.10802e-50	up
FxaC_9g28530	5.58635	14.0924	7.02411	6.0093	2.92061	9.0199e-52	2.12581e-50	up
FxaC_6g39050	5.68126	22.4859	20.3426	30.8032	3.57037	9.24765e-52	2.17878e-50	up
FxaC_14g05490	11.8466	17.1134	15.3605	9.9165	2.11461	1.1339e-51	2.66803e-50	up
FxaC_18g33510	18.3866	35.6514	41.7936	43.8156	2.54469	1.30731e-51	3.07406e-50	up
FxaC_20g26570	11.3453	15.7512	10.1435	13.5617	2.05975	1.36782e-51	3.21529e-50	up
FxaC_6g29090	1.03642	6.3635	12.1084	27.9142	4.20137	1.39505e-51	3.27822e-50	up
FxaC_11g40790	3.8703	29.297	13.1305	18.2495	4.49784	1.8715e-51	4.39212e-50	up
FxaC_12g08850	23.8047	32.3593	1.84299	1.61173	2.03375	1.8931e-51	4.44138e-50	up
FxaC_16g13200	8.8634	13.2642	4.22998	3.45607	2.16698	1.99625e-51	4.68185e-50	up	WRNEXO	Werner syndrome-like exonuclease
FxaC_11g03860	6.83731	9.36317	4.87407	4.23366	2.04286	2.02832e-51	4.75552e-50	up
FxaC_21g09840	6.82575	12.397	26.9059	10.2866	2.44649	2.20489e-51	5.16782e-50	up
FxaC_6g27100	2.45422	5.97991	5.49014	15.9713	2.88186	2.2571e-51	5.28849e-50	up	TRM5	TON1 Recruiting Motif 5
FxaC_5g13230	6.03137	8.3345	4.8448	6.83615	2.04979	2.26915e-51	5.315e-50	up	LFG4	LIFEGUARD 4
FxaC_9g36480	3.87378	7.20313	0.758354	0.540777	2.48104	2.3109e-51	5.41103e-50	up	SRO2	similar to RCD one 2
FxaC_7g26990	0.13352	90.0145	62.7488	69.8768	10.9622	2.53951e-51	5.94439e-50	up	AGL104	AGAMOUS-like 104
FxaC_1g09700	17.2312	24.1092	2.47069	28.954	2.06869	2.56698e-51	6.00676e-50	up
FxaC_3g07180	3.67616	16.2001	6.18319	9.2131	3.72881	2.60681e-51	6.09799e-50	up
FxaC_26g06100	1.36618	4.6257	0.407643	0.10291	3.34764	4.1725e-51	9.74474e-50	up
FxaC_14g10981	0.900751	4.84936	4.85149	2.04769	4.01271	5.08692e-51	1.1865e-49	up
FxaC_28g33650	6.15835	8.61043	2.56476	2.39371	2.07535	5.75548e-51	1.3407e-49	up
FxaC_24g41290	3.51713	18.1786	19.9069	14.2126	3.95653	7.10656e-51	1.6533e-49	up
FxaC_25g44930	10.4488	14.2558	12.034	7.82754	2.03063	7.36902e-51	1.71381e-49	up
FxaC_25g47030	8.99749	16.8537	13.371	7.41292	2.49534	9.83385e-51	2.28117e-49	up
FxaC_4g39700	2.6346	5.71007	2.92433	6.51235	2.70697	9.88276e-51	2.29178e-49	up
FxaC_13g20760	2.43305	5.75075	1.99748	1.49492	2.82927	1.11497e-50	2.58309e-49	up
FxaC_4g02690	2.3195	8.27941	6.65112	2.50116	3.41715	1.18953e-50	2.75318e-49	up
FxaC_9g24670	2.55177	7.67606	11.8875	19.3838	3.17642	1.31973e-50	3.05063e-49	up	NAC089	NAC domain containing protein 89
FxaC_7g35820	15.8871	28.1324	58.3609	55.9215	2.41496	1.63227e-50	3.76705e-49	up	RAP2.1	related to AP2 1
FxaC_2g13090	10.5696	15.4064	10.0377	12.474	2.12876	1.70197e-50	3.92664e-49	up	NF-YA3	nuclear factor Y, subunit A3
FxaC_2g37130	11.5776	15.8874	14.1188	25.9209	2.04138	1.70936e-50	3.94243e-49	up	GolS1	galactinol synthase 1
FxaC_19g05770	4.81127	6.6769	16.4923	14.3771	2.05924	1.73738e-50	4.0058e-49	up
FxaC_6g30440	4.53918	10.6056	11.3172	10.4765	2.81345	2.20551e-50	5.07379e-49	up	NLA	nitrogen limitation adaptation
FxaC_22g02920	15.1064	23.1488	15.7268	17.7088	2.2045	2.32374e-50	5.34237e-49	up
FxaC_26g38080	12.1726	21.0517	7.38055	35.674	2.37508	2.73582e-50	6.27979e-49	up
FxaC_16g23231	14.2478	28.2136	37.8373	15.8795	2.56869	2.91758e-50	6.69486e-49	up
FxaC_19g21970	4.48434	6.96751	5.27575	4.35357	2.22552	3.16183e-50	7.25074e-49	up
FxaC_17g05030	3.34992	5.30642	4.15816	3.95112	2.24896	3.28124e-50	7.51501e-49	up
FxaC_8g06100	3.41204	8.60572	7.7817	9.70949	2.92168	3.71595e-50	8.50793e-49	up	ZHD5	zinc-finger homeodomain 5
FxaC_4g18300	3.1036	6.77138	33.3343	67.2558	2.7107	4.26899e-50	9.76798e-49	up
FxaC_12g46690	1.94359	25.7264	11.8888	5.02895	5.3212	4.84464e-50	1.10711e-48	up
FxaC_8g31560	1.18604	16.2135	15.0206	13.8989	5.38558	5.09853e-50	1.16476e-48	up	NSHB1
FxaC_22g55071	2.91435	13.4646	4.00601	9.72844	3.79914	5.31796e-50	1.21374e-48	up
FxaC_19g11040	2.60499	7.72291	12.4516	9.33171	3.14969	6.5242e-50	1.48763e-48	up
FxaC_4g38450	47.2736	65.934	50.1104	48.6421	2.0741	7.2222e-50	1.64575e-48	up
FxaC_24g30920	8.61541	25.3818	26.697	33.9952	3.14249	1.06236e-49	2.41399e-48	up
FxaC_15g18550	21.4077	34.0541	19.6752	8.07844	2.26019	1.44338e-49	3.27564e-48	up	TL2	TOXICOS EN LEVADURA 2
FxaC_8g35820	13.0928	19.9946	9.89066	17.3258	2.19605	1.47017e-49	3.33436e-48	up	ZAT10
FxaC_13g21641	5.04148	12.4048	8.92074	4.46385	2.8865	1.50925e-49	3.42085e-48	up
FxaC_4g31170	12.413	18.5917	2.85693	9.58692	2.17453	2.10795e-49	4.76886e-48	up
FxaC_28g16391	11.2658	23.5182	1.71965	1.76744	2.64303	2.23235e-49	5.04399e-48	up
FxaC_6g39810	5.48128	12.783	8.35326	7.67111	2.81292	2.77923e-49	6.27377e-48	up	SBP1	S-ribonuclease binding protein 1
FxaC_4g20170	2.14221	12.2982	15.537	14.9675	4.11371	2.81064e-49	6.34268e-48	up	bZIP6	basic leucine-zipper 6
FxaC_11g11780	13.6383	20.9735	11.4309	13.5415	2.20709	4.23416e-49	9.53722e-48	up
FxaC_13g34500	27.5856	51.1857	11.9009	20.8858	2.47773	5.7591e-49	1.29519e-47	up
FxaC_28g03060	7.81492	12.0579	6.55966	2.30193	2.21572	6.59584e-49	1.48198e-47	up
FxaC_2g44850	0.992115	6.12756	1.91584	1.38524	4.20667	7.18489e-49	1.61383e-47	up	ANAC087	Arabidopsis NAC domain containing protein 87
FxaC_5g41960	1.28467	4.91774	8.97889	6.13111	3.53041	1.00213e-48	2.24395e-47	up
FxaC_17g09970	23.0952	32.9098	28.9464	28.4871	2.09578	1.00852e-48	2.25686e-47	up
FxaC_28g03090	1.06386	14.4282	35.1846	14.3105	5.34033	1.08594e-48	2.42935e-47	up
FxaC_12g29230	7.47302	13.5972	3.20661	5.72804	2.45205	1.35803e-48	3.03618e-47	up	RMA3	RING membrane-anchor 3
FxaC_18g37920	1.42329	5.35081	1.25734	0.191584	3.49652	1.51054e-48	3.37401e-47	up
FxaC_27g29100	1.63118	3.30177	5.02578	3.0069	2.60629	1.58182e-48	3.53104e-47	up
FxaC_22g04990	8.47592	13.1103	16.019	16.0961	2.21585	1.65183e-48	3.68619e-47	up
FxaC_3g22170	5.2042	8.2388	13.9633	15.6456	2.25214	1.65783e-48	3.69843e-47	up
FxaC_17g19570	6.78001	15.0873	15.691	37.0434	2.73925	1.69709e-48	3.78484e-47	up
FxaC_5g12840	0.802816	8.73857	44.1472	86.1095	5.02255	1.94939e-48	4.34082e-47	up
FxaC_25g09630	6.64723	18.1624	18.2722	14.2691	3.03967	1.99181e-48	4.4339e-47	up
FxaC_1g09960	2.30636	11.2916	10.334	8.55437	3.88573	2.17852e-48	4.84655e-47	up
FxaC_21g61690	1.77417	12.9132	2.2888	1.56331	4.45515	2.62176e-48	5.82903e-47	up
FxaC_25g52850	1.41271	2.5184	1.02742	2.10389	2.42503	3.65866e-48	8.11443e-47	up
FxaC_21g61591	2.17275	7.7399	31.5143	17.8937	3.4279	4.6589e-48	1.0317e-46	up
FxaC_4g24700	3.87211	7.92713	15.25	18.2547	2.62198	4.82051e-48	1.06716e-46	up
FxaC_25g48880	4.8402	18.9964	9.787	7.98225	3.5588	5.93733e-48	1.31279e-46	up
FxaC_20g01910	2.53008	4.9743	8.99891	11.0893	2.56739	6.28025e-48	1.38776e-46	up
FxaC_24g11780	5.75974	12.2102	13.7122	9.99793	2.67047	8.53105e-48	1.88398e-46	up
FxaC_21g26890	0.353372	2.50266	1.64295	0.842401	4.40349	8.62934e-48	1.9051e-46	up
FxaC_13g53160	0.611297	93.3917	210.819	195.954	8.85994	1.73988e-47	3.82942e-46	up
FxaC_26g17490	14.8755	22.1448	6.50641	5.52918	2.16828	1.84478e-47	4.0566e-46	up
FxaC_6g46620	15.8139	37.8545	76.4615	60.5684	2.85385	2.46239e-47	5.40156e-46	up
FxaC_6g28840	15.1587	21.9936	9.09866	11.657	2.12396	2.95825e-47	6.48339e-46	up	ABP1	endoplasmic reticulum auxin binding protein 1
FxaC_3g22800	1.38616	5.75842	1.64221	0.48293	3.6396	3.18628e-47	6.97891e-46	up	ATL6	Arabidopsis toxicos en levadura 6
FxaC_25g51250	0.594119	4.67907	7.97363	8.64302	4.56787	3.29087e-47	7.20579e-46	up
FxaC_21g53820	1.24508	6.51142	1.19478	0.776329	3.97715	3.68049e-47	8.0516e-46	up
FxaC_15g16680	13.6687	22.3607	6.18559	5.51624	2.29818	3.72112e-47	8.13556e-46	up
FxaC_18g30510	6.26525	12.8966	9.54155	6.12646	2.62776	3.89161e-47	8.50574e-46	up
FxaC_23g03900	5.69485	8.92892	8.70886	15.145	2.23958	4.11645e-47	8.98899e-46	up
FxaC_6g15920	4.59681	7.69935	10.3166	10.4748	2.33781	4.52652e-47	9.87253e-46	up
FxaC_14g01760	5.19631	7.93471	1.76998	1.26098	2.19961	4.84241e-47	1.05551e-45	up
FxaC_10g33490	27.8598	48.3867	23.6711	22.2826	2.37886	5.03547e-47	1.09726e-45	up	PSK3	PHYTOSULFOKINE 3 PRECURSOR
FxaC_1g06700	6.1112	14.7701	2.5986	1.65945	2.86039	5.63122e-47	1.22597e-45	up	ATMND1
FxaC_23g27030	1.77258	5.18501	19.6525	18.0068	3.14062	7.0887e-47	1.54142e-45	up
FxaC_21g20540	0.514254	3.74369	4.82871	6.74736	4.45527	7.48435e-47	1.62501e-45	up
FxaC_13g30210	2.22963	11.3551	39.6686	21.9947	3.92917	8.01433e-47	1.73903e-45	up
FxaC_13g06740	1.52666	4.29504	2.87412	2.9478	3.0793	9.39491e-47	2.03799e-45	up
FxaC_1g35690	17.3444	24.9385	21.3433	20.397	2.11184	9.98248e-47	2.1648e-45	up	ATARLA1A	ADP-ribosylation factor-like A1A
FxaC_20g10460	5.6216	14.4123	21.4403	27.0207	2.95306	1.19648e-46	2.59001e-45	up
FxaC_21g70150	0.57853	3.91409	10.1571	22.5103	4.34723	1.53732e-46	3.32384e-45	up
FxaC_21g42240	2.26112	27.2469	32.9096	36.8558	5.18659	1.67129e-46	3.61027e-45	up
FxaC_9g42730	4.68376	8.31146	5.75554	5.19782	2.42038	1.80043e-46	3.88691e-45	up	ATAAH	allantoate amidohydrolase
FxaC_22g46410	2.89763	7.01246	6.97092	29.9446	2.86324	1.90053e-46	4.10178e-45	up
FxaC_7g35960	4.11614	7.07222	4.10135	4.54804	2.36711	1.92775e-46	4.15928e-45	up
FxaC_21g29660	5.44318	22.9655	2.97575	1.32855	3.66658	2.019e-46	4.35356e-45	up
FxaC_9g43900	8.6574	16.0143	14.2926	19.4063	2.47525	2.17809e-46	4.69242e-45	up	NF-YA7	nuclear factor Y, subunit A7
FxaC_12g06310	1.28703	12.1618	3.84874	2.87467	4.83541	2.40345e-46	5.17638e-45	up
FxaC_9g48240	0.442936	8.19363	28.5441	27.4588	5.80613	2.49609e-46	5.37429e-45	up	XTH16	xyloglucan endotransglucosylase/hydrolase 16
FxaC_12g32110	3.81231	7.20604	6.52373	5.72725	2.50485	2.5914e-46	5.57618e-45	up
FxaC_9g03220	8.7992	24.3652	3.80489	7.02755	3.05286	2.99354e-46	6.43385e-45	up
FxaC_2g35140	5.50483	8.81396	6.96416	6.40971	2.26994	3.92894e-46	8.42169e-45	up
FxaC_22g37420	12.0806	20.7595	4.56403	5.70513	2.36313	4.97755e-46	1.06536e-44	up
FxaC_22g51411	4.55518	21.3045	15.6121	15.887	3.81183	5.17975e-46	1.10798e-44	up
FxaC_10g00430	0.17478	15.5686	39.8041	51.2912	8.06693	6.18271e-46	1.31978e-44	up	XTH16	xyloglucan endotransglucosylase/hydrolase 16
FxaC_6g38120	12.9281	19.3731	14.6661	14.5978	2.17522	6.34072e-46	1.35311e-44	up
FxaC_18g01150	1.62012	10.7964	2.24467	4.98947	4.33479	1.04975e-45	2.23621e-44	up
FxaC_9g16180	11.4134	16.2601	11.4307	6.63915	2.10485	1.20748e-45	2.57144e-44	up	IVDH	ISOVALERYL-COA-DEHYDROGENASE
FxaC_3g06940	13.4845	22.8943	17.0131	21.2776	2.3507	1.6756e-45	3.561e-44	up	CCoAOMT7	caffeoyl coenzyme A ester O-methyltransferase 7
FxaC_26g14770	3.2756	8.51053	16.1015	19.9365	2.96993	1.68083e-45	3.57108e-44	up
FxaC_28g20850	3.73678	7.95161	3.02979	1.45973	2.67746	1.73856e-45	3.69263e-44	up
FxaC_9g50560	0.632037	3.6047	0.421012	0.746169	4.10976	2.01998e-45	4.28154e-44	up
FxaC_4g33860	3.64318	7.85505	1.1422	3.71852	2.69244	2.04064e-45	4.32281e-44	up	PFK3	phosphofructokinase 3
FxaC_3g29480	40.6931	54.8201	31.7534	35.4188	2.01522	2.09031e-45	4.42673e-44	up	SAD1	SUPERSENSITIVE TO ABA AND DROUGHT 1
FxaC_27g15860	8.42818	13.6567	13.1462	12.4922	2.28385	2.14273e-45	4.5364e-44	up
FxaC_17g02290	4.1056	31.079	41.2464	60.8924	4.5057	2.30327e-45	4.872e-44	up
FxaC_2g24600	5.12218	14.8057	12.8263	5.5047	3.11865	2.4184e-45	5.11253e-44	up	bZIP6	basic leucine-zipper 6
FxaC_19g13302	21.2705	29.7747	13.5637	11.7119	2.07566	2.69535e-45	5.69301e-44	up
FxaC_17g06960	35.2053	47.0891	57.9117	67.396	2.01093	2.75491e-45	5.81712e-44	up
FxaC_23g35830	23.9313	33.2824	22.6732	12.9924	2.06668	3.23194e-45	6.81642e-44	up
FxaC_17g52760	1.84753	7.48606	12.38	14.8211	3.61629	3.44993e-45	7.27193e-44	up
FxaC_20g23750	0.684511	17.1042	55.534	61.6443	6.22554	3.46595e-45	7.30358e-44	up
FxaC_22g21000	10.7538	24.2069	4.0015	3.57333	2.76699	3.50818e-45	7.39041e-44	up
FxaC_8g16500	8.85893	13.669	9.74499	5.1493	2.2189	3.70732e-45	7.80308e-44	up	NLA	nitrogen limitation adaptation
FxaC_6g27560	7.18804	15.1734	10.0174	14.2719	2.65721	3.81687e-45	8.02899e-44	up	LFG4	LIFEGUARD 4
FxaC_11g38190	2.61611	22.6382	15.023	7.83083	4.68715	4.10414e-45	8.62573e-44	up	SMR4	SIAMESE-RELATED 4
FxaC_4g11860	4.22861	6.24422	1.06252	3.51059	2.15449	4.37878e-45	9.1976e-44	up
FxaC_4g18050	5.01585	7.78826	14.9326	20.7818	2.21835	5.12258e-45	1.07506e-43	up
FxaC_6g33690	2.74078	4.96643	8.59392	5.08087	2.45028	5.63698e-45	1.18232e-43	up
[truncated: 9,455 more rows]

## Sheet: Achene white vs. turning
GeneID	Green_achene (TPM)	White_achene (TPM)	Turning_achene (TPM)	Red_achene (TPM)	log2FoldChange	Pvalue	padj	Regulation	Symbol	Description
FxaC_1g14150	16.964	340.916	1543.2	1274.55	2.47458	0	0	up	XERO2
FxaC_7g22750	6.15717	575.826	2051.41	3378.2	2.12878	0	0	up	PAP85
FxaC_5g03390	1.46628	330.101	1600.61	2069.57	2.57353	0	0	up	HSP17.6II	17.6 kDa class II heat shock protein
FxaC_8g00190	1.72745	262.378	2004.13	2389.91	3.23006	0	0	up	HSP17.6II	17.6 kDa class II heat shock protein
FxaC_6g37140	0.330333	60.5276	418.676	749.942	3.08511	0	0	up	HSP17.6II	17.6 kDa class II heat shock protein
FxaC_9g38110	12.2627	21.1722	179.757	201.611	3.38333	0	0	up	GA2OX1	gibberellin 2-oxidase 1
FxaC_9g50820	40.6617	70.8119	566.708	738.925	3.29633	0	0	up
FxaC_21g15660	0.111212	16.8303	258.886	219.174	4.23999	0	0	up
FxaC_21g22840	0.0469358	17.6125	420.947	1175.35	4.87417	0	0	up
FxaC_21g22860	0	5.70427	455.165	2451.21	6.60713	0	0	up
FxaC_23g58120	1.52671	360.1	2296.15	5370.03	2.96892	0	0	up
FxaC_22g13260	0.667786	155.639	1809.41	4611.76	3.83367	0	0	up
FxaC_22g26460	2.72834	2126.76	7532.16	6145.69	2.12213	0	0	up
FxaC_24g50420	0.146525	25.0808	389.61	854.838	4.25424	0	0	up
FxaC_24g50430	0.11081	123.575	762.396	1609.71	2.91831	0	0	up
FxaC_24g34860	0.711224	81.4865	341.715	366.611	2.36207	1.46208e-301	5.10677e-298	up
FxaC_22g31910	0.8348	54.6624	225.902	160.612	2.3417	1.57503e-293	4.89003e-290	up
FxaC_11g23610	71.3891	193.707	1089.52	2120.97	2.78872	7.39606e-266	1.79708e-262	up
FxaC_20g38900	6.12915	41.8502	211.806	169.96	2.63615	8.77617e-255	2.04357e-251	up
FxaC_10g34640	0.652192	44.1588	188.444	185.407	2.39081	1.52123e-254	3.40055e-251	up
FxaC_3g14030	11.597	172.342	682.035	321.692	2.27895	6.37941e-254	1.3712e-250	up	XERO2
FxaC_20g04340	0.0685343	45.2275	259.683	176.47	2.81413	1.39697e-251	2.89146e-248	up
FxaC_23g39250	4.15284	207.216	1022.42	1232.78	2.60305	9.07887e-250	1.81204e-246	up
FxaC_19g07311	0.374923	13.4928	95.5939	140.652	3.1195	3.96572e-240	7.64221e-237	up
FxaC_10g18310	1.09414	2.52115	63.9215	122.146	4.96092	5.57761e-237	1.0055e-233	up	CYP72A15	cytochrome P450, family 72, subfamily A, polypeptide 15
FxaC_23g39240	25.1937	319.867	1117.09	1041.8	2.10078	2.85542e-233	4.69338e-230	up
FxaC_7g14770	0.16602	50.4994	445.221	376.764	3.43312	1.14443e-228	1.77657e-225	up	AtMT4b	Arabidopsis thaliana metallothionein 4b
FxaC_22g13280	0.141268	193.413	1019.74	1099.41	2.69133	2.92402e-224	4.41646e-221	up
FxaC_21g63840	0.0785188	38.4605	172.824	136.74	2.46286	1.23213e-219	1.76558e-216	up
FxaC_12g33230	0.798432	2.83166	41.9951	117.877	4.18729	5.28108e-218	7.37833e-215	up	CYP72A15	cytochrome P450, family 72, subfamily A, polypeptide 15
FxaC_8g19220	0.409542	35.2268	172.336	319.705	2.58739	2.01706e-213	2.62147e-210	up
FxaC_19g05120	0.0541506	12.7183	84.64	77.0056	3.02694	8.06965e-213	1.02494e-209	up
FxaC_27g39050	3.93227	23.9466	171.766	56.7632	3.13885	2.1122e-206	2.45917e-203	up
FxaC_15g23120	2.49444	159.687	536.113	585.67	2.04161	8.85834e-200	9.34053e-197	up
FxaC_22g13290	9.47973	4503.43	14950.2	20130.3	2.02478	4.04076e-192	4.03246e-189	up
FxaC_22g70940	0.232488	10.9474	117.633	150.772	3.72108	2.85466e-186	2.65888e-183	up
FxaC_21g69610	14.1963	17.653	68.3639	119.574	2.24964	1.56775e-174	1.3479e-171	up
FxaC_21g57052	0.912218	14.3043	175.805	180.372	3.91209	6.14161e-163	4.9032e-160	up
FxaC_3g31080	0.78664	46.1336	166.846	183.911	2.15199	2.64773e-159	2.02696e-156	up
FxaC_21g15640	0.127727	10.1657	128.009	174.46	3.94691	5.09871e-156	3.70054e-153	up
FxaC_11g36720	67.6377	58.4157	197.329	47.5373	2.05206	2.3191e-155	1.66157e-152	up	HTB9
FxaC_3g01540	30.1194	9.69738	62.1767	67.3684	2.98258	4.32784e-153	2.91399e-150	up	SNRK3.14	SNF1-RELATED PROTEIN KINASE 3.14
FxaC_17g28840	1.7367	25.9888	194.1	308.804	3.20216	5.022e-142	3.01779e-139	up
FxaC_14g36090	16.0176	96.8914	399.762	481.035	2.34332	1.80892e-132	9.91091e-130	up
FxaC_19g16710	105.187	65.7616	260.832	278.425	2.28141	4.48953e-132	2.4359e-129	up
FxaC_7g38230	472.591	16.0964	67.6776	114.096	2.36855	1.19962e-130	6.44624e-128	up	RD22	RESPONSIVE TO DESSICATION 22
FxaC_9g09240	107.88	3.56707	26.2998	33.3609	3.17709	2.90533e-127	1.50338e-124	up	DIN6	DARK INDUCIBLE 6
FxaC_26g43060	8.02933	79.2885	291.626	237.161	2.17935	3.0208e-127	1.54878e-124	up
FxaC_19g21030	3.06866	58.9777	221.51	248.027	2.20801	3.07605e-126	1.54869e-123	up
FxaC_18g04610	1.71901	47.6489	205.519	105.034	2.40269	6.97843e-123	3.39122e-120	up
FxaC_1g40670	1.27347	10.6416	37.7576	73.8174	2.12164	2.11586e-118	9.68258e-116	up
FxaC_22g19310	3.57884	47.8253	176.376	190.085	2.18099	2.13109e-118	9.68258e-116	up
FxaC_23g28620	15.8408	13.8671	48.5759	44.9928	2.1052	7.78417e-116	3.37224e-113	up
FxaC_12g46180	9.13436	3.6863	70.5446	100.275	4.54487	1.15953e-113	4.90912e-111	up
FxaC_19g38090	2.83793	45.179	186.095	132.194	2.33537	5.01729e-113	2.09247e-110	up
FxaC_4g18300	3.1036	6.77138	33.3343	67.2558	2.59831	8.95017e-109	3.52239e-106	up
FxaC_7g39650	1.97116	41.0769	212.948	180.928	2.66775	4.73357e-108	1.82438e-105	up
FxaC_11g31590	1.89551	19.878	77.5139	85.0356	2.26432	5.76713e-108	2.20751e-105	up
FxaC_7g38310	10.1482	4.83406	44.6686	74.7133	3.49541	1.14984e-105	4.19993e-103	up
FxaC_22g71600	2.48442	6.87384	30.2102	50.8277	2.43142	2.5402e-102	8.87243e-100	up
FxaC_14g23440	2.02207	6.41063	32.4692	89.0858	2.63885	5.85181e-102	2.0187e-99	up
FxaC_7g25150	7.46451	2.23856	14.2171	46.0448	2.96491	9.89041e-99	3.27057e-96	up
FxaC_10g43800	9.63073	3.3081	19.6139	26.6822	2.86707	2.53026e-93	7.76942e-91	up	DIN6	DARK INDUCIBLE 6
FxaC_20g19551	2.29685	13.8944	51.8952	46.6365	2.20145	1.65194e-92	4.96338e-90	up
FxaC_5g10760	5.49982	4.11786	17.9606	35.2362	2.41787	1.36081e-90	3.89995e-88	up
FxaC_10g02760	17.761	8.95445	73.1055	90.3381	3.32394	3.45294e-89	9.64839e-87	up
FxaC_6g44390	4.88783	60.9987	226.135	189.284	2.18842	1.09399e-85	2.91132e-83	up
FxaC_14g14390	6.15519	7.62087	36.9063	30.0951	2.56706	2.45862e-81	6.10667e-79	up
FxaC_26g14240	2.38873	2.6009	46.7105	20.514	4.46742	4.32938e-81	1.06585e-78	up
FxaC_6g15040	0.87129	6.38192	27.5231	42.6564	2.40705	6.16788e-80	1.48574e-77	up
FxaC_6g27940	0.0583464	3.52994	32.5613	86.1455	3.49031	1.67755e-79	3.98937e-77	up
FxaC_2g12390	0.907812	3.3287	17.7293	16.3686	2.70109	4.24793e-78	9.85043e-76	up	YLS2	YELLOW-LEAF-SPECIFIC GENE 2
FxaC_17g23770	2.47795	12.8406	43.7305	31.3071	2.06151	5.7953e-78	1.33831e-75	up
FxaC_1g14920	0.376517	9.15528	32.5459	18.2614	2.12806	1.00769e-75	2.2526e-73	up
FxaC_2g20530	8.50938	6.45102	41.307	93.3629	2.98534	1.3581e-75	2.99989e-73	up	MES10	methyl esterase 10
FxaC_5g12840	0.802816	8.73857	44.1472	86.1095	2.63448	3.84905e-75	8.43545e-73	up
FxaC_6g37130	0.39729	11.1639	53.0658	52.9541	2.54526	5.63365e-75	1.22983e-72	up
FxaC_20g08270	1.25336	12.8774	49.4973	25.1171	2.23585	9.96538e-75	2.15025e-72	up
FxaC_18g41770	0.175192	12.0127	60.3638	45.0477	2.62864	2.50655e-73	5.20738e-71	up
FxaC_3g18540	2.09884	10.0793	37.7167	36.8569	2.19485	4.86851e-73	1.00769e-70	up
FxaC_13g25800	2.38019	8.89672	49.9172	28.5915	2.78546	9.43019e-72	1.90944e-69	up
FxaC_22g15663	13.3659	7.30638	27.9778	59.2493	2.23542	1.77739e-70	3.49751e-68	up
FxaC_6g20180	0.108033	35.1169	320.754	225.808	3.48265	2.03198e-68	3.83638e-66	up	AtMT4b	Arabidopsis thaliana metallothionein 4b
FxaC_3g21220	30.8248	7.20938	25.4062	46.1474	2.10843	5.43796e-68	1.0198e-65	up	PEPCK	PHOSPHOENOLPYRUVATE CARBOXYKINASE
FxaC_23g42530	0.430156	4.14126	37.0165	66.2016	3.45955	8.03079e-68	1.50101e-65	up
FxaC_27g46440	0.151044	4.51094	31.498	35.9832	3.1073	2.45106e-67	4.52071e-65	up
FxaC_12g32990	1.81156	2.63954	17.679	35.2158	3.04206	2.91052e-67	5.33292e-65	up	CYP71A26	cytochrome P450, family 71, subfamily A, polypeptide 26
FxaC_3g18820	9.10412	13.653	51.6214	109.042	2.21192	5.28605e-67	9.6225e-65	up	KAI2	KARRIKIN INSENSITIVE 2
FxaC_21g61591	2.17275	7.7399	31.5143	17.8937	2.3238	1.00278e-66	1.80776e-64	up
FxaC_4g37810	43.6246	3.87841	15.2934	28.7575	2.27315	1.21782e-66	2.18135e-64	up	VHP1
FxaC_16g02510	0.417761	4.78776	16.9181	36.4358	2.12152	3.99705e-66	7.02438e-64	up	CSLG2	cellulose synthase like G2
FxaC_17g11900	0.459878	5.62101	31.0263	9.85192	2.75931	2.29781e-65	3.95117e-63	up
FxaC_24g05560	3.64746	5.76632	23.6234	27.8348	2.33518	7.01057e-65	1.18723e-62	up
FxaC_13g48790	0.0524812	0.903868	10.0483	10.8043	3.77421	4.31753e-63	6.99378e-61	up
FxaC_20g35400	9.13999	3.06676	15.3483	9.17679	2.622	4.84279e-63	7.82194e-61	up
FxaC_17g45640	9.86894	2.31654	9.68962	12.4209	2.36219	9.11187e-63	1.46327e-60	up
FxaC_17g33290	1.74307	3.91679	20.6869	24.741	2.69705	4.26886e-62	6.77742e-60	up
FxaC_8g24380	39.1163	3.27042	27.5309	81.8496	3.37595	7.51557e-62	1.1798e-59	up
FxaC_10g05820	361.376	16.8107	65.0518	62.3001	2.25216	7.49664e-62	1.1798e-59	up
FxaC_13g04770	10.4287	6.85964	33.6031	54.5691	2.58646	1.97054e-61	3.059e-59	up	VIT1	vacuolar iron transporter 1
FxaC_24g20140	2.66138	6.26923	22.4141	16.1079	2.13889	5.38545e-60	8.0688e-58	up
FxaC_24g48250	0	16.5701	72.875	125.92	2.44169	1.71677e-59	2.54488e-57	up
FxaC_23g27030	1.77258	5.18501	19.6525	18.0068	2.22095	5.63575e-59	8.28826e-57	up
FxaC_21g15650	0	8.44032	75.3056	110.238	3.46172	5.96375e-59	8.74762e-57	up
FxaC_21g71010	0.0860922	2.52752	28.2086	35.5351	3.77422	6.54321e-58	9.28089e-56	up
FxaC_11g40880	53.0925	3.07185	14.4006	14.6197	2.53161	5.91514e-57	8.18237e-55	up	DIN6	DARK INDUCIBLE 6
FxaC_24g15620	7.27303	12.3534	45.2824	31.0273	2.16832	3.10682e-55	4.1046e-53	up
FxaC_17g50960	4.13022	1.7368	16.7564	33.0291	3.56852	5.38102e-55	7.09241e-53	up
FxaC_17g06810	0	0.592473	13.5737	21.8037	4.82493	1.41574e-54	1.84426e-52	up
FxaC_22g04000	3.38958	2.04531	7.8192	12.8163	2.23041	1.8561e-54	2.40669e-52	up
FxaC_24g00790	6.35856	9.10952	41.6647	80.9588	2.49212	4.19191e-54	5.41028e-52	up
FxaC_22g08050	3.09196	6.16635	23.2237	13.206	2.20686	1.63374e-51	2.01994e-49	up
FxaC_17g03930	0.485849	3.84258	13.684	16.0017	2.12552	3.2307e-50	3.82266e-48	up
FxaC_18g18970	1.49788	4.13563	20.4754	26.6641	2.5979	4.31747e-50	5.07961e-48	up
FxaC_9g42290	0.91304	1.36795	6.12733	8.69575	2.45842	6.14226e-50	7.13638e-48	up	GSO1	GASSHO1
FxaC_17g03530	0.158715	1.56707	11.4709	62.9744	3.16846	1.00884e-49	1.16726e-47	up
FxaC_21g61700	7.04577	22.0249	77.3043	82.8425	2.1119	1.19523e-49	1.38007e-47	up
FxaC_24g38670	0	25.9636	88.982	38.3294	2.07012	1.42588e-49	1.64299e-47	up
FxaC_17g42441	3.96564	2.98084	10.4357	12.9833	2.1021	1.45593e-49	1.67417e-47	up
FxaC_23g36470	9.48117	2.44891	11.1296	16.8903	2.48068	5.93831e-49	6.6639e-47	up
FxaC_8g23070	10.5286	2.99391	13.9264	7.34453	2.51387	1.40408e-48	1.56621e-46	up	PUT2	POLYAMINE UPTAKE TRANSPORTER 2
FxaC_22g17300	1.35079	3.42112	12.3831	18.4376	2.15467	3.66732e-48	4.02649e-46	up
FxaC_9g48230	1.48168	2.62926	10.7401	19.6549	2.32947	5.41212e-48	5.91891e-46	up	SRG1	senescence-related gene 1
FxaC_2g12660	0.226357	4.68533	17.9358	27.1076	2.23721	8.48321e-48	9.22343e-46	up	HSFA2	heat shock transcription factor A2
FxaC_5g26740	3.74972	7.4164	26.3087	38.0724	2.12984	1.81296e-47	1.95216e-45	up
FxaC_22g60870	4.58515	8.03288	39.8506	55.3929	2.60291	3.69312e-47	3.93124e-45	up
FxaC_22g71900	3.60554	5.20302	20.4422	25.1986	2.26466	6.64641e-47	7.06149e-45	up
FxaC_21g66190	0.622646	1.06858	5.97404	6.86971	2.77978	6.82628e-46	7.01263e-44	up
FxaC_17g28990	5.55671	1.29187	4.2303	7.14161	2.01132	6.95967e-46	7.13654e-44	up
FxaC_16g01290	147.226	9.1092	37.1235	32.8797	2.32298	1.28377e-45	1.29971e-43	up	ELIP1	EARLY LIGHT-INDUCABLE PROTEIN
FxaC_2g18800	0.0554953	1.98138	12.4535	11.0764	2.95425	2.63987e-45	2.6439e-43	up
FxaC_22g54150	1.79395	2.62356	13.6933	17.5072	2.68885	3.0355e-45	3.02927e-43	up
FxaC_12g36910	0.924326	0.976487	4.49084	7.17511	2.5001	2.52878e-44	2.46634e-42	up	GSO1	GASSHO1
FxaC_6g32570	3.42009	3.21851	11.379	7.56202	2.11627	5.30091e-44	5.09005e-42	up
FxaC_6g39100	75.449	2.10573	8.80386	3.81526	2.35922	9.1199e-44	8.68255e-42	up	ARA12
FxaC_14g09720	2.00857	1.71307	11.2192	36.1847	3.01023	1.52588e-43	1.43077e-41	up
FxaC_10g22690	3.71693	3.65714	17.5394	18.2028	2.55211	1.88438e-43	1.75515e-41	up
FxaC_5g19160	0.39557	4.38784	19.4024	8.99063	2.44015	6.35295e-43	5.77292e-41	up
FxaC_24g48990	1.08406	2.97314	10.5861	10.2145	2.12815	1.62759e-42	1.46e-40	up
FxaC_13g30210	2.22963	11.3551	39.6686	21.9947	2.10387	1.94666e-42	1.74063e-40	up
FxaC_14g10060	17.504	0.376095	7.43789	23.5196	4.60928	7.80741e-42	6.78565e-40	up
FxaC_15g09240	0.633865	1.21926	6.85558	9.11821	2.78374	9.25498e-42	8.01883e-40	up	ABCG21	ATP-binding cassette G21
FxaC_24g41650	4.48409	2.36286	10.0782	24.539	2.38683	1.00719e-41	8.71309e-40	up
FxaC_16g28000	3.46656	1.93194	16.5698	17.6669	3.40263	1.59777e-41	1.37583e-39	up	VIT1	vacuolar iron transporter 1
FxaC_17g50280	5.03083	3.41692	14.1986	33.2373	2.35265	1.62151e-41	1.39412e-39	up
FxaC_11g05161	0.0701923	20.454	73.7339	49.0472	2.14043	3.97343e-41	3.35431e-39	up
FxaC_21g22590	0	6.2145	34.7115	88.1507	2.7819	4.02102e-41	3.38426e-39	up
FxaC_12g34060	4.02739	2.814	13.0741	16.9121	2.52219	1.26728e-40	1.05863e-38	up	HSFA1B	CLASS A HEAT SHOCK FACTOR 1B
FxaC_14g14920	0.441836	6.97575	25.4485	23.2589	2.16394	1.71689e-40	1.42568e-38	up
FxaC_2g16070	80.7436	6.26606	24.037	32.5121	2.24634	3.85168e-40	3.16081e-38	up
FxaC_16g18150	6.80787	7.48126	26.3619	20.9836	2.10529	5.16153e-40	4.22331e-38	up
FxaC_24g11770	0.517899	2.8074	15.1039	9.08978	2.72649	9.50859e-40	7.70127e-38	up
FxaC_6g00690	2.25442	2.85005	11.3246	11.6349	2.28441	1.56936e-39	1.26374e-37	up
FxaC_22g66420	17.324	10.6905	34.9872	10.9132	2.00195	6.74275e-39	5.34495e-37	up
FxaC_12g36850	7.72065	4.80835	16.2487	29.1962	2.05486	1.2285e-38	9.64249e-37	up	GALS3	galactan synthase 3
FxaC_6g23780	0.920665	0.642624	7.62352	19.5531	3.87585	1.25576e-38	9.84268e-37	up
FxaC_24g01470	3.84243	1.14898	5.3696	10.7151	2.51529	1.50282e-38	1.17134e-36	up
FxaC_4g18110	8.11884	2.18329	10.5029	13.6091	2.55387	2.42048e-38	1.87094e-36	up	PLT3	PLETHORA 3
FxaC_18g36030	2.70634	7.85374	26.5662	29.358	2.05659	2.83846e-38	2.18796e-36	up
FxaC_21g50230	1.88399	3.93457	13.3768	11.4184	2.06486	3.37272e-38	2.58907e-36	up
FxaC_6g22340	2.64535	3.12315	14.3333	7.75403	2.50037	5.6232e-38	4.28137e-36	up
FxaC_8g25930	0.29699	2.55686	10.7525	13.497	2.37207	1.17631e-37	8.8358e-36	up
FxaC_7g18120	1.00029	5.19304	17.0528	4.03332	2.01202	1.41213e-37	1.05363e-35	up
FxaC_2g10710	49.2142	3.66793	13.7048	13.6872	2.19685	1.43907e-37	1.0723e-35	up	SNRK3.14	SNF1-RELATED PROTEIN KINASE 3.14
FxaC_9g48240	0.442936	8.19363	28.5441	27.4588	2.0938	2.78055e-37	2.04731e-35	up	XTH16	xyloglucan endotransglucosylase/hydrolase 16
FxaC_14g02620	7.2655	5.01252	25.9261	50.9073	2.66992	3.00812e-37	2.20905e-35	up
FxaC_20g27960	0.735907	4.95746	17.2029	18.462	2.09507	4.44189e-37	3.24915e-35	up
FxaC_1g29310	0.728009	1.26127	11.981	23.3975	3.53725	6.27303e-37	4.57661e-35	up	TT10	TRANSPARENT TESTA 10
FxaC_12g32810	1.88077	1.18983	8.28891	20.0997	3.10345	2.21253e-36	1.5893e-34	up	CYP71A26	cytochrome P450, family 71, subfamily A, polypeptide 26
FxaC_23g59690	1.8804	4.60324	17.775	19.9362	2.24637	8.53474e-36	6.02227e-34	up
FxaC_11g09480	23.2912	3.77194	12.9313	22.3488	2.07619	8.73041e-36	6.15257e-34	up	CYP716A1	cytochrome P450, family 716, subfamily A, polypeptide 1
FxaC_13g53140	4.5905	11.6115	48.7775	29.3787	2.36729	2.0398e-35	1.43209e-33	up
FxaC_17g23640	251.365	18.6625	68.6704	182.042	2.16897	2.24917e-35	1.57315e-33	up
FxaC_6g34900	5.16882	0.652147	8.40248	15.3044	3.98799	8.35945e-35	5.74622e-33	up
FxaC_17g48700	30.755	1.17116	7.35724	10.836	2.94802	2.29777e-34	1.56028e-32	up
FxaC_19g08020	0.0590419	2.50676	14.7383	7.73471	2.85259	3.22573e-34	2.17717e-32	up
FxaC_19g32480	17.1867	1.21894	5.19399	6.75672	2.38669	1.00487e-33	6.67743e-32	up
FxaC_3g22370	14.4822	3.76595	24.6354	17.8876	3.00455	1.82781e-33	1.20885e-31	up
FxaC_18g13600	1.95607	1.91841	7.25979	8.47212	2.20848	4.31302e-33	2.81581e-31	up
FxaC_9g05400	6.04825	2.62807	8.88663	16.1885	2.04951	1.37325e-32	8.74078e-31	up	NET4A	Networked 4A
FxaC_12g07350	29.1856	2.78598	10.1988	10.9348	2.16346	1.96257e-32	1.24071e-30	up	DIN6	DARK INDUCIBLE 6
FxaC_7g10750	0.0990047	1.00934	7.19652	12.3496	3.12533	3.02627e-32	1.89388e-30	up
FxaC_18g26820	0.832415	3.79384	13.6445	24.8808	2.14179	2.4158e-31	1.45482e-29	up
FxaC_19g34300	4.82039	2.75385	10.2648	23.7915	2.19833	2.74041e-31	1.6397e-29	up
FxaC_1g22830	12.7368	4.58157	27.3907	19.6812	2.88799	3.86613e-31	2.3034e-29	up
FxaC_7g33460	0.421306	1.7909	9.68953	13.8343	2.74001	5.41755e-31	3.20042e-29	up	GNL	GNC-LIKE
FxaC_28g11020	3.62763	2.51675	19.0825	4.96349	3.21265	5.47602e-31	3.23155e-29	up
FxaC_14g37980	0.421271	4.23276	14.3641	25.1632	2.06143	6.99459e-31	4.09741e-29	up
FxaC_13g09310	0.0721099	1.96972	26.6829	58.5805	4.06684	1.16729e-30	6.80942e-29	up
FxaC_23g47450	3.74023	1.477	5.66467	7.93301	2.22825	1.89373e-30	1.09783e-28	up
FxaC_18g38580	0.142523	3.16081	15.0987	8.83215	2.55083	2.42027e-30	1.3944e-28	up
FxaC_5g05380	2.94351	1.46632	5.86582	14.5589	2.29973	4.91518e-30	2.80864e-28	up	DXS3	1-deoxy-D-xylulose 5-phosphate (DXP) synthase 3
FxaC_9g28080	3.2388	2.32926	8.16694	14.355	2.10631	2.34751e-29	1.3185e-27	up
FxaC_20g27090	22.5936	99.7199	384.777	374.369	2.25136	2.35929e-29	1.32379e-27	up
FxaC_18g22280	3.14309	0.691062	2.36963	4.06968	2.06854	2.62585e-29	1.46893e-27	up
FxaC_26g00650	0.516431	1.18154	4.31272	3.04833	2.16122	2.77328e-29	1.54985e-27	up
FxaC_4g22970	0.157904	0.321917	5.75584	14.2023	4.44817	6.01835e-29	3.33005e-27	up
FxaC_22g12340	4.92953	2.7596	9.0194	11.5821	2.00361	2.15961e-28	1.15714e-26	up
FxaC_25g53800	3.74116	2.30038	9.82282	15.2056	2.39802	2.78517e-28	1.48339e-26	up
FxaC_19g36310	2.54712	1.80812	10.9981	13.2801	2.89816	2.8218e-28	1.50044e-26	up
FxaC_2g22510	0.41116	1.64489	8.49526	6.75232	2.6653	2.89877e-28	1.5399e-26	up
FxaC_25g45760	21.7726	0.446666	9.25475	46.1308	4.67549	3.8285e-28	2.02418e-26	up
FxaC_25g39510	0.0488016	1.93153	6.94881	7.70891	2.14738	4.30647e-28	2.2683e-26	up
FxaC_24g36140	1.8951	0.346316	4.47793	13.808	3.99793	4.34975e-28	2.28894e-26	up
FxaC_21g23510	0.596687	12.5887	44.6799	23.6385	2.11932	5.84634e-28	3.06637e-26	up
FxaC_8g16690	3.74618	9.46233	30.9642	10.268	2.00006	1.61511e-27	8.27318e-26	up	TSPO	TSPO(outer membrane tryptophan-rich sensory protein)-related
FxaC_4g29360	0.320075	0.776547	6.43606	6.52455	3.34571	2.60668e-27	1.32191e-25	up	YLS2	YELLOW-LEAF-SPECIFIC GENE 2
FxaC_22g12221	1.99751	1.12353	8.56527	5.97828	3.21576	6.26176e-27	3.11888e-25	up
FxaC_9g09360	4.66132	1.13275	6.08292	19.6095	2.7199	6.54881e-27	3.25895e-25	up	NDA2	alternative NAD(P)H dehydrogenase 2
FxaC_9g32380	2.50664	8.76679	59.0937	60.6528	3.03892	1.36692e-26	6.65421e-25	up
FxaC_21g08000	0.51663	2.20439	8.69367	31.6724	2.27959	1.74748e-26	8.46988e-25	up
FxaC_10g08241	9.20248	1.62369	5.43186	4.28138	2.04131	2.94888e-26	1.41945e-24	up	TPS7	trehalose-phosphatase/synthase 7
FxaC_18g35350	0.321894	0.863091	4.77253	8.13932	2.75764	3.02056e-26	1.4527e-24	up
FxaC_15g38170	0.399756	0.4771	3.35509	9.64603	3.11402	2.76563e-25	1.28051e-23	up	CSLG2	cellulose synthase like G2
FxaC_16g14030	1.64083	1.62382	5.36463	7.86081	2.01254	3.24077e-25	1.49802e-23	up
FxaC_8g34540	2.22604	0.520051	4.93281	25.252	3.54375	7.08882e-25	3.22342e-23	up	UGT84A1
FxaC_22g07250	6.68345	2.74988	9.26229	10.7461	2.05434	7.25028e-25	3.29416e-23	up
FxaC_22g16280	4.51834	1.97417	8.73168	20.4514	2.43462	1.02329e-24	4.61182e-23	up
FxaC_1g29390	2.99238	0.932731	3.50119	8.0866	2.20503	1.3696e-24	6.14285e-23	up	NLP9	NIN-like protein 9
FxaC_11g16270	0.0415051	1.90896	6.92506	12.4376	2.15607	1.67998e-24	7.51087e-23	up	CYP71A26	cytochrome P450, family 71, subfamily A, polypeptide 26
FxaC_8g34470	7.65893	0.65447	4.23861	18.4378	2.98629	5.86374e-24	2.55812e-22	up	UGT84A1
FxaC_16g21760	16.9277	0.475905	4.41793	15.6411	3.49929	6.86529e-24	2.98573e-22	up	POP1	POLLEN-PISTIL INCOMPATIBILITY 1
FxaC_4g12320	2.66821	0.541783	2.76449	8.47359	2.65681	7.24996e-24	3.14568e-22	up	NLP9	NIN-like protein 9
FxaC_19g24700	0.548178	2.76909	9.76705	17.6979	2.11576	1.122e-23	4.83821e-22	up
FxaC_26g25650	4.30399	0.749741	3.99622	2.32872	2.70615	1.7347e-23	7.40027e-22	up
FxaC_11g40760	0	0.0749844	6.70098	46.3901	6.77007	5.57262e-23	2.31716e-21	up	CHAT	acetyl CoA:(Z)-3-hexen-1-ol acetyltransferase
FxaC_13g53110	2.40523	2.29967	15.2805	7.11113	3.03013	6.03504e-23	2.50571e-21	up
FxaC_21g66080	2.84177	0.980102	3.78959	4.48943	2.23468	6.20441e-23	2.5703e-21	up
FxaC_28g16290	2.98457	1.70375	6.02162	7.52101	2.11321	6.7905e-23	2.80478e-21	up
FxaC_23g08810	0.287207	0.988455	14.6804	16.1416	4.18098	9.1674e-23	3.76983e-21	up
FxaC_27g49760	0.510562	2.09622	7.16972	7.10573	2.06701	1.09674e-22	4.48037e-21	up
FxaC_16g23330	8.40115	7.94858	33.8529	43.4816	2.39209	1.15192e-22	4.68521e-21	up	PSK2	phytosulfokine 2 precursor
FxaC_21g11230	0.0933187	2.99641	16.1397	65.6711	2.72316	1.47812e-22	5.97718e-21	up
FxaC_2g33590	1.87774	0.41245	2.39946	8.10502	2.84803	1.84546e-22	7.40903e-21	up	NLP9	NIN-like protein 9
FxaC_1g04790	3.28738	1.41282	5.50827	5.69157	2.26012	1.87673e-22	7.52915e-21	up
FxaC_25g16070	0.0157244	1.45796	6.33793	9.43014	2.41422	2.14091e-22	8.57055e-21	up
FxaC_15g22100	34.3349	5.53666	18.6144	24.2573	2.04363	3.04527e-22	1.21387e-20	up
FxaC_15g20210	2.17925	0.627907	4.3481	8.97665	3.0827	4.04319e-22	1.60593e-20	up	CYP78A7	cytochrome P450, family 78, subfamily A, polypeptide 7
FxaC_1g15320	0.651401	6.30075	32.5544	68.3414	2.67363	4.9596e-22	1.96294e-20	up
FxaC_4g16260	4.24869	3.06648	10.03	8.22729	2.00671	5.58754e-22	2.20834e-20	up	TPPJ	trehalose-6-phosphate phosphatase J
FxaC_5g38170	2.92402	0.429606	4.23363	10.7485	3.59314	9.74016e-22	3.79323e-20	up	UGT84A1
FxaC_12g28280	5.99103	1.47227	8.00951	6.78031	2.73479	1.29769e-21	5.01531e-20	up
FxaC_5g05440	5.95723	0.625538	5.26651	10.978	3.3608	1.48272e-21	5.70674e-20	up
FxaC_20g35370	12.1178	1.08838	3.62752	5.0501	2.0307	2.73739e-21	1.03855e-19	up
FxaC_22g23330	3.63976	0.393087	3.00601	8.03811	3.23241	3.38141e-21	1.27769e-19	up
FxaC_13g48930	32.4427	0.549833	4.1402	8.47715	3.21482	3.71922e-21	1.39965e-19	up
FxaC_12g39830	0.0149865	0.588128	4.39892	2.33612	3.17663	3.9343e-21	1.47761e-19	up
FxaC_14g11760	6.62536	1.89987	10.0062	15.4999	2.69246	5.3496e-21	1.99138e-19	up
FxaC_26g05150	0.210046	2.37081	12.0113	20.9107	2.64554	5.35216e-21	1.99138e-19	up
FxaC_8g36240	0.634663	0.761788	6.55451	7.29634	3.40054	1.0481e-20	3.82581e-19	up	VEP1	VEIN PATTERNING 1
FxaC_9g48980	8.93677	2.84857	12.3226	15.2474	2.40354	1.27601e-20	4.64258e-19	up
FxaC_25g22410	6.21467	1.52993	5.25175	5.39911	2.07819	1.71523e-20	6.19621e-19	up
FxaC_1g05770	20.7693	0.888426	4.97407	5.03961	2.78605	2.09206e-20	7.49934e-19	up	SNRK3.14	SNF1-RELATED PROTEIN KINASE 3.14
FxaC_17g10291	0.112293	12.5484	43.6964	15.1915	2.09418	2.25287e-20	8.06546e-19	up
FxaC_17g49061	2.75989	0.222951	2.29116	7.1303	3.66049	2.25574e-20	8.07055e-19	up
FxaC_13g52900	0.0251509	0.739902	3.67623	13.3903	2.60593	4.27582e-20	1.50475e-18	up
FxaC_17g04090	0.381796	1.36335	9.22119	11.0066	3.03395	8.85292e-20	3.06344e-18	up
FxaC_13g35750	3.44317	0.516193	3.73027	10.5646	3.12978	1.07824e-19	3.72419e-18	up
FxaC_2g37290	4.74008	0.857722	3.65288	2.9167	2.38132	1.73266e-19	5.90065e-18	up	BOR1	REQUIRES HIGH BORON 1
FxaC_24g23420	4.31318	1.43906	5.10976	9.46622	2.13284	2.52013e-19	8.5098e-18	up
FxaC_24g21710	0.472883	0.177401	2.59415	12.1936	4.1501	2.57208e-19	8.67474e-18	up
FxaC_3g15060	6.49192	0.61633	3.43872	1.61928	2.77244	3.74048e-19	1.25172e-17	up
FxaC_17g51420	38.0776	2.36194	8.77686	8.99839	2.19584	5.69694e-19	1.88275e-17	up
FxaC_9g27732	0.190945	4.70901	17.044	41.8252	2.15686	7.92486e-19	2.59497e-17	up
FxaC_12g32840	1.26783	1.78556	9.71099	6.25902	2.73611	1.03174e-18	3.35226e-17	up
FxaC_23g09530	10.6573	0.635753	5.14592	27.2524	3.31645	2.21662e-18	7.0665e-17	up
FxaC_11g42690	2.16938	1.14218	4.42287	7.65304	2.24338	2.39233e-18	7.61362e-17	up	NET4A	Networked 4A
FxaC_20g37110	8.45635	3.73077	12.3698	19.5214	2.01457	2.67373e-18	8.50435e-17	up
FxaC_25g42810	3.26996	5.01903	18.1941	4.65434	2.15079	3.86485e-18	1.21958e-16	up
FxaC_11g36630	0.96839	1.0983	11.8733	6.99357	3.72343	4.06417e-18	1.28031e-16	up
FxaC_19g18980	72.254	0.24216	4.13868	0.73531	4.40028	4.52135e-18	1.41953e-16	up
FxaC_12g07450	4.95965	1.11197	4.64526	20.2278	2.35171	4.55676e-18	1.42984e-16	up	NDA2	alternative NAD(P)H dehydrogenase 2
FxaC_13g54790	3.20776	1.26509	5.49058	8.44843	2.41767	6.38541e-18	1.977e-16	up
FxaC_28g24920	3.85069	0.472897	2.82689	2.97373	2.86181	9.11676e-18	2.79173e-16	up
FxaC_21g66530	0.972232	0.262842	2.31719	1.90256	3.42979	9.31686e-18	2.84988e-16	up
FxaC_22g59900	1.74295	0.388724	1.91949	6.94949	2.59312	1.72364e-17	5.15938e-16	up
FxaC_18g26690	339.578	5.07293	20.185	43.7066	2.29089	1.94638e-17	5.80436e-16	up
FxaC_27g30170	1.06746	2.72924	9.97928	8.4441	2.16199	2.46499e-17	7.30802e-16	up
FxaC_23g10400	11.7658	1.02113	3.62153	10.8397	2.11243	3.19391e-17	9.38937e-16	up
FxaC_9g30050	1.43052	0.282721	2.20205	2.91176	3.24762	3.2213e-17	9.4649e-16	up	CUL1	cullin 1
FxaC_7g25520	6.03771	0.565982	1.96257	3.30381	2.09437	3.54282e-17	1.03823e-15	up	TOC86	TRANSLOCON AT THE OUTER ENVELOPE MEMBRANE OF CHLOROPLASTS 86
FxaC_14g21870	1.28984	0.252235	2.77463	8.19238	3.73571	3.83787e-17	1.12293e-15	up
FxaC_20g22820	1.36585	41.058	151.754	175.1	2.17721	5.75451e-17	1.66197e-15	up
FxaC_10g34090	1.11253	1.08908	4.55174	5.53348	2.36394	6.75475e-17	1.94282e-15	up
FxaC_24g01760	3.43853	0.484321	3.49374	3.18304	3.15171	8.25953e-17	2.36104e-15	up
FxaC_25g60930	1.19281	2.23217	8.14324	15.4796	2.16976	8.39135e-17	2.3975e-15	up
FxaC_12g34380	5.61594	0.916203	3.14144	3.08843	2.06891	8.54879e-17	2.44123e-15	up
FxaC_21g62650	11.9946	0.981936	3.5298	7.24571	2.13511	8.85366e-17	2.52314e-15	up
FxaC_6g24010	0.899649	1.19696	4.61484	21.7477	2.23842	1.39272e-16	3.90136e-15	up	PIL5	phytochrome interacting factor 3-like 5
FxaC_10g24390	0.977473	1.13656	4.55583	2.96405	2.30534	1.79609e-16	4.97889e-15	up	PDF2	protodermal factor 2
FxaC_21g60940	0.684312	0.516752	2.6997	2.13721	2.67424	2.75502e-16	7.52513e-15	up
FxaC_6g21440	0.396294	2.27151	9.24508	6.23843	2.31398	2.89993e-16	7.91707e-15	up
FxaC_11g12250	5.63133	1.35337	4.71129	8.47611	2.09918	3.4494e-16	9.39423e-15	up	GALS2	galactan synthase 2
FxaC_13g06400	6.58863	2.35243	8.76772	13.4686	2.19298	5.2452e-16	1.4113e-14	up
FxaC_2g04090	0.347701	1.37015	5.90086	5.86419	2.42173	5.38688e-16	1.44803e-14	up	HSFA2	heat shock transcription factor A2
FxaC_12g34890	2.13909	0.916257	3.22531	10.1203	2.10609	6.62348e-16	1.76853e-14	up	KUP1	POTASSIUM UPTAKE TRANSPORTER 1
FxaC_21g13540	7.15475	0.89567	4.06906	5.67502	2.47658	6.65016e-16	1.77311e-14	up
FxaC_21g08300	26.1269	8.92348	29.6027	39.0477	2.02724	7.12434e-16	1.89502e-14	up
FxaC_22g01510	6.52992	2.35033	8.37367	27.749	2.1253	7.86588e-16	2.08334e-14	up
FxaC_13g46540	5.256	0.620839	2.36029	2.97736	2.22839	7.9471e-16	2.10386e-14	up
FxaC_19g10150	1.24159	0.863583	3.88747	3.32827	2.46282	8.36408e-16	2.21006e-14	up
FxaC_21g17140	0.547663	0.43396	2.75484	4.78833	2.97637	1.09552e-15	2.87163e-14	up
FxaC_20g07750	1.64398	0.357634	2.23233	3.09343	2.94955	1.1367e-15	2.97261e-14	up
FxaC_1g12571	0.886438	3.45421	11.9254	15.6324	2.08859	1.40073e-15	3.64431e-14	up	HIPP27	heavy metal associated isoprenylated plant protein 27
FxaC_27g08890	9.58539	0.804272	2.84847	4.05769	2.12112	1.41087e-15	3.66899e-14	up
FxaC_24g10770	7.88317	1.03142	3.49723	5.38829	2.05689	1.43211e-15	3.71901e-14	up
FxaC_17g03920	0.330689	0.489293	10.7131	10.7412	4.72083	1.52549e-15	3.94867e-14	up
FxaC_20g11190	0.0816607	0.491178	2.6118	7.26462	2.71408	1.87856e-15	4.81795e-14	up
FxaC_2g19210	0.761376	1.94822	13.9294	39.9723	3.14525	1.90093e-15	4.8731e-14	up
FxaC_7g30090	2.29488	0.801321	4.43853	2.55266	2.75658	1.99474e-15	5.10422e-14	up
FxaC_11g06200	10.0092	0.56385	2.19279	4.18936	2.26402	2.20757e-15	5.62563e-14	up	HSL1	HAESA-like 1
FxaC_14g13280	0.135368	0.164125	1.08886	1.82174	3.01991	2.31122e-15	5.87637e-14	up
FxaC_7g26100	0.449364	2.95913	10.3973	16.6765	2.11043	2.45937e-15	6.2502e-14	up	ATL5	AtL5
FxaC_7g41380	8.4641	1.01654	3.36764	4.59651	2.01382	3.29209e-15	8.27986e-14	up
FxaC_9g46450	0.839887	0.623983	4.31051	7.22164	3.10063	4.10836e-15	1.02773e-13	up
FxaC_10g00990	1.45502	1.53617	10.2407	5.76354	3.0205	4.48591e-15	1.11967e-13	up	PR4	pathogenesis-related 4
FxaC_21g19080	7.51347	1.48479	5.37109	15.0789	2.15156	5.3637e-15	1.32927e-13	up
FxaC_1g33500	60.0321	0.888031	4.10818	1.96818	2.51761	5.5798e-15	1.38038e-13	up
FxaC_24g03930	0	1.21066	17.6684	15.9821	4.14583	6.24646e-15	1.53781e-13	up
FxaC_26g17310	4.93453	0.619611	2.18837	2.67044	2.11492	6.31601e-15	1.55357e-13	up
FxaC_13g05851	7.11705	1.22404	5.18406	8.01001	2.38882	7.73381e-15	1.88818e-13	up	scpl50	serine carboxypeptidase-like 50
FxaC_11g34990	11.597	1.70401	6.78555	14.2083	2.29499	7.92152e-15	1.93232e-13	up	TET3	tetraspanin3
FxaC_5g12340	35.8163	9.06727	34.7686	45.2129	2.22073	9.09451e-15	2.20593e-13	up	OEP7	outer envelope membrane protein 7
FxaC_2g23060	2.83958	0.715648	2.74047	6.19597	2.23008	1.06137e-14	2.56441e-13	up	ARA12
FxaC_6g21150	5.3001	1.13075	4.29673	4.84611	2.2315	1.20017e-14	2.88479e-13	up	UGT74F2	UDP-glucosyltransferase 74F2
FxaC_14g04190	14.1355	2.40877	8.63335	12.8857	2.12952	1.42258e-14	3.39169e-13	up
FxaC_4g24891	2.60347	0.520195	4.38012	14.5226	3.37607	1.51018e-14	3.59286e-13	up	MES3	methyl esterase 3
FxaC_3g14790	8.87752	2.49643	8.56585	6.53263	2.07538	1.70707e-14	4.03722e-13	up
FxaC_13g10600	0.354028	0.37504	2.10876	4.1546	2.7961	1.96724e-14	4.63291e-13	up	ABCG21	ATP-binding cassette G21
FxaC_5g34870	19.5199	3.01873	11.9766	11.359	2.27683	2.07232e-14	4.87012e-13	up	COR413-PM2	cold-regulated 413-plasma membrane 2
FxaC_21g19690	0.431809	0.573807	2.92435	8.10465	2.6439	2.07602e-14	4.87676e-13	up
FxaC_17g11680	1.5338	0.150927	2.14466	7.85088	4.1101	2.10059e-14	4.93035e-13	up
FxaC_11g01210	0.967657	1.24862	12.7532	16.9263	3.62438	2.19542e-14	5.14212e-13	up
FxaC_7g25400	2.21175	0.601616	3.59263	2.96143	2.87349	2.24216e-14	5.24719e-13	up	AtALG3	Arabidopsis thaliana asparagine-linked glycosylation 3
FxaC_23g11320	0.805828	0.59688	3.1852	7.69012	2.69762	3.13002e-14	7.25212e-13	up
FxaC_13g17480	0.0683788	0.693303	5.75858	25.8222	3.34643	4.19921e-14	9.62169e-13	up	ALT3	acyl-lipid thioesterase 3
FxaC_8g19060	4.97642	0.535369	3.82331	3.13378	3.12324	4.31807e-14	9.88187e-13	up	PLP9	PATATIN-like protein 9
FxaC_10g17571	3.24878	1.1178	4.25946	10.6337	2.2366	4.37332e-14	1.00042e-12	up	HSFA1B	CLASS A HEAT SHOCK FACTOR 1B
FxaC_23g58060	0	0.453045	4.72954	10.5572	3.67047	4.74647e-14	1.08445e-12	up
FxaC_8g14340	15.9511	0.838536	4.35666	11.5334	2.66978	5.09075e-14	1.15696e-12	up
FxaC_21g06050	1.88941	0.355043	1.89944	2.35029	2.71209	5.18098e-14	1.17651e-12	up
FxaC_23g10590	0.657013	0.681648	3.00603	4.16089	2.43216	5.33276e-14	1.2095e-12	up
FxaC_12g34301	0.432009	0.196153	2.63688	2.09451	4.08394	6.86769e-14	1.54261e-12	up
FxaC_11g20320	8.60378	0.981033	4.99915	9.17917	2.6313	8.27522e-14	1.85132e-12	up
FxaC_5g26860	4.18589	1.66014	5.99438	7.61164	2.16136	9.59596e-14	2.1408e-12	up
FxaC_5g06090	3.65676	2.12059	7.14152	5.19956	2.04412	1.00125e-13	2.23016e-12	up
FxaC_17g43440	0.357246	2.60795	10.2801	10.5729	2.27355	1.21769e-13	2.70256e-12	up
FxaC_21g02650	2.30881	0.319908	2.81497	10.7922	3.43828	1.40904e-13	3.11365e-12	up
FxaC_10g12390	34.9066	1.01561	3.98074	2.04947	2.26569	1.65957e-13	3.64421e-12	up	CYP716A1	cytochrome P450, family 716, subfamily A, polypeptide 1
FxaC_28g06210	6.87254	1.29809	4.40443	6.14311	2.05299	1.72565e-13	3.7804e-12	up
FxaC_11g14970	3.65091	0.738778	2.46882	2.66602	2.03275	1.74189e-13	3.81299e-12	up
FxaC_17g54680	5.88897	1.31033	5.87025	3.43962	2.44954	1.9618e-13	4.26763e-12	up
FxaC_16g19990	42.4745	4.00959	13.6685	54.1238	2.05444	2.08473e-13	4.51921e-12	up	MLP423	MLP-like protein 423
FxaC_24g09530	1.87674	0.745393	3.08036	6.21959	2.33378	2.10225e-13	4.55542e-12	up
FxaC_24g11880	0.72851	1.64772	6.34576	15.4443	2.2483	2.27855e-13	4.92599e-12	up
FxaC_12g20470	5.21314	0.752802	3.33432	5.51696	2.43844	2.82279e-13	6.07205e-12	up	CYP89A6	cytochrome P450, family 87, subfamily A, polypeptide 6
FxaC_5g04800	2.11866	0.503166	1.72445	3.14301	2.07667	2.91766e-13	6.26166e-12	up
FxaC_16g22820	0.208635	0.630433	2.41817	4.09138	2.23716	2.99859e-13	6.43287e-12	up	ABCG21	ATP-binding cassette G21
FxaC_3g11060	1.36811	0.207543	1.7074	4.49179	3.34858	3.44107e-13	7.33705e-12	up
FxaC_24g20160	3.3154	0.739521	2.68629	3.26535	2.15552	3.93166e-13	8.35758e-12	up
FxaC_21g14380	2.74379	1.0597	3.6569	5.0656	2.08587	4.14399e-13	8.79555e-12	up
FxaC_11g04320	0.529125	3.39273	11.0202	17.3109	2.0026	4.26149e-13	9.02097e-12	up
FxaC_8g15900	2.41482	0.928107	4.6205	2.78416	2.60178	5.9723e-13	1.24585e-11	up
FxaC_20g03340	0.0946569	0.504626	2.88174	10.2462	2.80103	6.54931e-13	1.3581e-11	up
FxaC_17g05650	0.0227146	0.891921	23.4427	50.304	4.99137	6.67878e-13	1.38187e-11	up
FxaC_15g03530	4.7104	0.25348	2.15387	16.6065	3.38333	1.00668e-12	2.04948e-11	up	GH9B1	glycosyl hydrolase 9B1
FxaC_20g16570	1.44821	3.03244	12.0092	16.3982	2.27348	1.11421e-12	2.25526e-11	up
FxaC_10g25050	0.326153	1.57625	9.00215	6.38727	2.82333	1.12442e-12	2.27509e-11	up
FxaC_23g37650	2.75464	0.288612	2.05663	6.60697	3.10269	1.14175e-12	2.30849e-11	up
FxaC_13g03290	7.28975	0.547863	2.09745	1.59972	2.23972	1.17002e-12	2.36394e-11	up	KUP6	K+ uptake permease 6
FxaC_13g02840	89.0875	0.582903	3.0005	2.24617	2.65624	1.2829e-12	2.5836e-11	up	JR3	JASMONIC ACID RESPONSIVE 3
FxaC_18g13640	12.2519	1.06893	4.77374	19.2786	2.43986	1.29363e-12	2.60332e-11	up
FxaC_6g40680	0.28568	0.878945	7.49984	3.21457	3.39773	1.50059e-12	3.00575e-11	up	OLEO3	oleosin3
FxaC_1g15460	5.12827	0.845707	3.27064	7.53328	2.23998	1.51661e-12	3.03458e-11	up	IDD1	INDETERMINATE DOMAIN 1
FxaC_20g38880	0.790864	1.80449	6.34186	11.8788	2.11765	2.41913e-12	4.76703e-11	up
FxaC_26g06770	0	0.397344	4.57558	1.99945	3.8541	2.48086e-12	4.88007e-11	up
FxaC_11g38940	4.03542	0.116807	2.49543	5.77217	4.66621	3.00531e-12	5.85811e-11	up	UGT76E1	UDP-glucosyl transferase 76E1
FxaC_9g34390	0	1.19164	10.1968	4.81859	3.4045	3.50503e-12	6.8037e-11	up
FxaC_27g51320	1.00716	0.477007	2.87806	2.09024	2.88839	4.1157e-12	7.95318e-11	up
FxaC_27g36510	4.00219	0.412652	1.51588	2.68824	2.16551	4.13046e-12	7.97068e-11	up
FxaC_16g27600	2.4547	0.366302	1.90186	1.7764	2.66594	4.18459e-12	8.06677e-11	up	TBL2	TRICHOME BIREFRINGENCE-LIKE 2
FxaC_1g30830	0	0.140733	5.4645	25.7821	5.58984	5.06924e-12	9.6886e-11	up
FxaC_8g05802	4.82441	0.798424	2.72541	4.64969	2.06675	5.47054e-12	1.04128e-10	up
FxaC_21g02080	0.204419	0.586579	5.00263	6.15913	3.35692	5.65624e-12	1.07553e-10	up
FxaC_28g23930	2.80608	1.73228	6.16315	6.34385	2.1382	6.27742e-12	1.19081e-10	up
FxaC_22g17210	9.89159	0.396501	1.93477	2.86261	2.57125	6.73364e-12	1.27218e-10	up
FxaC_27g31290	0.882248	0.330525	1.09417	1.07945	2.02644	6.91256e-12	1.30422e-10	up
FxaC_22g38300	2.97027	0.805276	3.47371	10.1046	2.40117	7.31796e-12	1.37513e-10	up
FxaC_9g11841	2.82846	1.0788	4.73546	6.45101	2.42566	9.53572e-12	1.77103e-10	up
FxaC_23g29170	2.00812	0.385237	1.72976	2.45007	2.46078	1.15072e-11	2.12659e-10	up
FxaC_23g18901	5.77503	1.74671	8.86176	4.26123	2.64838	1.54387e-11	2.82697e-10	up
FxaC_27g35410	14.1209	2.51136	9.22237	7.27957	2.18091	1.68465e-11	3.06966e-10	up
FxaC_14g02290	2.27145	0.443884	2.16448	0.71687	2.58253	1.92707e-11	3.49317e-10	up
FxaC_7g17520	186.165	1.15362	5.45131	6.01788	2.53076	2.21323e-11	3.98703e-10	up	AIR12	Auxin-Induced in Root cultures 12
FxaC_24g13520	1.71861	0.393165	2.75195	3.62293	3.09927	2.4244e-11	4.34953e-10	up
FxaC_19g09010	1.91014	0.524084	2.99581	1.14263	2.8006	2.47792e-11	4.43953e-10	up
FxaC_25g58870	1.04953	0.509778	1.92569	2.36652	2.20846	2.5957e-11	4.63749e-10	up
FxaC_9g41220	0.16602	0.31585	6.77706	19.9848	4.74114	2.78629e-11	4.95897e-10	up
FxaC_2g26510	6.33585	1.8894	9.42373	8.23402	2.62205	3.16459e-11	5.59131e-10	up
FxaC_21g57010	0.557355	3.0349	12.0423	12.0885	2.274	3.44519e-11	6.06981e-10	up
FxaC_26g22520	5.80844	2.20476	7.24452	4.3744	2.01978	3.64271e-11	6.39965e-10	up
FxaC_21g36750	3.59194	0.573275	2.36885	3.56874	2.33758	3.65333e-11	6.41428e-10	up
FxaC_18g19770	7.42801	0.621554	2.25575	4.90355	2.16769	3.7589e-11	6.5872e-10	up
FxaC_28g00600	3.03848	0.484834	2.59298	25.3316	2.71858	3.79933e-11	6.65181e-10	up
FxaC_26g03070	1.08365	0.115853	1.79844	28.4076	4.26219	3.88259e-11	6.79544e-10	up
FxaC_27g19630	1.00207	1.85188	9.85284	4.77465	2.6906	4.15736e-11	7.24458e-10	up
FxaC_24g17480	2.50723	1.5771	5.82319	10.4477	2.17895	4.17077e-11	7.26343e-10	up
FxaC_18g06190	5.08095	1.9717	17.4266	33.1148	3.42992	4.26169e-11	7.41253e-10	up
FxaC_15g20870	36.9437	1.35234	6.80449	7.20831	2.62193	4.39617e-11	7.63455e-10	up
FxaC_4g38050	0.983453	0.409967	2.31591	2.32347	2.79827	5.67746e-11	9.75661e-10	up
FxaC_23g28490	51.1334	28.729	116.3	18.1529	2.30505	6.15158e-11	1.05357e-09	up
FxaC_5g19270	101.656	0.423223	2.10878	2.26634	2.61016	6.70935e-11	1.14629e-09	up
FxaC_8g06350	0.351904	3.26756	16.0756	10.5385	2.59175	6.91125e-11	1.17862e-09	up	PDF1.4
FxaC_26g00420	1.64277	0.312192	1.17608	1.14388	2.21394	8.39444e-11	1.42072e-09	up
FxaC_18g21450	6.10992	0.187491	1.02651	3.81071	2.74449	8.4899e-11	1.43645e-09	up
FxaC_14g04330	2.89313	1.24864	4.34839	4.36534	2.09568	8.62079e-11	1.45727e-09	up
FxaC_4g24200	3.7644	0.379972	1.86928	3.51157	2.58776	8.64923e-11	1.46163e-09	up	ZEP	ZEAXANTHIN EPOXIDASE
FxaC_10g46201	9.16647	3.997	15.3621	20.5797	2.25611	8.72199e-11	1.47304e-09	up
FxaC_21g08270	6.02966	4.22001	16.4884	20.9987	2.25791	8.76839e-11	1.47998e-09	up
FxaC_1g01780	3.106	0.170528	1.67161	1.71531	3.60996	9.14287e-11	1.53993e-09	up	PMT5	polyol/monosaccharide transporter 5
FxaC_21g51010	12.1552	0.535327	2.31192	2.11591	2.40557	9.83688e-11	1.65234e-09	up
FxaC_18g45220	18.7285	0.034207	3.33194	26.6257	6.88547	1.22569e-10	2.0447e-09	up
FxaC_3g15260	0	1.16956	12.8311	5.92893	3.70567	1.31749e-10	2.18739e-09	up
FxaC_24g27310	6.67902	0.427844	2.64935	10.4409	2.90228	1.38926e-10	2.30109e-09	up
FxaC_6g25780	63.4559	0.803561	2.88869	3.13604	2.13241	1.3936e-10	2.30691e-09	up	PHT1;7	phosphate transporter 1;7
FxaC_7g43420	3.47272	0.469257	1.62975	0.969697	2.08827	1.48753e-10	2.45658e-09	up
FxaC_25g36510	0.0453001	0.169753	2.3581	8.35134	4.0946	1.56901e-10	2.58503e-09	up
FxaC_5g16550	0.122203	0.150145	7.3158	3.05923	5.86079	1.57953e-10	2.60007e-09	up
FxaC_13g17180	1.54709	0.117666	1.6804	5.33707	4.10886	1.84101e-10	3.01273e-09	up	POP1	POLLEN-PISTIL INCOMPATIBILITY 1
FxaC_23g32640	1.49313	0.68846	3.9101	3.03207	2.78	2.0758e-10	3.38308e-09	up
FxaC_22g27810	21.0397	0.442607	1.73051	7.08881	2.26254	2.97313e-10	4.75539e-09	up
FxaC_21g14280	1.84525	0.742412	3.04176	3.11276	2.33721	3.44662e-10	5.48135e-09	up
FxaC_22g40840	1.92358	0.464632	2.64913	6.63766	2.79643	3.57525e-10	5.67944e-09	up
FxaC_23g31950	0.107741	0.640633	9.94513	25.4143	4.27743	3.83856e-10	6.08217e-09	up
FxaC_1g11730	0.941766	0.12848	2.36594	4.93313	4.54112	3.94718e-10	6.24542e-09	up
FxaC_22g12030	1.59822	0.314391	1.33862	2.90907	2.38706	4.03325e-10	6.37799e-09	up
FxaC_1g18880	0.0533587	0.846372	3.23843	3.3135	2.23151	4.71741e-10	7.40957e-09	up
FxaC_20g01430	11.5845	1.42714	5.44335	9.08704	2.22045	4.72508e-10	7.41953e-09	up
FxaC_17g03310	9.959	0.500636	1.92299	2.54666	2.24592	4.93563e-10	7.74144e-09	up
FxaC_12g36810	40.417	0.839888	3.29277	2.31254	2.27103	6.34153e-10	9.83069e-09	up	PUP4	purine permease 4
FxaC_25g02820	0.00685771	0.0484867	0.742305	2.16031	4.17371	7.15332e-10	1.10158e-08	up
FxaC_25g53010	0.720269	0.34608	1.6817	1.84043	2.57206	7.20206e-10	1.10756e-08	up
FxaC_14g27020	2.21025	0.120524	0.736265	1.16298	2.90228	7.75246e-10	1.18795e-08	up
FxaC_21g08700	1.29533	1.56668	5.99717	4.96573	2.21448	7.85925e-10	1.20366e-08	up
FxaC_5g24450	1.43884	0.606118	3.72381	8.54728	2.91029	8.51763e-10	1.30057e-08	up
FxaC_24g21640	19.8158	0.294672	0.988059	0.503146	2.04746	1.05326e-09	1.5969e-08	up
FxaC_21g69540	0	0.324725	4.18667	5.30391	3.95644	1.09362e-09	1.65583e-08	up
FxaC_5g18160	4.27761	0.500976	3.18477	2.74676	2.97199	1.17907e-09	1.77895e-08	up
FxaC_25g27440	0.0358097	1.12128	3.75431	5.64056	2.04979	1.26774e-09	1.9081e-08	up
FxaC_14g24431	0.470624	0.267315	1.4221	1.00769	2.72383	1.28401e-09	1.93207e-08	up
FxaC_9g29140	0.48275	0.183289	1.74538	0.977849	3.52385	1.32414e-09	1.9887e-08	up
FxaC_26g03530	7.39206	0.847271	4.39558	1.5129	2.67809	1.50181e-09	2.24407e-08	up
FxaC_10g09590	10.6606	0.439219	1.48767	4.65654	2.0666	1.74413e-09	2.59024e-08	up	HSL1	HAESA-like 1
FxaC_18g08640	9.47897	1.37818	6.43395	10.6286	2.50468	1.86868e-09	2.76346e-08	up
FxaC_27g44440	3.92267	0.434322	2.049	3.05073	2.53262	1.87432e-09	2.7692e-08	up
FxaC_18g05730	1.82052	0.795997	2.76212	2.97219	2.09203	2.09101e-09	3.07435e-08	up
FxaC_15g41290	2.806	1.20239	7.85881	4.23948	3.02166	2.32497e-09	3.40133e-08	up	UPI	UNUSUAL SERINE PROTEASE INHIBITOR
FxaC_27g16820	0.406619	0.43134	1.86261	3.27704	2.41946	2.44229e-09	3.5655e-08	up
FxaC_2g13860	0.903137	1.71877	6.03336	6.86537	2.10502	2.49034e-09	3.62996e-08	up
FxaC_23g42820	1.05148	2.15114	8.91226	8.80165	2.3437	2.68391e-09	3.89383e-08	up
FxaC_19g03480	0.0875775	0.614463	2.22009	3.25658	2.14302	2.82783e-09	4.09731e-08	up
FxaC_1g33310	0.245912	0.984451	4.01424	2.04518	2.33525	2.92015e-09	4.22779e-08	up	PP2-B1	phloem protein 2-B1
FxaC_2g30690	0.168033	0.0799127	3.26356	20.0062	5.56051	3.14589e-09	4.54402e-08	up	MYB113	myb domain protein 113
FxaC_19g07310	0	0.392505	4.69562	4.51082	3.87249	3.17617e-09	4.58538e-08	up
FxaC_19g08790	0	0.456114	9.52871	3.61495	4.652	3.35327e-09	4.83232e-08	up
FxaC_28g08390	11.6051	0.0776658	2.90123	5.19729	5.52021	3.70542e-09	5.3124e-08	up
FxaC_4g25970	3.06841	0.500347	2.00929	1.43687	2.29088	3.90503e-09	5.58854e-08	up	HAM4
FxaC_18g05550	1.46725	0.704189	2.37598	2.03601	2.05417	3.93091e-09	5.62127e-08	up
FxaC_17g06180	0.200493	0	0.718894	0.153717	7.53329	4.17355e-09	5.93937e-08	up
FxaC_9g45260	2.51394	2.45682	11.3005	26.5992	2.49412	4.38927e-09	6.23841e-08	up
FxaC_26g06550	0.206335	0.715405	3.70475	2.49727	2.66004	4.5991e-09	6.52835e-08	up
FxaC_13g11980	0	0.256868	3.30353	13.8928	3.92127	4.66276e-09	6.61534e-08	up	ALT3	acyl-lipid thioesterase 3
FxaC_12g42120	3.0181	0.153789	2.0624	3.55206	4.03231	4.69137e-09	6.65425e-08	up
FxaC_8g01670	4.19378	0.199669	1.89763	2.90421	3.54976	4.79189e-09	6.79165e-08	up
FxaC_15g08530	0.120894	2.91005	10.7688	6.05287	2.17345	4.82125e-09	6.82979e-08	up
FxaC_17g51410	43.586	3.0885	11.423	11.4937	2.18541	4.87506e-09	6.89773e-08	up
FxaC_10g37000	1.14285	0.678253	2.82112	1.37396	2.35128	5.24502e-09	7.39823e-08	up
FxaC_22g21050	5.87284	1.12639	6.95085	65.3161	2.93506	5.65949e-09	7.96276e-08	up
FxaC_12g44430	1.01873	0.27322	1.40593	2.17823	2.66404	6.08519e-09	8.5188e-08	up	STO1	SALT TOLERANT 1
FxaC_13g52340	6.37492	0.364241	2.26057	1.40374	2.94864	6.92613e-09	9.62134e-08	up
FxaC_17g09060	0.0590254	0.435128	5.25155	11.7565	3.83951	8.30129e-09	1.14536e-07	up
FxaC_22g07550	2.70203	2.48656	11.9023	39.8364	2.54075	9.50936e-09	1.30316e-07	up
FxaC_27g38370	2.77832	0.197356	1.16164	1.63063	2.84235	9.54304e-09	1.30746e-07	up
FxaC_6g43471	1.64848	1.67399	7.17349	4.87188	2.39376	1.16015e-08	1.56947e-07	up
FxaC_27g01350	85.0633	0.759489	3.10003	21.2986	2.31955	1.28367e-08	1.72364e-07	up
FxaC_25g47660	0.433524	0.492927	2.44145	2.37964	2.6035	1.362e-08	1.82487e-07	up
FxaC_9g03480	1.28422	0.291786	1.21014	1.57543	2.34548	1.37172e-08	1.83702e-07	up
FxaC_10g06190	1.75409	0.132526	1.00087	1.14046	3.19834	1.47473e-08	1.96789e-07	up	FRS10	FAR1-related sequence 10
FxaC_2g28860	4.92185	1.40729	5.69869	6.23819	2.3067	1.81029e-08	2.39394e-07	up
FxaC_3g03010	0.454862	0.81612	4.05569	8.84058	2.60464	1.93838e-08	2.55607e-07	up	IAA29	indole-3-acetic acid inducible 29
FxaC_7g17310	0.7194	0	3.63695	4.16121	7.28028	1.9813e-08	2.60837e-07	up
FxaC_6g29020	4.0274	0.337245	1.69021	1.51134	2.62648	2.14007e-08	2.80154e-07	up
FxaC_21g15770	0	0.0337057	1.95584	5.11774	6.19401	2.18074e-08	2.85011e-07	up
FxaC_5g17410	1.86064	0.104861	1.36709	4.87349	4.00595	2.25884e-08	2.9453e-07	up
FxaC_19g30890	2.92645	0.266805	1.10402	1.71098	2.3391	2.33297e-08	3.0377e-07	up
FxaC_21g53500	0.0101186	0.0349871	0.777032	3.76556	4.78029	2.52838e-08	3.28372e-07	up
FxaC_5g43361	6.34588	0.396495	1.32204	2.59412	2.03731	2.56759e-08	3.33232e-07	up	FRS5	FAR1-related sequence 5
FxaC_13g11650	1.53954	0.134919	1.27032	3.63668	3.54729	2.82613e-08	3.64501e-07	up	POP1	POLLEN-PISTIL INCOMPATIBILITY 1
FxaC_23g47830	0.369327	0.288805	1.72303	1.38456	2.88653	3.45339e-08	4.42036e-07	up
FxaC_8g10970	0.880237	3.44051	11.3705	4.76525	2.02342	3.78646e-08	4.82459e-07	up	OLEO3	oleosin3
FxaC_6g30400	2.68551	0.201582	0.726927	4.34878	2.13764	3.91707e-08	4.98305e-07	up	MRP4	multidrug resistance-associated protein 4
FxaC_22g02050	1.80448	0.175657	1.61169	4.36721	3.48845	4.19784e-08	5.3269e-07	up
FxaC_17g54580	6.59715	1.21567	3.98147	6.13818	2.01043	4.55009e-08	5.74518e-07	up
FxaC_26g15220	3.71483	0.522515	1.762	2.01003	2.05288	4.84745e-08	6.089e-07	up
FxaC_17g38770	0.960161	0.092163	0.592014	0.943586	3.0048	5.96449e-08	7.4287e-07	up
FxaC_19g13070	1.04397	0.267832	1.97577	2.84095	3.21441	6.22849e-08	7.72479e-07	up
FxaC_9g11870	0.0245011	0.400748	2.23853	1.0755	2.78555	6.28514e-08	7.79332e-07	up
FxaC_11g14610	1.28962	0.340002	1.2867	2.87864	2.21019	6.40961e-08	7.94061e-07	up	KUP1	POTASSIUM UPTAKE TRANSPORTER 1
FxaC_26g36580	0.661452	0.101915	1.38651	1.05812	4.10395	6.54363e-08	8.08871e-07	up
FxaC_3g19780	0.0250927	0.125099	1.12833	0.392887	3.4384	6.81817e-08	8.40762e-07	up	LecRK-IX.1	L-type lectin receptor kinase IX.1
FxaC_7g23370	1.10924	0.485666	2.10282	3.439	2.39654	7.09281e-08	8.71551e-07	up	TBL10	TRICHOME BIREFRINGENCE-LIKE 10
FxaC_22g29661	5.9386	0.42326	1.86691	2.35955	2.44997	7.53237e-08	9.21916e-07	up
FxaC_24g46880	13.8829	0.196487	1.05181	3.75251	2.72222	7.73739e-08	9.45972e-07	up
FxaC_21g11150	9.51392	0.442877	6.23261	12.3655	4.12785	8.24626e-08	1.00489e-06	up
FxaC_21g57050	0.260559	1.41679	5.82984	6.43045	2.34846	8.25993e-08	1.00612e-06	up
FxaC_9g36791	0.350582	0.0413272	1.22042	1.23473	5.14092	8.27591e-08	1.00762e-06	up
FxaC_11g38930	2.43313	0.0151043	1.38803	1.84447	6.75446	8.9406e-08	1.08406e-06	up	UGT76E2	UDP-glucosyl transferase 76E2
FxaC_3g15420	0.864723	0.230707	1.37998	0.980469	2.87329	9.55156e-08	1.15414e-06	up	HAM4
FxaC_1g34540	0.319578	0.0929197	2.66682	22.6919	5.13828	9.70099e-08	1.17118e-06	up	GSTF11	glutathione S-transferase F11
FxaC_3g37310	3.77834	0.536618	3.79112	6.31663	3.12733	9.70746e-08	1.17171e-06	up	HMGA	high mobility group A
FxaC_15g18930	4.10346	0.761054	2.78453	3.25027	2.17794	9.71135e-08	1.17193e-06	up
FxaC_12g24190	0.204404	0.077419	1.24521	0.369641	4.34014	9.84479e-08	1.18726e-06	up
FxaC_6g07760	1.98718	0.153453	1.24197	1.33796	3.30825	9.87645e-08	1.19043e-06	up
FxaC_26g29340	1.41626	0.300493	1.53394	3.20262	2.67076	1.00064e-07	1.20493e-06	up
FxaC_17g01530	27.308	0.0863887	1.46326	12.9278	4.36674	1.09089e-07	1.30797e-06	up
FxaC_23g31731	0.0360711	0.636704	3.66824	1.15707	2.79979	1.16576e-07	1.39266e-06	up
FxaC_15g20890	49.5986	1.69463	7.2315	8.80731	2.39657	1.20266e-07	1.43337e-06	up
FxaC_21g30840	0.0541066	0.324567	3.80422	6.7095	3.85612	1.26509e-07	1.50265e-06	up
FxaC_3g09050	3.10541	0.335925	1.34214	1.36747	2.30129	1.28854e-07	1.52823e-06	up	CCX4	cation calcium exchanger 4
FxaC_6g22210	4.6092	0.340352	1.63643	1.91823	2.55392	1.5393e-07	1.80437e-06	up
FxaC_28g05660	1.4052	0.938537	3.51736	0.995384	2.22469	1.5908e-07	1.86065e-06	up
FxaC_26g17921	12.1424	1.91919	7.65505	6.41506	2.28602	1.68709e-07	1.96423e-06	up
FxaC_17g27410	5.65433	0.40165	1.83217	2.49239	2.46389	1.69487e-07	1.97165e-06	up
FxaC_2g19060	2.9303	0.301904	1.30129	0.864887	2.40699	1.88531e-07	2.17822e-06	up
FxaC_24g28060	3.47	1.20472	5.45748	3.42801	2.46429	2.03632e-07	2.34108e-06	up
FxaC_19g41460	0.866148	0.148295	0.62424	0.665298	2.38619	2.35963e-07	2.69118e-06	up
FxaC_21g60930	2.52054	2.53503	11.7506	9.7055	2.49733	2.40398e-07	2.73674e-06	up
FxaC_2g23490	0.198668	0.152825	1.40603	7.16796	3.45637	2.69475e-07	3.04728e-06	up
FxaC_3g03650	0.588925	0.329769	2.71879	2.79301	3.33663	3.00734e-07	3.37413e-06	up
FxaC_17g29930	1.63722	0.15216	0.638778	1.14668	2.36854	3.26217e-07	3.64176e-06	up
FxaC_2g13920	0.296137	0.278387	1.72295	1.47552	2.93465	3.27092e-07	3.6508e-06	up	SSL4	strictosidine synthase-like 4
FxaC_2g38430	2.19213	0.129423	1.10424	1.68631	3.37296	3.29957e-07	3.68057e-06	up
FxaC_8g00570	0.376486	0.0588157	0.860513	2.65141	4.16312	3.40129e-07	3.78602e-06	up	GT2
FxaC_22g05981	20.466	2.01785	8.05688	15.2543	2.30406	3.79916e-07	4.19928e-06	up
FxaC_13g29250	1.14721	0.369696	1.56154	4.16252	2.39327	3.86423e-07	4.26531e-06	up
FxaC_21g22831	0	0.0663311	1.70992	2.02815	4.94336	3.97073e-07	4.37508e-06	up
FxaC_2g10720	40.9935	2.24138	11.7496	12.5888	2.66195	4.6512e-07	5.06987e-06	up
FxaC_21g05530	5.75834	0.127208	5.91465	0.33509	5.74593	4.89944e-07	5.32492e-06	up
FxaC_1g11531	0.881043	0.671607	2.46543	5.48088	2.16543	5.1276e-07	5.55233e-06	up	YLS2	YELLOW-LEAF-SPECIFIC GENE 2
FxaC_10g48690	1.50079	0.246081	1.07447	1.34016	2.39695	5.16942e-07	5.59436e-06	up
FxaC_21g57930	0.842303	0.379445	1.33237	2.37259	2.10088	5.51244e-07	5.94831e-06	up
FxaC_13g03470	0.849186	0.304672	1.57681	4.54029	2.69021	5.66239e-07	6.09951e-06	up
FxaC_18g08630	4.05771	1.13714	4.7909	8.49025	2.3462	6.39485e-07	6.8345e-06	up
FxaC_23g50200	0.812281	0.595022	2.85626	4.66571	2.55406	6.70473e-07	7.14929e-06	up
FxaC_1g10060	1.0141	0.751646	14.5486	40.9247	4.56183	6.95083e-07	7.39336e-06	up	SAUR76	SMALL AUXIN UPREGULATED RNA 76
FxaC_6g43130	4.54407	0.61445	2.28986	2.26069	2.1837	7.23233e-07	7.67234e-06	up
FxaC_15g39270	9.56395	0.407551	1.60304	1.92016	2.25797	7.31791e-07	7.76018e-06	up	KCS2	3-ketoacyl-CoA synthase 2
FxaC_19g07330	0.895499	0.430216	1.62321	2.60504	2.20144	7.72946e-07	8.1687e-06	up
FxaC_23g56730	1.25954	0.889871	2.92116	1.73977	2.01617	7.88463e-07	8.30912e-06	up
FxaC_18g36220	2.10498	0.589818	2.01076	2.56083	2.05037	8.18952e-07	8.60608e-06	up
FxaC_4g34450	2.03131	0.210799	0.816407	0.868082	2.24919	8.20742e-07	8.62327e-06	up
FxaC_5g02820	0.480339	0.337102	1.76962	3.71659	2.70873	8.29305e-07	8.70506e-06	up	GNL	GNC-LIKE
FxaC_18g43530	1.05502	0.178391	0.975605	0.814591	2.74974	8.34051e-07	8.75323e-06	up
FxaC_22g46720	1.45725	0.599537	3.19026	1.8598	2.69379	8.5597e-07	8.97315e-06	up
FxaC_2g16020	11.258	0.192359	1.0631	0.715199	2.75856	9.13541e-07	9.53376e-06	up
FxaC_12g11150	3.20081	0.425418	2.0572	2.50174	2.56246	9.35253e-07	9.74759e-06	up
FxaC_21g22730	0.0433306	0.889886	4.25604	1.68025	2.53187	9.73041e-07	1.01282e-05	up
FxaC_19g24900	0.35046	0.15539	1.19297	6.39274	3.22652	1.18673e-06	1.22092e-05	up
FxaC_8g30870	0.895088	0.0722712	0.862288	2.34383	3.83445	1.194e-06	1.22772e-05	up	PMT5	polyol/monosaccharide transporter 5
FxaC_7g30930	13.6924	0.461219	2.15202	15.321	2.53257	1.24766e-06	1.27913e-05	up
FxaC_3g06130	3.71104	0.621983	2.43022	1.8033	2.26036	1.2565e-06	1.28749e-05	up
FxaC_18g17360	3.02717	0.280249	0.93339	1.96785	2.01819	1.35098e-06	1.37572e-05	up
FxaC_14g00040	0.358004	0.145079	0.922828	2.10535	2.9811	1.37706e-06	1.39973e-05	up
FxaC_22g05871	1.40209	1.02835	3.54629	6.65196	2.06433	1.44038e-06	1.45878e-05	up
FxaC_24g13750	3.60806	0.869566	3.47511	2.42616	2.28976	1.45761e-06	1.47544e-05	up
FxaC_10g20290	2.48516	0.439166	1.43159	3.1688	2.00657	1.48062e-06	1.49548e-05	up
FxaC_21g23260	0.148154	2.02922	7.97977	3.54584	2.27183	1.62614e-06	1.63213e-05	up
FxaC_18g02330	8.56304	0.231141	1.70801	4.13813	3.17575	1.8716e-06	1.86012e-05	up
FxaC_15g09210	13.9564	0.711243	7.07212	24.5698	3.58777	2.02841e-06	2.00314e-05	up
FxaC_7g33390	6.4253	0.617259	2.61198	6.42462	2.38345	2.06289e-06	2.03467e-05	up
FxaC_20g40550	9.68814	0.0429517	1.48173	2.93914	5.4494	2.12606e-06	2.09181e-05	up
FxaC_11g38870	5.44415	0.117628	1.19428	3.55858	3.61618	2.2288e-06	2.18444e-05	up
FxaC_24g09240	0.232154	0.674442	2.77361	5.16228	2.34339	2.30452e-06	2.25351e-05	up
FxaC_6g46030	4.96483	0.384727	1.62404	1.70286	2.37556	2.40581e-06	2.3419e-05	up
FxaC_25g48460	0.277932	0.572017	2.29017	3.08984	2.27737	2.40767e-06	2.3433e-05	up
FxaC_19g29051	0.496452	0.0646368	0.355951	0.743521	2.75549	2.5244e-06	2.44669e-05	up
FxaC_13g54780	1.33512	1.01065	3.84033	3.53283	2.21743	2.5757e-06	2.49295e-05	up
FxaC_23g00251	2.49906	0.217109	1.02301	1.20079	2.54552	2.72363e-06	2.62476e-05	up
FxaC_23g28330	1.79278	0.0689527	0.638834	1.3031	3.49173	2.78818e-06	2.68373e-05	up
FxaC_15g39140	0.790005	0.169212	2.17194	2.56555	3.9894	2.95273e-06	2.82781e-05	up	SHY2	SHORT HYPOCOTYL 2
FxaC_21g57020	0	0.35163	4.5213	8.46391	3.97484	3.07235e-06	2.9295e-05	up
FxaC_27g21520	0.526555	0.175839	0.846512	0.849978	2.56778	3.31698e-06	3.14879e-05	up
FxaC_1g19580	3.21789	0.459974	1.50196	1.96674	2.00475	3.41489e-06	3.2357e-05	up	ACBP3	acyl-CoA-binding domain 3
FxaC_26g41630	72.243	0.627867	2.28134	12.5781	2.14471	3.44976e-06	3.26486e-05	up
FxaC_14g01870	0.935649	0.333159	1.84941	2.67001	2.78066	3.60405e-06	3.39923e-05	up
FxaC_17g19620	3.67136	0.140148	2.12576	0.767643	4.25548	3.77394e-06	3.54882e-05	up
FxaC_23g28640	4.57549	0.355093	1.7423	1.97821	2.59348	3.77375e-06	3.54882e-05	up
FxaC_26g01660	9.98775	1.16852	5.56717	8.39729	2.53882	3.81133e-06	3.58059e-05	up
FxaC_7g09700	0.268978	0.447596	1.86724	2.05777	2.34446	4.06806e-06	3.80555e-05	up
FxaC_5g12880	12.6747	2.78092	9.98336	10.4162	2.15254	4.14186e-06	3.87135e-05	up
FxaC_26g01860	0.918086	0	0.702148	2.79618	6.46184	4.15424e-06	3.88097e-05	up
FxaC_10g45770	0.239119	0.469754	2.31918	4.34958	2.59906	4.21086e-06	3.92993e-05	up	EXPA8	expansin A8
FxaC_13g52620	5.90542	0.135404	0.896097	1.27674	3.01008	4.31659e-06	4.02189e-05	up
FxaC_9g03440	1.082	0.275336	1.44625	3.33267	2.70074	4.36743e-06	4.06451e-05	up
FxaC_26g40340	0.531505	0.833658	3.21986	33.1048	2.25006	4.41933e-06	4.10939e-05	up
FxaC_17g15360	0.203021	0.113588	0.893093	1.18398	3.29159	4.49539e-06	4.17525e-05	up
FxaC_24g01000	1.10789	0.134036	4.64223	0.737761	5.39366	4.5416e-06	4.21327e-05	up
FxaC_27g15210	0.760916	0.0995946	0.720631	0.706964	3.16359	4.7081e-06	4.35616e-05	up
FxaC_5g00502	0.946601	0.263891	1.25248	1.46237	2.54796	4.95214e-06	4.55546e-05	up
FxaC_1g09280	0.0816341	0.167556	1.40603	1.27708	3.30985	4.98848e-06	4.58446e-05	up
FxaC_12g42770	6.79571	0.41171	1.85713	3.8044	2.45861	5.0436e-06	4.62827e-05	up
FxaC_27g13610	0.295397	0.132005	0.48393	0.608109	2.15375	5.04851e-06	4.63201e-05	up
FxaC_25g49760	1.23957	0.0524473	0.800575	1.05303	4.18233	5.6568e-06	5.14535e-05	up
FxaC_6g28500	0.191706	0.168415	2.09143	1.36326	3.90467	6.0564e-06	5.47496e-05	up
FxaC_6g21710	0.599078	0.0486968	2.8686	3.18525	5.97895	6.38205e-06	5.7526e-05	up
FxaC_16g05540	0.229575	0.659507	3.21458	7.69258	2.59281	6.38851e-06	5.75652e-05	up	NCED6	nine-cis-epoxycarotenoid dioxygenase 6
FxaC_11g23960	3.66773	0.433506	1.46345	3.5595	2.04943	6.39508e-06	5.75991e-05	up
FxaC_23g27061	0.382034	0.0794318	0.734968	0.563778	3.49719	6.43441e-06	5.79045e-05	up
FxaC_4g19521	7.47321	1.84827	7.33431	6.57105	2.3149	6.77901e-06	6.07805e-05	up
FxaC_10g02910	1.31309	0.725253	5.11374	8.60608	3.13177	6.78194e-06	6.0797e-05	up	PRE5	Paclobutrazol Resistance 5
FxaC_2g00750	0.412071	0.881205	3.82242	6.13868	2.41217	6.93237e-06	6.20361e-05	up
FxaC_12g10910	3.18172	0.301188	1.07368	1.41607	2.14047	7.28315e-06	6.48718e-05	up	RPF5	RNA processing factor 5
FxaC_21g51730	0.426118	0.120626	0.655968	2.99722	2.73562	8.70652e-06	7.64317e-05	up
FxaC_18g19030	0.202682	0.37874	2.18616	1.59994	2.81431	8.94203e-06	7.82919e-05	up
FxaC_28g01330	2.28492	0.25544	1.51048	1.34789	2.83832	8.98593e-06	7.86498e-05	up
FxaC_13g02610	0.297442	0	0.446469	0.587317	6.26228	9.12969e-06	7.97706e-05	up	PUT2	POLYAMINE UPTAKE TRANSPORTER 2
FxaC_5g21440	0.636259	0.124066	0.641368	0.559573	2.67649	9.24928e-06	8.07398e-05	up
FxaC_1g03890	0.0986942	0.73789	3.06823	8.66606	2.34918	9.29256e-06	8.10669e-05	up	IAA29	indole-3-acetic acid inducible 29
FxaC_14g00900	0.378564	0	0.348428	0.173753	6.22698	9.77376e-06	8.49598e-05	up
FxaC_14g08940	25.2407	3.08066	11.2054	40.4302	2.16479	9.78332e-06	8.50297e-05	up
FxaC_3g11890	1.68718	0.315724	1.63776	4.61822	2.6745	1.02955e-05	8.90523e-05	up
FxaC_16g05890	0.854293	0.357228	1.27499	1.30815	2.1167	1.12466e-05	9.65907e-05	up
FxaC_21g20001	1.71272	0.14255	0.733401	1.07087	2.66626	1.20607e-05	0.00010295	up
FxaC_24g03630	6.09717	0.0794206	0.774025	2.08841	3.60862	1.23636e-05	0.000105278	up
FxaC_17g33860	0.775929	0.184349	0.707248	2.44576	2.23768	1.2688e-05	0.000107745	up
FxaC_11g13010	2.94203	0.160599	0.771261	1.27036	2.57172	1.27981e-05	0.000108581	up
FxaC_21g64020	0.504835	0.320055	1.1037	2.68603	2.08575	1.28025e-05	0.000108601	up
FxaC_23g51220	1.42882	0.710062	2.51497	3.88828	2.1107	1.28446e-05	0.000108892	up
FxaC_14g05800	3.69694	0.629455	2.18228	2.40708	2.09191	1.32801e-05	0.000112278	up
FxaC_21g46310	0.215742	0.282546	1.19536	0.666737	2.36714	1.34336e-05	0.00011349	up
FxaC_21g70010	3.15821	0.249138	0.975826	1.99595	2.24536	1.36517e-05	0.000115145	up
FxaC_12g03500	0.0299667	0.495062	2.17697	1.23945	2.44603	1.3734e-05	0.000115765	up	CSLE1	cellulose synthase like E1
FxaC_11g23390	0.24823	0.0262445	0.729746	5.27593	5.1339	1.38303e-05	0.000116489	up	GH9B8	glycosyl hydrolase 9B8
FxaC_23g43470	3.97435	0.298599	1.02609	2.04153	2.07253	1.39827e-05	0.000117702	up
FxaC_7g41930	7.14992	0.343064	1.56487	2.05994	2.49369	1.41849e-05	0.000119278	up	TT3
FxaC_1g09490	0.352546	1.19595	4.25007	4.78983	2.12881	1.45735e-05	0.000122233	up
FxaC_25g31630	1.77879	0.142397	0.955106	0.573237	3.02042	1.45824e-05	0.000122289	up
FxaC_13g43370	1.55747	0.193323	0.868112	0.677424	2.44969	1.46308e-05	0.000122585	up
FxaC_17g55430	0	0.0673992	2.01103	1.05066	5.17861	1.4792e-05	0.000123806	up
FxaC_23g19610	2.28227	0.480592	1.84059	1.27982	2.21045	1.54366e-05	0.000128681	up
FxaC_24g50270	0.619226	0.516907	3.80926	2.11539	3.15989	1.58117e-05	0.000131493	up
FxaC_8g07671	1.33497	0.948878	4.37227	3.19088	2.4771	1.61532e-05	0.000134194	up
FxaC_26g27900	1.63881	1.23315	5.18233	1.21813	2.35845	1.70414e-05	0.000140756	up
FxaC_21g66950	0.667183	0.258228	0.985468	0.798639	2.20997	1.76815e-05	0.000145613	up
FxaC_13g52890	4.283	1.09315	4.00564	4.53781	2.16373	1.79029e-05	0.000147371	up
FxaC_25g18910	0.736863	0.440044	1.95844	1.49177	2.43198	1.83963e-05	0.00015101	up
FxaC_9g39310	1.224	0.178146	0.715682	0.736833	2.30031	1.84425e-05	0.0001513	up
FxaC_20g36990	3.51707	0.774312	4.64836	12.2817	2.89271	1.96781e-05	0.000160824	up
FxaC_8g18790	2.86069	0.396413	1.52688	1.46081	2.23091	1.98719e-05	0.000162242	up	TBL10	TRICHOME BIREFRINGENCE-LIKE 10
FxaC_6g28450	3.80601	0.101973	0.966393	1.48859	3.53532	2.04633e-05	0.000166583	up
FxaC_8g14300	0.0192769	0.29214	1.39231	1.59872	2.55822	2.0926e-05	0.000170151	up
FxaC_24g37421	1.87382	0.223112	0.806935	0.736911	2.14599	2.19513e-05	0.000177841	up
FxaC_12g26150	0.649749	0.120639	0.698688	1.22836	2.78845	2.21158e-05	0.000179019	up	CUL1	cullin 1
FxaC_19g38230	0.272492	0.18356	1.0414	6.48058	2.76428	2.25381e-05	0.000182015	up
FxaC_16g29650	0	0.330109	3.39564	3.98276	3.69992	2.37887e-05	0.000191313	up	GASA14	A-stimulated in Arabidopsis 14
FxaC_16g17300	2.29634	0.0126648	0.547878	2.66676	5.6797	2.49948e-05	0.000200292	up	CYP78A7	cytochrome P450, family 78, subfamily A, polypeptide 7
FxaC_22g65430	0.702326	0.231367	1.00784	0.263935	2.40532	2.59116e-05	0.000206927	up
FxaC_13g17471	0.140899	0.336867	2.65782	1.2547	3.23298	2.63254e-05	0.000209901	up
FxaC_6g04110	1.95145	1.24118	4.82219	6.52749	2.23919	2.64107e-05	0.000210521	up	SSN2	suppressor of sni1 2
FxaC_5g09670	0.141112	0.508292	3.8829	7.50489	3.18605	2.65697e-05	0.000211698	up
FxaC_21g69270	1.62482	0.509156	2.01527	0.920845	2.29854	2.72475e-05	0.00021648	up
FxaC_20g19320	0.921166	0.5735	2.66404	1.66114	2.51241	2.74038e-05	0.00021763	up
FxaC_22g67400	1.65757	0.162466	0.958295	1.28276	2.84795	2.81443e-05	0.000222814	up
FxaC_8g14990	0.657713	0.195828	1.44346	0.785606	3.1566	2.83593e-05	0.000224421	up
FxaC_21g20470	0.434865	1.65805	6.59242	3.02278	2.27604	2.88498e-05	0.000228108	up
FxaC_10g11940	0.478812	0.0333444	1.44575	0.380338	5.68106	2.92554e-05	0.000230989	up
FxaC_13g03710	2.62481	0.3868	1.48453	6.87186	2.22617	2.94961e-05	0.000232757	up	GH9B1	glycosyl hydrolase 9B1
FxaC_28g31220	0.78188	0.223559	0.766534	0.837549	2.07599	2.97521e-05	0.000234679	up
FxaC_22g53000	0.667055	0.255561	1.33992	0.70057	2.69133	2.98889e-05	0.000235691	up
FxaC_24g07980	0.175183	0	0.887191	1.97	6.00926	3.09965e-05	0.000243771	up
FxaC_17g34900	1.11487	0.0455511	0.466245	0.872	3.67061	3.18423e-05	0.000250001	up
FxaC_24g56620	2.04451	0.134939	0.595437	1.21679	2.44362	3.21928e-05	0.000252186	up
FxaC_9g11860	1.14932	0.066945	0.305455	0.456847	2.48633	3.28256e-05	0.000256676	up	DOT4	DEFECTIVELY ORGANIZED TRIBUTARIES 4
FxaC_2g38550	0.144955	0.0898076	1.51115	8.86885	4.32946	3.32229e-05	0.000259491	up	GSTF11	glutathione S-transferase F11
FxaC_19g02520	0.857182	0.44537	1.80234	1.44059	2.31311	3.39976e-05	0.000265024	up
FxaC_18g08440	0.53451	0.0617593	0.648771	0.865689	3.70055	3.48627e-05	0.0002712	up
FxaC_24g14640	2.69965	0.361236	1.2382	0.81867	2.08143	3.56157e-05	0.000276557	up
FxaC_21g45860	0.859999	0	1.19834	1.06934	5.9998	3.57876e-05	0.000277738	up
FxaC_22g11140	0.688462	0.390139	1.36274	0.420116	2.09089	3.63827e-05	0.000281574	up
FxaC_18g02240	1.44867	0.155881	0.625507	0.885341	2.30072	3.66504e-05	0.000283489	up
FxaC_12g38500	2.18344	0.390663	1.36411	0.781383	2.11235	3.73221e-05	0.000288007	up
FxaC_2g31380	0.159674	0.345424	1.374	1.08288	2.25827	3.81776e-05	0.000294162	up	SDG16	SET domain protein 16
FxaC_20g28520	1.56156	0.167939	0.60939	1.02607	2.14952	3.83188e-05	0.000295087	up
FxaC_20g39070	0.0766928	0.477612	2.10915	7.66765	2.41636	3.90267e-05	0.000300001	up
FxaC_2g00800	0.655848	0.969351	3.53527	2.74092	2.19034	3.94047e-05	0.000302522	up
FxaC_2g21340	1.13743	0.104201	0.403471	0.968205	2.25878	4.03448e-05	0.000308944	up
FxaC_18g24110	25.7313	0.148634	1.07448	0.293991	3.143	4.31599e-05	0.000328743	up
FxaC_21g27920	0.571443	0.131431	0.748562	1.26863	2.84177	4.34765e-05	0.00033102	up
FxaC_20g10810	0.214992	0.240897	1.155	4.8382	2.55375	4.36191e-05	0.00033206	up
FxaC_20g22552	0.0537059	0	0.674028	2.31801	5.97088	4.62002e-05	0.000349519	up
FxaC_13g33080	3.83124	0.519957	1.98704	4.45175	2.20016	4.63351e-05	0.00035035	up
FxaC_13g33920	0.108095	0.185395	1.14451	4.1727	2.89348	4.6514e-05	0.000351465	up
FxaC_24g01680	0.0630414	0	0.380568	6.09101	6.00782	4.73704e-05	0.000356971	up
FxaC_26g39430	0.0840072	0.0426936	0.313475	0.159445	3.14322	4.91564e-05	0.000369135	up
FxaC_27g24670	0	0	0.4577	1.41981	5.93009	4.99942e-05	0.000374823	up
FxaC_7g43790	0.332966	0	0.164057	0.215	5.91588	5.12189e-05	0.000382823	up	PGR3	proton gradient regulation 3
FxaC_10g49271	3.92699	0.169555	0.880023	0.947859	2.65775	5.38409e-05	0.000400919	up
FxaC_11g08570	0.0401616	0.138247	1.58903	10.1309	3.83336	5.3995e-05	0.00040196	up
FxaC_16g02120	0.590828	0.101779	0.454315	0.319423	2.46336	5.58574e-05	0.000414554	up	RNL	RNAligase
FxaC_15g03480	2.44878	0.238221	0.993669	1.53518	2.33076	5.6426e-05	0.000418107	up
FxaC_18g24390	0.852182	0.132922	0.785029	1.37421	2.83448	5.87597e-05	0.000433561	up
FxaC_6g33810	1.15447	0.368022	1.58398	1.24116	2.43344	6.14315e-05	0.000451249	up
FxaC_14g33690	3.93026	0.703505	3.33805	0.531093	2.53022	6.17843e-05	0.00045353	up
FxaC_17g06310	0.453052	0.196094	0.678031	0.983387	2.09199	6.52488e-05	0.000477032	up
FxaC_19g39770	4.80651	0.0164083	0.638683	1.65533	5.51028	6.68055e-05	0.000487329	up
FxaC_23g16700	14.4154	0.0953091	0.534203	1.04784	2.77051	6.82601e-05	0.000496966	up
FxaC_19g00850	2.93716	0.445904	2.51787	0	2.77282	6.85589e-05	0.000498752	up
FxaC_14g18870	0.853464	0.27343	1.26747	1.73179	2.52811	6.87554e-05	0.000499856	up
FxaC_22g63250	8.94791	0.303255	1.13692	1.37426	2.19392	6.92724e-05	0.000503353	up
FxaC_24g51670	47.5411	0.459244	1.96971	0.706377	2.37695	7.03979e-05	0.000510602	up
FxaC_21g33790	5.30497	0.721981	5.52872	23.4065	3.21328	7.1515e-05	0.000517898	up
FxaC_16g22850	24.9687	2.85918	9.78251	28.2463	2.04937	7.17194e-05	0.00051931	up
FxaC_26g06330	0.076571	0.0865161	0.959699	0.233313	3.7789	7.76324e-05	0.000558651	up
FxaC_21g56780	1.44703	0.346627	1.39573	0.826192	2.28961	7.92754e-05	0.000569521	up
FxaC_20g08610	2.12246	0.111958	0.74392	2.35665	2.99114	8.18126e-05	0.000586091	up
FxaC_24g35720	3.43404	0.0602853	0.392628	0.104616	2.99909	8.30519e-05	0.000594132	up
FxaC_28g23880	0.033674	0.729614	2.9484	2.51374	2.3079	8.61791e-05	0.000613675	up
FxaC_25g29190	0.558821	0.115506	0.604992	0.489821	2.6856	8.86663e-05	0.000629301	up
FxaC_26g19560	4.43738	0.111711	0.631181	7.06323	2.81056	8.89529e-05	0.000630934	up
FxaC_1g32150	9.10976	0.483703	1.75959	1.25068	2.13426	8.93666e-05	0.000633146	up
FxaC_19g07100	3.17155	0.180218	0.893689	0.74127	2.59853	8.99782e-05	0.000636913	up
FxaC_12g20320	0.641381	0.114332	0.496201	0.626942	2.43127	9.00261e-05	0.000637172	up	RCF1	regulator of CBF gene expression 1
FxaC_2g05850	1.11694	0.209164	1.299	1.0794	2.90962	9.14875e-05	0.000646778	up
FxaC_22g69750	1.1162	0.229908	0.884844	1.8714	2.24137	9.1833e-05	0.000648974	up
FxaC_22g30531	1.21067	0.0670373	0.477588	0.439021	3.12321	9.18696e-05	0.00064915	up
FxaC_12g08950	2.98196	0.0497645	0.73814	3.96467	4.15078	9.43812e-05	0.0006653	up
FxaC_18g32830	9.17038	1.50699	6.21709	7.36407	2.33551	9.4956e-05	0.000668744	up
FxaC_8g16680	2.41934	0.157466	0.777742	0.679138	2.56208	9.55219e-05	0.000671984	up	XXT2	XYG XYLOSYLTRANSFERASE 2
FxaC_23g20410	0.184861	0.0180986	0.150857	0.305552	3.34546	9.92164e-05	0.000695	up
FxaC_6g45810	0.0757887	0.0834132	0.75941	1.12063	3.4974	0.000100423	0.000702221	up
FxaC_13g44550	0.761017	0.511756	2.64064	0.703241	2.67421	0.000102254	0.000713864	up
FxaC_15g18480	2.13271	0.492008	3.49226	7.55197	3.11223	0.000103537	0.000721465	up
FxaC_2g20960	0.150256	0.507098	2.15074	0.779316	2.40465	0.000103994	0.000724289	up	MES10	methyl esterase 10
FxaC_22g56230	7.96524	0.314302	1.16502	1.22545	2.16759	0.00010468	0.000728431	up
FxaC_2g05940	0.881284	0.0546711	0.351032	0.427184	2.97929	0.000109297	0.000758105	up
FxaC_19g03400	0.0716195	0	0.769976	1.52691	5.76598	0.000109919	0.000761946	up
FxaC_10g10210	0.614059	1.16426	4.94233	3.65206	2.37255	0.000115445	0.000794635	up
FxaC_21g41690	0.256416	0.295545	1.51775	7.14737	2.635	0.000121677	0.000833834	up
FxaC_7g25580	2.28473	0.0567962	0.27221	2.63276	2.55177	0.000125411	0.000855436	up	MRP4	multidrug resistance-associated protein 4
FxaC_9g13930	0.658406	0	0.309186	0.883995	5.77642	0.000126301	0.000860665	up
FxaC_6g14920	3.38967	0.201322	1.07632	2.27191	2.69565	0.00013123	0.000890497	up
FxaC_24g20450	2.88048	0.154821	0.622557	0.32842	2.29631	0.000135287	0.000914981	up
FxaC_2g12351	0.181949	0.560837	2.13418	1.59632	2.23453	0.000135366	0.000915299	up	YLS2	YELLOW-LEAF-SPECIFIC GENE 2
FxaC_2g03520	0.588855	0.00621455	0.230402	0.262152	5.30971	0.000135521	0.000916046	up	emb2726	embryo defective 2726
FxaC_9g34990	1.06559	0.263813	1.92787	2.6605	3.14243	0.000136002	0.000918931	up	HB52	homeobox protein 52
FxaC_3g23570	0.195612	0	0.337452	0.395529	5.7116	0.000141383	0.000951266	up	UGT85A3	UDP-glucosyl transferase 85A3
FxaC_9g48810	0.47508	0.932242	3.47582	2.38794	2.21961	0.000141486	0.000951537	up	PR4	pathogenesis-related 4
FxaC_3g39720	1.58776	0.0649395	0.67984	0.365918	3.69245	0.000142442	0.000956774	up	GDH1	glutamate dehydrogenase 1
FxaC_16g29480	2.90327	0.278017	1.05307	1.11467	2.21276	0.000142669	0.00095807	up	TBL27	TRICHOME BIREFRINGENCE-LIKE 27
FxaC_28g11570	0.37749	0.496296	1.72773	1.94811	2.10844	0.000144937	0.000971082	up
FxaC_4g35500	0.944265	0.0581331	0.329196	0.76	2.77368	0.000145574	0.000974999	up
FxaC_9g11580	0.18109	0.0903498	0.399769	0.372248	2.45842	0.000146073	0.000977988	up
FxaC_13g00400	6.32648	0.452126	1.59366	12.7849	2.13065	0.000148621	0.000993028	up	GSR 1	glutamine synthase clone R1
FxaC_25g45020	21.127	580.115	44.1392	13.0751	-3.41353	6.14295e-236	1.07281e-232	down
FxaC_12g35300	177.782	504.141	99.6746	91.0802	-2.04143	2.79034e-229	4.45538e-226	down	PGK	phosphoglycerate kinase
FxaC_10g15930	203.098	226.89	41.6321	52.1465	-2.15106	1.24328e-196	1.28668e-193	down	PGK	phosphoglycerate kinase
FxaC_5g04750	46.4617	187.557	32.4468	35.6383	-2.23692	1.58303e-194	1.60851e-191	down
FxaC_16g17160	361.03	371.386	49.787	46.3648	-2.60184	3.64361e-185	3.33808e-182	down	ACP4	acyl carrier protein 4
FxaC_8g03690	101.286	212.191	38.8995	57.6661	-2.14812	6.75584e-166	5.47174e-163	down
FxaC_17g36560	40.0826	307.728	56.6391	119.521	-2.14709	1.5472e-157	1.1377e-154	down
FxaC_26g24600	798.991	183.833	5.33322	3.23488	-4.80741	1.03121e-154	7.11473e-152	down
FxaC_23g23151	239.127	159.948	31.3587	48.5935	-2.05549	7.42722e-153	4.94131e-150	down
FxaC_14g22000	362.066	225.625	24.6366	26.5426	-2.90104	1.92064e-151	1.23374e-148	down
FxaC_8g07810	88.2703	210.568	13.8572	63.6862	-3.64195	6.22894e-142	3.70324e-139	down	J11	DnaJ11
FxaC_5g04941	244.147	119.264	18.5544	11.0352	-2.38128	1.53239e-135	8.7385e-133	down	GA4	GA REQUIRING 4
FxaC_7g40650	40.8179	161.335	8.61316	60.6789	-3.93622	3.99717e-135	2.25638e-132	down	J11	DnaJ11
FxaC_1g21290	193.206	46.8171	4.53667	4.91637	-3.07778	5.04325e-124	2.51645e-121	down	TUA2	tubulin alpha-2 chain
FxaC_25g06370	16.2408	36.346	3.57388	2.57977	-3.05536	5.66856e-120	2.68464e-117	down
FxaC_8g07640	39.6258	265.643	42.8441	66.6905	-2.33255	1.38997e-118	6.41972e-116	down	GASA1	GAST1 protein homolog 1
FxaC_17g22320	63.4632	111.8	16.0058	6.27565	-2.51063	5.34708e-116	2.33454e-113	down
FxaC_14g34590	27.1735	253.553	51.3887	8.79418	-2.00745	8.99888e-116	3.86848e-113	down
FxaC_5g35310	10.223	58.465	6.73047	13.523	-2.81913	1.10962e-110	4.55965e-108	down
FxaC_24g47980	58.1211	79.4774	11.2663	7.20104	-2.52834	1.55526e-106	5.83325e-104	down
FxaC_15g20470	256.399	246.073	44.0673	39.7811	-2.18695	5.80714e-106	2.14922e-103	down	ACP4	acyl carrier protein 4
FxaC_19g17070	32.7765	118.16	19.3508	40.714	-2.31659	5.98548e-106	2.20065e-103	down
FxaC_18g16480	12.547	170.329	27.8027	41.7149	-2.32249	2.74778e-101	9.36339e-99	down
FxaC_24g24330	2.33492	51.0977	2.79956	2.52291	-3.88652	1.44085e-98	4.73659e-96	down
FxaC_23g19050	45.9342	198.071	28.8076	20.5826	-2.49275	5.06154e-98	1.65418e-95	down
FxaC_20g30210	12.0735	143.173	26.1605	59.6598	-2.15253	1.00506e-96	3.22802e-94	down
FxaC_3g25560	65.1282	440.31	78.4916	111.184	-2.18932	1.10993e-96	3.52435e-94	down
FxaC_27g38250	256.979	103.566	19.9817	22.2159	-2.0749	1.25884e-96	3.97458e-94	down
FxaC_11g45671	8.64523	49.2988	2.04898	0.770127	-4.27345	1.17067e-92	3.53638e-90	down	BGLU17	beta glucosidase 17
FxaC_10g18060	145.946	69.2451	12.517	7.23606	-2.17052	3.18059e-92	9.45463e-90	down	GA2OX1	gibberellin 2-oxidase 1
FxaC_16g27260	714.992	332.545	66.8504	35.6893	-2.01438	7.94418e-88	2.17628e-85	down
FxaC_1g00540	996.345	373.031	73.7991	74.0775	-2.0456	1.41056e-85	3.71836e-83	down	TPX1	thioredoxin-dependent peroxidase 1
FxaC_21g12760	94.3362	273.633	52.3697	471.709	-2.08716	1.42744e-81	3.57724e-79	down
FxaC_24g09540	303.677	58.0661	9.47289	4.42282	-2.32847	7.36461e-80	1.75885e-77	down
FxaC_1g21920	253.173	70.0154	11.8232	26.5358	-2.26972	2.72148e-78	6.33708e-76	down	ELI3-1	elicitor-activated gene 3-1
FxaC_14g18950	77.5635	24.9531	3.23653	4.02434	-2.64623	4.36858e-77	1.00057e-74	down
FxaC_14g15221	6.21649	41.5366	3.77957	4.75948	-3.17746	1.44327e-76	3.28514e-74	down
FxaC_21g03920	7.04936	40.1179	6.22448	1.9125	-2.40222	1.91506e-75	4.21352e-73	down
FxaC_14g19000	1116.16	60.9732	10.0004	5.01146	-2.30812	3.4647e-74	7.36215e-72	down
FxaC_6g27210	44.6131	29.3719	1.97683	1.53325	-3.61316	7.08232e-73	1.4605e-70	down	VTE3	VITAMIN E DEFECTIVE 3
FxaC_27g16430	436.949	75.1519	2.70428	1.17829	-4.49465	5.88559e-72	1.19606e-69	down
FxaC_9g14350	4.77211	63.4693	1.93308	0.605835	-4.73037	2.49489e-71	4.97954e-69	down
FxaC_12g07700	41.1202	52.4337	6.24686	8.14669	-2.77133	4.08548e-67	7.46134e-65	down
FxaC_13g29580	77.9927	96.4644	11.9812	5.70092	-2.70716	7.82616e-67	1.41542e-64	down
FxaC_20g24530	8.73459	28.0735	1.26454	0.285591	-4.2149	4.034e-66	7.06708e-64	down
FxaC_19g21620	12.4838	27.2281	0.961909	0.448843	-4.52121	1.79416e-65	3.10423e-63	down
FxaC_10g37340	81.4457	19.8696	1.38435	1.37908	-3.55457	3.41431e-65	5.85302e-63	down
FxaC_7g31500	96.1907	27.6767	2.23682	1.14033	-3.33022	2.95047e-64	4.93674e-62	down	GA4	GA REQUIRING 4
FxaC_25g45090	10.1855	19.9757	1.17957	0.606179	-3.77363	6.71151e-64	1.10968e-61	down
FxaC_20g18590	37.6699	78.3689	14.6731	9.9117	-2.11806	2.76243e-63	4.51399e-61	down
FxaC_22g05790	193.351	17.6379	0.96296	2.27697	-3.88612	1.24135e-61	1.93778e-59	down
FxaC_4g36910	12.7849	46.0005	8.24775	21.5717	-2.18952	1.32932e-61	2.06933e-59	down
FxaC_2g12851	18.9196	25.0777	3.79469	6.63837	-2.43202	7.50814e-60	1.11891e-57	down
FxaC_6g32770	61.667	30.1889	2.68661	0.951723	-3.20988	1.79426e-59	2.65271e-57	down	ACO5	ACC oxidase 5
FxaC_13g35500	85.9383	71.3183	8.63119	6.7175	-2.74728	1.00723e-58	1.46206e-56	down
FxaC_10g05050	60.043	32.2295	6.27609	6.87841	-2.06732	1.38654e-58	2.00224e-56	down	PRH26	PAPS REDUCTASE HOMOLOG 26
FxaC_14g00931	66.4132	13.5714	1.06952	1.25088	-3.36606	1.63561e-56	2.22399e-54	down
FxaC_21g01680	111.15	75.247	15.2457	16.7479	-2.01043	2.69186e-56	3.65132e-54	down
FxaC_26g29740	30.8715	17.2735	2.59646	9.87269	-2.44537	3.63615e-56	4.92025e-54	down
FxaC_27g02660	421.698	62.123	2.02167	1.6157	-4.61519	8.42432e-56	1.13444e-53	down
FxaC_2g01661	16.9385	27.7997	4.14487	7.26033	-2.45899	5.53583e-55	7.27929e-53	down
FxaC_19g26820	26.6122	138.435	26.8305	29.4885	-2.07122	6.7479e-55	8.85227e-53	down
FxaC_7g22280	49.4199	27.3741	3.17275	2.82578	-2.81521	9.33299e-55	1.22148e-52	down	VTE3	VITAMIN E DEFECTIVE 3
FxaC_13g22560	8.20164	27.8609	3.06152	6.57644	-2.89106	7.71591e-54	9.91272e-52	down	BAG5	BCL-2-associated athanogene 5
FxaC_17g00270	82.5342	43.2599	5.52496	5.64935	-2.66308	2.16725e-53	2.76522e-51	down
FxaC_8g33620	4.70149	11.6357	1.73654	1.426	-2.45801	2.27944e-52	2.83712e-50	down
FxaC_18g17140	65.4229	23.0823	4.61986	7.96763	-2.02119	1.48753e-51	1.84325e-49	down
FxaC_12g44670	53.2749	28.4244	4.92663	5.29628	-2.22784	2.0363e-51	2.50106e-49	down
FxaC_3g22960	1.81543	4.22743	0.329237	0.854189	-3.36585	4.55177e-51	5.55406e-49	down
FxaC_8g01380	84.2765	24.5766	2.99252	1.72043	-2.7423	9.97475e-51	1.20658e-48	down	GA4	GA REQUIRING 4
FxaC_17g00290	46.0418	46.4914	2.59647	1.36981	-3.85377	1.32635e-50	1.59748e-48	down
FxaC_5g17520	278.558	31.8418	5.3052	3.37937	-2.29921	2.07463e-50	2.46682e-48	down
FxaC_13g48440	41.1178	19.9979	3.34481	4.93849	-2.2761	3.4516e-50	4.06947e-48	down
FxaC_20g16020	41.2166	15.8627	2.38913	3.23039	-2.44226	5.101e-50	5.95134e-48	down
FxaC_18g30050	3.06507	46.0649	9.10778	7.0455	-2.03371	7.44396e-50	8.63082e-48	down
FxaC_17g02850	43.2923	34.308	4.35612	2.10788	-2.69538	2.51607e-49	2.86376e-47	down
FxaC_11g03390	47.4678	26.9913	5.41052	6.73122	-2.01817	4.65641e-49	5.24644e-47	down	KASI	3-ketoacyl-acyl carrier protein synthase I
FxaC_28g35840	275.678	19.3645	0.980791	1.27302	-4.02535	1.169e-47	1.26853e-45	down
FxaC_28g04120	8.93516	9.35923	0.717637	0.595814	-3.43166	1.9602e-47	2.10665e-45	down
FxaC_11g19290	3.97057	15.164	2.01833	5.20858	-2.60476	3.63748e-47	3.8794e-45	down	EXPA12	expansin 12
FxaC_6g35290	66.9461	18.9944	1.22958	0.754116	-3.63857	7.31396e-47	7.7413e-45	down	GA4	GA REQUIRING 4
FxaC_23g50330	176.153	15.4649	1.07973	1.13759	-3.58431	1.13033e-46	1.19186e-44	down
FxaC_23g32850	50.9092	20.6361	2.72262	4.55902	-2.63064	1.89492e-46	1.98682e-44	down
FxaC_25g30680	179.356	49.2448	1.13489	0.687461	-5.17265	4.37663e-46	4.52941e-44	down
FxaC_3g00190	210.361	71.7697	13.2165	13.2302	-2.15026	4.87395e-46	5.02548e-44	down	TPX1	thioredoxin-dependent peroxidase 1
FxaC_14g13480	24.1702	17.0458	1.77179	1.0736	-2.9726	7.905e-46	8.07625e-44	down
FxaC_16g21470	17.1166	21.8975	1.51848	2.0939	-3.53736	1.09895e-44	1.08699e-42	down	ENDO2	endonuclease 2
FxaC_15g33970	46.6997	23.3571	4.57252	4.59263	-2.05047	2.66096e-44	2.59073e-42	down	CAC2	acetyl Co-enzyme a carboxylase biotin carboxylase subunit
FxaC_5g13490	66.0744	19.6632	2.0664	2.1851	-2.96914	3.02835e-44	2.9433e-42	down	VTE3	VITAMIN E DEFECTIVE 3
FxaC_11g45670	11.259	59.4319	4.86978	1.38785	-3.31094	3.95279e-44	3.82183e-42	down	BGLU16	beta glucosidase 16
FxaC_3g09290	31.759	26.334	2.39496	24.7883	-3.16406	4.81313e-44	4.63762e-42	down
FxaC_24g20430	175.95	119.025	16.9711	9.8608	-2.50001	4.8756e-44	4.68972e-42	down
FxaC_12g44300	202.917	61.5015	9.55144	20.1206	-2.39861	1.21931e-43	1.15298e-41	down
FxaC_1g11390	13.2379	26.5924	4.0474	1.46989	-2.42587	1.94462e-43	1.80824e-41	down	RKD5	RWP-RK domain-containing 5
FxaC_21g14130	495.92	27.8992	4.9762	3.26969	-2.20212	2.26469e-43	2.09888e-41	down
FxaC_13g30260	10.7963	16.8658	2.89513	8.72197	-2.23809	3.05023e-43	2.81291e-41	down
FxaC_15g18500	4.38288	13.5417	2.07842	1.06913	-2.41213	4.95422e-43	4.52397e-41	down	SUS2	sucrose synthase 2
FxaC_9g48450	72.9998	27.4685	2.34213	3.04548	-3.27299	1.14182e-42	1.03253e-40	down	COR413IM2	COLD REGULATED 314 INNER MEMBRANE 2
FxaC_4g29820	3.63818	11.7829	1.37089	0.826167	-2.81327	1.3712e-42	1.23397e-40	down	MLO8	MILDEW RESISTANCE LOCUS O 8
FxaC_13g29460	70.3894	53.3039	6.69557	5.76396	-2.69528	2.2805e-42	2.03587e-40	down
FxaC_1g28420	22.144	27.2167	4.88191	2.79351	-2.19525	2.52377e-42	2.24945e-40	down
FxaC_24g57850	86.5551	10.8758	0.802315	1.7839	-3.46477	2.48671e-41	2.12492e-39	down
FxaC_2g25210	99.3217	14.9074	1.76374	2.32806	-2.78107	2.83079e-41	2.41157e-39	down	TUA2	tubulin alpha-2 chain
FxaC_26g13630	78.2958	12.9367	1.15219	0.64123	-3.19016	3.57677e-41	3.0378e-39	down
FxaC_21g19950	81.742	26.552	4.20492	6.01768	-2.36453	8.50522e-41	7.13685e-39	down
FxaC_1g09700	17.2312	24.1092	2.47069	28.954	-2.98154	3.47115e-40	2.86114e-38	down
FxaC_11g21700	152.891	21.8131	3.42752	6.06581	-2.38153	3.71771e-40	3.05536e-38	down	TZ	THIAZOLE REQUIRING
FxaC_12g08850	23.8047	32.3593	1.84299	1.61173	-3.82609	8.07711e-40	6.57044e-38	down
FxaC_15g14540	37.4417	22.4149	2.97816	2.10307	-2.61601	6.01493e-39	4.77478e-37	down
FxaC_21g12840	1.1838	62.8004	2.74406	15.4934	-4.25848	1.00806e-38	7.94574e-37	down
FxaC_25g38100	7.75089	23.8499	1.46552	1.09136	-3.7449	3.03494e-38	2.3362e-36	down
FxaC_3g08500	65.7295	13.2254	0.754762	0.299246	-3.86192	3.88716e-38	2.96768e-36	down	ACL5	ACAULIS 5
FxaC_18g21710	13.1913	16.418	0.38943	0.265731	-5.09918	6.83606e-38	5.19773e-36	down
FxaC_23g55271	29.7258	83.8833	15.3961	90.1555	-2.15234	7.76915e-38	5.89917e-36	down
FxaC_26g17480	7.20962	26.3349	2.31988	1.05839	-3.19438	8.56386e-38	6.48498e-36	down
FxaC_25g07560	25.1561	15.1568	2.08683	0.887403	-2.57225	1.07079e-37	8.06486e-36	down
FxaC_13g50590	158.547	51.0937	8.35039	16.93	-2.31127	1.21569e-37	9.1193e-36	down
FxaC_6g36780	13.4561	8.24197	1.29071	1.82142	-2.38525	9.21976e-37	6.67417e-35	down	QRP1	QUANTITATIVE RESISTANCE TO PLECTOSPHAERELLA 1
FxaC_22g53421	272.323	68.0435	12.2984	27.1926	-2.16426	2.13592e-35	1.49582e-33	down
FxaC_4g29520	16.4418	20.8649	3.31728	1.29038	-2.35482	2.2828e-35	1.59468e-33	down	RKD5	RWP-RK domain-containing 5
FxaC_7g09420	36.1206	14.2146	2.45712	2.7413	-2.22416	4.36339e-35	3.01419e-33	down	EMB3003	embryo defective 3003
FxaC_28g16391	11.2658	23.5182	1.71965	1.76744	-3.51298	7.16128e-35	4.92867e-33	down
FxaC_25g41010	90.666	28.8958	4.68659	6.05873	-2.32361	2.98363e-34	2.02354e-32	down
FxaC_22g01240	53.7784	30.3699	4.49189	5.33394	-2.45522	1.13065e-33	7.49543e-32	down
FxaC_21g00720	123.878	10.0193	0.500078	0.42272	-4.01033	6.29133e-33	4.07878e-31	down
FxaC_9g06930	23.6557	44.0782	5.68928	18.4337	-2.64112	6.93438e-33	4.48527e-31	down	DJC66	DNA J protein C66
FxaC_9g07101	18.4673	13.0593	1.13462	1.24925	-3.20636	7.28886e-33	4.70911e-31	down	FBA5	fructose-bisphosphate aldolase 5
FxaC_17g32620	1.28341	12.546	0.909977	0.740278	-3.48586	7.67981e-33	4.95596e-31	down
FxaC_21g51841	242.304	53.9855	8.58459	23.6614	-2.35501	9.3498e-33	6.00591e-31	down
FxaC_28g09570	497.205	197.73	30.9118	58.393	-2.38067	1.05978e-32	6.78418e-31	down
FxaC_25g13540	31.1446	7.87339	0.827078	2.90192	-2.9337	1.36315e-32	8.68638e-31	down
FxaC_18g33230	23.7393	14.2357	2.30073	2.35421	-2.31501	1.47334e-32	9.36719e-31	down
FxaC_2g08800	17.723	28.2687	5.72698	14.0859	-2.00591	1.62268e-32	1.02932e-30	down
FxaC_14g38630	17.2104	9.07378	0.863834	3.34506	-3.09604	2.65866e-32	1.67319e-30	down
FxaC_12g46710	6.16064	37.6966	6.27369	9.28349	-2.27944	2.66384e-32	1.67456e-30	down
FxaC_2g16930	1.46864	14.7457	2.7463	5.15895	-2.14475	3.03195e-32	1.89531e-30	down	MLO4	MILDEW RESISTANCE LOCUS O 4
FxaC_13g00521	120.923	8.86696	0.901144	0.72293	-2.98784	6.10759e-32	3.75906e-30	down	EVE1	ENHANCED VERY-LOW-FLUENCE RESPONSES 1
FxaC_7g23650	4.05584	15.7906	1.59517	1.88559	-3.02116	1.01561e-31	6.1962e-30	down	EDL3	EID1-like 3
FxaC_1g12810	0.595685	7.2026	0.514066	0.717554	-3.48966	1.03005e-31	6.27745e-30	down	MLO4	MILDEW RESISTANCE LOCUS O 4
FxaC_7g29460	113.734	42.4806	7.97405	14.4183	-2.11653	1.21681e-31	7.39144e-30	down	EMB1080	embryo defective 1080
FxaC_9g09650	32.9314	25.6076	0.788866	0.744944	-4.64632	1.40898e-31	8.53095e-30	down
FxaC_14g26940	5.35016	9.22094	1.26712	2.70953	-2.56017	2.5597e-31	1.53651e-29	down
FxaC_23g22780	5.85939	27.6286	5.4689	20.1405	-2.04756	4.85909e-31	2.8827e-29	down
FxaC_2g15580	8.80453	15.1264	1.87639	0.617247	-2.69941	5.72454e-31	3.36754e-29	down	RKD5	RWP-RK domain-containing 5
FxaC_26g35460	20.1026	17.9642	2.44049	1.1868	-2.5713	5.80804e-31	3.41306e-29	down
FxaC_12g43780	61.1395	33.0598	6.08713	9.58289	-2.14813	2.19471e-30	1.26706e-28	down	COR414-TM1	cold regulated 414 thylakoid membrane 1
FxaC_14g16020	31.7508	13.4019	2.56851	1.29312	-2.08576	2.55094e-30	1.46666e-28	down
FxaC_2g11430	123.909	48.2409	9.18298	17.9848	-2.0983	8.63736e-30	4.89552e-28	down
FxaC_23g34830	27.5872	30.6052	4.64018	0.242433	-2.43472	1.03333e-29	5.84488e-28	down
FxaC_27g29830	24.3934	8.98917	0.985435	1.80192	-2.90105	6.18837e-29	3.42074e-27	down
FxaC_24g53540	11.361	45.745	7.77208	45.1858	-2.27113	1.10061e-28	6.0066e-27	down
FxaC_13g21150	25.153	11.7013	0.311319	0.305241	-4.89311	1.20421e-28	6.54642e-27	down
FxaC_18g37560	45.1093	16.6102	2.17151	0.606492	-2.63847	1.22351e-28	6.64491e-27	down
FxaC_9g15940	151.161	13.4313	1.17981	1.8816	-3.20077	1.87057e-28	1.0071e-26	down
FxaC_21g14480	10.4686	10.4732	0.233013	0.265294	-5.15905	2.10519e-28	1.13008e-26	down
FxaC_21g53710	110.126	12.4724	1.91244	2.90493	-2.43321	9.08081e-28	4.72515e-26	down
FxaC_7g18940	2.44337	14.1206	1.34383	1.85159	-3.11266	1.06057e-27	5.50323e-26	down	ATSDI1	SULPHUR DEFICIENCY-INDUCED 1
FxaC_8g15810	18.766	27.0333	3.46439	2.19183	-2.64364	1.07357e-27	5.56552e-26	down	APT5	adenine phosphoribosyltransferase 5
FxaC_24g57380	20.7982	16.2053	1.27795	0.391728	-3.35546	3.37116e-27	1.70034e-25	down
FxaC_5g19230	13.0277	14.1364	2.6023	3.31822	-2.16158	5.16153e-27	2.58701e-25	down	OXI1	oxidative signal-inducible1
FxaC_5g05310	9.46813	11.5661	2.09651	2.56367	-2.16428	5.53152e-27	2.76008e-25	down	KCS11	3-ketoacyl-CoA synthase 11
FxaC_13g26700	25.836	7.62234	0.908763	1.10218	-2.75464	7.10252e-27	3.52821e-25	down
FxaC_3g20070	3.12991	11.5475	1.72722	1.16506	-2.46496	1.15766e-26	5.67011e-25	down	ACR1	ACT domain repeat 1
FxaC_26g26500	127.812	54.6873	10.2895	15.4154	-2.12342	1.35571e-26	6.60537e-25	down
FxaC_15g25170	13.8655	11.5613	2.33473	5.35776	-2.02499	4.62546e-26	2.21124e-24	down	ROF2
FxaC_9g36480	3.87378	7.20313	0.758354	0.540777	-2.97972	4.86749e-26	2.32297e-24	down	SRO2	similar to RCD one 2
FxaC_17g20460	2.31471	14.2238	2.01855	1.8779	-2.53193	5.87332e-26	2.79583e-24	down
FxaC_17g22820	23.6769	7.65936	1.11863	2.60392	-2.46642	8.06537e-26	3.81654e-24	down
FxaC_7g30030	12.7939	27.7983	4.34734	1.67748	-2.36659	8.75732e-26	4.13697e-24	down	APT5	adenine phosphoribosyltransferase 5
FxaC_19g18780	35.2322	23.1051	3.99984	6.39611	-2.23362	8.84263e-26	4.17374e-24	down
FxaC_6g40780	2.07636	4.01087	0.504201	0.367726	-2.69977	9.2963e-26	4.38047e-24	down
FxaC_5g03900	7.45289	3.68402	0.373193	0.54111	-3.0153	9.42402e-26	4.43691e-24	down	QRP1	QUANTITATIVE RESISTANCE TO PLECTOSPHAERELLA 1
FxaC_3g12820	7.75117	5.34486	0.583179	1.38466	-2.89348	1.53262e-25	7.12566e-24	down	OPT7	oligopeptide transporter 7
FxaC_28g33740	20.4325	17.1917	3.47404	2.26491	-2.01761	2.85464e-25	1.32062e-23	down
FxaC_27g40740	38.6647	20.4697	3.86431	5.38232	-2.10991	3.5761e-25	1.64757e-23	down
FxaC_23g35750	2.74677	55.4364	11.0051	6.38286	-2.05061	5.11441e-25	2.34662e-23	down
FxaC_9g49540	164.211	34.305	5.55573	8.26856	-2.33827	6.69054e-25	3.04479e-23	down	TIFY5A
FxaC_13g22791	17.11	24.7354	2.0297	2.43332	-3.33449	2.03311e-24	9.06065e-23	down
FxaC_4g31170	12.413	18.5917	2.85693	9.58692	-2.43023	2.23041e-24	9.9241e-23	down
FxaC_28g22370	23.9291	8.69599	1.59158	2.04486	-2.15516	3.92928e-24	1.7345e-22	down
FxaC_22g55870	292.573	9.7112	1.88966	1.45034	-2.06157	4.30523e-24	1.89001e-22	down
FxaC_1g29010	7.76613	15.8042	0.888128	0.355562	-3.86409	5.51188e-24	2.41026e-22	down	C/VIF2	cell wall / vacuolar inhibitor of fructosidase 2
FxaC_4g39660	93.3726	25.7338	4.49406	9.79469	-2.22732	6.21658e-24	2.70994e-22	down
FxaC_22g06090	120.268	27.7994	0.922153	1.14502	-4.57936	7.42741e-24	3.22018e-22	down
FxaC_11g40350	17.4707	12.2814	0.530931	0.714688	-4.1734	1.32465e-23	5.69008e-22	down
FxaC_1g04090	18.4303	10.4284	0.235621	0.172996	-5.13112	1.63206e-23	6.98373e-22	down
FxaC_20g16250	1.85028	24.3303	4.88539	3.35426	-2.0066	2.22379e-23	9.4435e-22	down
FxaC_15g38540	33.7153	13.315	2.67394	2.38284	-2.01266	2.59736e-23	1.10132e-21	down	WDL3
FxaC_4g28150	4.38929	5.49675	0.477408	0.771215	-3.21887	3.04945e-23	1.28521e-21	down	MLO4	MILDEW RESISTANCE LOCUS O 4
FxaC_12g14030	61.6026	7.95587	1.51405	0.838761	-2.09746	3.35597e-23	1.41332e-21	down
FxaC_16g05840	29.4416	7.8611	1.11847	1.58779	-2.50777	4.2371e-23	1.77904e-21	down	CAC2	acetyl Co-enzyme a carboxylase biotin carboxylase subunit
FxaC_15g15730	3.18202	19.0238	3.5519	5.77392	-2.14495	4.60005e-23	1.92277e-21	down	BAG5	BCL-2-associated athanogene 5
FxaC_21g39500	61.8034	12.156	1.95311	2.41531	-2.34948	4.62643e-23	1.93235e-21	down
FxaC_13g20770	3.3315	15.6432	2.06463	0.648494	-2.63991	7.17641e-23	2.96199e-21	down	HSP21	heat shock protein 21
FxaC_25g55070	56.2489	16.6296	3.23706	4.32651	-2.07987	9.47436e-23	3.88463e-21	down
FxaC_13g11060	25.3028	8.74984	1.02509	2.92941	-2.78214	1.14638e-22	4.6676e-21	down	TEM1	TEMPRANILLO 1
FxaC_6g42900	25.8317	13.9726	1.29529	0.510975	-3.11949	1.44541e-22	5.85762e-21	down	ATAP3
FxaC_13g24610	546.868	17.9454	1.28165	1.16501	-3.52658	2.4872e-22	9.93545e-21	down
FxaC_21g69750	214.524	60.3284	10.55	19.8202	-2.23368	4.10538e-22	1.62947e-20	down
FxaC_4g02900	29.2294	20.7298	2.64641	2.2466	-2.68051	6.79184e-22	2.67617e-20	down
FxaC_10g00311	16.8652	7.43159	0.489903	0.643454	-3.59649	7.26755e-22	2.85617e-20	down
FxaC_22g37540	60.7242	11.3298	2.01648	3.45636	-2.19967	7.64253e-22	2.99721e-20	down
FxaC_20g22000	37.2484	21.4467	3.94827	9.33167	-2.15039	1.21245e-21	4.69887e-20	down
FxaC_4g11860	4.22861	6.24422	1.06252	3.51059	-2.25985	1.25478e-21	4.85619e-20	down
FxaC_28g21710	17.3064	5.74425	0.39898	1.14572	-3.60678	1.40575e-21	5.42545e-20	down
FxaC_23g43540	46.734	15.1699	1.69168	3.14086	-2.8485	1.95153e-21	7.45974e-20	down
FxaC_8g00680	6.4978	3.84277	0.611475	0.541143	-2.35984	2.20914e-21	8.40991e-20	down	QRP1	QUANTITATIVE RESISTANCE TO PLECTOSPHAERELLA 1
FxaC_27g43720	8.51561	22.5619	4.21433	12.8948	-2.13421	2.35635e-21	8.95813e-20	down
FxaC_9g30880	87.2525	10.5429	1.59236	5.61229	-2.43166	2.49096e-21	9.46344e-20	down	TZ	THIAZOLE REQUIRING
FxaC_10g45540	254.028	8.71627	0.670788	0.721795	-3.36098	2.68536e-21	1.01951e-19	down	PRX52	peroxidase 52
FxaC_11g12960	10.6392	7.98441	1.42651	1.89465	-2.19054	3.36991e-21	1.2742e-19	down	SSADH1	SUCCINIC SEMIALDEHYDE DEHYDROGENASE 1
FxaC_10g26330	15.678	5.90315	0.717276	1.0833	-2.71941	4.75299e-21	1.77436e-19	down	MAP65-1	microtubule-associated proteins 65-1
FxaC_4g20960	16.8763	6.66929	0.390185	0.14756	-3.86063	6.23278e-21	2.31134e-19	down
FxaC_15g05150	1.13673	18.6338	2.2211	2.34283	-2.78931	6.39561e-21	2.36858e-19	down
FxaC_1g02100	18.2469	11.5445	1.15445	0.709465	-3.02363	6.57214e-21	2.43234e-19	down	ABIL4	ABL interactor-like protein 4
FxaC_5g29400	14.9283	15.23	2.87003	4.78119	-2.1244	6.81263e-21	2.51968e-19	down	BCA5	beta carbonic anhydrase 5
FxaC_20g02750	22.3713	14.6737	2.26252	2.08416	-2.42092	6.99341e-21	2.58343e-19	down
FxaC_28g34080	74.8936	30.6229	5.58864	5.9846	-2.17916	7.2073e-21	2.65336e-19	down
FxaC_2g28810	51.8313	14.3732	1.58486	1.63559	-2.84889	1.03182e-20	3.76884e-19	down
FxaC_16g25520	15.3624	14.1668	2.25082	4.14906	-2.35295	1.72144e-20	6.21464e-19	down	EXPA1	expansin A1
FxaC_23g18140	37.1086	8.43556	1.15817	1.0396	-2.57447	1.92636e-20	6.92757e-19	down
FxaC_22g21000	10.7538	24.2069	4.0015	3.57333	-2.29111	2.03733e-20	7.31724e-19	down
FxaC_5g37110	1.87088	3.22827	0.328598	0.348976	-2.98707	2.41514e-20	8.62981e-19	down
FxaC_26g06100	1.36618	4.6257	0.407643	0.10291	-3.22763	2.60447e-20	9.27076e-19	down
FxaC_4g33860	3.64318	7.85505	1.1422	3.71852	-2.47266	2.94113e-20	1.04359e-18	down	PFK3	phosphofructokinase 3
FxaC_2g22180	289.749	12.1492	2.01371	1.6481	-2.27751	4.06215e-20	1.43136e-18	down	IRX15-L	IRX15-LIKE
FxaC_27g11570	15.0713	4.21215	0.433168	1.13313	-2.98398	4.68273e-20	1.64484e-18	down
FxaC_22g25300	6.24629	31.112	1.18023	0	-4.45133	5.39591e-20	1.88705e-18	down
FxaC_24g18701	160.07	27.7284	3.68283	9.77368	-2.61833	6.04017e-20	2.11104e-18	down
FxaC_18g24280	26.6352	11.8907	1.54126	2.37045	-2.64701	6.19056e-20	2.1609e-18	down
FxaC_12g48920	21.4695	15.1758	2.75082	2.69253	-2.16922	6.65385e-20	2.32116e-18	down	PRH26	PAPS REDUCTASE HOMOLOG 26
FxaC_3g20890	71.4873	6.55889	0.799327	1.03248	-2.75378	7.56095e-20	2.6245e-18	down	TUA2	tubulin alpha-2 chain
FxaC_12g20390	14.8854	3.77989	0.205803	0.219535	-3.92998	1.31477e-19	4.52438e-18	down
FxaC_9g06190	19.975	16.8257	2.96557	4.01015	-2.22207	2.40074e-19	8.12632e-18	down
FxaC_18g05310	18.4286	7.84965	0.785295	0.366942	-3.03061	3.28401e-19	1.10226e-17	down
FxaC_6g37370	2.24877	8.30208	1.2265	1.46523	-2.4622	4.74654e-19	1.57612e-17	down	HSFA2	heat shock transcription factor A2
FxaC_12g43490	31.8554	9.247	1.18322	1.59073	-2.66771	6.48907e-19	2.1357e-17	down
FxaC_27g46751	2.57132	3.40826	0.189726	0.186104	-3.81013	7.67088e-19	2.51577e-17	down
FxaC_26g12650	56.588	10.2127	0.929265	1.58778	-3.19077	8.90654e-19	2.90398e-17	down
FxaC_24g51590	317.575	12.4955	0.748097	0.443865	-3.76261	9.23842e-19	3.00868e-17	down
FxaC_22g33250	20.1409	19.7712	0.491526	0	-5.027	1.08196e-18	3.5134e-17	down
FxaC_25g44760	34.932	8.70273	0.681612	0.893675	-3.3958	1.46765e-18	4.73008e-17	down
FxaC_21g47690	21.2025	11.4438	1.29927	3.75778	-2.83345	1.77183e-18	5.68239e-17	down
FxaC_8g15420	63.9867	23.8883	4.51623	8.82073	-2.09058	1.83053e-18	5.86579e-17	down	EMB1080	embryo defective 1080
FxaC_21g17190	18.6702	4.88162	0.519364	1.10218	-2.93491	4.30425e-18	1.35441e-16	down
FxaC_27g39590	84.3597	5.5362	0.592541	0.45011	-2.91512	4.73051e-18	1.4827e-16	down
FxaC_3g11590	10.4349	10.6114	1.71687	1.05347	-2.31974	4.74939e-18	1.48694e-16	down	RKD5	RWP-RK domain-containing 5
FxaC_28g35660	16.0613	7.46555	1.47171	1.75086	-2.04334	4.79494e-18	1.50037e-16	down
FxaC_24g28510	29.7955	5.5672	0.559116	0.508338	-3.03746	5.23787e-18	1.63621e-16	down
FxaC_2g18700	16.6986	6.19652	0.5257	0.624129	-3.27158	5.3362e-18	1.66414e-16	down
FxaC_23g52610	19.7111	8.42826	1.29558	0.527939	-2.42071	5.62579e-18	1.75152e-16	down
FxaC_28g02740	60.8539	7.55969	1.4159	0.881365	-2.11922	6.01724e-18	1.87027e-16	down
FxaC_11g01930	11.3504	12.9502	1.59337	1.00226	-2.70677	6.18695e-18	1.91875e-16	down
FxaC_24g18730	6.36987	11.6508	1.63502	1.08258	-2.53161	6.3143e-18	1.95607e-16	down
FxaC_17g29700	8.00409	9.50594	1.33257	0.388099	-2.55054	7.52462e-18	2.32072e-16	down
FxaC_8g08760	14.5885	9.54333	1.64024	1.12419	-2.24259	8.10216e-18	2.49333e-16	down
FxaC_5g03080	1.58816	6.12634	0.368149	0.533599	-3.75804	1.01544e-17	3.09928e-16	down	HSFA2	heat shock transcription factor A2
FxaC_10g43290	14.2086	20.6235	0.175099	1.11631	-6.4943	1.06502e-17	3.2453e-16	down
FxaC_4g30870	9.03978	12.8691	2.05811	10.516	-2.32574	1.14059e-17	3.46613e-16	down
FxaC_1g04640	106.564	23.5266	4.72297	9.31309	-2.01603	1.3214e-17	3.99646e-16	down
FxaC_22g14030	18.9224	3.57067	0.538689	4.93603	-2.43677	1.33023e-17	4.01837e-16	down
FxaC_13g53260	35.5111	8.25014	1.47016	1.66708	-2.18499	1.37882e-17	4.15167e-16	down
FxaC_24g44500	10.2962	5.73592	1.00758	1.473	-2.20562	1.75052e-17	5.23703e-16	down
FxaC_24g43880	12.491	24.1664	4.91942	3.43806	-2.01746	1.94842e-17	5.80733e-16	down
FxaC_22g52851	15.5194	9.62502	1.86587	3.11623	-2.07892	2.10173e-17	6.25139e-16	down
FxaC_17g20190	28.6228	5.31922	0.856508	1.07758	-2.32936	4.75824e-17	1.38281e-15	down
FxaC_16g06010	11.6849	9.9641	0.91624	0.863668	-3.14695	4.9183e-17	1.42636e-15	down	PLA2-ALPHA
FxaC_24g23040	22.3822	10.2532	1.24243	1.67637	-2.79195	5.36933e-17	1.55393e-15	down
FxaC_15g04950	170.185	28.7746	4.308	12.884	-2.4266	6.14281e-17	1.77045e-15	down
FxaC_17g22970	259.833	7.29827	1.30179	1.05443	-2.16802	9.09448e-17	2.58781e-15	down
FxaC_3g06320	10.3198	9.99613	1.6606	3.35731	-2.32607	9.77037e-17	2.77589e-15	down
FxaC_26g37860	13.5131	8.38024	1.36445	1.31831	-2.345	1.1356e-16	3.20197e-15	down
FxaC_2g10640	67.2763	16.6854	2.01061	7.02882	-2.76442	1.18357e-16	3.33049e-15	down
FxaC_11g47190	26.8247	6.44252	1.21254	1.78942	-2.09761	1.49511e-16	4.17561e-15	down	TIC55-IV	TRANSLOCON AT THE INNER ENVELOPE MEMBRANE OF CHLOROPLASTS, 55 KDA - IV
FxaC_9g17650	26.9006	10.1279	1.99046	1.61684	-2.04827	1.5095e-16	4.21372e-15	down
FxaC_8g06030	170.276	12.3024	0.470398	0.561039	-4.45488	2.01696e-16	5.57485e-15	down	RSM3	RADIALIS-LIKE SANT/MYB 3
FxaC_17g35991	19.4032	4.88755	0.838983	0.956167	-2.24818	2.1372e-16	5.89522e-15	down
FxaC_5g28710	17.1523	5.67149	0.802892	0.9989	-2.5196	2.26112e-16	6.21865e-15	down	EMB3003	embryo defective 3003
FxaC_9g40610	332.043	16.9066	1.56417	0.788331	-3.11374	2.29156e-16	6.29614e-15	down	LCR79	LOW-MOLECULAR-WEIGHT CYSTEINE-RICH 79
FxaC_14g06320	9.54116	7.93685	1.2637	2.54891	-2.34058	2.67723e-16	7.31981e-15	down
FxaC_27g44990	22.0068	12.576	1.99876	1.60792	-2.35225	2.91595e-16	7.95693e-15	down
FxaC_18g05330	0.950191	7.26831	1.20088	3.06032	-2.31809	3.90624e-16	1.05873e-14	down
FxaC_10g18540	11.6219	6.87908	0.959405	1.6075	-2.55483	4.14269e-16	1.12005e-14	down
FxaC_1g06700	6.1112	14.7701	2.5986	1.65945	-2.2002	4.73483e-16	1.27705e-14	down	ATMND1
FxaC_20g29701	22.388	4.87734	0.778978	1.92228	-2.36351	5.45904e-16	1.46672e-14	down
FxaC_6g31480	78.011	16.2804	3.28868	5.69927	-2.02958	5.7403e-16	1.54007e-14	down	RPS5A	ribosomal protein 5A
FxaC_7g18310	16277.7	777.393	15.9611	21.0945	-5.31308	5.77501e-16	1.54864e-14	down
FxaC_2g11980	85.9472	11.6399	0.836108	2.56756	-3.50744	6.65599e-16	1.77382e-14	down
FxaC_9g03220	8.7992	24.3652	3.80489	7.02755	-2.39961	7.67405e-16	2.0335e-14	down
FxaC_9g49340	15.9412	7.60261	1.33219	1.65962	-2.20451	8.28049e-16	2.189e-14	down	CCP1	conserved in ciliated species and in the land plants 1
FxaC_21g69950	1.38055	2.21624	0.248496	0.341524	-2.90207	9.58049e-16	2.52074e-14	down
FxaC_13g55190	17.9887	3.51667	0.504761	0.541853	-2.54555	1.04173e-15	2.73706e-14	down
FxaC_24g17020	62.942	4.86723	0.45117	1.4681	-3.14407	1.44877e-15	3.7553e-14	down
FxaC_13g48290	9.86334	12.0833	1.80446	1.4764	-2.42455	1.55249e-15	4.01484e-14	down
FxaC_23g01870	0.340219	4.05557	0.153709	0	-4.4815	1.7944e-15	4.61694e-14	down
FxaC_17g09870	79.3434	15.3754	2.56729	7.5958	-2.30213	1.80287e-15	4.63659e-14	down
FxaC_20g11940	13.0001	8.88341	1.4942	1.79782	-2.26966	2.46163e-15	6.2531e-14	down
FxaC_1g25380	46.1808	10.6414	1.7638	1.34307	-2.29998	2.8092e-15	7.10051e-14	down
FxaC_17g18450	6.90725	7.32758	1.13549	1.7566	-2.40489	3.70397e-15	9.29903e-14	down
FxaC_12g45200	10.4976	13.4149	1.91161	1.78393	-2.49739	4.08369e-15	1.02202e-13	down
FxaC_20g09050	8.86564	18.7335	3.32694	1.19274	-2.18989	4.43502e-15	1.10747e-13	down
FxaC_5g16970	35.834	5.21062	0.987387	3.8416	-2.10922	4.59591e-15	1.1456e-13	down	HSP60-3B	HEAT SHOCK PROTEIN 60-3B
FxaC_6g16870	1.03363	8.6486	0.455043	0.648692	-3.90491	4.83754e-15	1.20207e-13	down	ATSDI1	SULPHUR DEFICIENCY-INDUCED 1
FxaC_1g19970	12.4385	4.49524	0.330301	0.278608	-3.46185	5.2352e-15	1.29915e-13	down
FxaC_22g20070	1.55828	5.17878	0.0682948	0	-6.01848	5.56876e-15	1.37826e-13	down
FxaC_4g37550	11.876	6.41143	0.284419	0.312037	-4.14562	6.19727e-15	1.52638e-13	down
FxaC_24g16970	50.4205	32.1086	6.1475	8.78609	-2.0926	7.34361e-15	1.7971e-13	down
FxaC_2g24840	275.356	5.15372	0.179075	0.283187	-4.46939	7.57091e-15	1.85002e-13	down
FxaC_24g10650	0.107543	4.02399	0.140792	0.487269	-4.57307	8.03427e-15	1.95811e-13	down
FxaC_27g36210	1.59848	8.97047	0.614343	0.326754	-3.61788	8.29907e-15	2.02001e-13	down
FxaC_26g17460	14.7979	10.0163	1.7178	2.92865	-2.23086	8.55542e-15	2.07698e-13	down
FxaC_21g29660	5.44318	22.9655	2.97575	1.32855	-2.64475	1.02223e-14	2.4709e-13	down
FxaC_1g08690	11.123	4.13705	0.240738	0.03162	-3.84818	1.0739e-14	2.59244e-13	down	ACL5	ACAULIS 5
FxaC_10g02090	16.4309	10.0328	1.14992	0.877062	-2.81284	1.15776e-14	2.78886e-13	down
FxaC_26g23850	4.58169	3.17862	0.289333	1.78686	-3.20152	1.33043e-14	3.18283e-13	down
FxaC_24g51060	22.9186	6.00136	0.961802	0.947307	-2.36617	1.39056e-14	3.31958e-13	down
FxaC_22g54120	481.976	7.08735	1.24724	1.01744	-2.19809	1.40331e-14	3.34859e-13	down
FxaC_7g27460	10.6937	3.58817	0.571977	1.3705	-2.3336	1.47196e-14	3.50493e-13	down	LACS9	long chain acyl-CoA synthetase 9
FxaC_22g08490	19.5833	6.79633	1.26094	0.955216	-2.14537	1.49844e-14	3.56646e-13	down
FxaC_23g48180	0.792751	3.19928	0.105364	0.0357394	-4.6045	1.55879e-14	3.7022e-13	down
FxaC_1g07460	1.77121	9.7292	1.99158	0.816339	-2.00444	1.56117e-14	3.70628e-13	down	ATACO1
FxaC_9g50560	0.632037	3.6047	0.421012	0.746169	-2.81495	1.59358e-14	3.77842e-13	down
FxaC_15g34630	22.0605	12.5043	0.947074	0.652921	-3.4228	1.9392e-14	4.5688e-13	down
FxaC_6g27661	3.3995	6.12506	0.962912	0.967432	-2.3707	2.08175e-14	4.88817e-13	down
FxaC_5g17890	215.142	17.499	2.71729	2.90636	-2.40276	2.13759e-14	5.01507e-13	down	CYTB5-D
FxaC_9g48121	66.283	8.08931	1.60055	2.87669	-2.04556	2.15511e-14	5.05407e-13	down
FxaC_22g37360	0.389061	8.89344	1.684	5.05419	-2.11525	2.2268e-14	5.21343e-13	down
FxaC_27g38270	13.2103	10.853	2.14179	4.04414	-2.03089	2.40056e-14	5.6132e-13	down
FxaC_13g23390	43.2683	15.4339	2.63642	2.5377	-2.24268	3.46073e-14	7.97538e-13	down
FxaC_23g54670	25.0493	19.7714	3.23827	5.05366	-2.32315	4.0454e-14	9.28449e-13	down
FxaC_14g01770	0.0473002	3.84388	0.344176	0.198382	-3.19759	4.14454e-14	9.50422e-13	down
FxaC_23g36870	1.45657	3.43249	0.494542	0.187162	-2.46425	4.1822e-14	9.58663e-13	down
FxaC_24g11660	6.00872	12.506	1.36647	0.433143	-2.85803	4.77068e-14	1.0889e-12	down
FxaC_14g15660	7.46979	12.1695	1.16767	0.866494	-3.0444	5.08619e-14	1.15687e-12	down
FxaC_12g44520	10.9651	6.18424	0.978575	1.3153	-2.35377	5.08984e-14	1.15696e-12	down	CCP1	conserved in ciliated species and in the land plants 1
FxaC_16g06200	0.469733	5.29533	0.941826	0.733392	-2.20036	5.84226e-14	1.32184e-12	down	scpl18	serine carboxypeptidase-like 18
FxaC_24g05470	31.8783	14.3287	2.77794	2.77345	-2.08117	5.88205e-14	1.32977e-12	down
FxaC_11g43420	10.3394	7.62342	1.45088	1.88798	-2.09617	5.8904e-14	1.33112e-12	down
FxaC_9g15280	10.5922	2.6944	0.188665	0.288092	-3.55261	6.42478e-14	1.44661e-12	down	RIP5	ROP interactive partner 5
FxaC_12g36160	51.2915	5.91417	0.832191	0.715244	-2.50081	8.39588e-14	1.87757e-12	down
FxaC_6g34740	5.58304	10.8694	1.3389	0.371491	-2.755	1.305e-13	2.8906e-12	down
FxaC_4g32080	41.4518	4.52798	0.378938	0.211457	-3.28275	1.41189e-13	3.11872e-12	down	ACL5	ACAULIS 5
FxaC_23g50650	15.9271	7.46279	0.303412	0.0314499	-4.40537	1.62227e-13	3.56791e-12	down
FxaC_12g05010	20.7068	13.1671	1.91	3.78071	-2.5049	1.72793e-13	3.7839e-12	down
FxaC_15g24610	16.3461	5.805	0.902295	1.37765	-2.38996	1.84767e-13	4.03348e-12	down	GAE6	UDP-D-glucuronate 4-epimerase 6
FxaC_21g50030	53.3272	30.2119	4.83769	4.67185	-2.32311	2.03445e-13	4.41707e-12	down
FxaC_26g12200	2.58271	3.56158	0.171434	0.0437996	-4.11857	2.27284e-13	4.91555e-12	down
FxaC_21g12750	5.75477	18.0749	2.37581	17.9698	-2.60404	2.33896e-13	5.05463e-12	down
FxaC_27g50150	2.47025	2.84041	0.331518	0.186414	-2.78516	2.41451e-13	5.21386e-12	down
FxaC_13g37690	1.98867	2.4378	0.294454	0.122982	-2.77728	2.69869e-13	5.80957e-12	down
FxaC_25g52171	1.84509	2.18037	0.130177	0.037578	-3.79756	3.2388e-13	6.92839e-12	down
FxaC_14g21130	0	5.03036	0.402687	0.379485	-3.2852	3.41904e-13	7.29844e-12	down
FxaC_12g16420	16.5522	2.92503	0.566178	1.23901	-2.07483	3.62057e-13	7.71095e-12	down	AtAGO5
FxaC_17g00090	14.4187	6.28365	1.08715	2.1364	-2.21009	5.70135e-13	1.19244e-11	down
FxaC_12g12500	35.1815	5.22184	0.890792	0.690086	-2.26489	5.79107e-13	1.20985e-11	down
FxaC_5g17590	0.558224	4.93368	0.249469	0.23924	-3.9183	5.8232e-13	1.2161e-11	down	ATSDI1	SULPHUR DEFICIENCY-INDUCED 1
FxaC_12g00920	17.5708	1.94451	0.285543	0.339476	-2.44129	5.9884e-13	1.24874e-11	down	SUB1
FxaC_15g16210	2.20447	8.64695	0.800399	0.276572	-3.16268	6.03221e-13	1.2574e-11	down	BEE2	BR enhanced expression 2
FxaC_11g22540	71.4926	37.779	7.38238	11.6206	-2.04315	6.09379e-13	1.26882e-11	down
FxaC_16g14930	96.0893	25.7838	3.0657	1.93504	-2.78046	6.16001e-13	1.28213e-11	down
FxaC_11g09420	36.6565	6.46967	0.483435	0.288665	-3.52736	6.74446e-13	1.39391e-11	down
FxaC_21g49911	14.919	10.4655	1.73747	11.1565	-2.28387	6.98425e-13	1.44028e-11	down
FxaC_23g26760	56.2124	25.7929	3.334	3.54632	-2.65707	7.45287e-13	1.53352e-11	down
FxaC_5g03340	11.5679	5.6014	0.828414	0.979275	-2.45525	7.99196e-13	1.64082e-11	down
FxaC_21g21890	2.01818	3.92779	0.0618789	0.0144146	-5.62358	8.32503e-13	1.70607e-11	down
FxaC_6g35280	76.374	7.72047	1.41158	2.54948	-2.13452	9.60814e-13	1.96039e-11	down	GA4	GA REQUIRING 4
FxaC_16g28220	40.1544	2.83243	0.323703	0.244266	-2.7978	1.03713e-12	2.1061e-11	down	DRP1C	DYNAMIN RELATED PROTEIN 1C
FxaC_8g07100	8.87213	6.15685	0.298875	0.198432	-4.11488	1.15764e-12	2.33978e-11	down	ATAP3
FxaC_7g38650	12.65	4.72824	0.685717	0.799074	-2.49844	1.43661e-12	2.8807e-11	down
FxaC_25g07290	3.67449	5.32211	0.931299	3.26162	-2.18788	1.50457e-12	3.01264e-11	down
FxaC_20g06330	0	19.3786	0.805946	4.55795	-4.30961	1.54966e-12	3.09849e-11	down
FxaC_17g01740	0.316945	6.80471	1.06536	1.0603	-2.38223	1.56704e-12	3.131e-11	down
FxaC_10g37780	9.13176	2.36651	0.0964121	0.12346	-4.24031	2.07178e-12	4.10428e-11	down	RIP5	ROP interactive partner 5
FxaC_24g23240	6.03604	7.58029	1.4865	0.922858	-2.0591	2.17324e-12	4.2946e-11	down
FxaC_19g06040	13.9845	5.38925	0.599853	3.01813	-2.89319	2.38349e-12	4.70013e-11	down
FxaC_23g39070	20.6858	13.7896	2.21682	4.9909	-2.34569	2.56623e-12	5.03737e-11	down
FxaC_13g53640	470.027	4.37602	0.8655	1.01386	-2.02678	2.70103e-12	5.29267e-11	down
FxaC_4g30630	28.4784	6.68198	0.715425	0.773524	-2.9277	2.87234e-12	5.60869e-11	down	PRXQ	peroxiredoxin Q
FxaC_3g23091	0.450523	1.78487	0.0777612	0.167045	-4.2683	3.58155e-12	6.94982e-11	down
FxaC_21g00650	3.20917	20.7904	2.64654	2.70339	-2.67975	3.78645e-12	7.33215e-11	down
FxaC_13g38550	270.03	6.36669	0.911496	1.13609	-2.4785	4.16799e-12	8.04032e-11	down
FxaC_21g61690	1.77417	12.9132	2.2888	1.56331	-2.20818	4.34071e-12	8.34759e-11	down
FxaC_28g35210	13.0781	4.71501	0.790003	0.793839	-2.29867	4.48944e-12	8.6158e-11	down
FxaC_15g05780	20.4773	6.82205	1.28765	1.69856	-2.10792	4.51806e-12	8.66777e-11	down	UTR3	UDP-galactose transporter 3
FxaC_6g19200	7.63362	3.35312	0.469814	0.599566	-2.56217	4.57282e-12	8.76078e-11	down	ROPGEF1	ROP (rho of plants) guanine nucleotide exchange factor 1
FxaC_12g24110	12.555	3.51615	0.56243	0.811813	-2.35313	5.22492e-12	9.9657e-11	down	MAP65-1	microtubule-associated proteins 65-1
FxaC_26g04991	41.3869	4.00447	0.554307	0.283147	-2.55683	6.52624e-12	1.2355e-10	down
FxaC_21g45650	3.35255	8.84645	0.209196	3.17202	-5.05849	7.20242e-12	1.35524e-10	down
FxaC_15g16040	4.22612	16.3021	2.58496	2.56851	-2.34146	7.39438e-12	1.38809e-10	down
FxaC_23g20820	2.79527	6.84291	0.7524	0.911772	-2.88474	8.23555e-12	1.53825e-10	down
FxaC_21g53820	1.24508	6.51142	1.19478	0.776329	-2.17049	9.03304e-12	1.68214e-10	down
FxaC_26g23520	8.55814	2.7269	0.238748	0.273516	-3.13967	9.42717e-12	1.75204e-10	down
FxaC_17g20040	42.9401	7.39714	0.688009	1.25625	-3.10183	1.10421e-11	2.04401e-10	down
FxaC_22g12840	17.3971	3.33361	0.332726	0.622019	-3.05142	1.11707e-11	2.06646e-10	down
FxaC_27g20770	47.2612	17.749	3.1157	5.78753	-2.20771	1.16947e-11	2.15909e-10	down
FxaC_20g08870	1.83478	4.57899	0.892244	0.413971	-2.07481	1.17884e-11	2.17567e-10	down
FxaC_1g06340	4.34932	14.0637	2.603	18.0414	-2.13633	1.18189e-11	2.18059e-10	down	OXS3	OXIDATIVE STRESS 3
FxaC_4g31711	30.615	10.0113	0.556456	2.07245	-3.84563	1.42993e-11	2.62522e-10	down
FxaC_17g22250	13.042	6.73606	1.16864	0.691555	-2.20605	1.87846e-11	3.40948e-10	down
FxaC_20g17130	4.9213	5.35943	0.581631	0.298104	-2.88941	1.98241e-11	3.58882e-10	down
FxaC_14g02840	20.4294	11.2697	1.68046	3.02828	-2.41642	2.03809e-11	3.68724e-10	down
FxaC_11g04170	12.2829	4.5679	0.598605	1.28743	-2.65664	2.07344e-11	3.74755e-10	down
FxaC_5g08970	62.4387	8.20968	1.16763	3.38136	-2.52407	2.13742e-11	3.8557e-10	down	RPS5B	ribosomal protein 5B
FxaC_5g08200	40.4968	4.64433	0.555252	0.480742	-2.79181	2.24854e-11	4.04832e-10	down	GA4	GA REQUIRING 4
FxaC_7g03230	23.4279	16.3706	1.5177	1.77435	-3.0911	2.85546e-11	5.07238e-10	down
FxaC_21g16050	18.8874	2.65221	0.429345	4.02779	-2.3483	2.88966e-11	5.13152e-10	down
FxaC_3g06270	3.24312	4.1719	0.794776	1.04454	-2.09701	2.89837e-11	5.14535e-10	down
FxaC_15g15070	51.5945	4.28259	0.787999	0.682893	-2.12159	3.00863e-11	5.33093e-10	down	MAP65-8	microtubule-associated protein 65-8
FxaC_5g19340	8.69126	12.2554	1.10305	1.39541	-3.16359	3.05248e-11	5.4052e-10	down	STOMAGEN	STOMAGEN
FxaC_19g13710	1.26481	8.15151	1.27783	1.69146	-2.36695	3.07928e-11	5.44748e-10	down
FxaC_16g27140	61.8792	11.5716	1.99173	6.75388	-2.2641	3.57889e-11	6.29545e-10	down
FxaC_7g32460	9.62679	6.04585	0.518426	0.293468	-3.22194	3.59867e-11	6.32625e-10	down
FxaC_10g20511	2.05816	6.05751	1.17002	2.55566	-2.08003	3.76084e-11	6.58855e-10	down	ADCL	4-amino-4-deoxychorismate lyase
FxaC_27g16310	12.3187	6.46407	1.26766	0.883221	-2.04423	3.93719e-11	6.88669e-10	down
FxaC_1g24420	10.5353	5.38219	0.384082	0.229644	-3.47187	3.96066e-11	6.92557e-10	down
FxaC_26g02880	3.0647	8.27459	0.650881	1.65376	-3.34144	4.21678e-11	7.3367e-10	down
FxaC_3g23940	14.1047	5.72781	0.651252	0.73914	-2.86956	4.42207e-11	7.67714e-10	down
FxaC_3g06390	8.38291	4.54563	0.592597	0.292403	-2.65138	6.70399e-11	1.14608e-09	down
FxaC_23g30610	37.0609	2.83635	0.195827	0.544683	-3.54046	7.1204e-11	1.21244e-09	down
FxaC_18g22800	99.7939	12.2372	2.10794	1.65366	-2.24355	7.14334e-11	1.21598e-09	down
FxaC_7g41300	5.65393	5.33375	0.292208	0.0570177	-3.9013	7.47548e-11	1.27136e-09	down	ATAP3
FxaC_23g35040	5.44432	9.73861	1.83499	1.56627	-2.13489	8.14319e-11	1.37987e-09	down
FxaC_26g11240	19.9235	2.47071	0.24113	0.0672849	-3.05898	8.86582e-11	1.49552e-09	down
FxaC_14g38300	1.58883	9.7789	0.235213	0.147344	-5.16475	9.56076e-11	1.60886e-09	down
FxaC_7g04930	3.96153	8.79236	1.19242	1.00273	-2.60413	1.02483e-10	1.71938e-09	down	KRP7	KIP-RELATED PROTEIN 7
FxaC_7g31510	110.677	23.5687	3.06819	8.16613	-2.65219	1.0799e-10	1.80743e-09	down
FxaC_15g17001	4.82672	2.62297	0.527632	1.1263	-2.03064	1.27207e-10	2.11829e-09	down
FxaC_9g13901	82.4929	14.1589	2.65189	10.729	-2.10641	1.3102e-10	2.17594e-09	down	RPL23AB	ribosomal protein L23AB
FxaC_21g33060	15.1393	2.96962	0.496609	0.646228	-2.26042	1.33886e-10	2.22222e-09	down
FxaC_11g17060	1.92575	3.00601	0.394503	0.491695	-2.64031	1.62847e-10	2.67589e-09	down	SRO2	similar to RCD one 2
FxaC_26g17350	0.0852249	2.2196	0.119477	0.109144	-4.01398	1.64003e-10	2.6941e-09	down
FxaC_22g03690	2.33455	2.85103	0.413037	0.42647	-2.4526	1.72581e-10	2.83084e-09	down
FxaC_13g48160	76.2675	12.2189	0.434119	0.196677	-4.48095	1.73899e-10	2.84912e-09	down
FxaC_18g30690	49.8885	11.8957	1.37591	2.87978	-2.87439	1.83635e-10	3.00598e-09	down
FxaC_4g34020	2.36883	4.63034	0.882499	2.20933	-2.07738	1.86904e-10	3.05591e-09	down	MKK6	MAP kinase kinase 6
FxaC_4g38100	6.81467	31.1034	4.70442	25.8946	-2.43875	1.95399e-10	3.19202e-09	down
FxaC_8g01691	0.980382	10.5149	1.22902	0.952998	-2.79042	1.98391e-10	3.239e-09	down	RAN1	RAS-RELATED NUCLEAR PROTEIN
FxaC_2g02990	32.233	9.51992	1.45559	2.0116	-2.39497	2.06946e-10	3.37374e-09	down
FxaC_28g31730	0.10073	2.04563	0.0474115	0.115498	-5.13243	2.13691e-10	3.47559e-09	down
FxaC_15g10620	26.2739	6.67387	1.32457	0.502275	-2.01177	2.27982e-10	3.69726e-09	down
FxaC_12g35770	25.7867	6.27922	1.12797	1.58224	-2.20228	2.33017e-10	3.77126e-09	down	AtkdsA1
FxaC_11g32310	16.891	5.88929	1.02694	1.17176	-2.24535	2.50603e-10	4.04767e-09	down
FxaC_8g33530	38.7735	2.52149	0.283954	0.231771	-2.85023	2.60606e-10	4.20073e-09	down	TT10	TRANSPARENT TESTA 10
FxaC_23g55100	12.0718	1.83251	0.204404	0.205647	-2.88503	2.63677e-10	4.2478e-09	down
FxaC_19g39860	3.73693	16.1491	1.28407	3.28698	-3.29487	2.71455e-10	4.3668e-09	down
FxaC_23g57510	9.63463	2.27529	0.234845	0.273045	-2.93987	3.16476e-10	5.05322e-09	down
FxaC_27g22810	78.8198	8.97339	0	0.319059	-7.77754	3.22414e-10	5.14362e-09	down
FxaC_11g08530	18.3996	5.71701	0.686166	0.520562	-2.77052	3.63898e-10	5.77739e-09	down	FAH1	fatty acid hydroxylase 1
FxaC_14g37280	16.6676	8.55407	0.90316	1.38965	-2.99784	3.92421e-10	6.21259e-09	down
FxaC_21g47150	7.70268	2.03121	0.218253	0.267558	-2.91222	4.20086e-10	6.63741e-09	down
FxaC_5g10092	7.75309	4.21902	0.607562	1.99399	-2.46608	4.22318e-10	6.67079e-09	down	GTS1	GIGANTUS 1
FxaC_11g35020	11.4531	1.91686	0.139679	0.227669	-3.40002	4.23035e-10	6.68022e-09	down	RIP5	ROP interactive partner 5
FxaC_6g09210	39.5234	3.8207	0.19569	0.0912005	-4.08375	5.13745e-10	8.03995e-09	down	USPL1	unknown seed protein like 1
FxaC_17g46320	8.03303	8.52841	1.16906	1.98739	-2.5766	5.46955e-10	8.54292e-09	down
FxaC_9g27710	3.86848	4.15737	0.700104	0.0961874	-2.31035	5.63179e-10	8.77915e-09	down	AHG1	ABA-hypersensitive germination 1
FxaC_7g26250	0.0245318	4.14508	0.488576	0.586788	-2.76207	5.70712e-10	8.89294e-09	down
FxaC_6g24090	80.6124	14.9784	2.91443	0.559509	-2.07547	6.49593e-10	1.00589e-08	down	RR24	response regulator 24
FxaC_17g43320	4.49091	2.90448	0.40007	0.54287	-2.59639	6.53463e-10	1.01132e-08	down
FxaC_7g06590	138.466	16.5735	3.14088	7.32939	-2.13231	7.02646e-10	1.08294e-08	down
FxaC_21g04810	2.70096	2.22182	0.280142	0.19575	-2.72385	8.23641e-10	1.25935e-08	down
FxaC_27g40210	2.46517	7.47586	0.510006	3.10029	-3.65104	9.79362e-10	1.48606e-08	down
FxaC_25g03940	18.1979	4.22588	0.776165	1.2365	-2.163	1.1552e-09	1.74671e-08	down
FxaC_12g11950	11.5614	2.25058	0.295359	0.821304	-2.60954	1.16059e-09	1.75343e-08	down	RIP5	ROP interactive partner 5
FxaC_7g14020	10.3099	2.16445	0.17864	0.0835492	-3.40126	1.17395e-09	1.77218e-08	down	sks5	SKU5 similar 5
FxaC_6g37200	15.9856	4.5134	0.795006	1.44102	-2.21075	1.2047e-09	1.81713e-08	down
FxaC_17g21180	5.59094	5.63649	0.625397	3.15979	-2.84963	1.2149e-09	1.83202e-08	down
FxaC_18g38250	46.9774	9.35136	1.56858	5.48037	-2.25967	1.25307e-09	1.88703e-08	down
FxaC_6g05900	1.59128	1.59456	0.155206	0.0967836	-3.10851	1.31798e-09	1.97998e-08	down
FxaC_3g02420	69.0728	10.916	2.04184	6.4603	-2.15529	1.36336e-09	2.04596e-08	down
FxaC_16g05430	56.8587	11.0995	0.711378	0.200691	-3.72344	1.50356e-09	2.2461e-08	down
FxaC_8g01760	4.05219	7.67429	0.932519	0.148394	-2.76081	1.70066e-09	2.5277e-08	down
FxaC_2g33390	3.81926	2.3129	0.397539	0.453193	-2.2727	1.70398e-09	2.53195e-08	down	DRM3	domains rearranged methyltransferase 3
FxaC_21g47730	8.58264	6.89374	1.33944	1.71155	-2.0861	1.87231e-09	2.76736e-08	down
FxaC_15g01380	1.71244	3.39338	0.123194	0.106967	-4.50838	1.97903e-09	2.91739e-08	down
FxaC_3g02770	13.1173	4.50848	0.146353	0.218257	-4.59532	2.01221e-09	2.96396e-08	down
FxaC_5g19540	207.757	9.20528	0.174042	0.506185	-5.45179	2.04028e-09	3.00293e-08	down	DIR1	DEFECTIVE IN INDUCED RESISTANCE 1
FxaC_22g06470	13.8326	4.7563	0.468089	0.512643	-3.07279	2.13227e-09	3.13007e-08	down
FxaC_1g14340	4.69648	3.23157	0.572762	1.06581	-2.21216	2.23483e-09	3.27633e-08	down
FxaC_6g21790	17.0052	9.96651	1.73976	3.26931	-2.20704	2.33826e-09	3.41899e-08	down	IBH1	ILI1 binding bHLH 1
FxaC_18g00830	17.9947	8.30997	1.58686	0.930022	-2.09203	2.37119e-09	3.46532e-08	down
FxaC_12g14020	8.40948	4.38824	0.803572	1.07803	-2.14884	2.47723e-09	3.6118e-08	down
FxaC_8g07630	0.778841	20.5775	2.36958	5.86528	-2.7708	2.53894e-09	3.69791e-08	down
FxaC_20g17330	28.2187	9.35187	1.25294	3.00611	-2.62702	2.70307e-09	3.92061e-08	down
FxaC_25g38330	2.88492	3.03289	0.512103	0.608575	-2.24098	2.75912e-09	3.99879e-08	down
FxaC_21g36030	4.86898	3.52445	0.587879	1.63218	-2.26741	3.05321e-09	4.41701e-08	down
FxaC_28g06830	1.84981	5.47937	0.485899	0.394164	-3.21512	3.68206e-09	5.28162e-08	down
FxaC_10g01590	21.395	8.06752	0.678432	0.390059	-3.29978	4.07081e-09	5.80498e-08	down	TIFY5A
FxaC_23g29360	26.4464	12.0411	1.82909	2.20908	-2.42016	4.13406e-09	5.88616e-08	down
FxaC_10g48640	4.81188	5.04207	0.915043	1.4686	-2.13952	4.30013e-09	6.11327e-08	down
FxaC_1g16971	0.0738812	1.59381	0.203913	0.0795638	-2.66311	5.19227e-09	7.32937e-08	down
FxaC_1g06260	5.06824	3.07037	0.366072	0.155255	-2.76294	5.19557e-09	7.33218e-08	down
FxaC_13g06160	12.1144	3.14298	0.377279	0.537348	-2.7213	5.20131e-09	7.33843e-08	down
FxaC_10g05090	28.5268	1.8278	0.0537679	0.0845764	-4.77623	5.27572e-09	7.43966e-08	down	sks4	SKU5 similar 4
FxaC_17g04460	15.7777	7.57982	0.825669	1.08969	-2.84329	5.72995e-09	8.05378e-08	down
FxaC_28g08750	2.09051	2.77064	0.32318	0.292126	-2.77795	5.99356e-09	8.39475e-08	down
FxaC_3g24980	43.6286	9.25629	1.83765	1.75512	-2.03072	5.99862e-09	8.39972e-08	down
FxaC_27g36270	9.68879	5.62213	0.989284	2.98019	-2.20218	6.32582e-09	8.82913e-08	down
FxaC_17g04420	13.3829	4.67996	0.925284	1.25544	-2.0489	6.33322e-09	8.83726e-08	down
FxaC_16g28840	48.8512	5.29676	1.034	0.707358	-2.05626	6.38576e-09	8.90835e-08	down	GolS4	galactinol synthase 4
FxaC_22g12300	228.662	5.43885	0.347018	0.461874	-3.63044	6.56568e-09	9.14108e-08	down
FxaC_25g00390	9.87141	3.42346	0.69369	0.84093	-2.003	6.78219e-09	9.43782e-08	down
FxaC_28g14711	12.0195	11.4906	1.13987	1.10656	-3.07636	6.91365e-09	9.61118e-08	down
FxaC_25g60191	1.74815	1.48988	0.109084	0.0374934	-3.41007	6.99478e-09	9.71188e-08	down
FxaC_24g14840	12.4073	2.60404	0.178798	0.446225	-3.55691	7.39281e-09	1.02492e-07	down
FxaC_6g19590	4.09406	13.4986	1.38067	1.58027	-2.97371	7.84355e-09	1.0858e-07	down
FxaC_6g10100	15.7696	16.7959	2.88875	4.23913	-2.26203	8.35001e-09	1.15163e-07	down	TIC40	translocon at the inner envelope membrane of chloroplasts 40
FxaC_18g30320	21.2934	2.62813	0.147946	0.262453	-3.85598	9.17451e-09	1.26068e-07	down
FxaC_21g04930	25.3547	1.76637	0.0530861	0.119103	-4.75222	9.50172e-09	1.30244e-07	down
FxaC_12g47650	21.3212	1.74463	0.287521	0.406517	-2.32305	1.01042e-08	1.38028e-07	down	KATAP	KINESIN-LIKE PROTEIN IN ARABIDOPSIS THALIANA A PROTEIN
FxaC_13g26760	144.861	3.65423	0.397319	0.771044	-2.87415	1.04647e-08	1.425e-07	down
FxaC_21g36530	7.39274	6.46346	0	0	-7.22636	1.1368e-08	1.54012e-07	down
FxaC_10g27230	8.04338	4.09719	0.606031	0.28228	-2.45316	1.19435e-08	1.61067e-07	down	AHG1	ABA-hypersensitive germination 1
FxaC_7g42220	116.548	5.94947	0.244321	0.0400795	-4.19037	1.25261e-08	1.68559e-07	down	RSM3	RADIALIS-LIKE SANT/MYB 3
FxaC_21g34110	42.4199	12.3864	1.09685	7.68561	-3.25956	1.28251e-08	1.72249e-07	down
FxaC_25g47090	8.14028	4.87166	0.717425	2.42254	-2.48254	1.34725e-08	1.80641e-07	down
FxaC_5g08550	26.3371	4.51193	0.44029	0.142886	-3.03779	1.35196e-08	1.81185e-07	down
FxaC_8g23580	3.74691	2.31278	0.247283	0.171855	-2.94462	1.40396e-08	1.87768e-07	down	ACR3	ACT domain repeat 3
FxaC_24g01400	4.92236	6.73393	1.19685	0.744032	-2.20401	1.40789e-08	1.8823e-07	down
FxaC_1g40120	43.2817	10.0409	1.98337	2.84818	-2.05326	1.42191e-08	1.90012e-07	down
FxaC_20g35190	6.72215	10.1355	0.822488	0.910994	-3.3359	1.56252e-08	2.08007e-07	down
FxaC_18g38140	1.38823	2.30973	0.417837	0.437262	-2.16738	1.59244e-08	2.11839e-07	down
FxaC_12g19670	2.85658	7.75451	0.841908	0.684965	-2.98929	1.64477e-08	2.18436e-07	down
FxaC_1g09600	30.0184	7.20873	1.34558	0.909502	-2.1099	1.69631e-08	2.25068e-07	down
FxaC_4g38440	4.88195	1.60633	0.0553405	0.182707	-4.65826	1.74439e-08	2.31172e-07	down	STP7	sugar transporter protein 7
FxaC_24g48400	11.2182	22.5294	3.79989	4.27975	-2.27608	1.75198e-08	2.32068e-07	down
FxaC_7g03730	14.3941	2.37356	0.0972131	0.122954	-4.29369	1.81546e-08	2.39964e-07	down	CYCD3;1	CYCLIN D3;1
FxaC_25g05460	0.815795	6.99964	0.330696	0.918187	-4.05675	1.82551e-08	2.41236e-07	down
FxaC_3g15540	20.7744	7.34935	0.699779	1.94313	-3.0425	1.98079e-08	2.6083e-07	down
FxaC_22g33700	13.016	4.23412	0.66846	0.382831	-2.39303	2.00107e-08	2.63315e-07	down
FxaC_21g71131	2.47138	3.75512	0.174835	0.403723	-4.07531	2.10307e-08	2.75633e-07	down
FxaC_28g35530	3.32416	0.755771	0.134932	0.256942	-2.21764	2.15526e-08	2.82011e-07	down
FxaC_7g10060	5.97916	2.48659	0.244019	0.836057	-3.01072	2.45928e-08	3.19621e-07	down
FxaC_21g31850	7.54377	18.2507	3.25709	3.96501	-2.19678	2.55095e-08	3.3115e-07	down
FxaC_24g34290	1.76041	2.81122	0.393316	0.38159	-2.54293	2.67749e-08	3.46289e-07	down
FxaC_17g10440	136.886	2.45228	0.146513	0.202475	-3.77675	2.73424e-08	3.53302e-07	down
FxaC_12g08400	9.32893	1.99714	0.285098	1.0185	-2.52023	2.7576e-08	3.56238e-07	down	THIC	thiaminC
FxaC_13g08050	24.9027	5.93422	0.694236	0.551085	-2.78509	2.83808e-08	3.65873e-07	down
FxaC_16g26950	7.49142	7.0722	1.00549	0.759864	-2.54248	2.92751e-08	3.76881e-07	down
FxaC_9g49140	14.3311	2.40841	0.191133	0.700471	-3.38285	3.03798e-08	3.90562e-07	down
FxaC_11g25520	6.96673	2.37352	0.398486	0.813491	-2.2871	3.39629e-08	4.35125e-07	down
FxaC_6g40500	1.63593	4.99647	0.837535	0.495972	-2.29754	4.10208e-08	5.2101e-07	down	MYB73	myb domain protein 73
FxaC_10g00380	5.92834	3.04423	0.368858	1.22415	-2.71602	4.35333e-08	5.51169e-07	down
FxaC_5g06160	9.42968	5.94535	0.735949	0.445392	-2.71591	4.45686e-08	5.63383e-07	down	APT5	adenine phosphoribosyltransferase 5
FxaC_20g02430	7.12164	0.870776	0.0658863	0.0392323	-3.42432	4.50852e-08	5.69784e-07	down
FxaC_14g17250	1577.18	11.3127	1.62249	2.35598	-2.47201	4.65447e-08	5.85977e-07	down
FxaC_8g11260	1.94059	3.48165	0.161002	0.183474	-4.2311	4.65971e-08	5.86372e-07	down	MYB73	myb domain protein 73
FxaC_28g28280	2.20072	4.46122	0.792208	0.106603	-2.225	4.96875e-08	6.23577e-07	down
FxaC_12g40240	8.89381	1.08926	0.0948668	0.124114	-3.30644	5.05152e-08	6.33253e-07	down	PHB-1D	PHABULOSA 1D
FxaC_3g12800	1.65588	3.3991	0.364495	0.458216	-2.9284	5.32623e-08	6.66345e-07	down	MLO4	MILDEW RESISTANCE LOCUS O 4
FxaC_14g28860	7.59028	3.63621	0.72373	1.21996	-2.02982	5.48071e-08	6.84445e-07	down
FxaC_8g11100	2.42637	9.41751	1.33928	1.105	-2.50424	6.06525e-08	7.5374e-07	down
FxaC_23g31500	8.27869	5.89788	0.427989	0.043987	-3.44342	6.29897e-08	7.80873e-07	down
FxaC_11g36170	62.1776	9.49445	1.91676	5.2603	-2.03061	6.41546e-08	7.94513e-07	down	RPL23AB	ribosomal protein L23AB
FxaC_21g14340	227.84	6.54411	0.714673	0.306223	-2.92984	6.55004e-08	8.0945e-07	down
FxaC_24g21740	2.91254	1.89758	0.131116	0.267563	-3.46416	6.55524e-08	8.0977e-07	down
FxaC_1g16640	13.2831	5.99968	0.152874	0.0444124	-5.02565	6.55723e-08	8.09836e-07	down	MES1	methyl esterase 1
FxaC_17g26760	15.2237	7.43906	1.30463	2.26742	-2.22817	6.85526e-08	8.44777e-07	down
FxaC_21g67350	3.54903	3.71857	0.569597	2.86335	-2.4266	7.3721e-08	9.03883e-07	down
FxaC_23g28251	6.40032	2.41163	0.284954	0.598955	-2.77232	7.41176e-08	9.08347e-07	down
FxaC_5g37640	11.6339	1.61478	0	0.26373	-6.89275	8.35145e-08	1.01594e-06	down	CYCD3;1	CYCLIN D3;1
FxaC_12g44270	8.31021	2.14852	0.173229	0.250533	-3.35962	8.57214e-08	1.04097e-06	down
FxaC_24g04350	15.9368	3.49077	0.623211	0.819787	-2.1884	8.72287e-08	1.05858e-06	down
FxaC_27g40890	2.47019	2.04111	0.162367	0.0607539	-3.4059	9.46106e-08	1.14345e-06	down
FxaC_8g04730	8.02289	4.91555	0.617647	4.21672	-2.70529	9.64721e-08	1.16519e-06	down	ESE3	ethylene and salt inducible 3
FxaC_27g27100	9.4623	1.87989	0.133713	0.0672062	-3.60084	1.05801e-07	1.27073e-06	down
FxaC_2g25250	9.11683	16.1856	2.27632	3.58279	-2.5447	1.08762e-07	1.30461e-06	down
FxaC_12g32520	11.5033	2.6882	0.32157	0.568189	-2.75736	1.11326e-07	1.33307e-06	down
FxaC_17g28570	70.6999	6.9952	1.01328	0.90559	-2.44873	1.11668e-07	1.33688e-06	down
FxaC_21g20421	9.40112	0.984052	0.107149	0.165676	-2.90473	1.17123e-07	1.39829e-06	down
FxaC_5g04280	12.7035	1.97363	0.376076	1.66932	-2.09545	1.19547e-07	1.4254e-06	down	SKB1	SHK1 binding protein 1
FxaC_24g46550	4.4951	0.759483	0.0438477	0.0255254	-3.83671	1.2393e-07	1.4739e-06	down
FxaC_4g24110	14.6443	8.39072	1.23372	2.92209	-2.44587	1.32277e-07	1.56683e-06	down	RALFL34	ralf-like 34
FxaC_24g27260	0.0668186	3.0725	0.408794	0.927748	-2.63693	1.50474e-07	1.76813e-06	down
FxaC_18g42010	37.584	1.60939	0.0998272	0.105604	-3.66934	1.54638e-07	1.81211e-06	down
FxaC_25g03700	66.2343	3.10577	0.0300442	0.199677	-6.54221	1.59259e-07	1.86235e-06	down
FxaC_14g18120	91.9077	6.00344	0.739862	0.192533	-2.67718	1.60671e-07	1.87729e-06	down
FxaC_14g10110	48.0155	4.24083	0.455732	0.255016	-2.87103	1.64982e-07	1.92324e-06	down
FxaC_24g43420	89.5884	1.97958	0.290979	0.21782	-2.48001	1.69051e-07	1.96739e-06	down
FxaC_12g32590	23.4915	13.2349	2.1972	0.706394	-2.30457	1.69365e-07	1.97064e-06	down
FxaC_23g35340	21.7095	7.40202	0.247338	0.121954	-4.47582	1.69843e-07	1.97414e-06	down
FxaC_5g21780	19.4638	1.75702	0.205708	0.267614	-2.79304	1.6992e-07	1.97463e-06	down	sks5	SKU5 similar 5
FxaC_22g29480	12.5829	4.08388	0.749294	0.615803	-2.15386	1.76449e-07	2.04667e-06	down
FxaC_28g08720	18.5895	5.49696	0.211333	0.166239	-4.27384	1.79809e-07	2.08348e-06	down
FxaC_22g08550	23.6902	2.7175	0.485697	0.653412	-2.19898	1.81372e-07	2.10028e-06	down
FxaC_20g08140	7.68005	4.80998	0.781518	1.01179	-2.31277	1.8366e-07	2.1237e-06	down
FxaC_11g08280	7.05339	2.65444	0.523615	1.57982	-2.03826	1.85973e-07	2.14912e-06	down	HISN8	HISTIDINE BIOSYNTHESIS 8
FxaC_25g46190	47.2946	9.23947	0.608731	0.66599	-3.5285	1.92957e-07	2.22568e-06	down
FxaC_25g51840	14.4073	1.82628	0.0509581	0.103454	-4.8957	1.94571e-07	2.24198e-06	down
FxaC_2g09340	4.4154	2.22902	0	0.160211	-6.75596	1.97487e-07	2.27464e-06	down
FxaC_5g40271	5.49311	1.29835	0.0625778	0.0225971	-4.06255	2.23519e-07	2.55813e-06	down
FxaC_22g30750	9.2266	3.20248	0.571276	1.7819	-2.17339	2.31818e-07	2.64694e-06	down
FxaC_4g36070	2.4069	2.57623	0.0876652	0.383185	-4.48125	2.32089e-07	2.64916e-06	down
FxaC_27g48730	0.0341726	5.28603	0.853957	5.62343	-2.3662	2.3802e-07	2.71298e-06	down
FxaC_17g01690	2.01754	0.725879	0.105902	0.210626	-2.50821	2.39665e-07	2.72951e-06	down
FxaC_15g35310	6.38727	4.88595	0.781714	0.809167	-2.36678	2.49559e-07	2.83468e-06	down
FxaC_21g11740	2.32198	2.14829	0.373361	0.140797	-2.23497	2.52666e-07	2.86706e-06	down
FxaC_10g42621	8.51244	1.29053	0.0921953	0.403399	-3.53394	2.53728e-07	2.87676e-06	down	THIC	thiaminC
FxaC_20g18110	3.03634	2.6483	0.286401	0.0583406	-2.92411	2.82047e-07	3.18043e-06	down
FxaC_4g26620	7.03586	2.30959	0.144273	0.219891	-3.77723	2.9101e-07	3.27357e-06	down
FxaC_9g24010	8.84001	1.47502	0.188144	0.271998	-2.67683	2.92777e-07	3.29014e-06	down
FxaC_21g52970	2.40176	1.53681	0.206532	0.146494	-2.68037	2.95654e-07	3.32046e-06	down
FxaC_20g38210	13.6152	3.86399	0.764511	0.829347	-2.06454	3.04741e-07	3.41634e-06	down
FxaC_28g04580	0.290741	1.51703	0.0124413	0	-6.45241	3.08728e-07	3.45756e-06	down
FxaC_6g44030	9.98801	2.26631	0.449581	0.542698	-2.03416	3.18523e-07	3.56085e-06	down	STY46	serine/threonine/tyrosine kinase 46
FxaC_10g07410	2.89262	2.71025	0.528335	0.676499	-2.07986	3.3767e-07	3.76135e-06	down
FxaC_5g24250	0.172203	5.65631	0.326405	0.34581	-3.7856	3.73742e-07	4.13349e-06	down
FxaC_2g10270	6.17716	1.53488	0.11307	0.114914	-3.45576	3.82401e-07	4.22342e-06	down	STP7	sugar transporter protein 7
FxaC_9g29930	14.1929	5.53077	1.05779	1.34964	-2.0769	3.84862e-07	4.24891e-06	down
FxaC_24g48950	8.77391	1.48863	0.122985	0.289979	-3.26142	4.01209e-07	4.41805e-06	down
FxaC_14g13030	0.104568	2.21225	0	0.0577612	-6.62841	4.0177e-07	4.42129e-06	down
FxaC_4g12090	5.70972	2.33724	0.449002	1.10055	-2.10589	4.26704e-07	4.67392e-06	down
FxaC_17g22340	5.31372	2.12692	0.0866968	0.0195208	-4.30321	4.28247e-07	4.68991e-06	down
FxaC_3g08410	1.05279	2.55597	0	0	-6.6136	4.42517e-07	4.84138e-06	down
FxaC_6g05360	11.2333	1.7303	0.0686965	0.188468	-4.40643	4.45146e-07	4.86829e-06	down	CYCD3;1	CYCLIN D3;1
FxaC_7g43480	4.66937	1.9376	0.251717	0.646775	-2.64087	4.45332e-07	4.86938e-06	down
FxaC_6g21620	4.45965	6.65171	0.2361	0.232371	-4.7455	4.6997e-07	5.12074e-06	down	STOMAGEN	STOMAGEN
FxaC_3g31480	1.46061	16.1391	2.50465	3.52566	-2.39466	4.9884e-07	5.41419e-06	down
FxaC_7g31590	3.13696	2.14334	0.305131	0.203232	-2.5526	5.08847e-07	5.51317e-06	down	CYCA2;2	CYCLIN A2;2
FxaC_26g27660	915.215	16.4364	0.786677	1.4979	-4.08517	5.50667e-07	5.94323e-06	down
FxaC_7g27380	10.599	3.09746	0.204738	0.228621	-3.6871	5.60995e-07	6.04652e-06	down
FxaC_23g58640	1.9101	0.650066	0.0668851	0.0740422	-3.00266	6.17442e-07	6.61536e-06	down
FxaC_16g19540	7.54775	1.50712	0.242012	0.4362	-2.3611	6.31865e-07	6.75953e-06	down	ORP1D	OSBP(oxysterol binding protein)-related protein 1D
FxaC_24g51140	13.2703	3.20584	0.482503	0.623222	-2.42751	6.31803e-07	6.75953e-06	down
FxaC_6g03410	2.39672	2.33287	0.449583	0.715775	-2.07436	6.62705e-07	7.07185e-06	down
FxaC_17g27340	7.2615	1.78012	0	0.0501104	-6.5224	6.71815e-07	7.16222e-06	down
FxaC_3g19120	2.33178	3.66527	0.730345	0.505131	-2.05666	6.82839e-07	7.27005e-06	down	RHS19	root hair specific 19
FxaC_16g10500	12.4858	3.75587	0.763617	1.12698	-2.03088	6.99899e-07	7.44034e-06	down
FxaC_17g02480	5.48032	0.892848	0.111483	0.110919	-2.7216	7.0162e-07	7.45722e-06	down
FxaC_25g16130	73.3144	2.75784	0.081799	0.0967832	-4.77267	7.11886e-07	7.56058e-06	down
FxaC_1g05240	9.01231	1.36497	0.0518689	0.29366	-4.29868	7.8899e-07	8.3131e-06	down	STP7	sugar transporter protein 7
FxaC_14g06390	0.158372	1.77768	0.261861	0.275974	-2.49173	7.91071e-07	8.33189e-06	down
FxaC_15g16110	126.933	6.43623	1.16354	1.27957	-2.15874	7.99295e-07	8.41375e-06	down	TIFY9	TIFY DOMAIN PROTEIN 9
FxaC_6g45530	19.5849	0.983548	0	0.0824156	-6.52862	8.56237e-07	8.97427e-06	down	SUT1	SUCROSE TRANSPORTER 1
FxaC_3g19440	8.0437	1.96495	0.20716	0.0327405	-2.97182	8.59251e-07	9.00417e-06	down
FxaC_16g18250	23.2614	1.96383	0.319491	0.289708	-2.27315	8.70968e-07	9.11499e-06	down	MAP65-8	microtubule-associated protein 65-8
FxaC_25g15470	29.8577	7.70411	1.43384	5.33947	-2.12507	8.77555e-07	9.18141e-06	down
FxaC_3g34880	11.5089	4.64731	0.915447	1.51574	-2.06991	9.06166e-07	9.46563e-06	down
FxaC_5g43840	11.3001	2.40943	0.236643	0.914943	-2.96784	9.25352e-07	9.6498e-06	down
FxaC_25g31680	1.97151	1.16292	0.0581581	0.109619	-3.96316	9.56251e-07	9.95902e-06	down
FxaC_17g47140	8.73058	5.71196	0.843324	2.26905	-2.46295	9.91913e-07	1.03131e-05	down
FxaC_13g15700	11.3594	4.23415	0	0.0624371	-6.45711	9.94279e-07	1.0332e-05	down	DIR1	DEFECTIVE IN INDUCED RESISTANCE 1
FxaC_18g05750	9.1776	0.763513	0.0354539	0.0147489	-4.19998	1.00343e-06	1.04174e-05	down
FxaC_7g17400	9.42975	8.82457	1.47418	2.42121	-2.27511	1.01701e-06	1.05525e-05	down	ZCF125
FxaC_23g28440	7.32939	6.54814	0.488832	0.061664	-3.45714	1.02569e-06	1.06347e-05	down
FxaC_18g28100	2.50327	2.5076	0.308384	0.214013	-2.73858	1.03224e-06	1.06946e-05	down
FxaC_19g27740	5.48476	3.73271	0.656826	0.860871	-2.22267	1.06019e-06	1.0974e-05	down
FxaC_10g12030	45.8703	1.53651	0.0270854	0.142472	-5.42701	1.09599e-06	1.13236e-05	down
FxaC_19g07290	0	3.39929	0	0.247096	-6.4701	1.12304e-06	1.15838e-05	down
FxaC_2g34060	0.398171	10.1954	0.180877	0.843742	-5.46426	1.1409e-06	1.17658e-05	down
FxaC_12g28040	51.4291	4.05286	0.784699	0.52012	-2.05494	1.19545e-06	1.22899e-05	down
FxaC_16g08840	2.73446	1.04613	0.116261	0.323956	-2.82484	1.27647e-06	1.30743e-05	down	BIO1	biotin auxotroph 1
FxaC_9g10310	9.89536	1.08136	0.0324579	0.30269	-4.71142	1.3016e-06	1.33077e-05	down	THIC	thiaminC
FxaC_10g18270	6.64046	1.89276	0.11121	0.200956	-3.88575	1.30285e-06	1.33181e-05	down	CUL1	cullin 1
FxaC_10g15440	86.0833	3.62179	0.369479	0.0881959	-2.92088	1.35618e-06	1.38076e-05	down	LCR79	LOW-MOLECULAR-WEIGHT CYSTEINE-RICH 79
FxaC_10g14120	2.69886	0.936397	0.0828861	0.0682793	-3.15365	1.37495e-06	1.39809e-05	down
FxaC_8g33880	16.2014	1.47345	0.0806745	0.158937	-3.88386	1.42449e-06	1.44505e-05	down	CYCD3;1	CYCLIN D3;1
FxaC_24g04140	20.1201	6.50003	1.15136	1.01453	-2.18411	1.46948e-06	1.48583e-05	down
FxaC_9g50580	3.36254	2.28669	0.291397	0.446845	-2.64006	1.49736e-06	1.51102e-05	down
FxaC_5g45770	19.8952	6.03214	0.652934	2.87175	-2.93914	1.54876e-06	1.55923e-05	down
FxaC_25g27500	142.437	2.75082	0.22361	0.19313	-3.33766	1.57239e-06	1.58205e-05	down
FxaC_8g08330	2.76915	3.98658	0.608067	2.69424	-2.37604	1.5914e-06	1.60014e-05	down
FxaC_1g29030	0.0240474	1.15342	0.125939	0.233399	-2.89906	1.62583e-06	1.6321e-05	down
FxaC_12g37230	2.48814	0.869701	0.0526783	0.0345498	-3.83093	1.64779e-06	1.65326e-05	down
FxaC_23g15980	15.934	3.12986	0.416389	0.527043	-2.56809	1.65552e-06	1.65923e-05	down
FxaC_4g38990	31.1677	0.90287	0.111345	0.191766	-2.71391	1.68193e-06	1.68419e-05	down	CMT3	chromomethylase 3
FxaC_21g14780	10.6542	2.95787	0.428152	0.563093	-2.48395	1.73077e-06	1.72875e-05	down
FxaC_3g06190	0.125667	7.88717	1.24151	4.50702	-2.35569	1.78323e-06	1.77672e-05	down
FxaC_7g20951	4.81618	6.2603	1.26982	2.8916	-2.01903	1.81739e-06	1.80946e-05	down
FxaC_15g13950	3.36952	5.50057	0.792338	0.127935	-2.52811	1.94882e-06	1.92965e-05	down	HSP21	heat shock protein 21
FxaC_8g04360	3.06095	1.62064	0.181705	0.504088	-2.88307	1.95435e-06	1.93479e-05	down
FxaC_11g35390	4.79255	1.67485	0.220228	0.670927	-2.66147	1.96397e-06	1.94328e-05	down	TOE1	TARGET OF EARLY ACTIVATION TAGGED (EAT) 1
FxaC_14g17570	2.36044	1.37293	0.205263	0.082644	-2.39941	1.97144e-06	1.94998e-05	down
FxaC_16g25022	21.1241	6.03764	1.11914	1.28468	-2.13937	1.97705e-06	1.95484e-05	down
FxaC_1g15640	24.9525	8.72186	1.28574	4.62152	-2.44037	2.04931e-06	2.02235e-05	down
FxaC_21g17890	12.0459	10.4578	1.24168	2.62947	-2.74313	2.05149e-06	2.02414e-05	down
FxaC_8g37980	8.82697	2.59723	0.352466	0.793699	-2.54542	2.08496e-06	2.05463e-05	down
FxaC_21g09950	21.6863	6.4376	0.88381	0.593499	-2.52147	2.10376e-06	2.07206e-05	down
FxaC_25g17100	17.2671	7.94961	1.00532	3.15705	-2.76958	2.17318e-06	2.13404e-05	down
FxaC_13g38610	9.74047	3.05255	0.399837	0.508641	-2.58104	2.36346e-06	2.30349e-05	down
FxaC_22g26740	0.693709	1.07417	0.0860439	0.165218	-3.40998	2.42342e-06	2.35659e-05	down
FxaC_14g00420	56.6223	3.09228	0.196944	0.339439	-3.61465	2.43566e-06	2.36807e-05	down
FxaC_18g04420	0.643189	1.68039	0.182151	0.201707	-2.83146	2.44287e-06	2.37467e-05	down
FxaC_3g37680	0.138387	3.32065	0.623221	0.616142	-2.08727	2.51194e-06	2.43588e-05	down
FxaC_9g21950	4.15717	1.04107	0.0663214	0.235098	-3.78451	2.65157e-06	2.56018e-05	down
FxaC_25g45070	6.31109	4.56351	0.0869134	0.249659	-5.30953	2.7029e-06	2.60704e-05	down
FxaC_22g25290	24.0175	2.68818	0.0566226	0.0476792	-5.3488	2.72026e-06	2.62197e-05	down
FxaC_6g41750	2.61127	2.27655	0.232345	0.204605	-2.9135	2.73083e-06	2.63079e-05	down	NAC038	NAC domain containing protein 38
FxaC_24g01240	2.60092	7.98601	1.43867	1.36116	-2.17245	2.73212e-06	2.63159e-05	down
FxaC_7g40570	288.604	3.6129	0.188634	0.290695	-3.88141	2.75115e-06	2.64911e-05	down	RNS1	ribonuclease 1
FxaC_20g15880	19.2092	3.21345	0.21626	0.495017	-3.55561	2.82357e-06	2.71359e-05	down
FxaC_14g02850	3.49875	2.15691	0.391041	0.396322	-2.14853	2.87488e-06	2.761e-05	down
FxaC_8g33091	4.02812	4.49679	0.477912	0.42204	-2.94571	2.9182e-06	2.79732e-05	down	NPQ6	NONPHOTOCHEMICAL QUENCHING 6
FxaC_24g20340	12.28	2.11145	0.326208	0.713166	-2.40941	2.96553e-06	2.83928e-05	down
FxaC_23g52561	4.86995	3.58555	0.226189	0.148632	-3.76924	3.04898e-06	2.9097e-05	down
FxaC_1g38770	113.784	2.18335	0.313803	0.392865	-2.51034	3.2452e-06	3.088e-05	down
FxaC_28g37340	6.4904	0.419328	0.0262757	0.013438	-3.74141	3.2791e-06	3.11707e-05	down
FxaC_17g26640	0	2.5343	0.0905016	0.499803	-4.53055	3.37136e-06	3.19607e-05	down
FxaC_19g02350	7.54888	0.734331	0.0761929	0.0195116	-2.91783	3.37956e-06	3.2033e-05	down
FxaC_22g20460	0.605925	0.792186	0	0.027497	-6.22256	3.54108e-06	3.34505e-05	down
FxaC_18g28241	3.00516	1.20221	0.0528042	0.128191	-4.10015	3.60964e-06	3.40291e-05	down
FxaC_9g45170	41.1742	2.14335	0.031648	0.116925	-5.93181	3.64416e-06	3.4343e-05	down
FxaC_3g17800	9.73374	5.0346	0.622075	0.519573	-2.78008	3.80696e-06	3.57746e-05	down	RALFL34	ralf-like 34
FxaC_16g13220	27.7475	10.1724	0.90861	3.241	-3.12563	4.1151e-06	3.84891e-05	down
FxaC_24g05230	63.175	3.2127	0.186417	0.137386	-3.76317	4.15917e-06	3.88428e-05	down
FxaC_15g20590	14.3951	1.50125	0.270684	0.101761	-2.16612	4.2399e-06	3.95637e-05	down	DXS1	1-deoxy-D-xylulose 5-phosphate (DXP) synthase 1
FxaC_21g02760	1.7178	1.73694	0.262727	0.388978	-2.43041	4.35571e-06	4.05563e-05	down
FxaC_24g40620	5.94453	2.94395	0.245563	0.925797	-3.29741	4.5504e-06	4.22046e-05	down
FxaC_6g40180	10.0609	1.94926	0.120917	0.247414	-3.74812	4.59936e-06	4.26332e-05	down	BKI1	BRI1 kinase inhibitor 1
FxaC_9g05850	2.18978	2.43986	0.0294743	0.109993	-5.89004	4.68404e-06	4.33606e-05	down
FxaC_25g01780	8.88409	0.468152	0.0416539	0.0670296	-3.10927	4.69812e-06	4.34837e-05	down
FxaC_27g47670	13.3301	1.56751	0.172835	0.195787	-2.88987	4.75443e-06	4.39612e-05	down
FxaC_16g19010	1.14624	2.89084	0.0588381	0.231196	-5.18994	4.79362e-06	4.43016e-05	down	HSP21	heat shock protein 21
FxaC_13g11950	3.95206	2.1156	0.115423	0.500852	-4.02811	4.81055e-06	4.4436e-05	down	ENDO2	endonuclease 2
FxaC_23g55050	17.4856	1.61453	0.215921	0.351703	-2.65759	4.8317e-06	4.46092e-05	down
FxaC_7g12100	0.131176	1.54346	0.0604057	0.0486468	-4.47997	4.95285e-06	4.55546e-05	down	CYP707A3	cytochrome P450, family 707, subfamily A, polypeptide 3
FxaC_19g09171	186.674	2.98777	0.545077	1.26864	-2.15258	5.18283e-06	4.73969e-05	down
FxaC_7g14630	9.27466	1.63397	0.184652	0.228398	-2.83257	5.21349e-06	4.76531e-05	down	CYCB2;4	CYCLIN B2;4
FxaC_11g28900	33.9142	5.49565	1.01768	1.6898	-2.11817	5.26005e-06	4.80558e-05	down	UBC19	ubiquitin-conjugating enzyme19
FxaC_20g16030	29.444	2.79807	0.419476	0.386685	-2.52496	5.34093e-06	4.8747e-05	down
FxaC_9g40750	15.99	3.49787	0.600205	1.37767	-2.27025	5.50549e-06	5.0167e-05	down	AtkdsA1
FxaC_19g01500	0.681695	4.99626	0.922079	1.21406	-2.13114	5.52507e-06	5.0329e-05	down
FxaC_26g03150	21.4349	1.45305	0.121818	0.232049	-3.21451	5.53196e-06	5.03754e-05	down
FxaC_21g27570	7.18121	9.13103	1.67957	0.534928	-2.13493	5.66894e-06	5.15472e-05	down
FxaC_28g23373	24.273	4.43004	0.0498367	0.0489246	-5.89807	5.67721e-06	5.16139e-05	down
FxaC_20g33690	1.58321	1.91011	0.19683	0.126888	-2.94985	5.71831e-06	5.19538e-05	down
FxaC_1g17820	20.5666	1.28302	0.120675	0.109282	-3.08932	5.77576e-06	5.24417e-05	down	ADS1	ACTIVATED DISEASE SUSCEPTIBILITY 1
FxaC_23g28621	20.918	5.45417	0.420118	1.88803	-3.35	5.83721e-06	5.29566e-05	down
FxaC_6g01610	0.326491	3.51413	0.41223	0.642237	-2.86723	5.83935e-06	5.29673e-05	down	TMP-A	TRANSMEMBRANE PROTEIN A
FxaC_18g30790	0.598876	3.07167	0	0.0565163	-6.13728	5.89504e-06	5.34465e-05	down
FxaC_23g46360	0.477126	2.00196	0.100095	0.0681729	-3.99525	6.05803e-06	5.47555e-05	down
FxaC_1g08960	18.3857	1.6575	0	0	-6.1257	6.18849e-06	5.58804e-05	down	GLP3B
FxaC_19g25480	17.0492	4.92055	0.68237	0.668284	-2.51084	6.19268e-06	5.59092e-05	down
FxaC_21g27050	4.01557	0.941759	0.144059	0.182603	-2.45156	6.34709e-06	5.72293e-05	down
FxaC_14g05250	0.526403	3.77793	0.371089	0.49401	-3.0116	6.36016e-06	5.73379e-05	down
FxaC_7g31070	4.40438	1.84312	0.320252	0.257047	-2.22791	6.39942e-06	5.76267e-05	down	KCS11	3-ketoacyl-CoA synthase 11
FxaC_2g29480	1.11039	3.41901	0.522229	0.48304	-2.43137	6.42856e-06	5.78612e-05	down
FxaC_12g16981	1.32138	2.89082	0.419713	0.777172	-2.51473	6.57828e-06	5.90755e-05	down	NUDT10	nudix hydrolase homolog 10
FxaC_3g18520	30.4754	1.80186	0.148868	0.407093	-3.27041	7.25118e-06	6.462e-05	down	EB1C	end binding protein 1C
FxaC_17g17690	3.27627	2.64842	0.231438	0.290801	-3.22764	7.74301e-06	6.8544e-05	down
FxaC_8g40090	9.65041	1.86447	0.183806	0.82001	-3.10977	7.82431e-06	6.91979e-05	down
FxaC_10g35360	86.6513	1.6138	0.202954	0.273507	-2.65668	7.9008e-06	6.98412e-05	down	IRX7	IRREGULAR XYLEM 7
FxaC_13g50370	7.86504	18.0217	3.31929	4.05635	-2.13321	8.00052e-06	7.06568e-05	down
FxaC_21g00810	69.5133	5.4759	0.377953	0.241743	-3.4737	8.26354e-06	7.28404e-05	down
FxaC_8g01590	0.779449	1.32766	0.0292177	0.0840343	-5.10173	8.38869e-06	7.38853e-05	down	KCS11	3-ketoacyl-CoA synthase 11
FxaC_27g24680	2.54481	0.744882	0	0.0135206	-6.14524	8.59785e-06	7.56083e-05	down
FxaC_27g01630	11.4337	1.81789	0.198054	0.280306	-2.94375	8.64132e-06	7.59189e-05	down
FxaC_7g27320	13.1452	2.19232	0.373429	0.532049	-2.29717	8.64979e-06	7.59694e-05	down	LYP2	LysM-containing receptor protein 2
FxaC_15g36420	22.2373	1.41672	0	0.109059	-6.0736	8.83148e-06	7.74313e-05	down
FxaC_22g23500	17.6436	8.69656	1.68821	1.86985	-2.11782	8.85017e-06	7.75709e-05	down
FxaC_3g04550	11.3943	2.41992	0.22666	0.243441	-3.13906	9.38623e-06	8.18458e-05	down	ABIL4	ABL interactor-like protein 4
FxaC_10g49590	7.68794	1.4331	0.0937086	0.435996	-3.63345	9.38576e-06	8.18458e-05	down	MOD1	MOSAIC DEATH 1
FxaC_23g49390	2.04028	1.3597	0.258247	0.108774	-2.10358	9.40686e-06	8.20001e-05	down
FxaC_26g00770	0.62673	0.92377	0.0341312	0.0110335	-4.35592	9.51718e-06	8.29229e-05	down
FxaC_17g19830	58.0537	6.4038	0.815228	1.90193	-2.70659	9.75325e-06	8.48079e-05	down
FxaC_1g39220	12.1614	6.92043	1.34806	3.07384	-2.04422	9.95277e-06	8.63413e-05	down
FxaC_14g13230	3.61505	1.57508	0.151746	0.117149	-3.01767	1.00501e-05	8.70824e-05	down
FxaC_5g00030	4.10467	3.03366	0.488194	1.03877	-2.31905	1.03491e-05	8.94877e-05	down
FxaC_22g52330	6.61319	1.54534	0.125569	0.103443	-3.40662	1.0362e-05	8.95855e-05	down
FxaC_22g65051	6.24436	3.60594	0.706923	0.821698	-2.02853	1.04236e-05	9.00625e-05	down
FxaC_17g18170	125.055	1.83471	0.310625	0.38903	-2.31637	1.04275e-05	9.00819e-05	down
FxaC_1g12360	135.281	1.99724	0.188899	0.165326	-3.11674	1.06149e-05	9.15905e-05	down	PER64	peroxidase 64
FxaC_24g18440	5.44256	2.4988	0.429385	0.166357	-2.23304	1.06939e-05	9.22268e-05	down
FxaC_1g07670	1.72437	1.6272	0.126408	0.111257	-3.39548	1.0836e-05	9.34379e-05	down	GNL	GNC-LIKE
FxaC_21g63920	3.62928	2.72751	0.143205	0.325554	-3.92445	1.09266e-05	9.41315e-05	down
FxaC_9g38500	0.852152	0.560574	0.0149292	0.0693767	-4.99532	1.11345e-05	9.57015e-05	down
FxaC_5g21180	10.6142	1.3225	0.103786	0.0301696	-3.40155	1.1379e-05	9.76532e-05	down	CYCB2;4	CYCLIN B2;4
FxaC_5g23600	7.51253	4.36273	0.284045	0	-3.62961	1.14894e-05	9.85397e-05	down	ARPN	plantacyanin
FxaC_10g11540	13.5978	3.12786	0.425079	0.219342	-2.57918	1.19184e-05	0.000101875	down	FAH1	fatty acid hydroxylase 1
FxaC_6g41370	2.90206	0.56099	0.0431782	0.0187996	-3.4325	1.19937e-05	0.000102409	down	PC-MYB1
FxaC_2g06301	4.57969	2.22461	0.425904	0.470773	-2.09215	1.21095e-05	0.000103319	down
FxaC_15g06800	25.8149	3.10241	0.188455	0.440826	-3.88878	1.21714e-05	0.000103816	down
FxaC_24g08490	0.0166796	0.766807	0	0.0307736	-6.00673	1.23293e-05	0.000105018	down
FxaC_9g45630	7.15809	3.41936	0	1.87224	-6.00827	1.23708e-05	0.000105308	down
FxaC_21g32000	0.597293	1.39636	0.142182	0.294805	-3.06438	1.25402e-05	0.000106619	down
FxaC_20g29400	5.67557	4.53425	0.785832	0.67392	-2.22886	1.25725e-05	0.000106845	down
FxaC_1g07550	8.31398	3.23771	0.655752	1.15433	-2.02343	1.28107e-05	0.000108638	down	SHH1	SAWADEE homeodomain homolog 1
FxaC_15g36200	76.797	2.0724	0.323313	0.811894	-2.34698	1.32914e-05	0.000112357	down	arpc2b	actin-related protein C2B
FxaC_13g05230	6.47608	0.909812	0.0824268	0.0731381	-3.16878	1.34986e-05	0.000114005	down	NIK3	NSP-interacting kinase 3
FxaC_19g00070	2.70829	4.44087	0.381706	0.236553	-3.25962	1.35629e-05	0.000114513	down
FxaC_21g15910	30.4716	3.41283	0.527102	0.798322	-2.37013	1.36364e-05	0.000115054	down
FxaC_9g31040	1.15783	1.81915	0	0.0368606	-6.01377	1.39284e-05	0.000117263	down
FxaC_1g13810	0.257893	1.40557	0.0200403	0.0373468	-5.648	1.519e-05	0.000126776	down	UMAMIT4	Usually multiple acids move in and out Transporters 4
FxaC_1g30220	5.65758	1.27874	0	0.107614	-5.94134	1.56356e-05	0.000130281	down	UVI4	UV-B-INSENSITIVE 4
FxaC_12g45920	3.39957	2.68054	0.442705	0.482385	-2.26138	1.57027e-05	0.000130723	down
FxaC_21g50080	4.92305	1.52711	0.118839	0.143908	-3.3245	1.58039e-05	0.000131468	down
FxaC_17g20200	15.1573	1.75588	0.13831	0.316074	-3.32177	1.58239e-05	0.000131576	down
FxaC_11g24460	0.384502	1.16462	0.0862254	0.0134144	-3.58897	1.61912e-05	0.000134489	down	G7
FxaC_11g06850	30.2493	2.0006	0.0770205	0.0494785	-4.29499	1.64991e-05	0.000136763	down
FxaC_18g30200	0.0344873	0.763405	0	0	-5.97267	1.65363e-05	0.00013703	down
FxaC_2g02380	8.79092	3.9244	0.795078	1.16558	-2.01515	1.66987e-05	0.000138274	down	CCoAOMT7	caffeoyl coenzyme A ester O-methyltransferase 7
FxaC_21g19210	1.90304	2.75365	0.443657	0.843955	-2.32018	1.68311e-05	0.000139246	down
FxaC_9g14031	4.49217	2.47304	0.478328	0.612881	-2.09089	1.84015e-05	0.000151031	down
FxaC_17g02520	4.08375	1.2141	0.218147	0.658769	-2.15768	1.84139e-05	0.00015111	down
FxaC_12g29040	9.52583	1.25559	0.192094	0.584685	-2.42152	1.88626e-05	0.00015452	down
FxaC_2g31180	5.70905	3.09721	0.452526	1.10511	-2.49644	1.92484e-05	0.000157519	down	NUDX26	nudix hydrolase homolog 26
FxaC_22g65710	2.94709	2.75299	0.514984	1.21353	-2.1442	1.95471e-05	0.000159846	down
FxaC_27g23530	4.9848	0.847358	0.0366546	0.346521	-4.23131	1.96179e-05	0.000160355	down
FxaC_10g00250	2.29313	1.92387	0.381455	0.58948	-2.05175	1.96989e-05	0.00016097	down
FxaC_1g09980	17.7629	3.15826	0.41096	0.215613	-2.62699	1.97364e-05	0.000161253	down	PRXQ	peroxiredoxin Q
FxaC_7g23230	7.30774	2.56191	0.0624123	0.184284	-4.92721	2.01819e-05	0.000164532	down
FxaC_19g14480	2.24878	1.45345	0.136304	0.249027	-3.08434	2.05771e-05	0.000167485	down
FxaC_27g05440	8.80867	10.5695	2.11102	5.47989	-2.02471	2.09299e-05	0.000170158	down
FxaC_12g02130	6.8659	1.29751	0.0586772	0.553496	-4.21458	2.14691e-05	0.000174263	down	MOD1	MOSAIC DEATH 1
FxaC_7g12950	4.58624	1.12676	0.0729546	0.168553	-3.56746	2.18689e-05	0.000177225	down	scpl42	serine carboxypeptidase-like 42
FxaC_12g41840	17.183	1.95795	0.141887	0.179261	-3.41168	2.19678e-05	0.000177924	down	iqd9	IQ-domain 9
FxaC_13g39670	16.9898	5.90692	0.986306	1.79702	-2.3089	2.21353e-05	0.000179098	down
FxaC_6g33920	6.84114	9.57852	0.765891	2.71489	-3.2699	2.23051e-05	0.000180367	down
FxaC_16g28170	5.68881	2.08738	0.364696	0.646185	-2.17905	2.28033e-05	0.000184023	down
FxaC_23g09890	0.856738	1.78225	0.324317	0.32475	-2.18225	2.3039e-05	0.000185818	down
FxaC_7g32090	15.9624	3.39672	0.265272	0.38239	-3.39258	2.34964e-05	0.00018918	down
FxaC_2g14100	1.78071	2.10639	0.15038	1.06068	-3.54097	2.37844e-05	0.000191306	down
FxaC_11g03240	16.0009	2.147	0.391601	0.75092	-2.18377	2.43408e-05	0.000195387	down
FxaC_12g49500	162.492	3.68856	0.51496	0.167847	-2.53168	2.45946e-05	0.000197396	down
FxaC_3g26410	6.08149	7.50944	1.37314	1.7718	-2.17069	2.62165e-05	0.000209092	down
FxaC_13g10840	1.94619	1.25347	0.119474	0.12978	-3.13752	2.68142e-05	0.000213342	down
FxaC_22g55611	2.9178	2.47651	0.189572	0.717119	-3.39737	2.71407e-05	0.000215703	down
FxaC_28g05540	10.3448	2.33158	0.183878	0.170094	-3.3173	2.71825e-05	0.000215995	down
FxaC_20g13641	2.42625	1.05164	0.125085	0.342575	-2.71549	2.7539e-05	0.000218641	down
FxaC_17g14460	6.17794	1.62628	0.175565	0.467279	-2.88035	2.76295e-05	0.000219204	down
FxaC_10g15100	29.5904	2.24336	0.457284	0.28299	-2.01632	2.78233e-05	0.000220585	down
FxaC_28g35870	3.74383	1.32747	0.141447	0.36705	-2.95563	2.79879e-05	0.000221733	down
FxaC_6g37350	9.11507	1.15806	0.0305162	0.11674	-4.84712	2.80079e-05	0.00022186	down	IQD6	IQ-domain 6
FxaC_28g37750	10.4369	1.21713	0.0716467	0.145006	-3.77337	2.82296e-05	0.000223426	down
FxaC_2g19420	5.64841	2.58847	0	0.532865	-5.82443	2.9104e-05	0.000229891	down
FxaC_22g11330	50.7596	1.95832	0.215431	0.220819	-2.85263	2.93173e-05	0.000231445	down
FxaC_18g38530	0.686285	2.06451	0.410145	0.393572	-2.05928	3.0059e-05	0.000236899	down
FxaC_13g06830	0.0350173	0.650173	0	0.0147324	-5.83289	3.20118e-05	0.000251085	down	Kin2	kinase 2
FxaC_24g14150	7.61299	1.32334	0.206766	0.365142	-2.35107	3.23416e-05	0.000253209	down
FxaC_14g20400	19.6933	5.52647	0.393964	1.78155	-3.54403	3.24111e-05	0.000253718	down
FxaC_28g04380	39.2414	1.69547	0.303137	0.326797	-2.19482	3.2491e-05	0.000254272	down
FxaC_23g16350	33.3919	2.02661	0.406947	0.124919	-2.06002	3.32342e-05	0.000259543	down
FxaC_23g43690	156.185	5.33339	1.0819	2.20289	-2.0097	3.33788e-05	0.000260637	down
FxaC_15g18980	30.4663	1.71336	0.0890416	0.109463	-3.85449	3.34093e-05	0.000260838	down
FxaC_15g13441	1.42624	1.24055	0.116014	0.0756671	-3.09745	3.37842e-05	0.000263507	down
FxaC_27g14270	1.94505	0.445507	0.0739441	0.0847658	-2.29874	3.41639e-05	0.00026606	down
FxaC_12g48580	4.06362	0.731778	0.0464119	0.0784022	-3.73473	3.51611e-05	0.000273445	down
FxaC_12g17780	32.8709	4.04068	0.659029	1.72594	-2.30806	3.60076e-05	0.000279135	down	UBC19	ubiquitin-conjugating enzyme19
FxaC_25g22110	5.75484	1.08102	0.0508436	0.576045	-4.12754	3.60182e-05	0.00027914	down
FxaC_18g07290	11.696	1.49368	0	0	-5.79426	3.60296e-05	0.000279189	down
FxaC_16g06540	5.36668	4.06596	0.670348	0.914552	-2.30333	3.63997e-05	0.000281667	down	BUB3.1	BUB (BUDDING UNINHIBITED BY BENZYMIDAZOL) 3.1
FxaC_15g16410	145.157	1.20402	0.0922623	0.222104	-3.44687	3.68615e-05	0.000284885	down	IRX10
FxaC_21g66430	0.0706155	1.13752	0.07452	0.630038	-3.71452	3.72187e-05	0.000287328	down
FxaC_25g38040	2.89454	2.88843	0.370974	1.20392	-2.63638	3.77103e-05	0.000290922	down
FxaC_7g11350	5.42595	3.43846	0.510522	0.758415	-2.40194	3.77475e-05	0.000291169	down
FxaC_1g05920	91.1295	2.99906	0.046056	0	-5.4514	3.82743e-05	0.000294826	down	AHP4	HPT phosphotransmitter 4
FxaC_25g32330	10.8609	1.41088	0.151166	0.0405617	-2.98853	3.8329e-05	0.000295125	down
FxaC_9g29350	2.6513	1.01816	0	0.115284	-5.84102	3.84869e-05	0.000296177	down	PHB2	prohibitin 2
FxaC_23g38540	0.0423768	1.61145	0.200415	1.02482	-2.70991	3.97026e-05	0.000304443	down
FxaC_17g11450	1.86902	1.01249	0.206438	0.056083	-2.02566	4.01946e-05	0.00030792	down
FxaC_8g39500	0.0728304	1.3274	0	0.513453	-5.74527	4.13155e-05	0.00031603	down
FxaC_14g09070	4.20907	1.07278	0.0563554	0.0831834	-3.84943	4.15231e-05	0.000317531	down
FxaC_4g14790	2.01848	6.18673	1.037	2.73504	-2.32276	4.18692e-05	0.000319872	down
FxaC_6g42790	1.21579	0.23852	0	0.0462947	-5.74469	4.30965e-05	0.000328395	down
FxaC_1g16972	1.3046	0.570885	0.0147474	0.0870149	-4.83399	4.41737e-05	0.000335779	down
FxaC_6g19880	8.3647	1.15044	0.0306336	0.0602818	-4.8138	4.45326e-05	0.000338323	down	CYCB2;4	CYCLIN B2;4
FxaC_19g41540	9.34676	3.52936	0.50472	0.883266	-2.49412	4.46388e-05	0.000339038	down
FxaC_22g52600	0.392599	0.947916	0.0958953	0	-3.02434	4.47793e-05	0.00033992	down
FxaC_2g33250	0.0704084	1.01627	0.129408	0.162462	-2.61847	4.50835e-05	0.000341812	down
FxaC_17g09930	21.5886	4.35549	0.602943	2.74066	-2.53085	4.5394e-05	0.000343933	down
FxaC_4g34070	8.14194	1.61468	0.216896	0.137093	-2.62169	4.56032e-05	0.000345377	down
FxaC_9g03900	0.184711	0.982273	0.165461	0.283714	-2.29508	4.57609e-05	0.000346477	down	CSLE1	cellulose synthase like E1
FxaC_11g41950	6.88325	7.20886	0.234519	1.35275	-4.73267	4.57729e-05	0.000346521	down
FxaC_8g09380	13.1556	1.47121	0.116382	0.363355	-3.44841	4.62126e-05	0.000349566	down
FxaC_5g11440	2.13324	1.71346	0.236498	0.371905	-2.51663	4.68104e-05	0.000353322	down
FxaC_22g31040	6.85425	1.49428	0.207168	0.31166	-2.494	4.71173e-05	0.000355351	down
FxaC_18g44110	5.65935	2.39011	0.457583	0.704698	-2.09903	4.71956e-05	0.000355834	down
FxaC_5g41180	31.8737	1.24229	0.193913	0.18082	-2.3397	4.82602e-05	0.000363186	down
FxaC_7g41410	0.934634	0.449358	0.0312878	0.0636153	-3.49876	4.85258e-05	0.000364792	down
FxaC_21g36221	1.44553	3.80732	0.487283	0.38664	-2.67096	4.90995e-05	0.000368758	down
FxaC_14g22390	5.89242	5.98396	1.17129	0.605999	-2.06878	5.00323e-05	0.000375058	down
FxaC_13g33210	2.93664	0.741464	0.0394571	0.116542	-3.81773	5.06132e-05	0.000378904	down
FxaC_9g13220	3.54623	0.561956	0.0686016	0.124794	-2.81552	5.07131e-05	0.00037955	down
FxaC_5g40260	4.11628	0.933498	0.105539	0	-2.89054	5.11294e-05	0.000382205	down	ABCG8	ATP-binding cassette G8
FxaC_8g36890	3.52615	0.923841	0.119698	0.150272	-2.61868	5.27326e-05	0.000393348	down	ABCG8	ATP-binding cassette G8
FxaC_8g15620	1.91729	1.47864	0.184638	0.125856	-2.64931	5.28401e-05	0.000394097	down
FxaC_23g00120	2.83717	1.99396	0.258085	0.666536	-2.67754	5.43633e-05	0.000404486	down
FxaC_16g26760	7.68905	1.29514	0.103891	0.113315	-3.28442	5.47256e-05	0.000406813	down
FxaC_3g23410	2.46157	1.31905	0.144436	0.316445	-2.83411	5.5242e-05	0.000410423	down
FxaC_24g57280	90.2675	11.9408	0.554245	0.723769	-4.19384	5.52407e-05	0.000410423	down
FxaC_13g17460	2.57333	1.90474	0.228842	0.173597	-2.79276	5.66499e-05	0.000419655	down	ENDO2	endonuclease 2
FxaC_14g14370	1.01677	1.12115	0	0.201724	-5.82985	5.7319e-05	0.000423882	down
FxaC_12g00440	5.65862	2.13204	0.430334	0.169228	-2.00215	5.82828e-05	0.000430496	down
FxaC_5g12530	7.73686	2.25328	0.159546	0.214802	-3.43488	5.92005e-05	0.000436352	down
FxaC_9g03450	33.1123	5.27895	0.763327	2.4273	-2.46239	5.93552e-05	0.000437377	down
FxaC_9g20710	2.33693	1.53626	0.281455	0.958705	-2.19438	5.97829e-05	0.000440238	down	SRT1	sirtuin 1
FxaC_2g17020	0.623101	1.07161	0.0401494	0.0445127	-4.66583	6.03197e-05	0.000443841	down	OPT7	oligopeptide transporter 7
FxaC_8g14740	4.51596	0.515647	0	0	-5.67207	6.05452e-05	0.000445206	down	CYCA1;1	Cyclin A1;1
FxaC_26g15140	3.63897	0.829267	0.013971	0.0688079	-5.33093	6.18636e-05	0.000453886	down
FxaC_15g36310	7.15572	0.988226	0	0	-5.77503	6.24367e-05	0.00045791	down
FxaC_18g37750	100.01	1.69888	0.197428	0.256366	-2.75685	6.32731e-05	0.00046374	down
FxaC_10g13210	9.51052	4.75323	0.86362	0.808331	-2.11807	6.33067e-05	0.000463925	down	CYTC6A	cytochrome c6A
FxaC_9g23710	0.88387	1.18744	0	0	-5.66893	6.40562e-05	0.000469233	down	VIK	VH1-interacting kinase
FxaC_20g16300	4.52466	0.44287	0	0.0108825	-5.72592	6.44172e-05	0.00047142	down
FxaC_12g11420	0.603665	0.568772	0.0395224	0.00814503	-3.63391	6.53239e-05	0.000477518	down	ECA4	endomembrane-type CA-ATPase 4
FxaC_19g13440	16.1476	1.72514	0.237946	0.742577	-2.51706	6.56384e-05	0.000479645	down
FxaC_17g22810	25.0329	0.83092	0.0967169	0.140467	-2.7605	6.79399e-05	0.000495022	down
FxaC_18g42770	36.5075	5.26956	0.931345	0.391534	-2.20529	6.86938e-05	0.000499538	down
FxaC_21g30490	1.3286	1.51369	0.24728	1.53709	-2.34439	7.12684e-05	0.000516379	down
FxaC_7g36360	12.2606	1.62007	0.163453	0.122977	-3.01594	7.17602e-05	0.000519539	down	BKI1	BRI1 kinase inhibitor 1
FxaC_24g49220	1.21685	2.01699	0.334072	0.45517	-2.28844	7.17851e-05	0.000519652	down
FxaC_5g40020	3.34484	2.72522	0.421549	0.365157	-2.41996	7.31146e-05	0.000528666	down
FxaC_22g16920	20.445	4.49693	0.696184	2.11909	-2.38551	7.32271e-05	0.000529336	down
FxaC_7g37050	0.529084	5.52526	0.427738	0.927538	-3.37266	7.40901e-05	0.000535228	down
FxaC_10g06000	0.158026	0.890347	0.0509146	0	-4.03511	7.43408e-05	0.000536831	down	PUM12	pumilio 12
FxaC_22g65321	4.11684	2.36457	0.383282	0.761727	-2.29959	7.45915e-05	0.000538294	down
FxaC_22g59590	5.99109	1.68598	0.308629	0.42568	-2.1666	7.81199e-05	0.000561797	down
FxaC_26g30230	2.40664	2.36695	0.438736	0.599661	-2.12492	7.91551e-05	0.00056873	down
FxaC_27g01500	3.1813	0.259738	0.00606209	0.0134355	-5.26997	8.10654e-05	0.000581334	down
FxaC_22g41890	2.98536	1.85681	0.349516	0.0822023	-2.15527	8.2195e-05	0.000588529	down
FxaC_11g31120	3.52245	2.80971	0.429292	0.889891	-2.43085	8.27323e-05	0.000591921	down	RER1	reticulata-related 1
FxaC_20g26070	1.49591	0.453531	0.0367903	0.0698591	-3.26211	8.68366e-05	0.000617413	down
FxaC_1g12380	9.2695	4.16555	0.757657	1.09098	-2.11237	8.82757e-05	0.000626688	down
FxaC_1g12240	1.63198	0.66502	0.0446437	0.0186205	-3.65047	8.87659e-05	0.000629848	down
FxaC_25g51860	13.2235	2.34275	0.453521	2.71557	-2.07346	9.14374e-05	0.000646587	down
FxaC_8g25620	5.05782	2.4842	0.366078	0.252403	-2.50765	9.20083e-05	0.000649884	down
FxaC_25g20150	2.31695	0.820087	0.0841101	0.0769355	-2.96455	9.20038e-05	0.000649884	down
FxaC_19g01140	2.62639	1.3758	0.238232	0.328187	-2.25449	9.26258e-05	0.000653915	down
FxaC_9g48690	146.495	2.00988	0.227537	0.324076	-2.85947	9.3386e-05	0.000658949	down	LHCB1.4	LIGHT-HARVESTING CHLOROPHYLL-PROTEIN COMPLEX II SUBUNIT B1
FxaC_11g39701	8.90872	1.01248	0.158138	0.16153	-2.38494	9.35177e-05	0.000659795	down	THIC	thiaminC
FxaC_8g03060	8.09501	1.73808	0.340016	0.235087	-2.06567	9.38551e-05	0.000661842	down	LYP2	LysM-containing receptor protein 2
FxaC_20g15840	2.44753	4.19772	0.235234	0.189923	-3.96568	9.51614e-05	0.000670037	down
FxaC_23g27500	14.6149	3.12171	0.583529	1.40296	-2.10865	9.58469e-05	0.000673931	down
FxaC_24g07090	13.5088	4.18354	0.468395	0.269721	-2.82662	9.82772e-05	0.000689075	down
FxaC_15g21511	8.3979	7.2392	1.28873	1.59193	-2.17139	9.8762e-05	0.00069225	down	ORF109
FxaC_9g43160	9.61165	2.04743	0.224033	0.164496	-2.9327	9.92576e-05	0.000695139	down	FAH1	fatty acid hydroxylase 1
FxaC_6g03050	5.98578	0.66411	0.0153065	0.0112838	-5.27566	0.000102481	0.00071494	down
FxaC_22g53370	2.77949	0.416646	0	0.271483	-5.58435	0.000106139	0.000737942	down
FxaC_21g68221	3.74776	2.16675	0	0.269656	-5.68012	0.000106771	0.000741966	down
FxaC_6g21660	87.1087	4.08021	0.201811	0.0640587	-3.96311	0.00010787	0.000748764	down	DIR1	DEFECTIVE IN INDUCED RESISTANCE 1
FxaC_18g43440	5.20455	0.652205	0	0.050005	-5.64681	0.000109113	0.000756922	down
FxaC_9g37760	4.976	2.01613	0.316162	0.463145	-2.40282	0.000109568	0.000759892	down	CUL1	cullin 1
FxaC_18g18040	15.9891	4.35301	0.776093	1.19475	-2.1417	0.000110965	0.000768057	down
FxaC_27g00110	9.24856	4.4553	0.486176	1.10517	-2.88095	0.000112231	0.000775759	down
FxaC_5g04160	4.64656	5.85681	0.979803	1.12267	-2.29175	0.000113675	0.000784532	down
FxaC_21g44210	8.97587	2.18605	0.418091	1.27361	-2.08376	0.000114622	0.000790238	down
FxaC_27g38870	34.6645	2.08454	0.252774	3.59005	-2.7049	0.000115603	0.000795431	down
FxaC_21g41610	195.759	4.8477	0.824924	0.520698	-2.234	0.000115912	0.000797359	down
FxaC_14g13290	11.9266	2.68742	0.294613	0.188819	-2.91194	0.000117497	0.000807367	down
FxaC_1g40260	1.44798	0.694977	0.0242165	0.153464	-4.60172	0.000119843	0.000822479	down
FxaC_13g03270	6.29001	1.46008	0.247975	0.338246	-2.26524	0.000120879	0.000829179	down
FxaC_1g29550	3.37757	0.661747	0.024483	0.0517658	-4.51959	0.000121156	0.000830774	down	ABCG5	ATP-binding cassette G5
FxaC_21g42300	2.49759	0.806533	0	0.113964	-5.52036	0.000122152	0.000836682	down
FxaC_10g04830	1.73345	0.914585	0.016571	0.0162677	-5.20851	0.000122597	0.000839316	down
FxaC_26g32010	11.3078	2.55806	0.189531	0.0747383	-3.57572	0.000122934	0.000841209	down
FxaC_7g27820	3.57186	0.382121	0.01245	0.071562	-4.54582	0.000123425	0.000843751	down	CYCA1;1	Cyclin A1;1
FxaC_1g14750	4.61866	2.12154	0.137323	0.0989707	-3.56802	0.000125475	0.000855769	down
FxaC_21g15510	1.27301	1.51336	0.245115	0.0659315	-2.33495	0.000125994	0.00085889	down
FxaC_13g11720	9.37263	1.04328	0	0	-5.58246	0.000126546	0.000862021	down	LBD42	LOB domain-containing protein 42
FxaC_13g01390	2.01663	1.22584	0.236597	0.0870119	-2.09115	0.00012736	0.000867248	down
FxaC_27g52120	0.558843	1.07606	0.217512	0.612937	-2.0287	0.000127899	0.000870386	down
FxaC_21g06640	1.6649	2.07856	0.230382	1.02789	-2.95772	0.000130698	0.000887171	down
FxaC_1g11460	5.28884	0.54598	0	0	-5.51205	0.000133151	0.000902173	down	CYCB2;3	Cyclin B2;3
FxaC_17g35990	7.05806	1.35796	0.249501	0.751522	-2.14151	0.000135362	0.000915299	down
FxaC_25g56370	16.0702	4.91701	0.762812	2.33277	-2.36812	0.000135656	0.000916815	down
FxaC_21g30440	2.9668	0.331335	0	0	-5.51479	0.000136676	0.00092326	down
FxaC_4g03060	0.661784	2.99562	0.286196	0.386425	-3.07989	0.000139217	0.000938614	down
FxaC_6g43250	7.14102	1.24449	0.197393	0.326793	-2.35471	0.000140159	0.000944167	down	ASA1	ATP SULFURYLASE ARABIDOPSIS 1
FxaC_6g32440	6.57844	1.74967	0.292337	1.0643	-2.31584	0.000140547	0.000946207	down	RFC4	replication factor C 4
FxaC_12g42020	4.74247	3.1839	0.519317	0.573877	-2.30099	0.000140585	0.000946351	down
FxaC_26g41270	4.46327	0.297601	0.0248855	0.00451612	-3.2647	0.000144045	0.000966382	down
FxaC_17g14411	0.0362048	0.213224	0	0	-5.48155	0.000144821	0.000970658	down
FxaC_21g67930	2.03064	1.08974	0.120361	0.569495	-2.94244	0.000145846	0.000976587	down
FxaC_24g52110	7.90524	2.14314	0.325145	0.501926	-2.42544	0.000146135	0.000978288	down
FxaC_5g12540	5.43606	0.685607	0	0.0578776	-5.51753	0.000146645	0.000981118	down
FxaC_24g09361	1.59006	1.52251	0.272844	0.268847	-2.19671	0.000149366	0.000997769	down

## Sheet: Achene turning vs. red
GeneID	Green_achene (TPM)	White_achene (TPM)	Turning_achene (TPM)	Red_achene (TPM)	log2FoldChange	Pvalue	padj	Regulation	Symbol	Description
FxaC_21g22860	0	5.70427	455.165	2451.21	2.02379	1.51642e-238	1.47669e-234	up
FxaC_21g12760	94.3362	273.633	52.3697	471.709	2.76668	5.45698e-200	3.79572e-196	up
FxaC_21g47390	47.8346	123.067	63.4793	354.179	2.07444	2.89042e-147	4.85291e-144	up
FxaC_26g03070	1.08365	0.115853	1.79844	28.4076	3.59737	3.08607e-88	1.92642e-85	up
FxaC_11g40760	0	0.0749844	6.70098	46.3901	2.38543	4.98504e-74	2.58214e-71	up	CHAT	acetyl CoA:(Z)-3-hexen-1-ol acetyltransferase
FxaC_24g20531	85.478	27.3683	9.23497	51.0628	2.06257	1.05486e-67	4.2801e-65	up
FxaC_17g03530	0.158715	1.56707	11.4709	62.9744	2.04701	9.53973e-66	3.60069e-63	up
FxaC_6g40850	18.2515	3.32859	3.659	22.923	2.23636	7.3024e-60	2.41873e-57	up	NADP-ME3	NADP-malic enzyme 3
FxaC_10g17670	54.5024	16.6894	7.9642	57.3126	2.43805	1.84244e-56	5.60678e-54	up	GSTU19	glutathione S-transferase TAU 19
FxaC_18g45220	18.7285	0.034207	3.33194	26.6257	2.58507	1.40867e-55	4.20786e-53	up
FxaC_21g37970	26.417	1.28926	2.20151	14.0074	2.26936	3.63981e-54	1.03036e-51	up
FxaC_1g09700	17.2312	24.1092	2.47069	28.954	3.13668	1.8325e-49	4.26911e-47	up
FxaC_26g40340	0.531505	0.833658	3.21986	33.1048	2.95924	9.51771e-49	2.17567e-46	up
FxaC_7g40650	40.8179	161.335	8.61316	60.6789	2.41162	1.1683e-48	2.64579e-46	up	J11	DnaJ11
FxaC_23g55271	29.7258	83.8833	15.3961	90.1555	2.15037	1.8757e-47	4.09542e-45	up
FxaC_15g03530	4.7104	0.25348	2.15387	16.6065	2.54313	5.37612e-46	1.10917e-43	up	GH9B1	glycosyl hydrolase 9B1
FxaC_26g42330	3.89821	2.15137	2.51192	18.1218	2.45663	1.81348e-44	3.61878e-42	up
FxaC_4g11050	8.5612	4.79949	2.74815	19.2401	2.38969	1.61844e-42	2.99627e-40	up
FxaC_23g01510	0.752777	0.59442	1.47721	8.62237	2.14043	1.67609e-40	2.9146e-38	up
FxaC_22g21050	5.87284	1.12639	6.95085	65.3161	2.83345	1.77329e-39	2.98759e-37	up
FxaC_3g09290	31.759	26.334	2.39496	24.7883	2.96912	1.196e-37	1.90305e-35	up
FxaC_23g09530	10.6573	0.635753	5.14592	27.2524	2.00422	9.32126e-37	1.44539e-34	up
FxaC_21g58890	284.213	11.4759	6.2151	47.0979	2.52655	2.73953e-35	4.00564e-33	up
FxaC_27g01350	85.0633	0.759489	3.10003	21.2986	2.39067	9.62197e-35	1.3531e-32	up
FxaC_6g30400	2.68551	0.201582	0.726927	4.34878	2.16774	1.72472e-33	2.27579e-31	up	MRP4	multidrug resistance-associated protein 4
FxaC_28g37450	111.264	0.336038	1.09772	11.3469	2.94226	2.8801e-31	3.454e-29	up
FxaC_4g37930	10.2157	0.401172	0.645087	4.95856	2.54227	9.66451e-31	1.14215e-28	up
FxaC_17g01530	27.308	0.0863887	1.46326	12.9278	2.77178	3.42033e-30	3.87292e-28	up
FxaC_7g30930	13.6924	0.461219	2.15202	15.321	2.43394	2.45059e-29	2.67532e-27	up
FxaC_26g19560	4.43738	0.111711	0.631181	7.06323	3.03357	1.14939e-28	1.20352e-26	up
FxaC_13g46911	3.72321	0.55734	1.06806	9.74115	2.80466	1.48426e-28	1.53763e-26	up
FxaC_10g03870	15.7765	0.196366	0.485084	6.59788	3.36662	3.73596e-28	3.76613e-26	up	TPS14	terpene synthase 14
FxaC_22g14030	18.9224	3.57067	0.538689	4.93603	2.79814	5.34345e-28	5.34235e-26	up
FxaC_17g42950	2.28607	1.13218	1.31227	7.34782	2.07383	3.04397e-27	2.89475e-25	up
FxaC_1g34540	0.319578	0.0929197	2.66682	22.6919	2.70773	3.5526e-27	3.3653e-25	up	GSTF11	glutathione S-transferase F11
FxaC_13g00400	6.32648	0.452126	1.59366	12.7849	2.62059	6.88312e-27	6.44499e-25	up	GSR 1	glutamine synthase clone R1
FxaC_7g25580	2.28473	0.0567962	0.27221	2.63276	2.83951	2.17265e-26	1.98473e-24	up	MRP4	multidrug resistance-associated protein 4
FxaC_24g45630	0.705256	0.348187	0.660246	4.72807	2.44604	2.33991e-26	2.13353e-24	up
FxaC_25g14080	14.2111	9.61761	6.74164	50.1485	2.51393	5.80765e-26	5.19938e-24	up
FxaC_15g09041	0.176838	0.750291	0.774413	8.6193	3.08872	1.07194e-25	9.45517e-24	up
FxaC_11g11080	0.692966	2.14915	1.24621	8.48909	2.34902	1.13992e-25	1.00367e-23	up
FxaC_2g30690	0.168033	0.0799127	3.26356	20.0062	2.22698	1.16517e-24	9.71441e-23	up	MYB113	myb domain protein 113
FxaC_23g34800	1.89757	0.491744	0.976834	5.69945	2.11707	8.89421e-24	7.09933e-22	up
FxaC_24g53540	11.361	45.745	7.77208	45.1858	2.14342	2.13422e-23	1.65999e-21	up
FxaC_24g01680	0.0630414	0	0.380568	6.09101	3.54475	2.52198e-23	1.94604e-21	up
FxaC_28g00600	3.03848	0.484834	2.59298	25.3316	2.88408	3.44064e-23	2.62167e-21	up
FxaC_8g19860	1.34061	1.26182	0.675961	4.83883	2.43175	4.47894e-23	3.38108e-21	up	TRM5	TON1 Recruiting Motif 5
FxaC_25g32860	0.626539	1.35524	0.713371	3.78461	2.00386	3.58443e-22	2.54411e-20	up
FxaC_21g16050	18.8874	2.65221	0.429345	4.02779	2.8524	1.28526e-21	8.86396e-20	up
FxaC_7g35090	84.9633	8.45776	9.24369	49.4289	2.02019	2.11884e-21	1.43686e-19	up
FxaC_5g40810	0.977899	4.58409	3.49769	20.6022	2.14861	2.37067e-21	1.60094e-19	up	UGT74E2	Uridine diphosphate glycosyltransferase 74E2
FxaC_16g05050	5.54704	0.693337	0.799832	6.77553	2.69311	8.85902e-21	5.81329e-19	up	ATAMT1;1
FxaC_5g21751	2.9981	0.619072	0.611731	5.78909	2.81441	1.58161e-20	1.01998e-18	up
FxaC_11g15330	20.1696	5.27731	2.02564	14.8344	2.48008	1.95386e-20	1.2534e-18	up	GSTU19	glutathione S-transferase TAU 19
FxaC_12g47470	17.4049	0.197332	0.838257	6.57516	2.54958	2.19963e-20	1.40367e-18	up	TPS14	terpene synthase 14
FxaC_7g07400	5.76657	0.480569	0.498166	5.53101	3.05613	2.52617e-20	1.60574e-18	up	APL3
FxaC_23g01780	0.151804	1.57714	1.07225	5.62048	2.00906	3.60191e-20	2.27172e-18	up
FxaC_17g08970	2.17658	0.301754	0.752388	11.3431	3.5314	8.18731e-20	5.04608e-18	up
FxaC_26g29950	45.2347	11.2666	6.3666	37.4211	2.12336	4.23764e-19	2.48292e-17	up
FxaC_26g41630	72.243	0.627867	2.28134	12.5781	2.08399	8.59334e-19	4.90516e-17	up
FxaC_23g58730	17.7711	2.71846	0.612154	3.79544	2.22665	3.44802e-18	1.86331e-16	up
FxaC_1g06340	4.34932	14.0637	2.603	18.0414	2.38706	3.51821e-18	1.89703e-16	up	OXS3	OXIDATIVE STRESS 3
FxaC_19g38230	0.272492	0.18356	1.0414	6.48058	2.255	1.81401e-17	9.33658e-16	up
FxaC_24g49890	15.7543	1.65987	0.649668	3.93987	2.21105	2.45141e-17	1.24462e-15	up
FxaC_12g33860	14.4132	1.9154	0.658076	5.57007	2.67306	2.89253e-17	1.45794e-15	up	GSTU19	glutathione S-transferase TAU 19
FxaC_24g02760	4.67134	0.540844	0.481783	2.65359	2.04856	1.44821e-16	6.97463e-15	up
FxaC_25g47240	1.54153	0.24231	0.190116	1.26791	2.32252	2.38084e-16	1.12329e-14	up
FxaC_17g53050	3.39527	0.395182	0.74881	5.36613	2.42582	2.87761e-16	1.35112e-14	up
FxaC_12g00380	17.1625	1.45224	0.954372	5.09735	2.00306	3.20987e-16	1.49989e-14	up	ECT2	evolutionarily conserved C-terminal region 2
FxaC_11g23390	0.24823	0.0262445	0.729746	5.27593	2.47692	4.6306e-16	2.1371e-14	up	GH9B8	glycosyl hydrolase 9B8
FxaC_27g33800	2.90801	0.314997	0.840762	4.62214	2.06371	4.7098e-16	2.16954e-14	up
FxaC_10g03810	8.21804	0.109451	0.25346	3.40243	3.28203	5.92852e-16	2.69523e-14	up	TPS14	terpene synthase 14
FxaC_5g45040	2.03317	0.28652	0.390401	4.11531	2.96089	6.02171e-16	2.73505e-14	up	APL3
FxaC_10g32390	18.9513	0.832229	1.38692	10.8967	2.55769	7.51776e-16	3.37987e-14	up	RbcX2	homologue of cyanobacterial RbcX 2
FxaC_27g22811	8.71438	0.22651	0.962987	8.11302	2.64989	1.24329e-15	5.48831e-14	up
FxaC_8g12670	67.3308	12.0927	3.70996	28.4428	2.52234	1.48174e-15	6.49378e-14	up
FxaC_21g25991	0.541648	0.0961548	0.0823815	0.522547	2.24107	1.62631e-15	7.11455e-14	up
FxaC_21g14270	5.23763	0.615318	0.857451	5.25702	2.19597	3.13643e-15	1.33141e-13	up
FxaC_18g23570	18.2833	1.88059	0.809089	4.90092	2.19891	8.7151e-15	3.5569e-13	up
FxaC_27g42780	1.42677	0.180812	0.105229	0.994445	2.87211	1.11041e-14	4.4868e-13	up
FxaC_21g49911	14.919	10.4655	1.73747	11.1565	2.26296	1.52035e-14	6.07267e-13	up
FxaC_21g17050	5.15368	1.25737	1.49512	7.96227	2.014	2.63913e-14	1.03295e-12	up
FxaC_20g22750	14.6711	2.00116	0.657211	4.18738	2.27488	3.36509e-14	1.30451e-12	up
FxaC_25g29890	1.21622	0.277984	0.414706	3.27248	2.57791	3.99047e-14	1.5323e-12	up
FxaC_27g52810	0.389781	0.115118	0.177238	3.54769	3.83223	4.06377e-14	1.55799e-12	up
FxaC_10g09170	5.73448	2.94773	0.827033	7.75263	2.81542	7.14477e-14	2.69769e-12	up
FxaC_21g12710	64.9589	3.2913	2.69489	21.7502	2.58056	9.20537e-14	3.4293e-12	up
FxaC_16g07180	3.03418	0.127403	0.729998	5.08375	2.36301	1.25329e-13	4.61592e-12	up	CIA2	chloroplast import apparatus 2
FxaC_20g07490	4.95116	0.669965	1.63351	10.7858	2.30825	2.80641e-13	1.00993e-11	up
FxaC_17g33600	1.22689	0.334535	0.54498	4.24527	2.57496	3.26693e-13	1.16618e-11	up
FxaC_6g37271	2.65922	0.200378	0.819846	15.0559	3.79914	3.82e-13	1.35467e-11	up
FxaC_23g59870	9.29345	0.932926	0.542954	3.53659	2.3099	3.88855e-13	1.37797e-11	up
FxaC_21g12750	5.75477	18.0749	2.37581	17.9698	2.49055	4.06273e-13	1.43656e-11	up
FxaC_27g01351	101.994	0.621255	0.919819	6.22081	2.32295	4.34041e-13	1.52809e-11	up
FxaC_8g30150	9.81086	0.765969	0.675223	4.46116	2.28363	6.22489e-13	2.15722e-11	up	APL3
FxaC_6g08331	0.60824	0.697719	0.682086	5.54788	2.5729	7.1144e-13	2.455e-11	up
FxaC_19g24900	0.35046	0.15539	1.19297	6.39274	2.04491	9.97252e-13	3.37665e-11	up
FxaC_14g05690	6.20485	0.569882	0.365347	2.50233	2.35087	1.4159e-12	4.72192e-11	up
FxaC_19g07210	7.97204	0.963954	1.33777	9.13178	2.36746	1.54848e-12	5.14996e-11	up
FxaC_23g54930	4.06515	0.30591	0.336953	2.59611	2.54698	1.84952e-12	6.10945e-11	up
FxaC_10g41360	0.528021	0.0382401	0.227311	2.27807	2.92251	2.01385e-12	6.62084e-11	up
FxaC_8g29930	8.03525	0.567249	0.618802	3.80823	2.1964	2.88568e-12	9.34823e-11	up	emb1796	embryo defective 1796
FxaC_11g37970	2.44515	0.455323	0.477974	2.74121	2.11077	3.06938e-12	9.9235e-11	up	SCL14	SCARECROW-like 14
FxaC_27g48500	3.49333	0.697888	0.52118	3.9005	2.46406	3.2525e-12	1.046e-10	up
FxaC_28g18620	2.39347	0.0301693	0.327581	2.60152	2.59682	4.66646e-12	1.48116e-10	up
FxaC_11g08570	0.0401616	0.138247	1.58903	10.1309	2.25778	1.12027e-11	3.39429e-10	up
FxaC_7g04440	1.27466	0.732772	0.377846	2.13915	2.12667	1.91563e-11	5.64599e-10	up	RLP6	receptor like protein 6
FxaC_14g12000	0.353204	0.183999	0.381846	3.08833	2.61773	2.81545e-11	8.12592e-10	up
FxaC_2g38550	0.144955	0.0898076	1.51115	8.86885	2.16515	2.88515e-11	8.29756e-10	up	GSTF11	glutathione S-transferase F11
FxaC_24g31070	2.19232	1.07914	0.324253	3.31238	2.93238	1.14878e-10	3.07218e-09	up
FxaC_27g44820	2.03597	0.0351216	0.397791	3.63972	2.79307	2.23604e-10	5.78803e-09	up
FxaC_1g04341	1.64167	0.0195902	0.507441	4.08794	2.60725	4.30462e-10	1.07593e-08	up
FxaC_26g09750	1.12749	0.11822	0.161111	0.867244	2.00758	4.3682e-10	1.0907e-08	up
FxaC_16g29400	1.00658	0.260805	0.404141	3.25473	2.60063	9.3804e-10	2.23998e-08	up
FxaC_22g24800	5.13913	0.634268	0.523434	2.84923	2.03854	1.47888e-09	3.45521e-08	up
FxaC_21g46610	3.77552	0.345012	0.213035	1.49282	2.38679	1.51058e-09	3.51746e-08	up
FxaC_17g53500	11.2472	0.176242	0.666173	5.69265	2.71121	1.67339e-09	3.87433e-08	up
FxaC_5g37621	1.75741	0.194405	0.251111	1.67944	2.3065	1.79305e-09	4.14547e-08	up	VAR3	VARIEGATED 3
FxaC_18g29850	1.92383	0.161263	0.339776	1.87555	2.04403	2.05658e-09	4.71445e-08	up
FxaC_15g29190	3.78386	0.272363	0.237552	1.7094	2.43247	3.10618e-09	6.97601e-08	up	NOF1	nucleolar factor 1
FxaC_21g04461	3.20851	0.179615	0.140696	0.824627	2.14654	3.8627e-09	8.56054e-08	up
FxaC_28g29000	8.92157	0.940915	0.495861	9.2194	3.83849	4.66126e-09	1.02049e-07	up
FxaC_11g19140	1.19222	0.148626	0.661354	3.67027	2.03762	5.75362e-09	1.24508e-07	up	RPD1	ROOT PRIMORDIUM DEFECTIVE 1
FxaC_19g00860	8.42615	0.545917	0.291702	2.40575	2.65731	6.39601e-09	1.37251e-07	up
FxaC_9g43251	0	0.0227489	0.258673	3.67027	3.37138	6.4486e-09	1.3809e-07	up
FxaC_14g23070	5.4794	0.2531	0.256299	3.00959	3.13395	6.49409e-09	1.38988e-07	up
FxaC_25g26510	2.06035	0.0194165	0.127615	1.08955	2.67639	8.70883e-09	1.83326e-07	up
FxaC_21g17260	9.11807	0.593263	0.232059	2.0578	2.84412	9.32407e-09	1.95685e-07	up
FxaC_17g44160	1.47316	0.432044	0.796232	4.55481	2.11288	9.51995e-09	1.99366e-07	up
FxaC_12g08950	2.98196	0.0497645	0.73814	3.96467	2.0123	1.13853e-08	2.36295e-07	up
FxaC_19g08300	2.28524	0.21418	0.245648	1.50021	2.19334	1.48133e-08	3.02796e-07	up
FxaC_17g17580	56.5761	5.9399	1.95443	10.2942	2.02859	1.57365e-08	3.20054e-07	up
FxaC_4g38100	6.81467	31.1034	4.70442	25.8946	2.05701	1.61327e-08	3.27564e-07	up
FxaC_22g17860	0.0101612	0.00848438	0.0406547	0.675671	3.66271	1.69138e-08	3.42282e-07	up
FxaC_6g10000	5.76381	0.208489	0.306205	2.25584	2.48876	1.96018e-08	3.93571e-07	up	APL3
FxaC_27g48730	0.0341726	5.28603	0.853957	5.62343	2.35753	2.07138e-08	4.12834e-07	up
FxaC_14g35711	3.76811	0.152885	0.479953	2.98345	2.22946	2.21018e-08	4.3906e-07	up
FxaC_10g27090	0.038748	0.0814744	0.332782	2.86581	2.73079	2.38537e-08	4.71819e-07	up
FxaC_24g48880	5.05297	0.82108	0.283788	1.63377	2.14588	2.42081e-08	4.7856e-07	up
FxaC_21g12260	4.36723	0.176053	0.303025	1.88302	2.19956	3.04806e-08	5.94115e-07	up
FxaC_27g38870	34.6645	2.08454	0.252774	3.59005	3.36504	3.44985e-08	6.67886e-07	up
FxaC_4g29800	15.212	1.14169	0.620547	3.60769	2.10056	3.5246e-08	6.81544e-07	up
FxaC_21g42400	5.13198	0.141576	0.691134	3.65539	2.02388	4.04613e-08	7.72271e-07	up
FxaC_25g06841	11.7484	1.22074	0.909763	4.97909	2.08553	5.55976e-08	1.03758e-06	up
FxaC_20g08130	100.683	0.590396	0.431111	2.76109	2.23782	6.46745e-08	1.19416e-06	up
FxaC_28g16720	1.15773	0.183553	0.237315	1.39462	2.14858	6.78255e-08	1.24526e-06	up
FxaC_13g11510	0.593235	0.701044	0.125803	1.56185	3.21116	6.92104e-08	1.26734e-06	up	NPF3.1	NRT1/ PTR family 3.1
FxaC_5g41910	0.91069	0.016823	0.042077	0.366974	2.68989	7.14954e-08	1.3033e-06	up
FxaC_15g33220	4.04927	0.301413	0.404725	3.42485	2.65183	1.0053e-07	1.78642e-06	up	XTR6	xyloglucan endotransglycosylase 6
FxaC_11g29790	5.94146	0.159821	0.601425	5.11084	2.69051	1.03882e-07	1.84262e-06	up	Tic20-V	translocon at the inner envelope membrane of chloroplasts 20-V
FxaC_26g41000	1.90087	0.25352	0.783919	4.21394	2.03389	1.04756e-07	1.85543e-06	up
FxaC_28g36800	0.440426	0.367578	0.412716	6.73423	3.6047	1.14495e-07	2.01618e-06	up
FxaC_21g21450	0.563611	0.109023	0.0667116	0.490113	2.43774	1.29837e-07	2.27648e-06	up
FxaC_24g07000	29.8469	2.98969	1.22898	7.21405	2.17721	1.34893e-07	2.36003e-06	up
FxaC_16g12880	5.33165	0.117765	0.21546	1.7661	2.63279	1.49006e-07	2.58834e-06	up
FxaC_9g03020	1.89526	0.0906261	0.195536	1.15737	2.14287	2.42737e-07	4.07934e-06	up
FxaC_21g19550	0.223261	0.0684768	0.352071	2.55615	2.44048	4.16484e-07	6.7438e-06	up
FxaC_14g20920	1.29415	0.11464	0.314293	1.76602	2.06775	4.65554e-07	7.47082e-06	up
FxaC_15g06780	7.81492	2.16488	0.769911	4.88066	2.23591	4.76002e-07	7.62636e-06	up	MINE1	homologue of bacterial MinE 1
FxaC_21g21771	0.489969	0.264323	0.330831	1.84153	2.1078	4.90867e-07	7.84904e-06	up
FxaC_22g02520	2.61671	0.12043	0.211139	1.19043	2.06411	5.11405e-07	8.14534e-06	up
FxaC_1g15010	3.17864	0.31467	0.19464	1.15801	2.15292	5.12753e-07	8.16414e-06	up
FxaC_15g19110	9.27174	0.265232	0.201736	1.86862	2.83658	5.7955e-07	9.16179e-06	up	XXT1	XYG XYLOSYLTRANSFERASE 1
FxaC_28g00430	3.81875	0.250931	0.0470285	0.818078	3.62766	6.14765e-07	9.66825e-06	up
FxaC_25g01510	68.6263	0.104012	0.461218	2.74797	2.178	6.19751e-07	9.73482e-06	up
FxaC_22g26310	0.0212609	0.101515	0.38463	2.7014	2.47416	6.22907e-07	9.77419e-06	up
FxaC_22g15130	7.27539	0.54986	0.154907	1.43408	2.75554	6.86932e-07	1.06756e-05	up
FxaC_24g47580	3.8655	0.136113	0.419412	2.6375	2.2315	7.58413e-07	1.16969e-05	up
FxaC_26g23850	4.58169	3.17862	0.289333	1.78686	2.25153	7.60975e-07	1.17327e-05	up
FxaC_6g27030	0.734791	0.760892	0.456782	3.43833	2.46458	9.32936e-07	1.41408e-05	up	D27	DWARF27
FxaC_21g62660	1.64415	0.209725	0.206607	1.21795	2.12513	9.46923e-07	1.43364e-05	up
FxaC_12g42490	2.22223	0.0947038	0.164786	1.23697	2.48615	9.73139e-07	1.46972e-05	up
FxaC_25g00900	0.127258	0.308748	0.185511	1.83547	2.88126	9.98278e-07	1.50297e-05	up
FxaC_2g31540	3.14472	0.42949	0.0916557	0.790241	2.68262	1.09015e-06	1.6267e-05	up
FxaC_21g12840	1.1838	62.8004	2.74406	15.4934	2.11424	1.15434e-06	1.70991e-05	up
FxaC_24g23480	2.22548	11.9377	2.61162	14.7658	2.11842	1.28732e-06	1.89079e-05	up
FxaC_14g35240	3.36484	0.16221	0.258767	1.41027	2.03999	1.33127e-06	1.9477e-05	up
FxaC_23g45290	2.72433	0.194993	0.293437	2.13339	2.46194	1.52543e-06	2.2033e-05	up
FxaC_10g01800	6.22679	0.488928	0.422764	2.71493	2.26088	1.6274e-06	2.34294e-05	up
FxaC_13g11401	0.164778	0.194636	0.459903	2.66907	2.13368	1.73526e-06	2.47771e-05	up
FxaC_24g01710	2.26378	0.236273	0.0420834	0.684591	3.52151	1.84841e-06	2.63156e-05	up
FxaC_5g13560	0.150313	0.0259176	0	1.54368	6.21768	2.11646e-06	2.98093e-05	up	D27	DWARF27
FxaC_24g51480	0.18508	0.0264256	0.242893	1.33058	2.04066	2.30571e-06	3.22323e-05	up
FxaC_4g22410	3.84301	0.364929	0.150141	1.25194	2.63547	2.40018e-06	3.34472e-05	up
FxaC_4g18200	0.309147	0.168461	0.270818	2.29889	2.67237	2.473e-06	3.43245e-05	up
FxaC_23g38530	1.98355	0.28424	0.388113	2.07944	2.00413	2.77706e-06	3.80995e-05	up
FxaC_18g18570	0.49411	0.341401	0.230779	1.71769	2.46875	2.80534e-06	3.8455e-05	up
FxaC_1g27290	2.84783	0.196839	0.0215386	0.61112	4.42021	3.04321e-06	4.12856e-05	up
FxaC_12g35020	2.90085	0.552555	0.134028	0.995281	2.43941	3.95176e-06	5.23568e-05	up
FxaC_8g04730	8.02289	4.91555	0.617647	4.21672	2.37498	4.77035e-06	6.22871e-05	up	ESE3	ethylene and salt inducible 3
FxaC_28g06481	5.38392	0.979699	0.294358	2.76484	2.82825	4.81791e-06	6.28575e-05	up
FxaC_10g32240	0.611072	0.229646	0.131437	0.962648	2.42882	4.89867e-06	6.38256e-05	up	TOC75-III	translocon at the outer envelope membrane of chloroplasts 75-III
FxaC_9g51360	0.575957	0.142044	0.0753666	1.04125	3.3673	5.72327e-06	7.35655e-05	up	NDB2	NAD(P)H dehydrogenase B2
FxaC_2g06020	1.06192	0.178543	0.0870726	0.711459	2.6031	5.76373e-06	7.40269e-05	up
FxaC_15g01190	3.35525	0.176972	0.226084	1.25328	2.0564	5.82922e-06	7.47892e-05	up
FxaC_1g02670	6.67646	0.754832	0.399236	2.32971	2.11793	5.86442e-06	7.5122e-05	up	PRMT10	protein arginine methyltransferase 10
FxaC_27g52960	4.35866	0.208871	0.106892	1.03546	2.89096	5.89032e-06	7.53745e-05	up
FxaC_21g26050	4.50632	0.202132	0.133252	1.45964	3.02809	5.92629e-06	7.56909e-05	up
FxaC_25g02540	0.217257	0	0.295643	3.08128	3.00822	6.20797e-06	7.87972e-05	up
FxaC_15g08600	1.83209	0.0467309	0.0225353	0.576408	4.29261	6.30209e-06	7.98669e-05	up	MGP3	male gametophyte defective 3
FxaC_17g53900	1.4381	0.140209	0.0174363	1.45903	5.71213	7.09622e-06	8.88441e-05	up
FxaC_22g17370	0.113257	0.171521	0.288032	1.7715	2.24694	7.42699e-06	9.26281e-05	up
FxaC_5g10110	0.483645	0.0685925	0.175336	0.951433	2.05654	7.53354e-06	9.36452e-05	up	PMS1	POSTMEIOTIC SEGREGATION 1
FxaC_17g09710	3.65138	0.483447	0.185516	1.06135	2.0897	7.53172e-06	9.36452e-05	up
FxaC_15g30630	17.3107	2.24588	0.674063	5.04798	2.49438	8.79147e-06	0.00010815	up
FxaC_22g22490	4.78148	0.201307	0.0670561	1.26388	3.81854	9.24671e-06	0.000113064	up
FxaC_17g01072	0.406168	0.0385133	0.0111302	0.437347	4.95577	9.6689e-06	0.000117724	up
FxaC_21g62170	3.47088	0.235079	0.0873824	0.694208	2.55106	1.11299e-05	0.000133773	up
FxaC_15g20080	0.60922	0.0131047	0.0572455	0.46266	2.55971	1.24129e-05	0.000147838	up	EMB1270	embryo defective 1270
FxaC_25g51860	13.2235	2.34275	0.453521	2.71557	2.17239	1.39124e-05	0.000163504	up
FxaC_21g02640	19.7188	1.19761	0.517175	3.28821	2.23309	1.39222e-05	0.000163579	up
FxaC_21g45650	3.35255	8.84645	0.209196	3.17202	3.48153	1.45912e-05	0.000170739	up
FxaC_27g00460	0.642226	0.350683	0.218973	1.60785	2.41211	1.81455e-05	0.000207688	up
FxaC_21g34110	42.4199	12.3864	1.09685	7.68561	2.47311	1.82699e-05	0.000209013	up
FxaC_7g40270	2.58387	0.0185546	0.0977358	1.43199	3.44349	1.92784e-05	0.000219674	up	CAD9	cinnamyl alcohol dehydrogenase 9
FxaC_17g20630	1.95605	0.0294028	0.0806344	0.700395	2.63968	1.97198e-05	0.000224152	up
FxaC_11g00810	0.857566	0.103259	0.191546	1.23392	2.28396	2.08364e-05	0.000235224	up	NDB2	NAD(P)H dehydrogenase B2
FxaC_23g08770	2.33478	0.0231573	0.0254504	0.569529	4.09983	2.10435e-05	0.000237232	up
FxaC_22g09070	1.70193	0.155296	0.0783068	0.650747	2.61172	2.31485e-05	0.000258213	up
FxaC_12g22480	0.350044	0.0228322	0.169871	1.2285	2.41187	2.4162e-05	0.000268106	up	TGA9	TGACG (TGA) motif-binding protein 9
FxaC_7g28050	0.351735	0.233382	0.611827	3.72051	2.14709	2.43722e-05	0.000270191	up
FxaC_15g05060	1.277	0.130333	0.153748	0.850267	2.03479	2.53446e-05	0.000279889	up
FxaC_15g21570	4.87842	0.323489	0.173059	1.66795	2.86321	2.54191e-05	0.000280584	up	RNR2A	ribonucleotide reductase 2A
FxaC_11g07700	0.616583	0.235217	0.0936532	0.74683	2.54593	2.62661e-05	0.000288885	up	MRP13	multidrug resistance-associated protein 13
FxaC_9g44780	1.48138	0.185585	0.009866	0.652897	5.44982	2.67389e-05	0.000293356	up
FxaC_22g35840	17.3378	3.35814	1.56517	8.59825	2.0636	2.74755e-05	0.000300693	up
FxaC_14g18690	1.4929	0.105084	0.0226619	0.417997	3.69234	2.79079e-05	0.000305014	up
FxaC_20g00450	2.65287	0.0752613	0.218943	1.3984	2.23491	2.87799e-05	0.000313629	up
FxaC_27g02090	0	0	0	1.37212	5.68954	3.06443e-05	0.000331424	up
FxaC_17g18180	9.44143	0.250509	0.311828	1.78424	2.07854	3.22432e-05	0.00034679	up
FxaC_28g36790	0	0.409546	0.718796	8.32076	3.16621	3.24268e-05	0.000348612	up
FxaC_14g19710	7.52134	0.286553	0.242295	1.28624	2.01105	3.24456e-05	0.000348659	up
FxaC_9g02390	3.038	0.26587	0.184232	1.0677	2.1424	3.2901e-05	0.000353241	up
FxaC_10g49710	3.399	0.204764	0.13918	0.924206	2.31109	3.39275e-05	0.000362663	up
FxaC_28g00450	3.60978	0.115976	0.0336448	0.784369	4.07788	3.43688e-05	0.000366736	up
FxaC_11g46940	8.29873	0.0492743	0.206739	2.13195	2.96724	3.9427e-05	0.000414623	up	LTPG6	glycosylphosphatidylinositol-anchored lipid protein transfer 6
FxaC_22g55240	0	0.0273987	0.20954	1.43042	2.35731	3.96219e-05	0.000416402	up
FxaC_26g03870	0	1.62813	0.301523	2.22124	2.5013	4.05755e-05	0.000424956	up
FxaC_13g40740	7.64604	1.5145	0.387128	2.35272	2.17593	4.06804e-05	0.000425963	up
FxaC_10g04570	3.59763	0.342325	0.0883513	1.2732	3.39624	4.07814e-05	0.000426837	up	GPT1	glucose 6-phosphate/phosphate translocator 1
FxaC_28g21760	0.113451	0	0.0838125	1.25564	3.62903	4.08862e-05	0.000427842	up
FxaC_24g48680	0.753166	0.301218	0.097067	1.11498	3.18251	4.15585e-05	0.000433944	up
FxaC_12g34740	1.06372	0.14288	0.078217	0.685666	2.70554	4.38261e-05	0.000454116	up	SIR3	SIRTINOL RESISTANT 3
FxaC_13g30650	3.82133	0.201674	0.143185	1.18221	2.59433	4.87217e-05	0.00049995	up
FxaC_16g10170	4.66325	0.196292	0.136103	2.76256	3.97734	5.01249e-05	0.000512512	up
FxaC_1g20512	1.45104	0.953632	0.45488	2.78651	2.204	5.1249e-05	0.000522778	up	EMB246	EMBRYO DEFECTIVE 246
FxaC_16g09010	15.8424	1.4562	0.035334	2.26267	5.32286	5.14411e-05	0.000524428	up
FxaC_13g10384	0.115257	0.181603	0.10034	1.23526	3.29845	5.98051e-05	0.00060027	up
FxaC_4g26540	1.19968	0.0576593	0.0279081	0.438182	3.5532	5.99031e-05	0.000601124	up
FxaC_14g21830	0.486557	0.0611396	0.0435525	0.368589	2.65291	6.18097e-05	0.000617589	up
FxaC_21g30490	1.3286	1.51369	0.24728	1.53709	2.25551	6.28423e-05	0.000627135	up
FxaC_25g09261	0.601019	0.258958	0.247399	1.55504	2.22406	6.33765e-05	0.000631689	up
FxaC_28g38680	0.0935912	0.204323	0.291312	1.69069	2.11323	6.54828e-05	0.000650685	up
FxaC_26g21870	5.72141	0.513471	0.252221	1.49525	2.17444	6.65415e-05	0.000659859	up
FxaC_7g02071	0.37533	0.215021	0.196705	1.3382	2.37922	6.7244e-05	0.000666011	up	UGT74F2	UDP-glucosyltransferase 74F2
FxaC_14g06790	0.552329	0.134144	0.136599	0.850475	2.2256	7.05169e-05	0.000694191	up
FxaC_5g03541	0.766744	0.0880697	0.0677066	0.425936	2.23607	7.33519e-05	0.000718035	up	MSL10	mechanosensitive channel of small conductance-like 10
FxaC_6g46230	16.85	1.56946	0.524423	3.14919	2.19072	7.62883e-05	0.000742896	up	ESE3	ethylene and salt inducible 3
FxaC_10g17881	1.08895	0.174796	0.0984225	0.681452	2.35845	7.79947e-05	0.000758451	up	ORF102
FxaC_16g19550	2.44267	0.116347	0.0892845	0.710177	2.55716	8.06526e-05	0.000780401	up
FxaC_15g35300	0.915082	0.096276	0.0748059	0.971194	3.26061	8.09907e-05	0.000783516	up	ATAMT1;1
FxaC_3g40280	1.13676	0.185111	0.159044	0.923384	2.08479	8.16768e-05	0.000789213	up	ATARF8
FxaC_21g21700	1.35451	0.210066	0.0708082	0.830125	3.28456	9.27502e-05	0.000883012	up
FxaC_14g27050	6.86522	0.109768	0.161595	1.07402	2.32765	9.76666e-05	0.000924633	up
FxaC_14g12701	3.0825	0.305245	0.145263	0.869199	2.13476	9.84168e-05	0.000930649	up
FxaC_6g01500	0.412546	0.0195499	0.034289	0.272252	2.54852	0.000100734	0.000950343	up
FxaC_11g00610	4.01498	0.339539	0.241062	3.72377	3.51506	0.000100777	0.000950478	up
FxaC_10g03890	0.400843	0.630653	0.129782	1.01878	2.58599	0.000101795	0.00095887	up
FxaC_5g03240	1.48415	0.349091	0.233238	1.37459	2.18961	0.000103988	0.000978015	up
FxaC_21g47110	408.873	9603.31	1973.95	438.054	-2.57928	0	0	down
FxaC_17g18440	41.0613	354.813	155.843	25.3424	-3.02583	8.27154e-276	2.01371e-271	down
FxaC_13g45740	57.08	892.286	382.543	80.4489	-2.65556	5.66274e-251	9.19063e-247	down
FxaC_7g22190	9.8629	38.542	110.454	24.145	-2.5992	9.81947e-247	1.19527e-242	down
FxaC_11g36720	67.6377	58.4157	197.329	47.5373	-2.45947	4.67479e-193	2.52906e-189	down	HTB9
FxaC_1g02790	86.5759	4822.04	3316.73	1064.08	-2.04638	1.52354e-190	6.74376e-187	down
FxaC_16g08260	56.883	589.038	209.021	53.0465	-2.3837	2.05282e-176	7.13943e-173	down	RBCS3B	Rubisco small subunit 3B
FxaC_22g47770	26.9175	1203.45	278.726	75.755	-2.28444	2.45949e-173	7.48453e-170	down
FxaC_22g46870	113.321	3581.58	1170.43	370.582	-2.06546	2.6847e-173	7.68931e-170	down
FxaC_26g11470	12.0346	240.536	291.716	95.3478	-2.01933	3.09498e-164	7.53474e-161	down
FxaC_8g19800	7.34756	36.4268	73.7439	17.1828	-2.50696	4.58582e-163	1.06326e-159	down
FxaC_6g27000	7.45784	79.3025	143.403	46.8039	-2.02041	7.00539e-163	1.55042e-159	down
FxaC_26g25580	250.269	143.856	88.8785	28.2721	-2.05835	2.0224e-147	3.51681e-144	down
FxaC_9g13480	338.865	279.511	473.344	142.685	-2.13695	1.23131e-144	1.99842e-141	down
FxaC_15g30990	34.6271	332.073	166.325	48.8057	-2.17479	5.15234e-133	7.60204e-130	down	RBCS3B	Rubisco small subunit 3B
FxaC_27g40960	15.3304	782.245	249.762	55.9309	-2.56473	7.76663e-131	1.05044e-127	down
FxaC_12g10480	140.404	93.6226	224.255	51.4133	-2.53093	1.66819e-128	2.13748e-125	down
FxaC_12g11430	194.336	115.379	216.512	51.5559	-2.47737	1.28003e-125	1.55812e-122	down
FxaC_9g14480	202.474	110.499	345.249	94.5136	-2.27562	5.21767e-122	6.04877e-119	down	HTB9
FxaC_24g18910	68.5919	52.972	166.173	28.0769	-2.96938	2.59067e-120	2.8031e-117	down
FxaC_26g16010	157.785	51.3627	43.9418	8.65536	-2.75031	1.03841e-117	1.05334e-114	down
FxaC_9g14570	33.3859	25.3849	58.7671	16.0985	-2.27364	3.93211e-116	3.82909e-113	down
FxaC_27g39050	3.93227	23.9466	171.766	56.7632	-2.00235	1.97506e-114	1.8856e-111	down
FxaC_3g05270	23.8874	113.033	170.529	49.2424	-2.19732	2.09102e-111	1.92097e-108	down
FxaC_23g28490	51.1334	28.729	116.3	18.1529	-3.08514	5.38359e-103	4.44283e-100	down
FxaC_16g06380	11.4079	250.347	333.66	94.5248	-2.22592	6.95771e-102	5.64618e-99	down
FxaC_7g13750	58.9148	86.7169	143.095	43.951	-2.10822	9.11862e-95	6.25332e-92	down	PRP10	proline-rich protein 10
FxaC_11g35760	196.839	104.343	166.092	50.8448	-2.11365	1.36768e-89	8.76216e-87	down
FxaC_21g68360	39.0717	22.6061	71.5363	19.1029	-2.30904	1.20577e-87	7.43153e-85	down
FxaC_14g34590	27.1735	253.553	51.3887	8.79418	-2.95143	2.38864e-87	1.45379e-84	down
FxaC_28g14190	77.4379	35.0838	26.5848	5.56402	-2.66092	7.80591e-83	4.36862e-80	down
FxaC_28g08680	14.3374	516.391	125.531	33.1886	-2.32472	8.66377e-76	4.6871e-73	down
FxaC_23g41390	49.306	15.061	37.1309	7.02001	-2.80799	4.30823e-74	2.25557e-71	down
FxaC_8g10980	5.38419	130.97	193.25	61.5357	-2.05895	9.30506e-74	4.76909e-71	down
FxaC_7g35490	31.983	60.1743	136.344	44.1173	-2.03357	4.04326e-73	2.00884e-70	down
FxaC_22g53300	46.1548	49.2695	151.882	43.2581	-2.21636	1.90626e-70	8.67438e-68	down
FxaC_10g39960	71.5031	47.2925	99.3968	27.2891	-2.2693	3.32554e-63	1.22667e-60	down
FxaC_25g29380	35.0401	34.9022	22.3463	6.22519	-2.25174	2.77556e-56	8.3939e-54	down
FxaC_21g68000	30.4088	15.0351	48.1926	15.9008	-2.00357	4.68152e-55	1.3568e-52	down
FxaC_7g18120	1.00029	5.19304	17.0528	4.03332	-2.48638	1.14856e-54	3.30908e-52	down
FxaC_6g20700	28.5978	8.19385	9.41795	1.77118	-2.81491	2.86722e-53	7.79915e-51	down	MAD3	miRNA action deficient 3
FxaC_17g11900	0.459878	5.62101	31.0263	9.85192	-2.06301	3.6559e-51	9.17554e-49	down
FxaC_25g18130	43.2755	31.1037	17.5761	4.80915	-2.27501	7.92773e-51	1.9495e-48	down
FxaC_18g20300	18.4147	42.1486	18.1954	5.43443	-2.14855	6.34576e-48	1.39178e-45	down
FxaC_28g07340	10.5581	14.5966	24.8925	6.92504	-2.2503	2.2668e-43	4.36247e-41	down
FxaC_22g66420	17.324	10.6905	34.9872	10.9132	-2.08442	3.47882e-39	5.76135e-37	down
FxaC_24g30140	158.376	83.9847	42.7602	8.36889	-2.75732	8.87235e-38	1.42103e-35	down
FxaC_17g10270	8.69651	40.6106	9.4947	2.53578	-2.31125	1.33199e-37	2.11252e-35	down
FxaC_1g36490	17.1975	13.0482	8.52499	1.61217	-2.80945	1.67454e-35	2.47821e-33	down
FxaC_1g09850	9.28603	14.724	13.9866	2.00121	-3.21073	4.49071e-35	6.44993e-33	down
FxaC_19g05820	0.176295	2.49109	6.05065	1.49118	-2.42592	6.2911e-35	8.9828e-33	down
FxaC_22g67090	20.0288	11.9932	31.4982	10.3731	-2.00556	8.49512e-34	1.14896e-31	down
FxaC_19g05000	51.1678	18.7886	11.009	2.41162	-2.59628	1.34187e-33	1.78512e-31	down
FxaC_2g25700	9.7389	27.2539	12.3513	3.71817	-2.13699	1.51202e-33	2.006e-31	down	bHLH093	beta HLH protein 93
FxaC_7g34890	7.52086	20.0677	20.9496	6.20799	-2.15808	2.22135e-33	2.9153e-31	down	LBD39	LOB domain-containing protein 39
FxaC_21g51740	71.0496	75.2843	200.838	32.9566	-3.01275	3.95189e-33	5.11748e-31	down
FxaC_21g51320	35.5871	38.7941	19.9785	4.81789	-2.45717	8.99493e-32	1.09491e-29	down
FxaC_25g45020	21.127	580.115	44.1392	13.0751	-2.1624	2.50473e-29	2.72831e-27	down
FxaC_11g36820	28.6038	19.9112	51.576	16.3721	-2.05838	3.17977e-28	3.22548e-26	down
FxaC_19g08750	3.16121	23.3471	5.94545	1.38784	-2.50579	7.97937e-28	7.88064e-26	down
FxaC_18g32190	7.85186	100.637	31.7277	7.71981	-2.44147	8.62181e-28	8.48072e-26	down
FxaC_28g11020	3.62763	2.51675	19.0825	4.96349	-2.34833	1.57587e-25	1.38002e-23	down
FxaC_25g42810	3.26996	5.01903	18.1941	4.65434	-2.37334	6.97524e-25	5.93749e-23	down
FxaC_16g20490	45.0328	42.2707	20.3369	6.36061	-2.08544	9.28799e-25	7.81057e-23	down
FxaC_17g12410	4.9457	6.9735	4.88292	1.25313	-2.36789	1.0219e-24	8.57866e-23	down
FxaC_7g13900	8.01504	8.01114	19.3372	5.09609	-2.33077	5.36881e-24	4.33512e-22	down	PRP10	proline-rich protein 10
FxaC_13g06240	54.9032	31.5079	24.6929	7.69636	-2.08572	4.49059e-23	3.38463e-21	down
FxaC_23g02060	1.50544	11.4409	29.1716	5.84463	-2.72597	8.22004e-23	6.10113e-21	down
FxaC_25g45820	33.9266	9.25879	8.41558	1.7702	-2.65123	5.00146e-22	3.52929e-20	down
FxaC_16g18970	0.0689194	8.02749	5.17501	1.33562	-2.35819	5.23534e-21	3.4919e-19	down
FxaC_11g25770	7.10896	7.18796	5.79141	0.854751	-3.16343	3.9957e-20	2.50387e-18	down	CAF1b	CCR4- associated factor 1b
FxaC_15g31170	48.6398	12.3913	14.3682	4.42011	-2.10705	5.48995e-20	3.41386e-18	down	LSB1	LESS SUSCEPTIBLE TO BSCTV 1
FxaC_12g41580	27.8987	37.1185	17.7401	5.52682	-2.08509	1.25646e-18	7.0643e-17	down	roxy19
FxaC_14g05520	90.0773	20.5021	13.9589	3.89347	-2.24726	1.57421e-18	8.7698e-17	down
FxaC_13g32890	175.894	20.5562	12.5467	4.05337	-2.03385	1.63232e-18	9.07278e-17	down
FxaC_11g36410	3.30263	12.9217	10.1999	2.82998	-2.2528	2.04976e-18	1.13284e-16	down
FxaC_21g03920	7.04936	40.1179	6.22448	1.9125	-2.10709	2.34471e-18	1.28853e-16	down
FxaC_11g24780	3.8183	14.0764	13.8948	2.5063	-2.8793	2.45243e-18	1.34621e-16	down	DPBF2
FxaC_4g19170	11.9932	26.7018	7.24101	2.20857	-2.12016	2.56677e-18	1.40265e-16	down	bHLH093	beta HLH protein 93
FxaC_16g26660	22.9865	8.70203	7.46227	1.81714	-2.44383	4.05871e-18	2.18122e-16	down
FxaC_6g06440	9.92927	34.7443	10.2479	2.34129	-2.53739	4.61609e-18	2.47258e-16	down	KRP7	KIP-RELATED PROTEIN 7
FxaC_4g27390	12.8669	3.65639	4.02306	0.940858	-2.49849	4.94874e-18	2.64494e-16	down	FAH1	ferulic acid 5-hydroxylase 1
FxaC_23g28420	14.368	7.70484	19.7736	6.18257	-2.08121	6.00304e-18	3.1944e-16	down
FxaC_25g40310	13.6633	5.3151	4.41293	0.749213	-2.96648	1.59816e-17	8.23431e-16	down
FxaC_12g23610	6.95456	6.98414	6.10547	1.22725	-2.72075	2.0366e-17	1.04381e-15	down	CAF1b	CCR4- associated factor 1b
FxaC_15g15630	11.7637	20.1551	9.72894	2.97167	-2.11596	2.12921e-17	1.0867e-15	down
FxaC_2g17830	3.65	2.32873	2.84116	0.503826	-2.90477	2.40679e-17	1.22324e-15	down	FAH1	ferulic acid 5-hydroxylase 1
FxaC_13g14410	42.4749	12.4469	9.76006	2.01735	-2.68015	3.32675e-17	1.66133e-15	down	IBH1	ILI1 binding bHLH 1
FxaC_11g36701	81.9926	7.25673	10.9239	1.68165	-3.10304	4.26844e-17	2.12288e-15	down	H3.1	histone 3.1
FxaC_17g47640	27.3375	32.903	13.6522	3.573	-2.34009	4.30178e-17	2.13511e-15	down
FxaC_13g06230	23.7767	12.4132	11.197	2.72372	-2.44613	5.62514e-17	2.77215e-15	down
FxaC_11g36610	22.6233	6.8125	21.2715	6.57316	-2.1015	1.48501e-16	7.14476e-15	down
FxaC_6g26520	45.2386	25.9776	49.7218	15.889	-2.04904	1.88747e-16	8.96595e-15	down
FxaC_14g30690	25.2021	9.75729	12.7188	4.02587	-2.06079	2.62168e-16	1.23333e-14	down
FxaC_2g23280	10.6149	14.6547	7.5036	2.36843	-2.0656	3.66888e-16	1.70619e-14	down	RHS19	root hair specific 19
FxaC_21g16610	25.0197	23.5026	14.7839	3.78794	-2.37109	5.34803e-16	2.45425e-14	down
FxaC_23g32880	10.3017	4.60857	3.0857	0.749166	-2.44864	5.35452e-16	2.45491e-14	down
FxaC_25g54060	0.25196	38.0967	22.2548	6.26721	-2.2336	8.68804e-16	3.87736e-14	down
FxaC_7g28760	8.32749	8.02655	9.21277	2.78486	-2.1273	2.76442e-15	1.17966e-13	down	CH1	CHLORINA 1
FxaC_10g27950	4.95879	8.63428	8.97397	1.6666	-2.83336	3.51967e-15	1.49149e-13	down	DPBF2
FxaC_18g42910	70.687	14.7548	8.1482	1.89317	-2.5099	3.82605e-15	1.6157e-13	down
FxaC_19g18980	72.254	0.24216	4.13868	0.73531	-2.90508	4.22879e-15	1.78268e-13	down
FxaC_18g41920	27.9185	5.34837	3.60474	0.492936	-3.27654	4.24375e-15	1.78744e-13	down
FxaC_7g12900	63.745	15.8196	12.5367	2.07198	-3.00346	5.50846e-15	2.29826e-13	down	SWEET1
FxaC_6g06160	43.6174	9.74302	4.06957	0.483296	-3.47695	6.52789e-15	2.70275e-13	down	RRTF1	redox responsive transcription factor 1
FxaC_2g39720	3.3372	2.27523	2.07723	0.385666	-2.83706	1.06719e-14	4.33013e-13	down
FxaC_21g24650	18.3445	8.20446	12.2536	2.48003	-2.71142	2.56544e-14	1.00654e-12	down
FxaC_25g44280	0	20.1626	7.59698	0.526095	-4.25824	2.61253e-14	1.02336e-12	down
FxaC_22g04780	36.4912	20.4216	13.5225	4.3455	-2.04272	2.89163e-14	1.12545e-12	down
FxaC_21g63090	33.5442	14.765	13.0626	3.35448	-2.36103	2.9111e-14	1.13212e-12	down
FxaC_23g34830	27.5872	30.6052	4.64018	0.242433	-4.66221	3.12844e-14	1.21567e-12	down
FxaC_28g04680	134.58	9.78844	3.4207	0.880104	-2.36503	3.40322e-14	1.31719e-12	down
FxaC_6g33780	36.5899	5.86638	5.5971	1.1144	-2.73846	3.65372e-14	1.40967e-12	down	IAA29	indole-3-acetic acid inducible 29
FxaC_1g01062	1.29038	1.40923	2.71865	0.445338	-3.00977	6.62185e-14	2.50519e-12	down	FRS5	FAR1-related sequence 5
FxaC_2g12190	8.54315	3.94334	7.29239	2.07936	-2.2126	8.11101e-14	3.04726e-12	down	HB40	homeobox protein 40
FxaC_21g54470	2.34443	2.8446	3.42548	0.565224	-3.00262	9.22713e-14	3.43478e-12	down
FxaC_6g06130	19.5367	10.7239	7.81143	2.17991	-2.24493	1.69673e-13	6.22561e-12	down	RRTF1	redox responsive transcription factor 1
FxaC_21g24910	39.3453	2.07116	1.97507	0.632274	-2.04989	2.03956e-13	7.43311e-12	down
FxaC_22g60860	8.08505	26.0225	5.75526	1.24059	-2.62108	5.98808e-13	2.08108e-11	down
FxaC_5g41540	3.35988	2.02886	2.51935	0.680199	-2.29606	6.19917e-13	2.14984e-11	down
FxaC_20g09110	0.382625	2.42566	3.08601	0.554976	-2.88076	6.35764e-13	2.20166e-11	down
FxaC_23g02050	0.268785	4.74119	10.521	3.43118	-2.01763	8.1304e-13	2.78193e-11	down
FxaC_26g21750	38.6375	32.9599	23.8227	6.57279	-2.26643	1.22006e-12	4.08842e-11	down
FxaC_18g03860	17.1472	6.1143	3.20816	0.571764	-2.89266	1.24055e-12	4.15135e-11	down
FxaC_9g24800	6.65283	4.96342	3.62148	0.802516	-2.58144	1.68412e-12	5.58582e-11	down	CAF1b	CCR4- associated factor 1b
FxaC_10g49910	16.1238	6.36376	10.6819	3.47932	-2.01978	2.22235e-12	7.27193e-11	down
FxaC_9g30040	54.1032	12.9938	6.41363	2.02576	-2.0637	3.38453e-12	1.08559e-10	down
FxaC_3g37770	4.5113	2.11491	2.3498	0.468855	-2.73262	4.76694e-12	1.51108e-10	down	CMPG1	CYS, MET, PRO, and GLY protein 1
FxaC_18g05350	2.69231	4.35995	2.9875	0.631672	-2.64535	4.97456e-12	1.57382e-10	down
FxaC_26g25881	23.3185	15.1309	13.4841	3.90559	-2.1971	8.12904e-12	2.51943e-10	down
FxaC_28g25300	15.2994	4.73557	2.057	0.295954	-3.20112	8.45322e-12	2.61006e-10	down
FxaC_3g09400	5.80087	7.76685	4.35154	0.634973	-3.18539	8.70687e-12	2.68485e-10	down
FxaC_3g17640	117.634	5.32774	4.89111	1.50171	-2.1073	9.01886e-12	2.7725e-10	down	TBF1	TL1-binding transcription factor 1
FxaC_15g00040	15.8878	9.70546	6.4182	1.58974	-2.41631	9.01958e-12	2.7725e-10	down
FxaC_28g05101	1.31837	5.94027	4.24709	1.06749	-2.39591	1.05996e-11	3.21756e-10	down
FxaC_26g40590	25.5122	20.1399	5.59312	1.72735	-2.10045	1.20748e-11	3.62915e-10	down
FxaC_5g18710	2.62899	8.72469	12.9739	3.2123	-2.41664	1.92059e-11	5.65721e-10	down
FxaC_18g38300	9.76501	6.97744	7.07049	1.35252	-2.7894	2.1388e-11	6.24331e-10	down
FxaC_8g15350	17.7364	19.0929	6.35055	2.07824	-2.01497	2.82402e-11	8.14101e-10	down
FxaC_28g13080	1.73086	3.65503	2.67453	0.793239	-2.15887	3.19029e-11	9.12664e-10	down
FxaC_13g08300	6.4819	2.20206	2.91979	0.782932	-2.29874	3.83817e-11	1.08715e-09	down
FxaC_5g36620	34.7532	3.30506	2.14116	0.494687	-2.52005	5.97428e-11	1.65277e-09	down	RRTF1	redox responsive transcription factor 1
FxaC_2g21610	0	6.19091	4.17674	0.482802	-3.51492	7.15843e-11	1.96474e-09	down
FxaC_27g14040	9.05038	4.08463	5.91058	1.79388	-2.12633	7.52622e-11	2.05987e-09	down
FxaC_18g46020	33.0678	2.94754	3.32667	0.657312	-2.74413	8.86165e-11	2.40375e-09	down
FxaC_23g17130	6.62025	7.95905	2.50117	0.347443	-3.25305	1.12086e-10	3.00355e-09	down
FxaC_20g05300	26.7293	3.74834	2.10838	0.29208	-3.25795	1.20941e-10	3.22842e-09	down
FxaC_22g16160	70.3063	10.329	4.79011	1.48791	-2.09083	1.54062e-10	4.05038e-09	down
FxaC_9g36110	0.959534	0.995879	1.85952	0.52734	-2.22573	1.8568e-10	4.858e-09	down	ABCG10	ATP-binding cassette G10
FxaC_10g29870	9.54151	19.0351	8.3471	2.61327	-2.08563	3.24548e-10	8.25183e-09	down
FxaC_13g12771	0.823745	1.51092	3.02726	0.905317	-2.15269	3.3232e-10	8.42744e-09	down	BBX27	B-box domain protein 27
FxaC_26g26510	0.141449	3.68506	4.34695	1.00053	-2.52328	3.71513e-10	9.35799e-09	down
FxaC_17g19460	21.8099	11.0336	5.21172	1.23254	-2.48393	4.26364e-10	1.06677e-08	down
FxaC_22g24920	173.717	11.3875	6.90656	1.67721	-2.44119	4.97486e-10	1.23648e-08	down
FxaC_10g48890	0.0456582	2.72699	1.98943	0.12063	-4.44348	5.27376e-10	1.30279e-08	down	BGLU17	beta glucosidase 17
FxaC_2g20020	58.2436	6.96845	3.55811	0.970425	-2.27192	5.84558e-10	1.43531e-08	down	PSBO2	photosystem II subunit O-2
FxaC_4g32510	1.71539	2.54217	1.3993	0.229424	-3.01185	6.02999e-10	1.47835e-08	down	LUT2	LUTEIN DEFICIENT 2
FxaC_19g00520	60.51	5.98277	3.82449	0.797372	-2.66916	7.45934e-10	1.80335e-08	down
FxaC_13g02640	15.5265	1.01935	3.03817	1.00127	-2.00455	8.86771e-10	2.12589e-08	down	LGT8	glucosyl transferase family 8
FxaC_21g62020	1.70905	8.37645	2.6806	0.871741	-2.02961	9.36282e-10	2.23798e-08	down
FxaC_27g41250	10.4121	11.5849	11.2564	3.66586	-2.02277	9.3689e-10	2.23833e-08	down
FxaC_28g24750	8.67267	4.57074	2.4202	0.577476	-2.47662	9.64289e-10	2.29713e-08	down
FxaC_11g38481	6.99301	2.94253	2.36328	0.711095	-2.13746	9.82204e-10	2.33627e-08	down	PTAC16	plastid transcriptionally active 16
FxaC_7g20330	21.824	7.53967	7.9108	2.55095	-2.03971	1.04498e-09	2.47593e-08	down
FxaC_8g17320	14.2594	12.7285	3.53859	1.01471	-2.20376	1.13294e-09	2.67781e-08	down	SWEET10
FxaC_9g29370	11.7558	4.22992	2.99655	0.390246	-3.34749	1.15779e-09	2.73388e-08	down
FxaC_15g04290	7.05665	0.457796	1.45554	0.161667	-3.57682	1.46798e-09	3.43304e-08	down
FxaC_13g37530	6.54869	16.2738	8.95858	2.56793	-2.20822	1.50597e-09	3.50841e-08	down
FxaC_26g11590	10.2852	3.8765	3.79112	0.829463	-2.60043	1.74268e-09	4.03284e-08	down
FxaC_10g39871	52.3318	5.76193	6.705	1.40921	-2.6505	2.69722e-09	6.10595e-08	down
FxaC_28g05660	1.4052	0.938537	3.51736	0.995384	-2.23131	2.9164e-09	6.5771e-08	down
FxaC_23g52500	1.25451	0.929558	0.660405	0.209247	-2.06179	2.92189e-09	6.58642e-08	down
FxaC_27g41470	16.377	3.64898	3.90962	1.07409	-2.27576	4.12003e-09	9.07713e-08	down
FxaC_24g48110	4.47783	4.36372	3.77252	1.09607	-2.18693	5.59458e-09	1.2139e-07	down
FxaC_25g55720	13.0856	3.31079	2.29938	0.505745	-2.58804	5.67616e-09	1.22941e-07	down
FxaC_18g08220	1.62162	5.21824	8.53082	2.25845	-2.3157	6.16656e-09	1.32795e-07	down
FxaC_10g11160	0.0191905	2.4715	2.15181	0.512605	-2.47517	6.24165e-09	1.34175e-07	down	WAKL2	wall associated kinase-like 2
FxaC_26g16651	0.652303	2.64367	3.89625	1.07429	-2.25766	6.34143e-09	1.36139e-07	down
FxaC_14g02290	2.27145	0.443884	2.16448	0.71687	-2.00153	6.90207e-09	1.47396e-07	down
FxaC_19g03270	17.4051	5.53057	4.83758	1.17942	-2.44062	6.94927e-09	1.48273e-07	down
FxaC_15g14130	3.68301	3.99195	2.1213	0.592702	-2.24354	7.18325e-09	1.52864e-07	down
FxaC_21g05530	5.75834	0.127208	5.91465	0.33509	-4.53986	7.83321e-09	1.6561e-07	down
FxaC_21g57950	0.193377	2.0136	1.87445	0.478358	-2.37227	8.82372e-09	1.85664e-07	down
FxaC_28g02220	0.177785	11.6201	7.14528	0.852284	-3.48042	1.09552e-08	2.27563e-07	down
FxaC_8g33200	18.3781	3.72746	2.01189	0.216051	-3.62621	1.18311e-08	2.44952e-07	down	RRTF1	redox responsive transcription factor 1
FxaC_20g12620	3.33149	3.55077	2.47671	0.625223	-2.38721	1.25885e-08	2.59608e-07	down
FxaC_27g24100	2.62793	1.58341	1.42195	0.273159	-2.78066	1.31074e-08	2.69623e-07	down
FxaC_24g00650	22.6329	12.1848	4.99132	1.40357	-2.23144	1.63611e-08	3.31649e-07	down
FxaC_13g53700	13.6893	6.2615	2.15131	0.644102	-2.14561	2.02361e-08	4.04538e-07	down
FxaC_23g47870	6.94399	2.11372	6.61016	1.26239	-2.79569	2.02394e-08	4.04538e-07	down
FxaC_25g41380	1.27578	1.58717	1.8539	0.408938	-2.58613	2.06092e-08	4.10918e-07	down
FxaC_9g27090	0.751461	12.9092	6.00606	1.5521	-2.34953	2.28483e-08	4.52966e-07	down	DPBF2
FxaC_19g00850	2.93716	0.445904	2.51787	0	-7.20836	2.35126e-08	4.65377e-07	down
FxaC_11g27420	6.51217	1.2188	1.9647	0.370703	-2.80554	2.44974e-08	4.83885e-07	down
FxaC_18g37920	1.42329	5.35081	1.25734	0.191584	-3.12291	2.54892e-08	5.02457e-07	down
FxaC_18g09640	14.3598	17.0162	5.44931	1.38904	-2.37781	3.86568e-08	7.41608e-07	down
FxaC_8g00721	9.70967	2.39848	3.02569	0.94868	-2.07715	4.28103e-08	8.13597e-07	down
FxaC_26g27900	1.63881	1.23315	5.18233	1.21813	-2.4961	5.22084e-08	9.78079e-07	down
FxaC_20g11040	8.21139	1.15297	1.53829	0.27114	-2.90325	5.59743e-08	1.04341e-06	down
FxaC_21g25992	2.25494	2.38875	1.06808	0.187308	-2.91901	5.6786e-08	1.05733e-06	down
FxaC_27g25870	26.2021	34.4981	13.2741	4.19089	-2.06888	5.7688e-08	1.07289e-06	down
FxaC_17g10430	6.52346	19.1193	5.05961	1.33205	-2.33668	6.09021e-08	1.12922e-06	down
FxaC_26g34070	1.20489	3.25933	2.81851	0.194414	-4.2651	6.48081e-08	1.19617e-06	down
FxaC_2g19700	0.232883	2.90848	7.2343	2.34576	-2.03047	6.56692e-08	1.20932e-06	down
FxaC_7g05751	1.24781	2.03934	1.19744	0.210769	-2.91169	6.79125e-08	1.24639e-06	down
FxaC_21g43230	64.4272	2.61031	3.46147	0.783464	-2.55005	7.22835e-08	1.3157e-06	down
FxaC_15g30210	4.46595	1.98728	4.67732	1.2259	-2.34047	8.10068e-08	1.46028e-06	down	ZFP2	zinc finger protein 2
FxaC_10g29210	3.57579	3.12461	2.50663	0.648235	-2.35997	8.84036e-08	1.58307e-06	down	CAF1b	CCR4- associated factor 1b
FxaC_28g23500	2.67733	3.21178	1.43364	0.306937	-2.63377	9.13564e-08	1.63355e-06	down
FxaC_19g34930	0.874162	4.29995	4.86199	1.05508	-2.61053	1.21062e-07	2.12721e-06	down
FxaC_12g14600	4.21288	1.35035	2.13575	0.421067	-2.74922	1.2606e-07	2.21344e-06	down	FUC1	alpha-L-fucosidase 1
FxaC_14g24300	61.0857	7.14195	3.93772	1.18113	-2.14068	1.40277e-07	2.44455e-06	down
FxaC_18g24760	7.53273	1.72411	1.51061	0.461601	-2.1206	1.91575e-07	3.26833e-06	down
FxaC_22g53150	53.1893	27.3638	9.28626	2.7723	-2.14645	1.99181e-07	3.38385e-06	down
FxaC_23g50340	3.48443	5.36629	6.76655	1.76367	-2.34605	2.02544e-07	3.43858e-06	down
FxaC_23g49480	2.34787	3.44552	2.26267	0.71314	-2.06912	2.428e-07	4.07934e-06	down
FxaC_7g24771	12.3343	8.88852	2.69475	0.773336	-2.20833	2.60212e-07	4.35536e-06	down	SWEET10
FxaC_18g12310	31.8084	4.94908	2.42388	0.535289	-2.58684	2.96761e-07	4.90639e-06	down
FxaC_14g33690	3.93026	0.703505	3.33805	0.531093	-3.04934	3.03527e-07	5.01143e-06	down
FxaC_19g39780	14.4562	5.05527	1.45929	0.216319	-3.15608	3.86433e-07	6.27809e-06	down
FxaC_13g07342	111.549	1.18059	3.22967	0.988523	-2.10977	4.13626e-07	6.69975e-06	down	RNS1	ribonuclease 1
FxaC_28g34800	2.02803	2.01485	3.45115	0.392282	-3.53481	4.30523e-07	6.95494e-06	down
FxaC_14g02450	27.6228	12.251	8.56293	2.53451	-2.16323	4.49361e-07	7.23285e-06	down
FxaC_4g35860	2.27221	0.413023	0.706354	0.0803436	-3.55073	4.65732e-07	7.47082e-06	down
FxaC_20g06110	1.01585	1.13418	0.811234	0.123133	-3.12683	5.43395e-07	8.6126e-06	down
FxaC_9g17780	1.76757	1.38077	1.21681	0.365949	-2.14698	5.87832e-07	9.27764e-06	down	NCRK
FxaC_4g02920	74.7239	12.7754	4.17805	1.03014	-2.4158	5.98935e-07	9.44676e-06	down	C2	C2 domain
FxaC_3g24100	8.79852	4.53954	2.33536	0.493597	-2.6498	6.50463e-07	1.01738e-05	down	AtANN2
FxaC_19g07390	5.15609	0.330654	0.976095	0.227905	-2.50069	6.7407e-07	1.04958e-05	down
FxaC_27g43140	2.01386	1.53144	1.676	0.401905	-2.45906	6.762e-07	1.05256e-05	down
FxaC_10g45220	1.35621	3.44338	4.20973	1.20689	-2.20793	7.11948e-07	1.10362e-05	down
FxaC_17g06180	0.200493	0	0.718894	0.153717	-2.63495	7.22607e-07	1.1173e-05	down
FxaC_4g24370	0.142	2.80874	0.991654	0.107406	-3.60892	7.96607e-07	1.22202e-05	down	PLP1
FxaC_20g40580	10.2541	3.46894	1.32852	0.203495	-3.11624	8.15324e-07	1.24719e-05	down
FxaC_5g41560	11.0424	1.40633	0.747248	0.234916	-2.07565	8.2888e-07	1.26713e-05	down	RLK7	receptor-like kinase 7
FxaC_2g18860	1.05771	2.14669	2.1717	0.647279	-2.15448	8.5973e-07	1.31018e-05	down
FxaC_23g46890	1.44169	0.388943	1.39574	0.3058	-2.60094	8.93831e-07	1.35832e-05	down
FxaC_12g34370	13.8673	0.926833	3.17586	0.773811	-2.44494	1.14088e-06	1.69152e-05	down
FxaC_10g28920	133.704	14.3915	4.84689	1.25077	-2.35311	1.257e-06	1.85073e-05	down	PSAO	photosystem I subunit O
FxaC_27g14320	0	2.95997	3.12196	1.01811	-2.02201	1.28364e-06	1.88652e-05	down
FxaC_14g28250	76.1411	7.05445	6.32582	1.43994	-2.52979	1.32449e-06	1.93896e-05	down
FxaC_23g31731	0.0360711	0.636704	3.66824	1.15707	-2.07092	1.3253e-06	1.93955e-05	down
FxaC_9g14900	4.05829	12.3189	6.98129	1.53652	-2.59347	1.34973e-06	1.97175e-05	down
FxaC_25g47700	0.913604	0.900825	1.39433	0.353884	-2.38533	1.38869e-06	2.02078e-05	down
FxaC_7g43030	2.03031	0.269007	0.715666	0.139894	-2.76591	1.42143e-06	2.06349e-05	down
FxaC_24g35980	2.12016	3.554	2.37046	0.636501	-2.29603	1.66239e-06	2.38625e-05	down
FxaC_5g34681	2.72059	5.1856	1.38118	0.4386	-2.06514	1.71022e-06	2.44698e-05	down
FxaC_26g28610	0.110589	1.56845	2.34089	0.370466	-3.06521	1.72592e-06	2.46783e-05	down
FxaC_9g21430	137.998	10.3437	4.76874	0.940421	-2.7483	1.87499e-06	2.66549e-05	down
FxaC_2g04390	15.4277	1.12611	0.902261	0.281671	-2.08429	2.01217e-06	2.84804e-05	down	BGAL12	beta-galactosidase 12
FxaC_24g35280	13.0747	3.13895	1.02814	0.187291	-2.85742	2.22655e-06	3.12603e-05	down
FxaC_20g00410	37.414	6.1422	2.24138	0.633808	-2.22268	2.23221e-06	3.13308e-05	down
FxaC_22g65470	1.70126	0.841554	2.32144	0.673078	-2.18608	2.36411e-06	3.29824e-05	down
FxaC_3g36960	37.0495	2.83512	1.60855	0.459313	-2.20845	2.46345e-06	3.42017e-05	down	CRD1	COPPER RESPONSE DEFECT 1
FxaC_25g41920	1.50199	3.48761	3.9157	1.13176	-2.19744	2.4865e-06	3.44824e-05	down
FxaC_5g38210	7.37984	0.63538	1.95584	0.314683	-3.03749	2.56621e-06	3.54799e-05	down
FxaC_17g31230	5.42115	5.02727	1.45188	0.385919	-2.30989	2.65304e-06	3.65447e-05	down
FxaC_22g54620	4.80592	8.62388	5.46566	1.18914	-2.61184	2.66404e-06	3.66729e-05	down
FxaC_26g20430	13.9268	1.54962	2.79444	0.882238	-2.0736	2.70211e-06	3.71501e-05	down
FxaC_22g65430	0.702326	0.231367	1.00784	0.263935	-2.33045	2.76845e-06	3.79921e-05	down
FxaC_25g43330	18.0956	1.72711	1.87551	0.618881	-2.00035	2.82352e-06	3.86607e-05	down
FxaC_24g09300	0.27398	0.310546	0.702018	0.12905	-2.84456	2.94484e-06	4.01636e-05	down
FxaC_26g38840	19.2076	1.64299	0.923898	0.303054	-2.01293	2.97795e-06	4.05584e-05	down
FxaC_11g22820	3.94406	3.57749	2.85649	0.851778	-2.14626	2.98841e-06	4.06781e-05	down
FxaC_19g16130	5.28271	1.31842	0.84264	0.0586113	-4.24304	3.01235e-06	4.09258e-05	down
FxaC_24g00470	2.58439	3.33674	1.88931	0.590055	-2.0864	3.03129e-06	4.11468e-05	down
FxaC_25g28891	7.25363	3.14276	1.59876	0.51427	-2.03544	3.33239e-06	4.4772e-05	down
FxaC_18g37560	45.1093	16.6102	2.17151	0.606492	-2.2466	3.74707e-06	4.99029e-05	down
FxaC_13g18211	0.492945	1.11778	1.96716	0.364836	-2.82927	4.30748e-06	5.66994e-05	down	BBX27	B-box domain protein 27
FxaC_6g41800	31.5104	3.17038	2.23048	0.526757	-2.49592	5.23527e-06	6.7812e-05	down
FxaC_2g07010	2.80366	0.282832	1.11867	0.220332	-2.75246	5.4384e-06	7.02376e-05	down	PMT5	polyol/monosaccharide transporter 5
FxaC_11g20860	1.21122	0.498157	0.969991	0.214832	-2.57978	5.48396e-06	7.07466e-05	down	CYP71A25	cytochrome P450, family 71, subfamily A, polypeptide 25
FxaC_21g46200	17.6302	4.77708	5.19762	1.31521	-2.38893	5.61149e-06	7.22622e-05	down
FxaC_4g38180	0.0457621	1.5728	3.87088	1.13799	-2.17562	5.66957e-06	7.2933e-05	down	CRR6	chlororespiratory reduction 6
FxaC_24g01000	1.10789	0.134036	4.64223	0.737761	-3.0673	5.96273e-06	7.61005e-05	down
FxaC_3g37490	19.6223	3.15292	2.08656	0.0397473	-6.01117	6.03307e-06	7.6898e-05	down	C2	C2 domain
FxaC_16g18980	0.450052	2.34859	1.26985	0.25352	-2.7188	6.11989e-06	7.78822e-05	down
FxaC_3g22800	1.38616	5.75842	1.64221	0.48293	-2.16201	6.53728e-06	8.25467e-05	down	ATL6	Arabidopsis toxicos en levadura 6
FxaC_13g14060	115.953	11.695	4.76555	1.18978	-2.4035	6.84548e-06	8.60146e-05	down	DIR1	DEFECTIVE IN INDUCED RESISTANCE 1
FxaC_24g12970	9.32306	4.02337	2.63456	0.818656	-2.08654	7.47789e-06	9.31675e-05	down
FxaC_4g12150	60.7034	2.38382	3.08899	0.811566	-2.33676	8.01924e-06	9.91059e-05	down	PSAN
FxaC_3g31320	14.8693	2.00045	6.26172	1.87995	-2.1483	9.12051e-06	0.000111718	down
FxaC_17g06580	5.59136	1.03277	1.02698	0.143303	-3.24271	9.23679e-06	0.000112971	down
FxaC_11g26290	1.53861	0.658008	0.565661	0.109	-2.78752	1.03669e-05	0.000125574	down
FxaC_12g23830	131.923	10.3213	3.74096	0.971974	-2.35805	1.06855e-05	0.000128972	down	PSAO	photosystem I subunit O
FxaC_6g24090	80.6124	14.9784	2.91443	0.559509	-2.78064	1.07886e-05	0.00013012	down	RR24	response regulator 24
FxaC_11g23280	6.02447	1.34489	1.61781	0.179963	-3.58364	1.23738e-05	0.000147449	down
FxaC_11g06720	0.505997	1.4098	2.68744	0.44578	-2.99218	1.27402e-05	0.000151261	down
FxaC_13g25330	1.05037	0.933213	1.88932	0.61681	-2.01527	1.2783e-05	0.000151732	down
FxaC_22g11140	0.688462	0.390139	1.36274	0.420116	-2.09932	1.28872e-05	0.000152782	down
FxaC_24g19151	3.62169	1.45652	1.61196	0.227962	-3.22057	1.30579e-05	0.000154393	down
FxaC_2g07580	5.17544	0.588249	0.87956	0.270323	-2.09949	1.34416e-05	0.000158501	down
FxaC_9g12600	4.67237	2.65622	0.922842	0.0748311	-4.03584	1.37246e-05	0.000161413	down
FxaC_17g27740	3.16274	1.84855	2.18243	0.280339	-3.3626	1.424e-05	0.000167111	down
FxaC_10g23200	13.3538	6.58069	2.91196	0.438048	-3.13742	1.44025e-05	0.000168897	down
FxaC_1g17840	0	2.04528	2.08792	0.516237	-2.4194	1.44348e-05	0.000169153	down	RRTF1	redox responsive transcription factor 1
FxaC_11g45670	11.259	59.4319	4.86978	1.38785	-2.22141	1.45591e-05	0.000170445	down	BGLU16	beta glucosidase 16
FxaC_2g15580	8.80453	15.1264	1.87639	0.617247	-2.01247	1.50939e-05	0.000175819	down	RKD5	RWP-RK domain-containing 5
FxaC_12g24190	0.204404	0.077419	1.24521	0.369641	-2.15044	1.56224e-05	0.000181453	down
FxaC_27g27350	1.8826	3.83081	1.02444	0.266261	-2.35948	1.58801e-05	0.00018414	down
FxaC_23g22570	1.95853	0.494809	0.943865	0.192563	-2.69125	1.60199e-05	0.000185628	down
FxaC_1g05040	6.66527	1.18065	2.78819	0.841755	-2.13527	1.719e-05	0.000198008	down
FxaC_24g40400	113.809	8.45955	3.89885	1.26924	-2.02351	1.80692e-05	0.000206863	down
FxaC_22g72900	4.48667	1.17809	1.13785	0.369338	-2.02616	1.87996e-05	0.00021462	down
FxaC_27g06800	1.21153	1.40199	1.88715	0.156019	-4.0024	1.89438e-05	0.000216164	down
FxaC_21g68860	7.11215	0.867945	1.54162	0.357616	-2.51832	1.91702e-05	0.000218594	down
FxaC_25g49910	0.228746	1.0845	1.03678	0.21685	-2.66479	2.05083e-05	0.000231952	down
FxaC_26g41120	15.0856	6.66625	6.01071	1.60364	-2.3082	2.17883e-05	0.00024444	down
FxaC_25g08770	0.628716	1.70733	2.06099	0.350432	-2.96279	2.31455e-05	0.000258213	down
FxaC_15g10840	8.62335	2.95057	2.16832	0.183676	-3.97147	2.45756e-05	0.000272261	down
FxaC_27g50820	0.413936	2.9041	8.21919	2.68554	-2.02068	2.48745e-05	0.000275134	down
FxaC_16g11660	64.5982	19.9407	4.49682	1.25189	-2.24703	2.63722e-05	0.000289856	down	DIR1	DEFECTIVE IN INDUCED RESISTANCE 1
FxaC_21g12900	0.0422632	0.830064	1.48481	0.423078	-2.22438	2.65726e-05	0.000291861	down
FxaC_12g42920	12.9953	5.53453	4.5652	1.11814	-2.43158	2.74244e-05	0.000300249	down
FxaC_7g04560	17.0042	3.90463	1.69998	0.272805	-3.04204	2.81167e-05	0.000306882	down	RRTF1	redox responsive transcription factor 1
FxaC_6g08540	16.2954	1.25665	0.934246	0.166572	-2.88338	2.81678e-05	0.000307371	down
FxaC_23g42990	0.206059	0.71673	0.810395	0.166532	-2.68302	3.01879e-05	0.000327507	down
FxaC_17g09760	10.406	5.84614	3.55201	1.02668	-2.19946	3.19041e-05	0.000343523	down
FxaC_16g00990	1.11077	0.170085	0.495037	0.0700944	-3.21615	3.54645e-05	0.000377146	down	SULTR3;1	sulfate transporter 3;1
FxaC_11g41380	5.8863	0.989454	1.60511	0.336064	-2.65854	3.70361e-05	0.00039219	down	LSH6	LIGHT SENSITIVE HYPOCOTYLS 6
FxaC_27g50410	1.15979	0.396376	1.35557	0.204009	-3.12914	3.7423e-05	0.000395598	down
FxaC_1g29280	49.6545	1.76959	2.48447	0.528278	-2.647	3.80654e-05	0.000401865	down	PSAN
FxaC_24g57520	7.13214	0.655805	2.49016	0.435648	-2.92548	4.2237e-05	0.000439897	down
FxaC_23g17580	3.79494	4.15895	1.58666	0.477345	-2.14106	4.49875e-05	0.00046516	down
FxaC_8g05390	7.12665	0.581413	1.01699	0.150441	-3.16596	4.60705e-05	0.000475551	down	HOS3-1
FxaC_9g30990	15.4723	1.46622	1.93302	0.461261	-2.48099	4.6776e-05	0.00048222	down	NDR1	non race-specific disease resistance 1
FxaC_2g38730	4.29574	0.393578	0.952712	0.177302	-2.82217	4.68456e-05	0.000482733	down
FxaC_21g24790	31.3002	2.39064	3.43607	1.06862	-2.08333	4.95535e-05	0.000507523	down
FxaC_23g49780	0.0560529	0.823183	1.7184	0.0474679	-5.48424	4.98001e-05	0.000509726	down
FxaC_20g03550	4.61518	2.68796	1.29916	0.332932	-2.36678	5.46198e-05	0.000553473	down
FxaC_21g32111	1.02496	1.48242	3.8076	0.988093	-2.34509	6.08137e-05	0.000609138	down
FxaC_10g06200	28.6531	6.2467	3.56247	0.78337	-2.58643	6.21782e-05	0.000621017	down
FxaC_20g24530	8.73459	28.0735	1.26454	0.285591	-2.54655	6.26137e-05	0.000624981	down
FxaC_9g51460	0.463595	12.4096	6.08348	1.84513	-2.12564	6.46836e-05	0.000643663	down
FxaC_28g06170	0	1.89982	2.66884	0.848069	-2.06092	6.8625e-05	0.000677622	down
FxaC_9g11010	0	6.6242	2.11275	0.595702	-2.22721	7.44248e-05	0.000727075	down	GSTU21	glutathione S-transferase TAU 21
FxaC_26g22550	0.0591255	3.81804	0.950658	0.252923	-2.30622	7.44227e-05	0.000727075	down
FxaC_8g11480	3.44894	0.0659597	0.595571	0.0174551	-5.39784	7.50558e-05	0.000732064	down	PLP2	PHOSPHOLIPASE A 2A
FxaC_8g10880	7.87567	2.41536	1.08664	0.163482	-3.14644	7.87424e-05	0.000764653	down	AAP6	amino acid permease 6
FxaC_13g44550	0.761017	0.511756	2.64064	0.703241	-2.3094	7.94173e-05	0.000770591	down
FxaC_9g42840	2.57888	0.453716	1.6448	0.38534	-2.49538	8.2484e-05	0.000795434	down
FxaC_5g09510	0.0686462	2.01643	2.11611	0.521969	-2.4236	8.29483e-05	0.000798962	down
FxaC_13g20770	3.3315	15.6432	2.06463	0.648494	-2.0736	8.47282e-05	0.000814977	down	HSP21	heat shock protein 21
FxaC_3g20230	8.59888	0.777671	1.3501	0.305195	-2.55281	8.69832e-05	0.000833211	down
FxaC_13g49230	19.8503	5.7962	1.52027	0.49599	-2.02362	9.68688e-05	0.000918038	down
FxaC_22g42260	10.261	3.67203	8.03239	2.3601	-2.17236	9.68757e-05	0.000918038	down
FxaC_9g27710	3.86848	4.15737	0.700104	0.0961874	-3.25973	9.91806e-05	0.000937144	down	AHG1	ABA-hypersensitive germination 1
FxaC_8g17910	1.57755	0.268808	0.753705	0.167996	-2.56824	9.97582e-05	0.000942053	down
FxaC_25g30291	0	0.755466	0.523848	0.0537245	-3.68689	9.97958e-05	0.000942225	down
FxaC_24g12650	15.2088	4.39488	2.00807	0.578713	-2.20642	0.000106209	0.000996402	down
FxaC_14g13060	0.378818	1.0245	0.29349	0.0292691	-3.74108	0.00010662	0.000999869	down
