# Supplementary material for: Reannotation of the cultivated strawberry genome and establishment of a strawberry genome database
Source: Hortic Res. 2021 Mar 1;8:41. doi: 10.1038/s41438-021-00476-4 (PMC7917095; doi:10.1038/s41438-021-00476-4)
Supplement: Supplementary file 9 — Dataset 8 [file 41438_2021_476_MOESM9_ESM.xlsx]

## Sheet: Receptacle green vs. white
GeneID	Green_receptacle (TPM)	White_receptacle (TPM)	Turning_receptacle (TPM)	Red_receptacle (TPM)	log2FoldChange	Pvalue	padj	Regulation	Symbol	Description
FxaC_4g14540	13.4311	152.802	248.152	258.311	3.40197	0	0	up	MAML-3
FxaC_1g10060	2.22042	756.236	2654.48	3060.85	8.31065	0	0	up	SAUR76	SMALL AUXIN UPREGULATED RNA 76
FxaC_7g41980	21.8556	380.907	925.039	770.66	4.01053	0	0	up	TT3
FxaC_5g15620	6.94442	733.526	1277.7	855.778	6.61927	0	0	up	LCR5	low-molecular-weight cysteine-rich 5
FxaC_5g17410	16.5981	222.196	677.267	743.367	3.63592	0	0	up
FxaC_5g38120	7.18832	172.173	529.831	642.233	4.48151	0	0	up	UGT84A1
FxaC_5g38170	6.25596	291.193	833.47	535.771	5.42569	0	0	up	UGT84A1
FxaC_8g30870	3.48312	191.153	417.646	419.869	5.66056	0	0	up	PMT5	polyol/monosaccharide transporter 5
FxaC_8g34470	4.20699	119.483	929.272	2612.2	4.72053	0	0	up	UGT84A1
FxaC_6g23780	50.6508	674.566	1943.84	2048.49	3.62654	0	0	up
FxaC_12g44430	3.53595	68.4947	98.3546	138.031	4.16265	0	0	up	STO1	SALT TOLERANT 1
FxaC_12g47470	12.4486	157.349	473.299	695.677	3.55093	0	0	up	TPS14	terpene synthase 14
FxaC_10g03810	5.38517	76.3061	233.765	309.873	3.71764	0	0	up	TPS14	terpene synthase 14
FxaC_10g03870	15.2378	158.692	470.401	646.906	3.2696	0	0	up	TPS14	terpene synthase 14
FxaC_10g05380	15.7488	282.739	905.203	1420.32	4.05906	0	0	up
FxaC_10g14690	4.1049	57.0106	98.0875	119.516	3.69074	0	0	up
FxaC_9g41910	2.39438	57.2571	48.9355	30.3597	4.47487	0	0	up
FxaC_9g42110	34.8861	316.635	567.743	739.654	3.07322	0	0	up	PCAP1	plasma-membrane associated cation-binding protein 1
FxaC_16g19980	110.352	2225.33	10675.1	16180.8	4.22675	0	0	up
FxaC_16g19990	37.8823	487.056	2224.67	2865.27	3.57825	0	0	up	MLP423	MLP-like protein 423
FxaC_16g30480	21.3334	323.963	1725.59	2399.76	3.81498	0	0	up
FxaC_15g33220	3.35095	119.021	230.359	328.162	5.04985	0	0	up	XTR6	xyloglucan endotransglycosylase 6
FxaC_13g03470	2.04807	67.4857	194.506	321.695	4.92969	0	0	up
FxaC_13g03710	3.06445	135.446	618.66	823.591	5.36768	0	0	up	GH9B1	glycosyl hydrolase 9B1
FxaC_13g48930	15.2344	544.159	1008.43	658.867	5.05072	0	0	up
FxaC_14g12420	2.79254	87.3021	86.7293	183.132	4.85628	0	0	up
FxaC_17g09200	5.58837	132.352	232.428	53.8593	4.45793	0	0	up
FxaC_17g54580	1.58844	451.089	797.361	668.819	8.0223	0	0	up
FxaC_21g33200	38.644	466.38	1114.76	1438.29	3.48066	0	0	up
FxaC_21g57580	3.09103	215.303	312.428	194.065	5.98733	0	0	up
FxaC_21g57590	3.745	118.763	223.599	145.47	4.88265	0	0	up
FxaC_21g65750	48.3381	328.687	280.481	96.9868	2.65415	0	0	up
FxaC_23g51550	47.5981	404.667	1178.13	1370.99	2.97955	0	0	up
FxaC_22g01510	13.7641	392.399	907.623	1288.35	4.72216	0	0	up
FxaC_22g56950	29.7863	185.767	491.396	546.097	2.53146	0	0	up
FxaC_24g05240	8.62628	123.064	477.014	941.744	3.72804	0	0	up
FxaC_24g12500	39.3833	581.442	560.251	318.936	3.77341	0	0	up
FxaC_24g15460	52.3148	410.634	964.288	1190.08	2.86442	0	0	up
FxaC_24g21710	5.23849	117.893	842.546	1667.1	4.38088	0	0	up
FxaC_27g24140	2.06604	57.8866	36.3107	9.35303	4.70218	0	0	up
FxaC_27g35240	7.7871	141.698	360.79	756.672	4.07532	0	0	up
FxaC_28g01250	42.8565	442.277	3535.86	4217.62	3.25909	0	0	up
FxaC_18g06960	1.97036	74.0671	127.645	287.789	5.14277	2.18072e-307	1.04077e-304	up
FxaC_4g31010	193.92	1771.25	4405.91	5016.17	3.08163	1.31297e-305	6.22341e-303	up	SAUR76	SMALL AUXIN UPREGULATED RNA 76
FxaC_12g22620	38.4162	423.874	1062.54	2113.87	3.35321	2.01887e-304	9.50422e-302	up	FD3	ferredoxin 3
FxaC_7g41920	17.1285	144.565	294.013	359.888	2.97018	8.16129e-304	3.81612e-301	up	MAN7	endo-beta-mannase 7
FxaC_5g02900	19.0847	149.221	76.1767	10.1654	2.86252	1.07833e-300	4.81441e-298	up	ZIP4	zinc transporter 4 precursor
FxaC_17g11680	0.76935	81.6819	408.136	580.658	6.62649	3.66959e-299	1.62786e-296	up
FxaC_8g04730	46.3047	322.523	430.701	366.12	2.69077	4.85152e-288	2.01042e-285	up	ESE3	ethylene and salt inducible 3
FxaC_16g30570	16.1398	135.633	564.476	914.993	2.96134	1.66005e-278	6.67908e-276	up
FxaC_2g31360	11.9132	94.3455	154.474	86.6298	2.8792	2.99396e-270	1.164e-267	up	MAML-3
FxaC_28g07891	27.5754	173.849	438.848	1291.37	2.55014	3.56504e-269	1.37828e-266	up
FxaC_3g06170	64.1508	373.822	428.011	420.968	2.43791	9.13946e-268	3.49435e-265	up	NADP-ME3	NADP-malic enzyme 3
FxaC_10g45770	6.82311	121.218	217.276	118.362	4.0317	1.00904e-264	3.77452e-262	up	EXPA8	expansin A8
FxaC_23g31990	20.4755	120.114	311.002	514.511	2.4426	1.13319e-264	4.21613e-262	up
FxaC_9g32650	59.1739	300.178	515.467	658.552	2.23443	2.34288e-263	8.57852e-261	up	NARS1	NAC-REGULATED SEED MORPHOLOGY 1
FxaC_7g43290	14.9442	171.629	297.363	393.544	3.41564	6.75941e-261	2.43631e-258	up	ESE3	ethylene and salt inducible 3
FxaC_5g02270	9.57933	122.519	144.269	141.735	3.56083	3.64765e-253	1.24965e-250	up	HAT22
FxaC_6g46230	37.9667	266.036	413.063	451.608	2.70014	1.10147e-250	3.70023e-248	up	ESE3	ethylene and salt inducible 3
FxaC_24g57950	13.3201	119.978	176.027	192.167	3.06832	6.62484e-249	2.20413e-246	up
FxaC_3g11340	17.6544	124.847	119.576	212.098	2.71696	1.5946e-242	5.13259e-240	up
FxaC_3g10810	1.96084	29.5587	17.7342	20.5271	3.80985	1.96613e-239	6.18463e-237	up
FxaC_17g14970	13.0467	97.1658	123.236	136.279	2.78876	1.36974e-237	4.25069e-235	up
FxaC_28g08390	0.714717	220.689	1030.37	548.752	8.16257	4.25544e-232	1.26935e-229	up
FxaC_20g11130	1.0875	52.2808	267.581	443.656	5.48951	6.4529e-230	1.8922e-227	up
FxaC_17g00630	41.3591	395.846	377.822	162.954	3.14515	9.39135e-229	2.71929e-226	up
FxaC_17g20690	3.32452	43.125	61.7128	57.8778	3.59421	1.66025e-222	4.6516e-220	up
FxaC_10g02900	13.4986	110.414	180.863	134.013	2.92501	8.5926e-222	2.39772e-219	up	LOG5	LONELY GUY 5
FxaC_10g22240	30.0971	178.313	303.033	436.297	2.45514	3.16892e-216	8.46714e-214	up	NARS1	NAC-REGULATED SEED MORPHOLOGY 1
FxaC_22g05690	4.86331	65.8808	186.111	276.717	3.65069	2.36809e-215	6.2789e-213	up
FxaC_22g04650	4.50984	49.0887	125.921	271.211	3.34624	6.34943e-215	1.6771e-212	up
FxaC_11g05320	30.9742	245.946	329.303	168.817	2.88167	2.19378e-214	5.77246e-212	up
FxaC_26g39170	9.44464	101.241	891.048	1016.15	3.30928	8.58975e-214	2.24316e-211	up
FxaC_22g52730	22.8598	250.396	363.389	491.872	3.33559	7.24864e-213	1.87876e-210	up
FxaC_10g08820	27.4606	270.368	513.651	231.283	3.18685	1.26148e-211	3.22536e-209	up
FxaC_25g24400	39.1847	233.761	137.077	21.7669	2.47322	7.87418e-210	1.98152e-207	up
FxaC_1g05850	14.0154	80.0456	145.103	271.334	2.40903	2.7302e-206	6.69994e-204	up	NADP-ME3	NADP-malic enzyme 3
FxaC_10g02910	16.6467	239.378	753.468	864.444	3.74817	2.95917e-205	7.13532e-203	up	PRE5	Paclobutrazol Resistance 5
FxaC_24g11880	0.981471	104.243	529.363	732.342	6.62583	3.65114e-205	8.77326e-203	up
FxaC_22g04240	1.60809	59.9511	1277.81	10222.3	5.10399	4.79913e-205	1.14522e-202	up
FxaC_11g35950	1.41323	28.7794	60.8276	84.4439	4.2413	1.28232e-204	3.0495e-202	up	EXO70H2	exocyst subunit exo70 family protein H2
FxaC_17g34900	3.50109	37.111	89.433	81.647	3.29756	2.9224e-204	6.90234e-202	up
FxaC_8g13780	8.53744	92.0881	102.936	77.0751	3.32901	4.41678e-203	1.03612e-200	up	HAT9
FxaC_13g30140	2.63023	37.7225	44.5444	41.3211	3.74831	1.33664e-199	3.06289e-197	up
FxaC_10g14540	13.8598	114.938	121.077	72.0864	2.94564	1.4569e-199	3.32746e-197	up	PCAP1	plasma-membrane associated cation-binding protein 1
FxaC_20g40550	0.466912	162.768	301.441	322.432	8.34563	1.63044e-198	3.68729e-196	up
FxaC_3g09570	55.1266	409.165	447.479	153.729	2.77878	1.4665e-196	3.26322e-194	up	SAUR76	SMALL AUXIN UPREGULATED RNA 76
FxaC_7g41930	21.7482	148.703	246.099	140.053	2.66172	7.1187e-196	1.57392e-193	up	TT3
FxaC_8g13750	5.28029	54.3881	56.2725	65.527	3.25865	1.57228e-190	3.35822e-188	up	BCAT2	branched-chain amino acid transferase 2
FxaC_13g07530	30.937	177.545	171.492	48.234	2.40976	2.77158e-190	5.9016e-188	up	EXPA1	expansin A1
FxaC_11g12320	126.461	687.461	580.094	174.803	2.32962	2.07238e-189	4.39923e-187	up	PCAP1	plasma-membrane associated cation-binding protein 1
FxaC_21g44560	22.1233	123.44	157.334	129.02	2.37048	9.83681e-189	2.07542e-186	up
FxaC_24g43250	5.29408	40.9848	162.327	307.749	2.84464	1.1285e-187	2.37373e-185	up
FxaC_25g37620	11.029	161.644	147.22	112.819	3.77327	6.11398e-187	1.27442e-184	up
FxaC_19g39770	0.398906	94.3236	185.015	230.846	7.80054	8.45279e-186	1.74095e-183	up
FxaC_23g35100	5.56209	47.1273	36.3181	17.4814	2.98347	1.54568e-184	3.15532e-182	up
FxaC_11g40760	0.248419	165.281	1361.38	3269.51	9.29084	1.302e-182	2.6041e-180	up	CHAT	acetyl CoA:(Z)-3-hexen-1-ol acetyltransferase
FxaC_1g10132	1.95288	30.6307	17.0375	8.33322	3.87919	1.91112e-181	3.80044e-179	up
FxaC_24g11340	0.885054	37.9548	45.7685	31.745	5.33144	1.76632e-179	3.45295e-177	up
FxaC_25g36510	0.367961	134.154	322.238	485.339	8.36278	1.29367e-178	2.52186e-176	up
FxaC_22g60180	1.79646	30.6446	28.0063	24.0631	3.98717	3.48894e-177	6.72549e-175	up
FxaC_2g08760	17.3986	90.5094	107.55	133.809	2.2747	1.01501e-175	1.92443e-173	up	FBL6
FxaC_24g23080	3.83829	109.768	127.874	27.9215	4.70266	2.08655e-173	3.86084e-171	up
FxaC_4g30350	1.26216	21.0452	33.9411	133.818	3.95682	7.47409e-172	1.37196e-169	up	SDH	SACCHAROPINE DEHYDROGENASE
FxaC_21g53100	19.3238	83.3631	90.0682	64.595	2.00089	1.86552e-169	3.37957e-167	up
FxaC_4g34830	5.26977	82.6671	174.509	57.1404	3.86885	3.27504e-169	5.90215e-167	up	ROP9	RHO-related protein from plants 9
FxaC_21g11230	0.569695	608.505	2744.41	3171.49	9.95741	4.4302e-169	7.94256e-167	up
FxaC_15g03530	2.51837	31.9613	1133.47	2412.41	3.55703	2.71122e-168	4.83568e-166	up	GH9B1	glycosyl hydrolase 9B1
FxaC_24g15130	1.63303	54.8755	33.2608	105.594	4.95269	9.15301e-167	1.61999e-164	up
FxaC_13g03460	9.92328	67.3613	151.841	167.928	2.65782	4.43395e-163	7.6329e-161	up	PANK2	pantothenate kinase 2
FxaC_20g10190	6.58042	48.2982	52.5125	59.6227	2.77175	1.64077e-161	2.7967e-159	up
FxaC_11g20020	31.0486	134.222	299.944	514.406	2.00306	3.03241e-161	5.11833e-159	up	NARS1	NAC-REGULATED SEED MORPHOLOGY 1
FxaC_6g38180	20.4422	117.522	60.9933	45.7714	2.42053	1.68977e-160	2.82457e-158	up	HAT14	homeobox from Arabidopsis thaliana
FxaC_22g60090	15.9039	880.605	1435	929.833	5.66979	3.93198e-160	6.54098e-158	up
FxaC_22g56840	7.22722	44.4663	26.8128	26.3024	2.51669	1.5423e-158	2.5473e-156	up
FxaC_24g18230	24.033	106.937	100.494	76.431	2.05037	7.02507e-158	1.15203e-155	up
FxaC_19g17750	23.5195	101.692	174.961	113.059	2.00257	3.12794e-157	5.06938e-155	up
FxaC_21g06013	2.33845	24.1133	70.3364	116.296	3.26183	4.49946e-157	7.27515e-155	up
FxaC_26g24950	13.5685	60.7753	53.5273	43.6864	2.05469	5.11093e-156	8.22539e-154	up
FxaC_12g00690	49.6815	282.669	503.217	369.557	2.39616	1.20215e-155	1.91688e-153	up
FxaC_24g08920	21.8337	101.92	49.2293	11.6553	2.11361	2.00286e-155	3.17171e-153	up
FxaC_9g46450	6.26204	55.0538	70.8256	42.6574	3.02999	5.37763e-155	8.4579e-153	up
FxaC_7g17520	62.3693	270.385	802.282	442.595	2.00771	3.26018e-152	4.94768e-150	up	AIR12	Auxin-Induced in Root cultures 12
FxaC_20g29220	4.4135	36.584	97.993	92.7025	2.95118	1.89068e-151	2.84436e-149	up
FxaC_3g09980	3.54099	32.9964	26.7163	18.1832	3.12668	3.07163e-151	4.601e-149	up	AIR3	AUXIN-INDUCED IN ROOT CULTURES 3
FxaC_6g42270	12.3644	53.9938	81.2482	97.2688	2.01957	1.32679e-148	1.94529e-146	up	HA5	H(+)-ATPase 5
FxaC_17g26451	41.8463	243.412	933.6	1199.33	2.43367	3.7903e-148	5.53376e-146	up
FxaC_13g12870	3.84193	38.724	88.5508	135.592	3.22896	1.85701e-147	2.68851e-145	up
FxaC_23g21460	16.5673	83.2155	93.1405	59.0808	2.22098	7.54229e-147	1.08513e-144	up
FxaC_6g25560	4.55004	35.3947	38.095	10.6201	2.84312	1.38333e-145	1.96977e-143	up	CRU1
FxaC_28g21710	2.26036	29.5429	69.2375	42.2611	3.5838	1.43718e-145	2.04224e-143	up
FxaC_6g25600	7.91292	48.6847	51.8596	20.5494	2.50608	9.31687e-145	1.31583e-142	up	CRU1
FxaC_12g48810	7.40012	113.656	100.754	46.6172	3.83732	4.10354e-142	5.72534e-140	up
FxaC_23g53630	74.9251	489.611	1095.58	1359.77	2.59656	4.11741e-142	5.73314e-140	up
FxaC_5g00800	50.9361	313.942	731.447	1198.59	2.51561	1.5123e-139	2.06422e-137	up
FxaC_19g10160	13.3774	70.8136	89.695	88.4757	2.29986	6.00726e-139	8.10372e-137	up
FxaC_18g36210	10.011	57.5756	62.5208	73.3903	2.41883	2.20604e-137	2.9246e-135	up
FxaC_18g39220	2.86242	31.3934	48.5691	3.74492	3.34868	3.77765e-137	4.99856e-135	up
FxaC_13g03690	2.30155	18.2323	122.782	187.295	2.88798	8.26058e-137	1.0868e-134	up
FxaC_12g42120	12.273	68.9583	42.8354	22.8172	2.3794	2.29792e-136	3.0118e-134	up
FxaC_9g01052	38.2334	216.581	421.594	483.738	2.39859	5.66574e-133	7.22075e-131	up
FxaC_25g37610	2.07886	32.2692	35.4987	21.3976	3.85209	1.33375e-132	1.69047e-130	up
FxaC_7g33950	1.42271	28.9479	30.4684	26.427	4.2282	4.77403e-132	6.0178e-130	up	ATBCAT-5
FxaC_14g02960	12.1562	54.6059	30.5659	3.88589	2.06578	1.98182e-131	2.48457e-129	up
FxaC_21g30220	5.38506	41.7348	56.6112	80.4502	2.8443	2.47444e-131	3.09095e-129	up
FxaC_22g51270	11.3216	95.6647	86.2469	25.0666	2.97029	1.78132e-130	2.20919e-128	up
FxaC_18g13640	0.242413	130.861	395.254	638.207	8.96421	2.45231e-130	3.02508e-128	up
FxaC_10g20510	1.69509	26.3208	43.7506	47.6965	3.85759	5.4775e-130	6.74483e-128	up	TAT7	tyrosine aminotransferase 7
FxaC_17g47140	5.37807	75.5996	103.819	56.4235	3.72285	8.71515e-130	1.06557e-127	up
FxaC_5g15020	4.71618	34.9875	32.5862	9.06037	2.77685	3.57054e-128	4.29725e-126	up	CRU1
FxaC_23g33550	9.01069	75.4269	93.4227	55.2185	2.9578	3.56713e-127	4.2635e-125	up
FxaC_11g04730	11.7129	56.3012	117.285	160.111	2.16257	5.58713e-127	6.66631e-125	up	VAT1	VALINE-TOLERANT 1
FxaC_24g20740	13.6221	62.6774	22.1004	9.58657	2.09291	8.23707e-125	9.61265e-123	up
FxaC_15g13300	26.1492	114.907	235.859	312.95	2.02683	1.05064e-124	1.22403e-122	up	CYP71B34	cytochrome P450, family 71, subfamily B, polypeptide 34
FxaC_26g03700	2.31763	36.4402	82.8673	92.6207	3.84175	7.64964e-121	8.57987e-119	up
FxaC_20g00330	0.584452	107.879	209.259	273.442	7.39892	9.81799e-121	1.09941e-118	up
FxaC_17g52360	11.5244	53.8556	141.057	341.428	2.12004	8.79551e-119	9.6462e-117	up
FxaC_21g39540	4.19009	61.1847	370.814	244.021	3.75295	1.43932e-118	1.57354e-116	up
FxaC_16g28870	4.57998	32.9915	60.803	169.015	2.74245	8.76471e-118	9.49208e-116	up	PANK2	pantothenate kinase 2
FxaC_25g52000	6.3786	35.2054	131.169	138.056	2.36667	3.64602e-117	3.91794e-115	up
FxaC_9g01970	13.1566	103.694	183.838	157.994	2.86903	3.89441e-115	4.10205e-113	up
FxaC_22g26310	0.239626	72.1206	966.983	1197.72	8.16911	2.12111e-114	2.22068e-112	up
FxaC_23g61130	5.77815	39.9667	97.5918	101.232	2.67038	7.3814e-114	7.68143e-112	up
FxaC_19g15280	10.5282	45.4239	57.7578	40.5659	2.00532	1.35339e-113	1.39998e-111	up
FxaC_26g03350	37.7091	216.534	329.376	834.743	2.40978	8.96874e-113	9.11401e-111	up
FxaC_18g23860	15.6312	79.1216	102.429	112.229	2.23299	2.48736e-112	2.50922e-110	up
FxaC_10g02110	2.11892	37.1858	83.4245	60.9256	4.01703	3.08813e-111	3.08827e-109	up
FxaC_3g38470	2.65751	50.0471	57.0513	55.3413	4.12011	6.89737e-110	6.79941e-108	up	NUDT17	nudix hydrolase homolog 17
FxaC_5g15030	7.50291	39.2294	52.4261	19.9622	2.27144	4.4642e-109	4.3635e-107	up	CRU1
FxaC_7g20910	5.16749	30.1486	20.6201	6.70366	2.42566	4.10401e-108	3.9833e-106	up	CRU1
FxaC_9g46800	52.1421	258.84	372.048	283.14	2.19869	1.00123e-107	9.6502e-106	up
FxaC_8g21450	6.42806	37.5422	53.6105	15.1463	2.44153	1.62391e-107	1.56083e-105	up	CRU1
FxaC_22g06000	4.53314	35.238	62.1052	51.3581	2.85067	5.15961e-107	4.89794e-105	up
FxaC_11g32110	10.9286	49.5832	52.9208	28.6473	2.07469	5.54742e-106	5.21601e-104	up	IRX7	IRREGULAR XYLEM 7
FxaC_12g49230	15.1568	73.1916	144.689	119.979	2.16482	4.12305e-105	3.84539e-103	up	SRF8	STRUBBELIG-receptor family 8
FxaC_21g09880	1.18325	18.601	16.7673	2.14618	3.88204	1.40982e-104	1.30607e-102	up
FxaC_24g48070	4.77057	37.6482	8.02051	2.58141	2.86141	5.58235e-104	5.13035e-102	up
FxaC_18g17550	4.30307	30.3187	19.2183	5.68426	2.71476	6.82357e-103	6.18888e-101	up
FxaC_8g06310	11.0885	47.9281	96.4169	80.7388	2.00797	7.18696e-103	6.50994e-101	up	MAN7	endo-beta-mannase 7
FxaC_17g27220	13.1418	67.7851	63.2238	35.2885	2.2527	4.19915e-102	3.75929e-100	up
FxaC_2g18220	16.4853	107.568	93.2006	94.4293	2.58676	1.26779e-101	1.12193e-99	up	bZIP44	basic leucine-zipper 44
FxaC_7g20870	1.99002	20.8445	12.8749	3.63964	3.26858	3.06105e-101	2.68825e-99	up	CRU1
FxaC_22g51260	5.7372	39.5845	10.9971	1.47829	2.68046	1.62458e-100	1.41416e-98	up
FxaC_24g08930	3.29206	20.7054	18.1049	6.18059	2.552	1.36454e-98	1.1615e-96	up
FxaC_11g44320	1.14879	9.06733	9.44769	3.09506	2.87179	1.50007e-98	1.27373e-96	up	SKM2	STERILITY-REGULATING KINASE MEMBER 2
FxaC_15g25210	3.67183	22.9793	20.482	11.7785	2.53905	7.42908e-98	6.23926e-96	up
FxaC_1g05990	6.32195	33.3756	24.3266	23.3013	2.29456	1.67929e-96	1.38348e-94	up
FxaC_18g08271	3.72514	18.8257	74.8604	39.3362	2.22796	8.45066e-96	6.88823e-94	up
FxaC_22g73260	0.37077	36.6768	30.6204	4.26197	6.474	1.05594e-95	8.58689e-94	up
FxaC_11g10940	6.2383	35.7565	38.7918	18.6952	2.41981	2.38869e-95	1.93565e-93	up
FxaC_19g04931	0.33197	36.5132	37.9271	18.045	6.70002	3.41364e-95	2.75653e-93	up
FxaC_27g35780	2.60247	22.7261	31.0443	30.3137	3.03408	3.44186e-95	2.77607e-93	up
FxaC_9g44320	2.77253	21.6208	40.348	32.5319	2.85726	5.56375e-95	4.46668e-93	up	PID	PINOID
FxaC_16g28860	1.12576	17.6125	23.0279	134.184	3.88559	6.5668e-95	5.26584e-93	up
FxaC_10g20820	1.73597	17.2185	15.2868	2.49084	3.20218	7.71442e-95	6.17895e-93	up	CRU1
FxaC_20g35790	1.18402	9.43964	14.9732	6.04498	2.87874	9.27336e-95	7.39337e-93	up
FxaC_13g52620	2.94814	20.103	29.8698	23.3956	2.64952	2.32738e-93	1.8158e-91	up
FxaC_9g47410	2.38489	19.2591	58.2565	74.4236	2.90016	1.75899e-92	1.34654e-90	up	VAT1	VALINE-TOLERANT 1
FxaC_12g48060	2.77776	39.2081	56.3022	56.2796	3.72371	1.91155e-92	1.46172e-90	up
FxaC_11g37740	4.29937	28.1982	28.2223	24.3448	2.59659	9.88985e-91	7.399e-89	up	RBL1	RHOMBOID-like 1
FxaC_8g12800	32.6765	228.134	158.932	47.8915	2.70015	2.85164e-90	2.11513e-88	up
FxaC_14g27050	2.74459	18.9552	18.6572	14.1791	2.68516	3.49631e-90	2.57948e-88	up
FxaC_12g36550	1.44471	13.0431	10.901	8.76938	3.07468	1.30034e-89	9.5427e-88	up
FxaC_24g15120	3.61421	72.1925	73.1795	77.3801	4.20123	2.53939e-89	1.85764e-87	up
FxaC_12g30880	2.206	19.4119	16.1986	7.16285	3.03183	9.33334e-89	6.81324e-87	up	CRU1
FxaC_27g24670	0.257612	29.9551	104.29	80.16	6.75553	5.03909e-88	3.6477e-86	up
FxaC_14g03480	5.9597	31.225	127.161	318.258	2.28177	6.86658e-88	4.94988e-86	up
FxaC_23g55180	7.47301	34.1887	54.0939	49.4213	2.08731	1.23759e-87	8.86593e-86	up
FxaC_17g08550	1.81051	12.1679	8.54182	4.20588	2.64372	6.90243e-87	4.89916e-85	up
FxaC_20g05670	33.0294	176.334	214.339	142.186	2.3052	9.23318e-87	6.54006e-85	up
FxaC_23g60570	1.12449	20.0075	3.54824	0.401818	4.0753	1.05351e-86	7.45458e-85	up
FxaC_10g11080	4.1917	28.1966	12.5011	6.75153	2.63214	2.22651e-86	1.56906e-84	up	VTC2	vitamin c defective 2
FxaC_13g34230	7.75609	36.001	46.0414	47.8831	2.10814	4.4166e-86	3.08418e-84	up
FxaC_8g13760	3.69827	29.074	32.4296	32.0491	2.87384	2.05294e-84	1.40246e-82	up	ATBCAT-5
FxaC_20g05490	7.29669	36.7141	71.9101	30.7008	2.22722	3.01068e-83	2.03069e-81	up
FxaC_23g32640	0.232609	48.1249	169.196	256.556	7.64087	1.1895e-82	7.97644e-81	up
FxaC_21g50780	5.03975	31.0833	11.4418	0.568886	2.50928	3.2567e-82	2.17542e-80	up
FxaC_13g26790	0.526404	8.32718	34.12	30.6481	3.88144	1.34181e-81	8.88585e-80	up
FxaC_21g05910	2.7208	14.7215	20.9841	26.8981	2.32694	2.25546e-81	1.48369e-79	up
FxaC_27g31330	0.682267	16.5096	8.73418	11.4907	4.46231	3.23281e-80	2.09476e-78	up
FxaC_10g27090	1.71117	17.9382	35.984	88.1679	3.2811	4.45441e-80	2.88362e-78	up
FxaC_9g01190	1.78266	16.9217	27.311	17.4079	3.12553	1.1503e-79	7.38446e-78	up	TUA5	tubulin alpha-5
FxaC_17g32240	2.92536	16.7149	39.2809	27.6083	2.41034	3.32036e-79	2.11e-77	up
FxaC_5g06640	2.01862	13.243	14.6627	12.1978	2.61321	4.16696e-79	2.6383e-77	up	Phox1	Phox1
FxaC_18g19320	1.7383	12.9856	21.2897	14.239	2.80629	8.28747e-79	5.2233e-77	up
FxaC_23g30270	3.4466	16.6559	17.5876	14.8785	2.17221	9.8774e-78	6.12496e-76	up
FxaC_22g07330	4.17236	18.5472	35.9701	12.2426	2.0497	3.77378e-77	2.30908e-75	up
FxaC_18g46100	32.014	368.65	503.644	257.913	3.41012	1.5707e-76	9.49323e-75	up
FxaC_14g10370	4.45941	26.9766	77.1232	102.77	2.48489	6.22901e-76	3.73217e-74	up
FxaC_28g28810	3.03363	19.2266	9.99293	1.28686	2.5461	1.58259e-75	9.40088e-74	up
FxaC_15g13050	11.8074	59.9832	63.741	19.8415	2.24079	3.12801e-75	1.85174e-73	up
FxaC_20g10360	6.89985	41.9342	24.421	16.9898	2.49683	3.89561e-75	2.30024e-73	up
FxaC_7g36210	1.69793	14.6327	23.3543	5.20017	2.98845	4.28372e-75	2.52725e-73	up	CYP707A4	cytochrome P450, family 707, subfamily A, polypeptide 4
FxaC_9g11990	1.90885	17.4784	19.6862	11.9791	3.09151	7.30219e-75	4.29706e-73	up	RBL1	RHOMBOID-like 1
FxaC_28g01172	1.36428	19.4086	46.1167	46.8038	3.73835	7.7425e-75	4.55229e-73	up
FxaC_11g24080	1.57853	14.778	21.953	22.7545	3.1121	1.33134e-74	7.79463e-73	up
FxaC_1g27720	0.573795	8.42388	2.44821	6.41244	3.78109	3.33376e-74	1.94361e-72	up	ETR1	ETHYLENE RESPONSE 1
FxaC_14g05240	1.58298	46.6045	54.8018	44.8966	4.73528	3.48829e-74	2.03199e-72	up
FxaC_26g11820	0.357011	83.2363	413.9	244.424	7.73045	4.29441e-73	2.45203e-71	up
FxaC_13g18300	4.72602	24.171	44.7962	53.4701	2.24971	1.11057e-72	6.28926e-71	up
FxaC_25g45760	0.893121	297.391	2391.74	2781.8	8.26891	3.02785e-72	1.69665e-70	up
FxaC_11g18050	1.3089	13.0416	10.5602	1.68954	3.18604	6.88233e-72	3.83476e-70	up	CRU1
FxaC_8g21440	3.33248	17.7552	22.5793	11.9068	2.29631	9.03577e-72	5.01848e-70	up	CRU1
FxaC_10g04340	1.24519	26.8847	33.2363	35.2731	4.31259	1.56082e-71	8.63416e-70	up
FxaC_22g57390	2.70874	25.7138	9.32568	4.04923	3.14799	2.70391e-71	1.48743e-69	up
FxaC_13g09960	3.91415	20.2766	30.7091	8.43168	2.26017	5.64959e-71	3.0931e-69	up
FxaC_24g08000	1.62014	10.228	14.3403	29.3107	2.55258	3.23787e-70	1.74645e-68	up
FxaC_16g02870	12.6871	65.3151	74.225	101.28	2.25682	3.57401e-70	1.92626e-68	up	ETFBETA	electron transfer flavoprotein beta
FxaC_9g48950	6.20534	68.0398	189.972	281.754	3.35245	6.17714e-70	3.31892e-68	up
FxaC_13g19510	2.96981	23.3119	41.6392	18.6823	2.84473	1.9261e-69	1.03008e-67	up
FxaC_14g19030	1.74611	10.4339	56.7856	40.7114	2.47347	2.32517e-69	1.24158e-67	up
FxaC_21g62070	4.66831	21.9417	25.6483	21.4441	2.11976	7.28065e-69	3.86382e-67	up
FxaC_14g25180	4.55474	21.2507	27.5735	16.6338	2.1212	9.93647e-69	5.26116e-67	up
FxaC_9g49920	5.27295	22.9913	27.8035	34.6921	2.01809	1.91689e-67	9.99657e-66	up
FxaC_14g12240	4.68456	34.206	32.7265	6.07188	2.75407	3.43538e-67	1.78081e-65	up
FxaC_9g35070	3.80163	24.8263	37.556	56.6716	2.6091	4.576e-67	2.35795e-65	up
FxaC_22g56710	2.40353	15.8898	30.2261	50.5167	2.61251	5.39548e-67	2.77402e-65	up
FxaC_16g14230	3.69236	20.6741	21.5217	7.76664	2.36704	7.18885e-67	3.68511e-65	up
FxaC_21g32780	0.645659	11.1441	13.4634	18.5711	4.0013	1.54499e-66	7.86162e-65	up
FxaC_10g26540	3.61311	16.0239	24.6034	24.0727	2.0508	1.67444e-65	8.39682e-64	up	FIM1	fimbrin 1
FxaC_13g44550	5.25483	40.9463	51.3299	60.5628	2.85763	4.58455e-65	2.27756e-63	up
FxaC_10g02100	7.90857	36.8673	104.519	115.637	2.10595	8.05235e-65	3.969e-63	up	DES-1-LIKE
FxaC_8g34540	0.249853	12.66	41.6664	31.8994	5.51412	2.45296e-64	1.20136e-62	up	UGT84A1
FxaC_6g30400	1.82535	7.99626	6.64544	6.62754	2.02717	3.87298e-64	1.88217e-62	up	MRP4	multidrug resistance-associated protein 4
FxaC_13g48191	2.16149	13.6512	8.97835	5.13747	2.55463	8.48392e-64	4.09709e-62	up
FxaC_19g01730	1.52906	25.0142	52.1694	36.3559	3.91476	2.51012e-63	1.20547e-61	up
FxaC_21g11260	2.65384	14.3768	8.48963	8.09053	2.33577	8.03831e-63	3.8311e-61	up
FxaC_15g02810	0.440423	7.0411	6.28565	4.28668	3.88802	1.09978e-62	5.2344e-61	up	PUB19	plant U-box 19
FxaC_21g48610	5.64204	26.7864	41.8956	68.3451	2.1251	1.53559e-62	7.29358e-61	up
FxaC_28g05560	5.89879	27.0927	36.9625	26.7354	2.09955	1.206e-61	5.64674e-60	up
FxaC_9g35260	1.54671	11.9633	8.05166	2.45634	2.82478	1.01804e-60	4.70302e-59	up	CRU1
FxaC_9g45920	1.61479	15.2682	63.8351	115.059	3.13735	1.84387e-60	8.4785e-59	up	SND2	SECONDARY WALL-ASSOCIATED NAC DOMAIN PROTEIN 2
FxaC_25g52900	2.52982	11.827	12.9162	10.9418	2.11632	2.39009e-60	1.09683e-58	up
FxaC_7g33951	0.670972	12.0241	10.1291	8.99541	4.03012	2.52512e-60	1.15726e-58	up	BCAT2	branched-chain amino acid transferase 2
FxaC_22g22850	3.74099	16.5724	24.7254	41.0184	2.04366	1.1899e-59	5.4032e-58	up
FxaC_18g41040	1.13829	8.44741	9.96338	2.88717	2.76616	3.54902e-59	1.59482e-57	up
FxaC_9g01850	2.55109	23.8545	39.7369	18.9292	3.1097	4.81229e-59	2.15271e-57	up	LTPG6	glycosylphosphatidylinositol-anchored lipid protein transfer 6
FxaC_20g10200	0.331428	8.68981	23.7155	13.7804	4.58863	4.96942e-58	2.18765e-56	up
FxaC_5g11661	1.33302	12.0138	7.92218	4.02767	3.04754	5.57912e-58	2.45293e-56	up
FxaC_21g65740	1.22268	9.96081	20.3932	27.9853	2.9358	9.53616e-58	4.1636e-56	up
FxaC_20g36690	0.959704	8.19122	10.8876	24.3342	2.98044	1.1067e-57	4.82895e-56	up
FxaC_12g30660	2.51566	18.035	27.2313	33.3255	2.72885	3.49875e-57	1.51139e-55	up
FxaC_22g52720	3.2327	19.7786	29.0899	32.2511	2.49402	6.00297e-57	2.58188e-55	up
FxaC_23g25190	4.42378	21.2368	30.0262	48.459	2.15059	3.35669e-56	1.42862e-54	up
FxaC_21g44540	8.63352	48.1981	144.403	60.3896	2.37949	2.85805e-55	1.19436e-53	up
FxaC_26g05370	0.84607	11.6957	15.4634	2.13592	3.6514	5.72242e-55	2.37131e-53	up
FxaC_22g14750	0.178372	6.34537	20.2338	37.5919	5.03257	7.34923e-55	3.03998e-53	up
FxaC_13g18410	0.931114	9.81785	11.1965	20.8034	3.30644	1.10964e-54	4.57359e-53	up
FxaC_10g08810	5.82405	26.3569	46.4342	10.4734	2.07686	1.40305e-54	5.7726e-53	up	PEX7	peroxin 7
FxaC_16g27800	1.69269	7.93859	11.5139	9.32739	2.12887	1.86697e-54	7.66763e-53	up	TMK1	transmembrane kinase 1
FxaC_23g32641	1.32345	30.7945	256.365	411.884	4.43129	2.29788e-54	9.40946e-53	up
FxaC_21g38030	6.21395	28.2432	28.7636	8.63639	2.08667	1.33411e-53	5.41811e-52	up
FxaC_3g21570	0.509622	4.81909	3.61196	1.90251	3.13612	2.63143e-53	1.06306e-51	up
FxaC_12g34200	0.784708	9.83654	8.61499	4.41329	3.55049	6.13408e-53	2.45942e-51	up
FxaC_22g57490	0.226345	17.3953	11.1012	1.79444	6.07478	1.04191e-52	4.14865e-51	up
FxaC_10g47800	1.15118	6.81851	5.14757	1.18275	2.46667	1.59581e-52	6.32501e-51	up	SKM2	STERILITY-REGULATING KINASE MEMBER 2
FxaC_22g05720	0.608937	8.4343	11.735	18.1485	3.65265	2.47012e-52	9.75684e-51	up
FxaC_16g07950	3.73538	27.0659	112.888	126.393	2.72759	6.77039e-52	2.65156e-50	up
FxaC_14g27040	2.75496	27.793	28.9582	22.9422	3.20072	6.79748e-52	2.66067e-50	up
FxaC_15g23530	2.43758	12.4995	15.7888	7.07599	2.2486	8.00914e-52	3.12963e-50	up
FxaC_9g22250	0.367247	13.185	28.6944	38.3234	5.04204	1.8365e-51	7.12394e-50	up
FxaC_24g44630	2.79423	14.5415	19.206	10.5903	2.27124	2.68715e-51	1.0383e-49	up
FxaC_10g50670	4.9162	23.726	36.4992	25.8218	2.15145	6.38262e-51	2.43762e-49	up	TUA5	tubulin alpha-5
FxaC_8g19210	2.1787	18.9219	35.4891	31.0973	3.03016	1.86754e-50	7.06612e-49	up	OFP12	ovate family protein 12
FxaC_17g15360	0.612285	7.23392	31.5938	4.06556	3.46784	4.47661e-50	1.68093e-48	up
FxaC_4g31000	3.12814	34.3863	21.0862	25.6643	3.35428	6.27211e-50	2.34748e-48	up
FxaC_22g73350	2.79744	20.5612	5.87112	2.79773	2.75903	7.14263e-50	2.67185e-48	up
FxaC_11g23390	0.191947	8.0203	100.604	221.046	5.25483	7.5398e-50	2.81889e-48	up	GH9B8	glycosyl hydrolase 9B8
FxaC_12g49480	0.995974	16.2276	45.3579	79.9237	3.92561	9.04637e-50	3.37304e-48	up
FxaC_21g53820	3.52432	19.4559	23.5544	8.19108	2.37499	2.30422e-49	8.54549e-48	up
FxaC_20g20530	3.45561	21.3328	57.9953	25.072	2.51537	2.35849e-49	8.74209e-48	up
FxaC_2g38480	2.21577	10.6876	3.65354	0.88967	2.16199	2.4761e-49	9.1633e-48	up	AtAAE11
FxaC_11g46400	1.49019	21.1406	12.5962	1.9849	3.72528	4.5365e-49	1.66546e-47	up	LEA7	LATE EMBRYOGENESIS ABUNDANT 7
FxaC_20g08820	0.574192	10.162	28.7198	72.5708	4.00731	1.16198e-48	4.22114e-47	up
FxaC_21g24250	14.4406	70.1499	56.5672	106.494	2.16395	1.46715e-48	5.32414e-47	up
FxaC_18g06950	0.881203	6.88482	6.03333	7.65151	2.84511	4.17762e-48	1.49795e-46	up
FxaC_13g37760	3.37571	19.1176	46.9011	84.6452	2.385	4.84829e-48	1.73393e-46	up
FxaC_13g46070	2.62794	47.2177	480.986	610.637	4.0613	4.18923e-47	1.47686e-45	up
FxaC_21g49680	0.554876	17.7325	21.0692	4.9551	4.84468	8.98112e-47	3.15173e-45	up
FxaC_11g46620	1.85028	19.6597	32.1856	4.10563	3.28417	1.55473e-46	5.43121e-45	up
FxaC_24g47160	0.228374	11.3652	42.3209	145.764	5.56182	2.56174e-46	8.89961e-45	up
FxaC_22g12310	1.16365	9.58389	19.6237	19.2941	2.94972	4.87719e-46	1.68421e-44	up
FxaC_21g45370	4.41043	20.5896	39.3608	45.8998	2.11942	5.33564e-46	1.84069e-44	up
FxaC_6g11330	0.773134	4.01288	2.91985	4.56284	2.28056	1.12937e-45	3.8691e-44	up	DME	DEMETER
FxaC_13g05520	3.06343	27.8772	60.7447	140.623	3.06562	1.18372e-45	4.05328e-44	up	ZCE2	(Zusammen-CA)-enhanced 2
FxaC_14g01870	0.933008	11.105	18.3015	29.9866	3.47091	1.21573e-45	4.16084e-44	up
FxaC_10g05020	6.67794	42.752	31.5122	16.563	2.56257	1.48061e-45	5.05488e-44	up
FxaC_23g07340	1.17776	6.53015	5.56741	6.67885	2.36752	2.23093e-45	7.59031e-44	up
FxaC_2g43840	0.895777	4.91693	2.53297	4.94105	2.34662	2.77288e-45	9.42493e-44	up	emb2734	embryo defective 2734
FxaC_7g33920	1.69222	15.1223	9.40667	5.47642	3.04601	2.93605e-45	9.96974e-44	up	HAT9
FxaC_1g17450	0.173094	16.0893	30.676	28.5458	6.42571	4.25576e-45	1.43875e-43	up	PLP2	PHOSPHOLIPASE A 2A
FxaC_11g18210	0.769231	11.3999	18.5723	24.2097	3.78563	4.95698e-45	1.67417e-43	up
FxaC_18g29720	1.09803	8.36089	12.0637	6.05125	2.80646	5.30291e-45	1.78926e-43	up
FxaC_6g26680	1.50412	8.54028	15.9301	22.0293	2.39523	3.69056e-44	1.22493e-42	up	GAUT6	galacturonosyltransferase 6
FxaC_25g04310	0.259976	5.9633	7.60178	4.14089	4.41362	3.87148e-44	1.28436e-42	up
FxaC_15g01550	0.521425	10.1253	18.4137	31.0424	4.15538	7.40504e-44	2.4414e-42	up
FxaC_23g44770	5.1574	22.7965	73.4866	238.318	2.02797	9.71925e-44	3.18768e-42	up
FxaC_19g19420	1.15651	13.4016	20.074	13.0208	3.42687	1.9551e-43	6.367e-42	up
FxaC_23g35160	1.30911	10.1762	47.3279	31.1857	2.84861	3.30051e-43	1.06831e-41	up
FxaC_8g24600	0.160999	19.1681	81.0458	56.0044	6.86448	3.44261e-43	1.11379e-41	up
FxaC_17g32850	0.23256	5.10463	9.78948	18.6202	4.32423	4.75202e-43	1.5324e-41	up
FxaC_28g00600	0.89583	8.1346	633.763	806.103	3.05571	5.79468e-43	1.86343e-41	up
FxaC_21g02020	3.96919	19.9378	76.0594	138.819	2.20978	1.25772e-42	3.99991e-41	up
FxaC_28g21760	0.170584	10.4051	94.1879	120.99	5.85431	2.33479e-42	7.38457e-41	up
FxaC_1g10460	0.990998	5.78474	7.48769	12.5041	2.45768	3.26065e-42	1.02474e-40	up	SDH	SACCHAROPINE DEHYDROGENASE
FxaC_2g30690	0.284935	17.7167	684.278	1071.94	5.85314	4.12068e-42	1.2915e-40	up	MYB113	myb domain protein 113
FxaC_21g11060	1.71828	9.387	4.90102	3.75083	2.34191	5.26561e-42	1.64662e-40	up
FxaC_23g52500	0.106033	1.72893	2.28043	1.16229	3.93719	5.602e-42	1.75004e-40	up
FxaC_9g07150	1.07981	5.27713	3.52388	0.752708	2.19292	6.39913e-42	1.99657e-40	up	SKM2	STERILITY-REGULATING KINASE MEMBER 2
FxaC_2g27310	5.01044	26.453	40.3915	22.2895	2.29598	6.71746e-42	2.09495e-40	up
FxaC_27g22811	0.534203	11.211	102.851	411.45	4.28332	6.74252e-42	2.10181e-40	up
FxaC_12g13610	0.770691	33.7548	33.639	39.0611	5.34538	1.24496e-41	3.85997e-40	up
FxaC_23g59290	0.100105	5.45128	7.58505	9.07324	5.64235	1.61771e-41	5.00672e-40	up
FxaC_15g35140	3.51144	20.2586	18.5601	5.23372	2.4189	1.63038e-41	5.04369e-40	up
FxaC_5g11010	1.20994	13.826	47.7104	41.6607	3.38031	2.02119e-41	6.23595e-40	up
FxaC_9g38910	1.14415	8.83364	9.72044	2.79645	2.84662	2.76687e-41	8.51004e-40	up
FxaC_17g23630	4.1293	20.8288	44.2429	34.963	2.22481	3.64986e-41	1.12009e-39	up
FxaC_9g18770	3.22482	15.9573	7.98405	2.05321	2.21614	5.93975e-41	1.81559e-39	up
FxaC_27g50450	0.235409	5.10134	6.07103	3.17625	4.32493	7.73044e-41	2.35462e-39	up
FxaC_17g02040	3.64535	21.5571	61.4996	55.7519	2.44545	1.53546e-40	4.6401e-39	up
FxaC_2g33510	0.464616	6.61361	15.1149	14.1881	3.68155	1.54602e-40	4.66999e-39	up
FxaC_22g60680	0.172676	18.6993	82.2685	81.2697	6.67136	1.82971e-40	5.51726e-39	up
FxaC_27g39910	1.45032	9.2712	7.55047	9.26073	2.55797	2.10279e-40	6.33242e-39	up
FxaC_26g36680	2.01806	8.87495	9.11134	7.00249	2.02817	2.37273e-40	7.12675e-39	up
FxaC_8g02362	2.12443	12.8873	15.909	20.6048	2.49014	2.77554e-40	8.31855e-39	up	MEKK1	MAPK/ERK kinase kinase 1
FxaC_12g34370	0.369109	19.9574	38.007	42.7684	5.69617	3.35818e-40	1.00387e-38	up
FxaC_27g20500	0.472675	8.49645	19.4715	20.8005	4.07833	3.73522e-40	1.11513e-38	up
FxaC_15g25700	0.468079	4.20423	8.29537	7.5341	3.04691	6.36565e-40	1.89065e-38	up
FxaC_17g25970	2.08806	11.919	13.1221	5.51735	2.41335	1.89955e-39	5.57483e-38	up
FxaC_25g30410	1.12458	6.5447	10.3726	8.19829	2.42051	3.3186e-39	9.66569e-38	up
FxaC_10g05360	0.152648	5.83487	9.11243	11.5765	5.1685	6.82967e-39	1.97424e-37	up	LYSM RLK1	LYSM DOMAIN RECEPTOR-LIKE KINASE 1
FxaC_5g07860	0.104275	12.6308	67.7919	114.009	6.91014	9.5809e-39	2.75572e-37	up	MUM2	MUCILAGE-MODIFIED 2
FxaC_13g38530	0.574364	4.48193	15.4475	10.0511	2.86803	1.21849e-38	3.50034e-37	up
FxaC_26g11470	1.01954	18.0147	25.3928	8.70582	4.02535	1.3903e-38	3.99059e-37	up
FxaC_2g43620	1.19664	6.09778	7.37025	11.6754	2.23	3.63512e-38	1.03268e-36	up
FxaC_2g09061	0.866093	5.00517	5.70363	13.8297	2.41045	4.5501e-38	1.28997e-36	up	WSIP2	WUS-interacting protein 2
FxaC_14g03500	0.765617	8.16557	24.7908	80.7902	3.31662	5.72681e-38	1.61826e-36	up
FxaC_6g31111	0.188926	4.74176	7.54626	23.4089	4.53751	9.01583e-38	2.52805e-36	up	MEKK1	MAPK/ERK kinase kinase 1
FxaC_9g45900	0.747296	8.39139	13.7612	7.12374	3.3925	1.55676e-37	4.34082e-36	up
FxaC_22g12000	4.43702	28.4039	44.2653	20.1846	2.55516	4.09258e-37	1.13106e-35	up
FxaC_17g07880	0.721216	4.74236	14.6705	26.9888	2.59235	4.32287e-37	1.19376e-35	up
FxaC_21g06050	0.536097	4.64836	6.50317	5.40455	3.01011	6.30819e-37	1.73646e-35	up
FxaC_20g05261	0.702541	8.46713	8.05938	1.97577	3.46976	7.3027e-37	2.00543e-35	up
FxaC_3g09400	3.31625	19.0116	4.85654	0.499673	2.42358	1.0359e-36	2.83798e-35	up
FxaC_7g29540	1.77628	8.00318	7.88501	6.724	2.0673	1.52484e-36	4.15773e-35	up	Phox1	Phox1
FxaC_24g56550	0.797736	5.15761	4.47844	1.33866	2.59441	1.60027e-36	4.35654e-35	up
FxaC_21g01730	1.7926	15.3306	12.8191	2.39958	3.00004	1.74506e-36	4.74326e-35	up
FxaC_21g02520	1.2934	8.29237	9.60433	8.07133	2.5873	2.83601e-36	7.68444e-35	up
FxaC_10g03680	1.16936	5.54953	11.6586	15.5653	2.13604	3.33118e-36	9.01556e-35	up
FxaC_17g00120	2.29927	13.1526	37.0565	114.715	2.40577	4.48452e-36	1.21038e-34	up
FxaC_22g01810	1.44806	8.64679	9.48956	6.79025	2.47714	1.02279e-35	2.72966e-34	up
FxaC_23g42650	5.17743	24.691	37.3957	70.6787	2.14881	1.02597e-35	2.73711e-34	up
FxaC_1g17780	1.16357	15.0105	33.5146	9.89724	3.55926	1.13479e-35	3.02273e-34	up
FxaC_18g10830	0.435887	5.489	9.02472	5.75312	3.53791	1.28614e-35	3.42194e-34	up
FxaC_17g04610	2.07021	11.7985	33.9074	59.7526	2.39482	1.42728e-35	3.79601e-34	up
FxaC_4g34200	1.42938	7.78706	6.17589	4.33664	2.33636	1.93167e-35	5.1237e-34	up
FxaC_3g22970	6.24139	27.8194	64.6911	46.8747	2.04648	2.03002e-35	5.37838e-34	up
FxaC_22g17650	0.858202	4.97607	1.72962	0.0365761	2.41792	2.45792e-35	6.49468e-34	up
FxaC_5g16280	0.810762	3.68414	3.72236	4.37934	2.07365	5.15505e-35	1.35233e-33	up
FxaC_21g16760	1.14383	5.79239	11.2594	13.6995	2.23745	7.55797e-35	1.97371e-33	up
FxaC_10g02090	1.20962	12.6312	21.8397	8.55061	3.26609	8.38662e-35	2.18516e-33	up
FxaC_14g20340	0.459655	19.9552	131.007	130.97	5.3413	1.02438e-34	2.65903e-33	up
FxaC_14g09850	14.7341	67.4594	94.0925	41.1254	2.08049	1.33617e-34	3.44897e-33	up
FxaC_8g35820	0.840804	10.6833	103.827	85.9583	3.56121	1.84714e-34	4.75726e-33	up	ZAT10
FxaC_6g34210	2.03119	8.74995	8.25655	5.86841	2.01928	2.36029e-34	6.05633e-33	up
FxaC_21g69880	2.70518	24.6413	117.307	310.022	3.08781	3.02632e-34	7.72522e-33	up
FxaC_27g09090	0.455928	2.93871	0.942206	0.909856	2.59073	3.12375e-34	7.96805e-33	up
FxaC_19g05820	0.117223	3.81525	4.86347	1.18948	4.89617	4.28181e-34	1.0862e-32	up
FxaC_15g23490	0.463306	3.13755	1.01952	0.338668	2.65676	4.34301e-34	1.10132e-32	up	PAP85
FxaC_11g22260	0.594313	8.39694	8.19145	0.223445	3.69762	1.51244e-33	3.77037e-32	up	FADA	fatty acid desaturase A
FxaC_28g20440	2.42919	26.0247	25.8792	17.2121	3.2878	1.76413e-33	4.38516e-32	up
FxaC_8g15470	1.70467	7.41955	7.83689	6.84219	2.01854	2.39614e-33	5.93274e-32	up	Phox1	Phox1
FxaC_28g13180	3.93341	29.7948	65.202	84.8144	2.81498	3.16505e-33	7.80859e-32	up
FxaC_23g31850	0.999778	8.52666	8.19073	9.96069	2.99868	4.19505e-33	1.03166e-31	up
FxaC_21g36940	3.36103	14.8857	27.021	68.6319	2.03965	5.18826e-33	1.2714e-31	up
FxaC_14g11800	2.22862	15.0772	37.3463	44.7865	2.6648	6.38054e-33	1.55915e-31	up
FxaC_1g17390	0.129118	4.22892	6.30129	8.29974	4.98221	9.16482e-33	2.22382e-31	up	MAPKKK5	mitogen-activated protein kinase kinase kinase 5
FxaC_25g52620	0.631242	4.89568	7.73277	6.03029	2.83281	1.2273e-32	2.97073e-31	up
FxaC_4g17040	0.578773	13.9098	32.3962	18.4438	4.48792	2.0014e-32	4.81247e-31	up	TET3	tetraspanin3
FxaC_10g17180	2.61001	17.3286	38.8089	5.40516	2.61989	2.33061e-32	5.59629e-31	up
FxaC_12g01820	0.331893	19.4187	102.164	63.6879	5.79998	2.6197e-32	6.27304e-31	up	LEA7	LATE EMBRYOGENESIS ABUNDANT 7
FxaC_15g06410	3.96425	27.7996	54.3949	57.7773	2.69227	5.14624e-32	1.22048e-30	up	EXPA10	expansin A10
FxaC_19g16100	2.0407	9.57729	8.19733	1.63463	2.10342	8.78765e-32	2.07059e-30	up
FxaC_7g17700	0.647694	4.9404	27.6777	48.4813	2.8307	1.82874e-31	4.26827e-30	up
FxaC_9g05580	3.24975	14.5312	15.8137	21.3511	2.05707	4.33797e-31	1.00134e-29	up	CRF4	cytokinin response factor 4
FxaC_9g39570	1.11219	10.9251	10.2298	16.8051	3.18752	6.32106e-31	1.45231e-29	up	REV7
FxaC_21g23750	1.42596	7.28641	32.5614	37.2949	2.25573	8.45859e-31	1.93764e-29	up
FxaC_26g32000	0.346781	3.97358	7.21427	9.00799	3.41191	1.01671e-30	2.32362e-29	up
FxaC_3g05050	2.45976	27.7052	242.238	575.798	3.38848	1.34549e-30	3.06391e-29	up
FxaC_11g18400	1.7934	8.6274	16.4688	24.2558	2.14754	4.12358e-30	9.2741e-29	up	TAT7	tyrosine aminotransferase 7
FxaC_20g37180	0.834015	6.44049	23.9234	7.4968	2.81455	5.31757e-30	1.19362e-28	up
FxaC_21g53770	0.808706	4.72651	6.91846	3.54048	2.42986	5.35252e-30	1.20107e-28	up
FxaC_23g05780	0.519624	3.69082	6.45909	7.41337	2.72825	6.77073e-30	1.51489e-28	up
FxaC_16g14290	0.93398	4.98896	5.85216	2.87045	2.29049	6.90095e-30	1.54352e-28	up	PAP85
FxaC_15g11580	7.79926	33.849	30.6519	124.545	2.02593	9.96416e-30	2.21649e-28	up	XPO1A	exportin 1A
FxaC_18g19920	1.49204	7.24011	21.4897	9.62645	2.17055	1.17846e-29	2.6122e-28	up
FxaC_17g18060	0.590713	8.67434	23.5792	120.415	3.7801	1.4087e-29	3.11657e-28	up
FxaC_23g33120	1.31403	6.903	13.3311	12.8185	2.27286	2.39333e-29	5.26465e-28	up
FxaC_28g24810	1.02137	6.00597	5.47025	2.9568	2.4364	2.79223e-29	6.12652e-28	up
FxaC_13g17480	0.0699249	51.2178	658.574	1767.76	9.41584	3.25258e-29	7.12306e-28	up	ALT3	acyl-lipid thioesterase 3
FxaC_17g10510	1.96672	8.6837	6.27457	5.97683	2.03754	5.57092e-29	1.2112e-27	up
FxaC_14g20330	0.0386397	11.6152	61.3191	122.577	8.14045	1.01712e-28	2.19824e-27	up
FxaC_10g20660	0.803589	7.52582	12.7004	10.4994	3.09999	1.06159e-28	2.29292e-27	up
FxaC_27g41440	0.716406	9.55506	6.81743	2.8547	3.62057	1.11793e-28	2.4131e-27	up
FxaC_23g44470	2.1693	16.5302	12.1585	3.65346	2.82306	1.2495e-28	2.69457e-27	up
FxaC_13g45500	1.21024	13.1986	10.1288	8.81719	3.3305	1.71821e-28	3.68469e-27	up
FxaC_21g63070	0.692441	4.07633	3.00584	3.27493	2.456	3.72101e-28	7.90379e-27	up
FxaC_20g34941	1.94464	18.2146	16.776	14.154	3.10839	4.63286e-28	9.79852e-27	up
FxaC_17g15560	0.0723412	3.02003	7.90414	5.9105	5.22233	6.18821e-28	1.30323e-26	up
FxaC_7g01910	1.23288	5.5164	4.17699	6.83353	2.0466	6.928e-28	1.45726e-26	up
FxaC_14g00040	0.631312	4.22191	10.9129	21.9787	2.62007	7.33075e-28	1.54104e-26	up
FxaC_10g09610	0.341362	5.79224	8.62458	4.9147	3.95518	7.93298e-28	1.6641e-26	up
FxaC_8g02930	0.750281	6.44589	3.54051	3.33845	2.99472	8.44806e-28	1.77e-26	up	DREB26	dehydration response element-binding protein 26
FxaC_27g20440	2.37389	13.4994	20.0619	28.3296	2.39299	1.41389e-27	2.93918e-26	up
FxaC_2g08720	2.01034	15.672	35.7782	69.3745	2.86369	6.47306e-27	1.32649e-25	up
FxaC_12g31750	1.5425	6.7387	3.03335	1.94468	2.02027	7.00169e-27	1.43185e-25	up	SRO2	similar to RCD one 2
FxaC_9g34740	0.126897	6.57513	4.93843	17.7636	5.55122	8.80867e-27	1.79343e-25	up	CUC2	CUP-SHAPED COTYLEDON 2
FxaC_1g10130	0.313907	8.32445	4.46348	1.14748	4.60979	9.18623e-27	1.86975e-25	up
FxaC_26g10130	0.30063	2.18272	1.66394	3.49112	2.7588	9.85809e-27	2.00473e-25	up
FxaC_20g00340	4.06026	18.0455	13.6584	2.22035	2.04365	1.11882e-26	2.26722e-25	up
FxaC_17g47150	0.337811	12.3805	33.0424	72.5977	5.1528	1.17601e-26	2.38103e-25	up
FxaC_22g02630	0.729475	7.2623	60.8998	137.634	3.24224	1.46013e-26	2.94765e-25	up
FxaC_17g36160	0.269075	6.69554	5.06705	3.15707	4.46986	1.56235e-26	3.14849e-25	up
FxaC_19g00310	0.892481	4.18981	3.38797	0.423657	2.12967	4.25794e-26	8.47462e-25	up
FxaC_15g18660	0.323659	3.56521	43.5366	77.0215	3.34704	4.39613e-26	8.74714e-25	up
FxaC_17g14960	0.24169	3.80715	8.25406	3.21891	3.93159	1.02542e-25	2.00912e-24	up
FxaC_8g28690	1.84189	18.4589	31.4165	9.45114	3.18888	1.3264e-25	2.5893e-24	up	SAUR51	SMALL AUXIN UPREGULATED RNA 51
FxaC_4g32100	1.31383	11.9015	40.93	31.7457	3.07889	1.67488e-25	3.2549e-24	up
FxaC_2g00070	0.494181	3.25687	3.87757	5.49156	2.62555	1.74404e-25	3.38645e-24	up	SDH	SACCHAROPINE DEHYDROGENASE
FxaC_11g05510	0.8891	5.96792	7.62801	4.68297	2.63672	2.46135e-25	4.74862e-24	up
FxaC_24g26320	1.72342	10.2216	10.2104	23.4593	2.46365	3.00262e-25	5.76395e-24	up
FxaC_12g24290	4.56144	22.9689	104.28	166.785	2.23304	3.16832e-25	6.07698e-24	up
FxaC_23g60691	0.545118	4.41161	19.0399	28.8342	2.92007	3.94018e-25	7.52822e-24	up
FxaC_24g43201	2.68455	17.746	13.2008	7.52405	2.60749	7.50808e-25	1.41384e-23	up
FxaC_21g47110	0.778494	11.6082	2.91074	0.286738	3.78966	1.06027e-24	1.9863e-23	up
FxaC_3g12910	0.906049	4.26599	3.22426	1.39671	2.11233	2.04835e-24	3.78813e-23	up	ARO2	armadillo repeat only 2
FxaC_19g07860	0.0619375	5.13605	27.3506	39.4602	6.2722	2.40391e-24	4.4256e-23	up
FxaC_17g54920	0.65012	4.2962	3.52793	2.21586	2.58583	2.60011e-24	4.77916e-23	up
FxaC_27g48960	0.318139	5.86297	15.5307	15.4793	4.09888	3.36515e-24	6.16243e-23	up
FxaC_26g03070	0.456753	4.26601	345.052	506.568	3.08881	3.85728e-24	7.05245e-23	up
FxaC_19g04400	0.415897	2.19833	1.63434	2.0285	2.32043	4.1708e-24	7.60758e-23	up
FxaC_12g01500	0.804269	6.23867	3.20568	1.45109	2.82876	9.04964e-24	1.63089e-22	up
FxaC_17g31720	0.837041	6.17241	9.96725	4.65145	2.77569	1.00569e-23	1.8096e-22	up
FxaC_18g44600	0.961466	8.97484	10.8886	2.86765	3.14547	1.821e-23	3.24539e-22	up
FxaC_22g56680	1.08064	7.07968	16.7044	32.7912	2.59154	1.82625e-23	3.25391e-22	up
FxaC_28g15210	0.398458	6.82627	51.0051	28.1985	3.9221	1.83642e-23	3.27119e-22	up
FxaC_22g07190	0.731824	3.33326	2.54627	1.61596	2.0664	2.48286e-23	4.40681e-22	up
FxaC_18g36220	0.136094	3.41229	7.0448	5.56013	4.53497	3.18629e-23	5.62645e-22	up
FxaC_20g07300	0.0232769	26.6036	153.335	318.513	10.1469	4.31783e-23	7.58393e-22	up
FxaC_24g33340	1.63708	9.76303	26.6814	12.7319	2.43945	4.45626e-23	7.81714e-22	up
FxaC_23g49971	0.361865	2.36848	1.49038	0.835295	2.59217	4.69684e-23	8.23001e-22	up
FxaC_24g54770	1.24506	19.292	35.5567	33.4922	3.84223	5.74663e-23	1.00374e-21	up
FxaC_5g02670	0.156712	11.7448	16.1813	12.1639	6.1138	6.10331e-23	1.06497e-21	up	RCAR14	regulatory components of ABA receptor 14
FxaC_23g61570	0.420454	4.73241	9.90847	45.708	3.33755	6.6061e-23	1.15038e-21	up
FxaC_11g44990	1.3033	19.2969	33.1792	66.7641	3.79322	6.63949e-23	1.15591e-21	up
FxaC_22g09570	0.785206	4.834	1.07702	0.107076	2.50586	7.16455e-23	1.24544e-21	up
FxaC_4g00111	0.0720219	6.29324	2.4068	1.31113	6.36907	7.66174e-23	1.32986e-21	up
FxaC_10g22510	1.36098	15.2968	24.8142	30.8484	3.40976	1.06993e-22	1.84829e-21	up
FxaC_5g20330	0.462677	2.51271	2.6319	2.88367	2.35264	1.29584e-22	2.22964e-21	up	PHOT2	phototropin 2
FxaC_17g10240	0.118305	2.48739	5.80834	11.935	4.25672	1.94699e-22	3.32357e-21	up
FxaC_18g05800	1.05257	6.22489	5.1905	2.19424	2.44438	2.66332e-22	4.51962e-21	up
FxaC_24g37940	2.07969	9.0084	3.64029	2.36202	2.01967	2.94713e-22	4.98778e-21	up
FxaC_4g00710	0.317497	4.79632	1.09156	2.5597	3.79254	4.92665e-22	8.25918e-21	up	VIP3	vernalization independence 3
FxaC_7g33550	0.241313	8.71343	5.89526	1.31942	5.0936	5.12091e-22	8.57445e-21	up	RCAR14	regulatory components of ABA receptor 14
FxaC_22g55520	0.258188	2.55714	4.69223	4.98004	3.16403	6.69279e-22	1.11444e-20	up
FxaC_17g28640	1.70297	7.40022	3.41782	0.764249	2.00132	7.4734e-22	1.24173e-20	up
FxaC_5g17520	1.43024	7.11851	25.4855	29.502	2.22496	1.0778e-21	1.78352e-20	up
FxaC_3g32500	1.72038	7.50637	7.80604	4.58376	2.01102	2.70837e-21	4.42149e-20	up
FxaC_19g07330	0.291062	3.06921	1.97236	1.05898	3.31995	2.88659e-21	4.70578e-20	up
FxaC_22g62150	0.104223	2.0647	1.55469	0.568692	4.17372	4.20756e-21	6.80954e-20	up
FxaC_9g48580	0.045906	6.2615	4.89819	1.09282	7.00654	4.3015e-21	6.95507e-20	up
FxaC_22g56010	1.83648	11.6263	90.7701	137.28	2.56664	4.63683e-21	7.47281e-20	up
FxaC_23g02470	0.52742	3.25411	11.7158	13.8931	2.51993	4.91879e-21	7.91616e-20	up
FxaC_23g32510	0.195338	5.94639	6.4006	4.68267	4.84001	6.24076e-21	1.00042e-19	up
FxaC_7g01930	0.190993	12.0617	8.00535	2.81527	5.86371	7.31928e-21	1.1687e-19	up	KLCR1	kinesin light chain-related 1
FxaC_13g13010	0.667352	4.05045	1.20641	1.19873	2.48896	9.8151e-21	1.55895e-19	up
FxaC_21g65741	0.646048	7.02553	6.53596	7.2647	3.30135	9.81479e-21	1.55895e-19	up
FxaC_23g11610	0.490524	2.91523	2.85292	6.5939	2.47352	1.19068e-20	1.88253e-19	up
FxaC_1g29290	0.564646	4.10981	8.00659	8.16137	2.73149	1.35441e-20	2.13215e-19	up
FxaC_22g00170	7.14459	36.7688	499.752	903.76	2.24664	2.70902e-20	4.20341e-19	up
FxaC_23g02940	5.27401	23.1061	10.5076	6.34824	2.04951	3.78408e-20	5.82969e-19	up
FxaC_22g61120	0.766168	4.35134	3.59101	1.24434	2.38012	1.11597e-19	1.6829e-18	up
FxaC_22g11260	0.887722	11.1057	14.0478	21.0119	3.50838	1.33144e-19	2.00043e-18	up
FxaC_24g26720	0.510838	3.17711	10.913	8.06221	2.52393	1.38462e-19	2.07852e-18	up
FxaC_13g07980	0.563096	3.49606	3.06968	2.56395	2.53209	1.66917e-19	2.49432e-18	up
FxaC_4g36680	0.0111407	6.99428	19.7907	27.728	9.27695	1.73079e-19	2.58305e-18	up
FxaC_20g00600	0.662841	3.15064	1.40824	0.688563	2.12551	2.64187e-19	3.91656e-18	up
FxaC_5g22290	0.199659	1.7857	2.61529	1.07848	3.066	2.71364e-19	4.0221e-18	up
FxaC_24g53140	0.155896	1.23606	2.06444	4.57081	2.87571	3.22126e-19	4.75818e-18	up
FxaC_18g42140	0.343662	2.17584	1.59528	0.934615	2.55012	3.55299e-19	5.23701e-18	up
FxaC_12g38500	0.235933	2.93657	7.43209	6.59941	3.56236	1.25538e-18	1.80767e-17	up
FxaC_3g04610	2.41369	12.4527	23.5528	109.015	2.27343	1.37495e-18	1.97695e-17	up	AIM1	ABNORMAL INFLORESCENCE MERISTEM
FxaC_2g14670	0.583972	5.83885	8.99931	12.6729	3.2197	2.36764e-18	3.36651e-17	up	SDH	SACCHAROPINE DEHYDROGENASE
FxaC_12g34680	0.671653	6.6675	3.06439	4.45787	3.2155	2.739e-18	3.88417e-17	up	REV7
FxaC_10g07040	1.88903	11.4385	18.4157	7.6153	2.4978	2.81291e-18	3.98408e-17	up
FxaC_6g00720	4.06259	19.092	7.48121	5.47535	2.13457	2.98128e-18	4.21737e-17	up
FxaC_6g21330	0.462854	2.95282	16.0684	30.4193	2.55683	3.10776e-18	4.3927e-17	up
FxaC_10g00350	0.103728	1.3747	2.4592	7.82386	3.58359	3.43252e-18	4.84085e-17	up	TPS1	TREHALOSE-6-PHOSPHATE SYNTHASE 1
FxaC_12g43510	0.0562926	1.30242	2.41192	6.94915	4.3751	3.85653e-18	5.42998e-17	up	TPS1	TREHALOSE-6-PHOSPHATE SYNTHASE 1
FxaC_3g17210	0.159134	4.01899	4.18206	1.63879	4.43327	3.89045e-18	5.4755e-17	up	PLP2	PHOSPHOLIPASE A 2A
FxaC_13g09980	0.0681517	1.21625	1.91617	0.217933	4.10636	3.99566e-18	5.61901e-17	up
FxaC_21g18320	0.828216	4.01527	19.7496	36.6789	2.16848	4.8958e-18	6.85006e-17	up
FxaC_18g39290	0.181138	2.70936	3.47247	2.34333	3.79293	5.72872e-18	7.99122e-17	up
FxaC_2g21910	0.207843	2.97013	3.67637	2.00256	3.8073	8.18971e-18	1.13555e-16	up
FxaC_5g05451	1.33877	7.42518	1.22974	1.9278	2.37354	8.64816e-18	1.19768e-16	up	RAN1	RAS-RELATED NUCLEAR PROTEIN
FxaC_17g05060	0.570439	3.8568	13.6062	11.7482	2.6823	1.18662e-17	1.62964e-16	up
FxaC_13g37400	0.0960154	2.3266	22.2501	55.8034	4.49392	1.21985e-17	1.67328e-16	up
FxaC_17g15380	0.995519	4.44478	14.4016	4.88131	2.04944	1.5169e-17	2.0709e-16	up
FxaC_27g46710	0.538977	4.34678	5.85549	8.91445	2.89218	1.93054e-17	2.62165e-16	up
FxaC_23g26440	0.120849	7.00874	10.2953	4.57196	5.81341	2.01711e-17	2.73438e-16	up
FxaC_26g11530	1.93409	13.8868	11.919	17.6737	2.71655	2.11107e-17	2.85727e-16	up
FxaC_10g41020	0.785763	4.95466	5.46166	3.43333	2.5567	2.28122e-17	3.08214e-16	up	RBL1	RHOMBOID-like 1
FxaC_19g37611	0.232869	1.591	1.49433	0.134935	2.648	2.38694e-17	3.22057e-16	up
FxaC_5g40810	0	16.7514	4.26357	0.900247	10.0743	2.49179e-17	3.35419e-16	up	UGT74E2	Uridine diphosphate glycosyltransferase 74E2
FxaC_5g24640	0.235153	1.50862	1.55352	0.881046	2.59418	2.49595e-17	3.35915e-16	up
FxaC_19g37080	0.664809	3.42512	2.2056	2.43742	2.27072	2.49771e-17	3.36086e-16	up
FxaC_23g47570	0.2562	2.01791	11.1322	46.9024	2.85549	2.94346e-17	3.94379e-16	up
FxaC_17g49901	0.227427	3.36035	6.29986	3.59614	3.76244	2.98002e-17	3.99123e-16	up
FxaC_24g13750	1.13069	7.36382	9.53038	10.1488	2.58517	3.28608e-17	4.39009e-16	up
FxaC_10g20420	0.0297286	12.2331	13.5656	49.8006	8.6671	4.05891e-17	5.39755e-16	up	CUC2	CUP-SHAPED COTYLEDON 2
FxaC_4g38120	0.181319	4.61427	1.68429	0.283951	4.59896	4.1151e-17	5.46808e-16	up
FxaC_2g06890	6.60396	29.3818	48.0807	36.6365	2.02516	4.49077e-17	5.95468e-16	up
FxaC_12g40650	0.849188	4.09896	4.85977	5.97242	2.16426	5.17809e-17	6.84507e-16	up	PID	PINOID
FxaC_14g38830	0.876673	5.86482	3.28434	1.75787	2.66754	6.88549e-17	9.03654e-16	up
FxaC_5g04780	0.478504	3.35907	37.858	52.0933	2.65733	9.34995e-17	1.21648e-15	up	MOT1	molybdate transporter 1
FxaC_14g11760	0.341916	4.96394	12.7123	19.2405	3.76004	9.89593e-17	1.28679e-15	up
FxaC_13g11980	0.0495029	18.8424	300.783	996.494	8.55361	1.07923e-16	1.40106e-15	up	ALT3	acyl-lipid thioesterase 3
FxaC_7g03630	0.542605	3.36009	7.36193	8.99627	2.52085	1.74614e-16	2.23982e-15	up	UGT73B3	UDP-glucosyl transferase 73B3
FxaC_20g35530	0.156501	2.11868	6.5294	3.97866	3.65323	3.04742e-16	3.85682e-15	up
FxaC_25g43820	1.5845	7.98384	8.71834	10.3	2.23678	3.18277e-16	4.02296e-15	up
FxaC_11g11820	3.0787	15.3292	26.1915	35.5761	2.18904	3.88103e-16	4.8806e-15	up
FxaC_9g51360	0.306616	2.24875	10.682	36.6172	2.75995	3.95771e-16	4.9725e-15	up	NDB2	NAD(P)H dehydrogenase B2
FxaC_21g13670	0.560181	3.97016	7.76587	2.45406	2.71157	5.10611e-16	6.38291e-15	up
FxaC_21g15770	0.0260892	8.96886	82.7623	101.303	8.36521	5.24037e-16	6.54601e-15	up
FxaC_17g08690	0	5.08703	42.9488	116.699	9.61311	7.8675e-16	9.72587e-15	up
FxaC_24g52110	0.553401	4.42341	6.40089	8.3344	2.88288	8.2038e-16	1.0129e-14	up
FxaC_20g36430	0.26038	1.61447	1.22518	1.29631	2.56648	9.16671e-16	1.12716e-14	up
FxaC_14g12501	0.033571	4.48416	18.2672	25.2445	6.8873	1.02913e-15	1.26096e-14	up
FxaC_10g10670	0.483349	2.99489	7.54083	4.63762	2.54699	1.04041e-15	1.27432e-14	up	PID	PINOID
FxaC_16g23970	0.209199	2.69188	4.29359	0.466198	3.58406	1.20769e-15	1.47374e-14	up	CYP72A10	cytochrome P450, family 72, subfamily A, polypeptide 10
FxaC_25g19060	0.632342	2.86575	3.90749	2.46961	2.0991	1.38417e-15	1.6808e-14	up
FxaC_22g71660	0.344572	2.1143	3.41448	5.79115	2.53741	2.7275e-15	3.26333e-14	up
FxaC_20g34600	0.0582876	1.33819	14.1696	12.9907	4.37872	2.76414e-15	3.30545e-14	up
FxaC_19g37390	1.97478	10.1332	8.62866	5.88744	2.25983	2.774e-15	3.31667e-14	up
FxaC_22g38300	0.552002	3.38844	4.00331	1.37079	2.49044	3.74295e-15	4.44066e-14	up
FxaC_23g61760	0.70063	4.96439	5.66865	1.69188	2.71999	3.79667e-15	4.50207e-14	up
FxaC_21g67031	1.78166	8.3092	5.8824	3.86371	2.09513	4.28574e-15	5.06379e-14	up
FxaC_25g07560	0.781971	3.69989	1.94354	4.96832	2.14243	4.93829e-15	5.811e-14	up
FxaC_15g29500	3.15545	26.4371	137.724	115.376	2.94602	5.35833e-15	6.29563e-14	up
FxaC_7g26462	0.0629637	7.46598	6.84853	12.1709	6.71262	6.56207e-15	7.67086e-14	up	MEKK1	MAPK/ERK kinase kinase 1
FxaC_6g03071	0.192396	1.87123	4.72728	79.6885	3.20183	7.4589e-15	8.68549e-14	up
FxaC_10g18780	0.155806	2.60275	2.61765	0.812067	3.98998	1.18093e-14	1.35799e-13	up	TBL42	TRICHOME BIREFRINGENCE-LIKE 42
FxaC_10g12500	0	9.49191	4.43687	0.210413	9.24247	1.19704e-14	1.37629e-13	up
FxaC_4g18570	0.17503	2.63103	25.4025	61.8876	3.76431	1.32664e-14	1.52125e-13	up	ELI3-1	elicitor-activated gene 3-1
FxaC_17g09030	0	8.98304	37.2195	50.819	9.24937	1.35038e-14	1.54796e-13	up
FxaC_12g46040	0.6098	8.07514	4.11137	0.474589	3.58504	1.57518e-14	1.7994e-13	up
FxaC_4g35320	0.580078	10.5286	37.7126	40.6483	4.11748	1.84141e-14	2.09487e-13	up
FxaC_16g21200	0.0619772	2.80845	16.3144	16.5021	5.36303	2.08419e-14	2.36368e-13	up
FxaC_23g22960	0.0316018	0.654038	1.54102	4.13527	4.25274	2.59545e-14	2.92194e-13	up
FxaC_5g36690	0.0700218	1.7952	0.137962	0	4.46382	3.31676e-14	3.71527e-13	up	CYP707A4	cytochrome P450, family 707, subfamily A, polypeptide 4
FxaC_19g39950	0.718113	3.05501	31.3575	46.367	2.00227	3.31803e-14	3.71573e-13	up
FxaC_9g47140	0.668492	3.37342	7.51155	2.1682	2.22789	3.36926e-14	3.77042e-13	up	SNC2	suppressor of npr1-1, constitutive 2
FxaC_2g03020	0.399392	2.51189	5.81016	3.40294	2.5476	3.85158e-14	4.29489e-13	up
FxaC_28g04920	0.190872	8.00081	5.71073	0.194211	5.29577	4.02735e-14	4.48655e-13	up
FxaC_22g01900	0.545228	4.48111	3.84578	4.87464	2.95491	4.1779e-14	4.64753e-13	up
FxaC_22g11860	0.703358	4.48678	4.78859	3.99015	2.56578	5.00221e-14	5.54134e-13	up
FxaC_3g00180	1.91236	8.63805	16.1034	6.16808	2.04592	5.78774e-14	6.38395e-13	up	ROP9	RHO-related protein from plants 9
FxaC_2g10080	0.746104	3.29107	2.09147	0.0298477	2.0417	5.89269e-14	6.49453e-13	up
FxaC_2g25920	0.326387	1.77823	1.85155	2.74316	2.35023	7.35206e-14	8.05421e-13	up	DXS1	1-deoxy-D-xylulose 5-phosphate (DXP) synthase 1
FxaC_28g11790	2.0469	11.8134	27.2085	29.0101	2.43935	8.32979e-14	9.08934e-13	up
FxaC_5g20880	0.0372673	3.42844	16.0927	4.8582	6.46153	9.14277e-14	9.94666e-13	up	PHT4;6	phosphate transporter 4;6
FxaC_12g36730	1.39427	6.87232	7.31805	4.52787	2.19835	1.05257e-13	1.14064e-12	up	PCAP1	plasma-membrane associated cation-binding protein 1
FxaC_25g45740	0.598494	5.71023	8.01199	3.15242	3.10111	1.42671e-13	1.53503e-12	up
FxaC_1g18160	0.13073	1.26745	0.38103	0.0182155	3.12937	1.45504e-13	1.56502e-12	up
FxaC_22g41140	1.18924	6.69066	20.9712	26.2675	2.36363	1.45688e-13	1.56675e-12	up
FxaC_14g34930	0.576224	4.73062	68.9747	87.6647	2.94068	1.84809e-13	1.9761e-12	up
FxaC_9g50710	2.43512	11.4627	4.22857	0.561618	2.1417	1.98792e-13	2.12136e-12	up
FxaC_17g09031	0	8.73563	34.5401	36.4731	8.83545	2.02592e-13	2.16125e-12	up
FxaC_12g46300	0.317372	1.97919	5.35718	5.71946	2.5034	2.06267e-13	2.19879e-12	up	BGAL1	beta-galactosidase 1
FxaC_24g21420	0.259568	2.05894	1.02954	0.0920515	2.91502	2.09409e-13	2.23122e-12	up
FxaC_25g53800	0.600829	3.25911	5.19192	11.2764	2.35128	2.18806e-13	2.32954e-12	up
FxaC_2g08040	0.300561	5.18863	4.76416	2.56426	3.99678	2.26144e-13	2.40507e-12	up
FxaC_3g03350	2.13073	9.93104	20.8496	51.5596	2.1357	2.50286e-13	2.65775e-12	up
FxaC_21g33790	0.437439	2.33921	19.4011	57.612	2.28841	3.51786e-13	3.69699e-12	up
FxaC_18g07111	0.692775	9.0453	47.1043	78.1994	3.56386	3.93637e-13	4.12303e-12	up
FxaC_25g58410	0.0835688	2.40731	4.75985	0.64587	4.76404	3.94828e-13	4.13487e-12	up
FxaC_6g31640	0.566868	3.42208	0.941677	0.449681	2.44593	4.11194e-13	4.30172e-12	up	DREB26	dehydration response element-binding protein 26
FxaC_18g02330	0.0342985	7.18437	31.4856	124.238	7.54189	4.19568e-13	4.38733e-12	up
FxaC_27g47090	0.04905	1.57174	1.20853	1.78054	4.80772	4.54588e-13	4.73778e-12	up
FxaC_19g27630	0.559396	2.9429	6.7496	1.95042	2.29743	5.38406e-13	5.58442e-12	up
FxaC_15g07810	0.58942	3.99509	6.58661	13.9411	2.64397	5.63524e-13	5.83621e-12	up	PGL1	6-phosphogluconolactonase 1
FxaC_22g44350	0.0228747	0.629219	1.22164	3.6168	4.76836	6.6767e-13	6.86855e-12	up
FxaC_16g22231	0.42316	3.98049	2.75337	2.14911	3.08637	8.65619e-13	8.83531e-12	up
FxaC_11g14790	0.890665	5.61677	1.68639	1.05003	2.57167	8.78347e-13	8.95995e-12	up	REV7
FxaC_20g00190	0.48114	2.10929	1.00055	0.0889248	2.05948	9.9531e-13	1.01143e-11	up
FxaC_8g23060	1.04856	6.99235	14.419	9.96318	2.60157	1.01955e-12	1.03546e-11	up
FxaC_23g41170	5.91613	25.6238	23.6979	21.4226	2.04433	1.05217e-12	1.06749e-11	up
FxaC_28g17580	0	2.59565	64.6656	32.7196	8.61321	1.08188e-12	1.09651e-11	up
FxaC_20g36610	0.886089	4.8142	16.5721	28.7289	2.31482	1.12634e-12	1.14056e-11	up
FxaC_25g21810	0.175805	1.15955	1.46905	0.507479	2.59675	1.15309e-12	1.1668e-11	up
FxaC_13g40840	0.176397	1.2424	4.13689	5.38304	2.764	1.1601e-12	1.17355e-11	up
FxaC_23g25641	0.188004	1.88653	0.731022	0.11425	3.23307	1.20475e-12	1.21801e-11	up
FxaC_18g16330	0.966441	7.86318	16.9085	12.0703	2.90468	1.22283e-12	1.23593e-11	up
FxaC_17g03530	0	2.40808	6.28465	6.01373	8.56853	1.25749e-12	1.26966e-11	up
FxaC_18g06920	0.155815	2.69941	4.61924	2.29738	4.02923	1.66804e-12	1.67271e-11	up
FxaC_22g37920	0.5156	3.59193	14.8562	9.16957	2.72389	1.99388e-12	1.98908e-11	up
FxaC_17g05090	0.0153957	2.56715	5.64279	1.07463	7.3234	2.16211e-12	2.15194e-11	up
FxaC_6g46200	0.111105	3.04979	4.94279	6.04895	4.62439	3.04595e-12	3.00226e-11	up
FxaC_17g49280	0.433403	3.61172	35.1135	10.2571	2.97868	3.10207e-12	3.05671e-11	up
FxaC_16g08360	1.72634	8.21726	6.44219	4.40044	2.11319	3.10506e-12	3.05878e-11	up	IAA33	indole-3-acetic acid inducible 33
FxaC_6g02491	0.02368	3.56977	0.49348	0.0137212	7.21835	4.63504e-12	4.5063e-11	up	UGT74F2	UDP-glucosyltransferase 74F2
FxaC_20g22550	0.0946696	1.57625	1.32336	1.49255	3.99857	4.77006e-12	4.62977e-11	up
FxaC_1g02890	1.75046	8.92378	117.061	144.714	2.249	4.94717e-12	4.79494e-11	up
FxaC_14g37161	1.09531	5.13319	2.58096	0.465201	2.1373	4.95874e-12	4.80548e-11	up
FxaC_27g27090	0.0287832	4.41809	23.1481	49.459	7.20119	5.35903e-12	5.17601e-11	up
FxaC_18g40220	0.137291	1.80775	1.50084	0.779625	3.60298	6.35548e-12	6.09505e-11	up
FxaC_21g19550	0.0719262	2.22985	5.56899	67.2626	4.90628	6.8374e-12	6.53999e-11	up
FxaC_16g22120	0.472513	2.51068	1.06878	0.931195	2.30143	8.35357e-12	7.9441e-11	up	TGA8	TGACG sequence-specific binding protein 8
FxaC_25g02181	0.348305	3.26891	24.5362	74.9407	3.11582	8.37238e-12	7.96089e-11	up
FxaC_7g27190	0.909597	4.73218	0.785734	0.828129	2.30864	1.06496e-11	1.00366e-10	up	DREB26	dehydration response element-binding protein 26
FxaC_9g39940	1.12553	5.03167	9.14752	13.7148	2.04044	1.07001e-11	1.00828e-10	up
FxaC_5g24710	0	5.72785	3.73159	0.0861184	8.21318	1.36705e-11	1.27722e-10	up
FxaC_10g20470	0.231946	1.67298	1.96596	1.37216	2.71996	1.37288e-11	1.28233e-10	up	LecRK-IX.1	L-type lectin receptor kinase IX.1
FxaC_21g46512	0.0252075	0.506411	1.7562	10.4552	4.25199	1.73759e-11	1.60822e-10	up
FxaC_22g17160	0.247894	2.91802	15.9371	19.9496	3.42257	1.93499e-11	1.78376e-10	up
FxaC_2g27280	0.291557	3.3349	2.37578	1.99336	3.39584	2.21781e-11	2.03418e-10	up
FxaC_22g16830	0.486928	2.61439	1.66453	0.12587	2.29363	2.28821e-11	2.09708e-10	up
FxaC_1g04880	0	3.14431	1.11595	0.156861	8.12878	2.48075e-11	2.26664e-10	up
FxaC_11g04680	0.311172	2.0966	1.26067	0.410495	2.64744	2.67931e-11	2.44097e-10	up	UNE1	unfertilized embryo sac 1
FxaC_10g16660	0.945275	5.02267	1.84942	2.18391	2.32449	2.68528e-11	2.44609e-10	up	REV7
FxaC_21g70810	1.89818	10.9301	16.8573	28.4471	2.43836	3.17086e-11	2.86916e-10	up
FxaC_17g07500	0.687247	3.02665	11.2543	10.5554	2.04077	3.59397e-11	3.23972e-10	up
FxaC_21g43730	0.108888	3.23496	3.49081	6.02053	4.78219	3.63113e-11	3.27194e-10	up
FxaC_17g32270	0.224691	2.24704	5.92119	2.46215	3.17507	3.9586e-11	3.55637e-10	up
FxaC_24g49280	0.0158096	1.85975	3.28173	2.8037	6.91003	4.47238e-11	3.99719e-10	up
FxaC_9g41940	0.327974	1.86995	1.05082	0.523502	2.37714	7.13994e-11	6.29755e-10	up
FxaC_6g43840	0.713741	4.18717	10.619	2.38469	2.451	7.53262e-11	6.6329e-10	up	FD-1
FxaC_25g50200	0.0533868	2.08573	3.38579	0.66568	5.15505	7.98167e-11	7.0176e-10	up
FxaC_25g60150	0.440753	2.81679	4.65828	9.00995	2.56083	8.83603e-11	7.74417e-10	up
FxaC_5g24670	0	2.49515	13.5356	9.75338	7.95552	8.97223e-11	7.85658e-10	up
FxaC_26g27170	0.816498	4.69577	6.97139	13.2407	2.41164	9.06071e-11	7.93004e-10	up
FxaC_28g03640	0.0472345	0.776922	1.53814	3.08677	3.93168	1.16189e-10	1.00697e-09	up
FxaC_8g07960	0.153637	2.76039	1.62062	0.273383	4.1181	1.30134e-10	1.1229e-09	up
FxaC_17g09032	0	2.83119	11.5031	12.2305	7.87936	1.39023e-10	1.19736e-09	up
FxaC_13g08280	0.115237	1.28512	1.82646	2.49837	3.34191	1.40361e-10	1.20874e-09	up
FxaC_27g52810	0.193702	1.60935	101.199	101.836	2.91836	1.67239e-10	1.43059e-09	up
FxaC_23g30760	1.00306	4.91358	1.77597	1.04173	2.17903	1.93166e-10	1.64464e-09	up
FxaC_5g29990	0.488979	3.44968	6.7219	7.17863	2.68489	2.17119e-10	1.83998e-09	up	AGL21	AGAMOUS-like 21
FxaC_25g52640	0.0126916	1.33354	2.04675	3.32443	6.69239	2.19034e-10	1.85485e-09	up
FxaC_23g40610	0.0874015	0.95061	1.09562	0.873929	3.2912	2.22196e-10	1.87999e-09	up
FxaC_6g17320	0.068707	2.3644	11.7955	11.1775	5.01251	2.2864e-10	1.93335e-09	up
FxaC_17g47120	0.0961688	1.50786	2.75653	1.90599	3.86344	2.62608e-10	2.20925e-09	up
FxaC_11g04930	0.392575	2.12744	0.929535	0.0519373	2.33528	2.84701e-10	2.38965e-09	up	SNC2	suppressor of npr1-1, constitutive 2
FxaC_7g13531	0.576643	4.53053	9.99052	6.66669	2.87938	3.26617e-10	2.72718e-09	up
FxaC_19g10150	0.486308	2.26632	3.80054	4.54839	2.10072	3.33115e-10	2.77942e-09	up
FxaC_1g20830	1.08738	5.61045	8.57004	4.72083	2.26058	3.4374e-10	2.86497e-09	up
FxaC_4g18300	0.118016	1.41973	24.576	83.5736	3.45318	4.10301e-10	3.39723e-09	up
FxaC_21g00290	0.536713	3.12245	2.02603	0.722734	2.46589	4.58264e-10	3.77943e-09	up
FxaC_11g04150	0.0684755	0.68035	1.00961	3.32174	3.24283	4.88155e-10	4.0183e-09	up	TPS1	TREHALOSE-6-PHOSPHATE SYNTHASE 1
FxaC_1g04340	0.309816	2.21575	22.6454	95.3305	2.7875	4.93915e-10	4.06233e-09	up
FxaC_22g63610	0.367948	1.69268	2.77755	3.39191	2.07491	5.27758e-10	4.32987e-09	up
FxaC_13g18730	0.146626	1.50324	1.40724	1.23348	3.17533	5.54694e-10	4.54547e-09	up
FxaC_14g10510	0.654312	3.55608	1.46351	3.29754	2.35816	5.95297e-10	4.86437e-09	up
FxaC_18g21350	0.250753	2.3981	4.47643	2.7176	3.11369	6.48194e-10	5.27729e-09	up
FxaC_27g45410	0.035097	1.80373	1.2093	0	5.50991	6.97258e-10	5.6601e-09	up
FxaC_13g24031	0.0522074	1.02107	2.4324	0.410289	4.19397	8.78525e-10	7.07925e-09	up
FxaC_10g44690	0.386256	1.93366	1.8024	1.89061	2.19491	9.21442e-10	7.40439e-09	up
FxaC_19g23710	0.366846	2.27605	3.67575	1.37411	2.53015	9.66579e-10	7.75179e-09	up
FxaC_22g49000	0.156463	1.26424	8.2032	11.5556	2.87618	1.02786e-09	8.2261e-09	up
FxaC_16g21290	0.843476	4.02666	0.940826	2.44993	2.1559	1.15323e-09	9.18481e-09	up
FxaC_19g33380	0	6.8088	24.4954	53.1588	7.51465	1.19784e-09	9.52476e-09	up
FxaC_1g20690	0.0957507	1.25953	3.00882	8.2218	3.60129	1.26024e-09	1.00049e-08	up	ACR1	ACT domain repeat 1
FxaC_21g68860	0.811215	3.59617	1.42101	0.353136	2.03336	1.34663e-09	1.06625e-08	up
FxaC_25g60600	0.0117834	1.1041	1.76639	3.43149	6.42596	1.3661e-09	1.08081e-08	up
FxaC_26g36880	0.0110348	2.35989	3.90079	16.7813	7.34216	1.38798e-09	1.09749e-08	up
FxaC_22g01520	0.0976733	2.91527	14.6854	45.4101	4.83399	1.447e-09	1.1422e-08	up
FxaC_3g31650	0.103679	2.09864	0.665526	0.0709312	4.18057	1.67484e-09	1.31425e-08	up
FxaC_8g30930	0.403259	2.04937	3.74441	4.83191	2.23092	1.73233e-09	1.3566e-08	up
FxaC_11g06171	0.175506	1.87609	2.04638	0.990926	3.26958	1.98835e-09	1.54693e-08	up
FxaC_1g20860	1.91912	11.5306	8.21715	12.1512	2.4641	2.10712e-09	1.63401e-08	up
FxaC_16g23960	0.376037	1.74835	2.60624	4.80005	2.1143	2.20355e-09	1.70611e-08	up	CYP734A1
FxaC_5g28520	0.170473	1.36292	0.133609	0.164844	2.85992	2.31907e-09	1.79174e-08	up	STOP1	sensitive to proton rhizotoxicity 1
FxaC_18g41620	0	4.4046	20.4431	52.7134	7.42245	2.42402e-09	1.86866e-08	up
FxaC_26g16360	0.299678	2.63318	0.701962	0.133731	3.02039	2.52561e-09	1.94286e-08	up
FxaC_22g56050	0.254935	2.65912	2.9902	3.84378	3.35122	2.98092e-09	2.27717e-08	up
FxaC_10g39490	1.28789	6.88105	3.96071	0.854489	2.3038	3.45659e-09	2.62691e-08	up
FxaC_28g14140	0.134087	2.99006	8.2516	11.187	4.38123	3.59955e-09	2.73076e-08	up
FxaC_17g47530	0.0780686	1.07283	2.17046	1.90586	3.67656	3.92137e-09	2.96742e-08	up
FxaC_5g15610	0.0289438	4.29496	5.36143	2.27371	7.1389	5.46595e-09	4.08532e-08	up	QRT2	QUARTET 2
FxaC_17g11710	0	3.65371	29.8183	68.3353	7.27087	5.81516e-09	4.33043e-08	up
FxaC_18g27940	0.109276	2.43992	5.65001	8.60237	4.34053	5.86326e-09	4.36343e-08	up
FxaC_7g16890	0.281538	5.60603	8.37427	3.83538	4.32011	7.02511e-09	5.19289e-08	up	LCR5	low-molecular-weight cysteine-rich 5
FxaC_1g18590	0.800735	3.51224	10.1295	11.683	2.01601	7.02829e-09	5.19469e-08	up
FxaC_22g16760	0.012014	2.08501	7.34377	35.9076	7.04759	7.73052e-09	5.69729e-08	up
FxaC_17g51950	0.140134	1.17946	2.04807	2.83415	2.95342	8.52001e-09	6.2525e-08	up
FxaC_15g11842	0.130524	1.37313	2.00155	0.338384	3.31186	8.75684e-09	6.42153e-08	up	BGLU13	beta glucosidase 13
FxaC_18g41650	0	3.1555	72.0714	88.4508	7.17253	1.02451e-08	7.45284e-08	up
FxaC_23g60590	0.0395069	0.587332	1.60152	0.734196	3.8509	1.04377e-08	7.5882e-08	up
FxaC_5g18690	0.107649	1.41947	3.37198	0.491769	3.5917	1.09659e-08	7.95546e-08	up
FxaC_22g61750	0.0302912	0.805731	0.438133	0.704949	4.64253	1.1444e-08	8.28844e-08	up
FxaC_13g34100	0.0299215	2.14071	1.37821	0.334653	6.09978	1.14708e-08	8.30439e-08	up
FxaC_20g22553	0.714337	4.20843	4.14764	2.12767	2.42428	1.18365e-08	8.55929e-08	up
FxaC_23g52490	0.645252	5.25702	3.57289	0.44494	2.92047	1.3668e-08	9.8139e-08	up
FxaC_17g50220	0.440045	2.69908	7.67281	19.0599	2.47521	1.42277e-08	1.01968e-07	up
FxaC_2g21231	0.0141926	2.28189	4.35279	3.07765	6.93369	1.42733e-08	1.02263e-07	up	PLP2	PHOSPHOLIPASE A 2A
FxaC_26g05820	0.0162652	2.0774	7.31477	3.3448	6.92224	1.51929e-08	1.08537e-07	up
FxaC_11g43940	0.463588	2.38269	8.19795	11.3277	2.28298	1.57183e-08	1.12186e-07	up	THO3
FxaC_2g22310	0.0810452	1.01002	0.90112	0.245331	3.56956	1.75202e-08	1.24507e-07	up
FxaC_3g22530	0	1.0504	10.6806	10.7075	7.07363	1.80246e-08	1.27934e-07	up	LecRK-IX.1	L-type lectin receptor kinase IX.1
FxaC_13g18420	0	0.834568	2.78773	5.53308	7.07091	1.82067e-08	1.29161e-07	up
FxaC_23g54690	0.0160614	2.51363	9.10008	2.15412	6.89164	1.94171e-08	1.37297e-07	up
FxaC_4g36310	0.753749	4.926	25.6182	17.5848	2.59513	2.25298e-08	1.58287e-07	up
FxaC_14g19760	0.255056	3.32943	14.8317	15.6137	3.60974	2.39019e-08	1.67349e-07	up
FxaC_6g43200	0.175416	3.569	17.9599	31.9822	4.23693	2.46257e-08	1.72034e-07	up	SAUR69	SMALL AUXIN UPREGULATED RNA 69
FxaC_21g66950	0.179444	0.963055	0.972112	0.717328	2.34394	2.65141e-08	1.84482e-07	up
FxaC_9g06890	0	2.69707	16.6217	13.0548	7.0208	2.6768e-08	1.86155e-07	up
FxaC_24g20480	0.344789	2.29033	0.58047	0.354872	2.61425	2.82405e-08	1.95923e-07	up
FxaC_20g21860	0.550872	3.13253	2.18284	3.72684	2.43498	2.85904e-08	1.98251e-07	up
FxaC_28g19980	0.148688	1.10226	1.43703	0.130801	2.80135	3.04057e-08	2.10101e-07	up
FxaC_15g09980	0.0279408	0.665938	0.556791	0.0304041	4.59385	3.07047e-08	2.11977e-07	up
FxaC_22g49440	0.00952163	1.3867	2.11462	6.39059	6.79524	3.21849e-08	2.21693e-07	up
FxaC_21g07140	0.146235	1.52413	1.27451	0.244585	3.29723	3.46933e-08	2.38182e-07	up
FxaC_17g16890	0.15891	0.919567	0.56065	0.954577	2.39766	3.72518e-08	2.54837e-07	up
FxaC_3g39490	0.0598243	1.08484	2.65142	3.38179	4.13528	4.46761e-08	3.0309e-07	up	ANAC087	Arabidopsis NAC domain containing protein 87
FxaC_23g44720	0.249686	1.48407	2.01622	2.65973	2.44045	5.02926e-08	3.39618e-07	up
FxaC_14g23170	0.0159436	1.74261	2.04376	0.0873043	6.70253	5.1265e-08	3.45847e-07	up
FxaC_21g60520	1.00105	4.75879	7.81077	2.85095	2.11511	5.41941e-08	3.64683e-07	up
FxaC_13g25050	0.105803	0.496144	0.401795	0.348859	2.1224	5.71802e-08	3.83546e-07	up
FxaC_22g26740	0.296113	1.29619	1.1383	3.68455	2.04313	5.80777e-08	3.89075e-07	up
FxaC_11g18200	0.629516	2.73074	3.44593	2.32937	2.03197	5.87257e-08	3.93188e-07	up
FxaC_22g38550	0.590389	3.48353	13.3571	15.8994	2.49863	6.36349e-08	4.25029e-07	up
FxaC_20g03340	0	0.722035	1.80467	1.77695	6.83336	7.39001e-08	4.9075e-07	up
FxaC_9g34800	0.0274446	0.681326	0.392305	0.341821	4.4398	7.44813e-08	4.94325e-07	up	LecRK-IX.1	L-type lectin receptor kinase IX.1
FxaC_1g03310	0	0.775538	0.955343	0.522631	6.81983	8.49131e-08	5.60336e-07	up
FxaC_1g04910	0.0792327	1.83947	9.98115	13.9775	4.40478	1.01292e-07	6.6317e-07	up	CRR6	chlororespiratory reduction 6
FxaC_3g10811	0	0.564047	0.540767	0.414107	6.8374	1.05868e-07	6.91954e-07	up
FxaC_28g21510	0.294682	1.31055	0.362344	0.462972	2.0647	1.08231e-07	7.06193e-07	up
FxaC_22g58810	0.283881	1.75376	2.11342	0.353911	2.50004	1.11936e-07	7.28718e-07	up
FxaC_21g53890	0.183765	1.0197	0.629337	0.664268	2.37693	1.13236e-07	7.36836e-07	up
FxaC_2g24620	0.262405	2.66648	4.97395	8.60512	3.26156	1.14235e-07	7.4285e-07	up
FxaC_10g06360	0.799511	5.3644	5.0872	12.5477	2.6475	1.28662e-07	8.31276e-07	up	NUDT2	nudix hydrolase homolog 2
FxaC_22g59920	1.01192	4.74738	5.44131	2.66636	2.10702	1.35621e-07	8.74115e-07	up
FxaC_27g19390	0.617248	2.77465	3.05258	1.68693	2.0692	1.45139e-07	9.31732e-07	up
FxaC_8g11090	0.0582355	3.7189	9.63831	2.47194	5.72294	1.48989e-07	9.55381e-07	up
FxaC_19g35740	0.141708	1.73774	3.96741	9.0812	3.55275	1.51977e-07	9.72742e-07	up
FxaC_25g60970	0.257978	1.49998	1.90989	1.91718	2.43359	1.53772e-07	9.83229e-07	up
FxaC_10g04620	0.318163	1.65978	0.577812	0.610638	2.24641	1.78863e-07	1.13371e-06	up
FxaC_11g42430	0.454266	2.44231	6.33212	1.252	2.35229	1.80852e-07	1.146e-06	up	EXPA8	expansin A8
FxaC_23g20820	0.113724	1.82082	1.79485	4.01358	3.76546	2.05587e-07	1.2928e-06	up
FxaC_15g11843	0.262371	3.26079	4.28682	0.593826	3.51464	2.27312e-07	1.42179e-06	up
FxaC_9g48160	0.0653771	1.28695	1.89545	5.8123	4.29913	2.31803e-07	1.44818e-06	up	TPS1	TREHALOSE-6-PHOSPHATE SYNTHASE 1
FxaC_17g25780	0.832564	5.57225	2.85388	1.58506	2.67347	2.75779e-07	1.70551e-06	up
FxaC_2g24370	0.0436832	0.901	3.57835	23.7872	4.2646	3.07402e-07	1.88926e-06	up	ACR1	ACT domain repeat 1
FxaC_2g05690	0.200788	1.22591	1.45261	0.629337	2.50281	3.24426e-07	1.98772e-06	up
FxaC_23g15430	0.0796217	0.882838	6.4922	18.6768	3.32974	3.39928e-07	2.07699e-06	up
FxaC_1g22650	0.0112563	0.548788	1.88633	1.40448	5.54678	3.56601e-07	2.17111e-06	up	NET2D	Networked 2D
FxaC_15g08030	0.0216662	0.985815	1.41289	0.293614	5.53962	3.77978e-07	2.2961e-06	up	CYP734A1
FxaC_11g35270	0.258303	3.5188	1.75326	0.0763745	3.69162	3.8087e-07	2.31286e-06	up
FxaC_23g47720	0.25339	1.43794	3.43482	5.54705	2.42396	4.19446e-07	2.53201e-06	up
FxaC_15g08010	0.0847492	0.896952	0.646093	0.0466237	3.20853	4.38152e-07	2.63664e-06	up	CYP734A1
FxaC_25g21860	0	0.716872	24.465	119.418	6.53361	4.52019e-07	2.71608e-06	up
FxaC_12g03380	0.444966	5.76206	12.5929	46.4103	3.64533	4.79869e-07	2.87319e-06	up
FxaC_20g01930	0.463404	2.30646	2.09756	14.399	2.16929	4.89492e-07	2.92904e-06	up
FxaC_5g41200	0.262603	3.39306	37.4552	29.6597	3.63366	4.90778e-07	2.93597e-06	up
FxaC_2g22030	0.175574	1.1338	0.472392	0.0488189	2.61286	4.94252e-07	2.95522e-06	up
FxaC_4g20260	0.0308205	0.926888	1.13711	1.21841	4.72401	5.01538e-07	2.99723e-06	up	ACR1	ACT domain repeat 1
FxaC_25g33470	0.640759	4.42953	6.48463	5.35278	2.68854	5.06561e-07	3.0249e-06	up
FxaC_27g49080	0.852559	4.56573	0.701116	0.136978	2.28216	5.14256e-07	3.06767e-06	up
FxaC_21g60530	2.11011	10.4661	12.1978	6.27163	2.19035	5.19966e-07	3.09933e-06	up
FxaC_19g10060	0.141118	0.695697	1.36878	1.96276	2.19278	5.30738e-07	3.16054e-06	up
FxaC_23g33560	0	3.58194	3.36492	5.65847	6.47628	5.53462e-07	3.28737e-06	up
FxaC_14g10450	0.366227	1.9612	2.12896	2.23782	2.33297	5.73109e-07	3.39766e-06	up
FxaC_21g24030	0.333941	1.72144	3.07974	3.73381	2.22676	6.50846e-07	3.82477e-06	up
FxaC_16g16140	0.0432717	0.667259	3.06719	2.91913	3.88706	6.86999e-07	4.02084e-06	up	CNGC1	cyclic nucleotide gated channel 1
FxaC_9g01910	0.471647	2.19296	6.41727	19.93	2.05909	7.22478e-07	4.21743e-06	up
FxaC_17g17130	0.336472	1.94572	1.92881	3.64679	2.40074	7.23437e-07	4.22196e-06	up
FxaC_22g45120	0.238745	2.40353	2.59657	0.486067	3.22511	7.33757e-07	4.2775e-06	up
FxaC_17g46460	0.6004	4.94025	11.8298	7.27711	2.85211	7.84159e-07	4.5575e-06	up
FxaC_14g04530	0.0406318	0.45706	0.830261	0.598998	3.39922	8.41595e-07	4.86801e-06	up
FxaC_25g25010	0	1.57758	4.77676	6.91787	6.43857	8.58643e-07	4.96206e-06	up
FxaC_12g36790	0.408431	2.10521	3.00213	2.06616	2.26248	8.88264e-07	5.11999e-06	up	PCAP1	plasma-membrane associated cation-binding protein 1
FxaC_10g06910	0.026875	1.29871	2.13729	3.37419	5.41347	9.20961e-07	5.29786e-06	up
FxaC_6g07450	0.0668573	0.763404	0.428155	0.115187	3.42062	9.40051e-07	5.40005e-06	up
FxaC_12g30670	0.455999	2.16368	3.9486	4.66579	2.1288	9.58551e-07	5.50038e-06	up
FxaC_13g09930	0	1.0261	2.07707	0.366415	6.38765	9.82132e-07	5.6302e-06	up
FxaC_10g19280	0.320679	1.48942	1.63143	1.3295	2.13512	1.01903e-06	5.83342e-06	up
FxaC_7g32080	0	0.639868	0.368115	0.141002	6.38134	1.04092e-06	5.95184e-06	up
FxaC_24g44640	1.07755	4.97562	8.22443	10.5224	2.14933	1.05398e-06	6.02252e-06	up
FxaC_17g42420	0.0167479	1.22909	3.87326	6.96613	6.11958	1.08481e-06	6.18695e-06	up
FxaC_24g07880	0.421773	2.0991	0.712247	0.984725	2.21022	1.12761e-06	6.4125e-06	up
FxaC_9g16051	0.00322516	0.234254	0.378874	0.563327	6.10258	1.15367e-06	6.55212e-06	up	GLR2.7	glutamate receptor 2.7
FxaC_2g17550	0	2.34971	20.1438	30.5835	6.43293	1.16092e-06	6.58894e-06	up	SAUR50	SMALL AUXIN UPREGULATED RNA 50
FxaC_13g30460	0.0190433	0.954884	2.41571	3.05116	5.36701	1.22163e-06	6.91536e-06	up
FxaC_8g29840	0.0605027	0.543441	2.61171	5.29625	3.08315	1.24965e-06	7.06187e-06	up
FxaC_6g00030	0.686381	3.92001	11.8333	31.6924	2.36817	1.28631e-06	7.25661e-06	up
FxaC_15g11170	1.75798	8.2861	4.98417	3.95318	2.12379	1.38069e-06	7.75927e-06	up
FxaC_7g34980	0.685125	5.273	1.80241	0.162398	2.85703	1.399e-06	7.85707e-06	up
FxaC_22g19000	0.51923	2.88453	1.74154	0.420356	2.3559	1.48419e-06	8.29581e-06	up
FxaC_13g12221	0.124294	1.0487	2.41008	3.96083	2.93807	1.5043e-06	8.40213e-06	up
FxaC_10g08230	0.204004	1.18238	0.493897	0.286925	2.41126	1.62729e-06	9.04672e-06	up	UNE1	unfertilized embryo sac 1
FxaC_19g08690	0.280471	2.29214	9.35415	33.711	2.98823	1.70644e-06	9.45861e-06	up
FxaC_1g10131	0.137612	2.3768	1.01861	0.628835	4.08008	1.74447e-06	9.65472e-06	up
FxaC_24g01680	0.0217498	0.860632	43.0674	624.095	5.28944	1.74635e-06	9.66278e-06	up
FxaC_22g16820	0.31722	1.81979	3.43944	9.24685	2.39217	1.76986e-06	9.78114e-06	up
FxaC_22g46870	0.225587	2.57775	1.99221	0.173768	3.33437	1.93897e-06	1.0657e-05	up
FxaC_22g69560	0.17007	0.840929	0.531782	0.46084	2.23771	2.00155e-06	1.0987e-05	up
FxaC_4g36700	0	0.351202	2.57085	6.57815	6.26435	2.0585e-06	1.12808e-05	up
FxaC_6g03070	0.0694806	0.670202	2.08239	44.9671	3.13683	2.25203e-06	1.22811e-05	up
FxaC_23g28420	0.20923	3.07593	35.3656	46.0573	3.7136	2.25813e-06	1.23124e-05	up
FxaC_9g30350	0.192088	1.38673	1.41241	0.0146831	2.79942	2.27903e-06	1.24186e-05	up	FADA	fatty acid desaturase A
FxaC_5g14940	0.270739	1.26235	1.44234	1.28459	2.09726	2.37893e-06	1.29161e-05	up	CRU1
FxaC_5g30910	0.33571	1.66128	1.12924	1.49624	2.18062	2.42095e-06	1.31289e-05	up
FxaC_22g19220	0.762476	4.06359	2.87516	0.761578	2.3357	2.62815e-06	1.41758e-05	up
FxaC_10g08270	0.255302	4.23964	13.8922	20.7479	4.01819	2.74537e-06	1.47701e-05	up
FxaC_13g05510	0.790965	3.68145	2.69151	9.57803	2.08937	2.74786e-06	1.47824e-05	up
FxaC_5g45450	0.354393	1.52029	0.960457	0.159462	2.01298	2.76428e-06	1.48684e-05	up
FxaC_28g00630	0	0.554125	2.90436	2.96338	6.18881	2.81287e-06	1.51133e-05	up
FxaC_24g57920	0.138611	0.91729	3.91491	3.2662	2.60311	2.82147e-06	1.51524e-05	up
FxaC_23g26600	0.294108	1.49073	0.94163	0.375377	2.22496	2.90819e-06	1.55867e-05	up
FxaC_21g70321	0.162255	0.951842	2.15417	2.63523	2.48088	2.99292e-06	1.60173e-05	up
FxaC_16g16030	0	0.620499	0.925693	0.0436522	6.16106	3.11e-06	1.6604e-05	up	IPT5	isopentenyltransferase 5
FxaC_22g56120	0.131815	0.834203	5.47676	15.4201	2.54421	3.30343e-06	1.75724e-05	up
FxaC_13g52650	0.967598	4.7562	5.03395	3.27697	2.18481	3.44305e-06	1.82764e-05	up
FxaC_22g47770	0.0296925	2.29844	0.295188	0.0295594	5.87326	3.5885e-06	1.90092e-05	up
FxaC_22g25310	0.278804	1.27826	2.63089	2.94398	2.05928	3.63747e-06	1.92493e-05	up
FxaC_28g14820	0.0192874	0.840293	3.45089	1.1924	5.15815	3.75896e-06	1.98589e-05	up
FxaC_10g36400	0.189732	0.838463	0.47899	0.383242	2.05387	4.11823e-06	2.16577e-05	up	ARF10	auxin response factor 10
FxaC_14g03411	0	1.29354	6.77594	6.43268	6.1055	4.13531e-06	2.17442e-05	up
FxaC_2g04960	0.359464	2.19386	2.3274	3.78842	2.52787	4.2279e-06	2.22074e-05	up	CCoAOMT7	caffeoyl coenzyme A ester O-methyltransferase 7
FxaC_25g56410	0	0.453938	1.59934	0.534504	6.12744	4.42487e-06	2.31507e-05	up
FxaC_20g30770	0	0.553377	1.38907	2.2529	6.09773	4.72092e-06	2.46084e-05	up
FxaC_16g02510	0.0857847	0.588306	0.392248	0.642609	2.70983	4.73616e-06	2.46805e-05	up	CSLG2	cellulose synthase like G2
FxaC_24g12730	0.654884	3.25757	4.72379	3.08324	2.17609	4.89263e-06	2.54403e-05	up
FxaC_4g18630	0.0427063	0.922827	11.7436	41.2082	4.37736	4.97639e-06	2.58603e-05	up	ELI3-1	elicitor-activated gene 3-1
FxaC_20g14190	0.604909	4.48224	9.02462	0.98709	2.77907	5.0302e-06	2.61144e-05	up
FxaC_22g05730	0.662324	5.85196	8.16873	12.7344	3.04294	5.11307e-06	2.65108e-05	up
FxaC_7g01941	0.611695	3.94831	3.33873	2.46014	2.57612	5.14425e-06	2.66585e-05	up
FxaC_4g19480	0.205233	1.56922	0.317289	0.537821	2.82824	5.26117e-06	2.72338e-05	up
FxaC_20g06931	0.010211	0.769948	1.30936	2.12572	5.81864	5.40468e-06	2.79307e-05	up
FxaC_17g19441	0.176649	2.91497	3.33571	7.05196	3.91877	5.41858e-06	2.79983e-05	up
FxaC_9g40490	0.323784	2.21802	82.8151	333.602	2.63535	5.44047e-06	2.8101e-05	up	SK3	SKP1-like 3
FxaC_17g06210	0.559328	2.69125	0.637597	0.289583	2.14595	5.66307e-06	2.91724e-05	up
FxaC_23g52470	0.0435935	1.57603	0.832501	0.256266	5.06243	5.76283e-06	2.96532e-05	up
FxaC_20g22551	0.0861516	0.924059	0.788405	0.906693	3.41417	5.8474e-06	3.00637e-05	up
FxaC_25g22070	1.15981	5.05454	4.94321	5.73254	2.00875	6.06877e-06	3.1121e-05	up
FxaC_19g35230	0.244749	1.12115	0.886968	0.231351	2.04241	6.26508e-06	3.20682e-05	up
FxaC_16g16240	0	0.320877	3.11925	3.21105	6.03887	6.27836e-06	3.21267e-05	up	CNGC1	cyclic nucleotide gated channel 1
FxaC_23g33390	0.0823807	0.917073	0.210856	0.125021	3.2504	7.18926e-06	3.65262e-05	up
FxaC_28g16050	0.586015	4.35813	0.276067	0.105015	2.79859	7.33695e-06	3.7227e-05	up
FxaC_17g30730	0.197741	1.01737	1.6585	1.71486	2.25871	7.64608e-06	3.86905e-05	up
FxaC_14g07040	0.234593	1.13653	5.15624	3.81614	2.16931	7.79137e-06	3.93768e-05	up
FxaC_27g39600	0.330695	2.09843	3.50697	10.0096	2.58907	7.79522e-06	3.93934e-05	up
FxaC_8g36620	0.268964	1.78592	2.67701	1.08201	2.60562	7.96251e-06	4.02035e-05	up	PUB39	PLANT U-BOX 39
FxaC_6g24580	1.54654	6.81924	4.68787	3.14722	2.05923	8.02375e-06	4.04891e-05	up
FxaC_22g56020	0	1.18499	11.5471	23.6931	6.00608	8.10478e-06	4.08682e-05	up
FxaC_18g13650	1.41138	6.44634	8.01713	9.39974	2.10764	8.27808e-06	4.16904e-05	up
FxaC_15g21640	0.0683826	4.67217	13.1563	34.4694	5.70518	8.28993e-06	4.1744e-05	up	RTFL7	ROTUNDIFOLIA like 7
FxaC_11g39250	1.19906	5.4723	3.74974	6.90493	2.06651	8.31366e-06	4.18574e-05	up	NRB4	Non-Recognition-of-BTH 4
FxaC_17g10220	0.106885	2.40384	4.88171	5.56775	4.29724	8.45199e-06	4.24982e-05	up
FxaC_6g11300	0	3.18252	16.8309	9.63314	5.9748	8.51232e-06	4.27643e-05	up
FxaC_1g13810	0	0.540593	0.0817415	0.0255285	5.96079	8.6339e-06	4.33405e-05	up	UMAMIT4	Usually multiple acids move in and out Transporters 4
FxaC_8g02200	0.0738182	0.629129	6.79321	8.28345	3.00605	8.85667e-06	4.43815e-05	up	PME41	pectin methylesterase 41
FxaC_24g12400	0.103234	0.732531	0.234638	0.163501	2.75484	8.88007e-06	4.44762e-05	up
FxaC_13g19390	0.0682304	0.364046	0.182825	0.107099	2.34722	9.31219e-06	4.65113e-05	up	SOP1
FxaC_25g01360	0.685434	3.4287	12.9074	29.9938	2.17465	9.48166e-06	4.72976e-05	up
FxaC_1g21270	0.0601785	1.0198	3.50159	2.60341	3.86703	1.0055e-05	4.99881e-05	up
FxaC_21g58620	0.163226	0.955644	0.801032	0.317454	2.42209	1.06135e-05	5.25986e-05	up
FxaC_20g06940	0	2.59547	3.96724	5.68869	5.91749	1.09275e-05	5.405e-05	up
FxaC_18g21850	0.185162	0.814661	0.289946	0.251901	2.00161	1.17187e-05	5.76753e-05	up
FxaC_8g23050	0.118016	0.59818	0.937761	0.830399	2.2069	1.29061e-05	6.31464e-05	up
FxaC_19g24260	0.262279	1.33928	4.0375	3.22066	2.20635	1.3528e-05	6.59746e-05	up
FxaC_1g35460	0.223851	1.78694	2.03069	1.72905	2.8303	1.48803e-05	7.21321e-05	up
FxaC_25g50530	0.255925	1.29536	2.04209	0.921495	2.24209	1.61363e-05	7.78173e-05	up
FxaC_1g03050	0.087665	0.798691	0.499634	0	3.07496	1.6198e-05	7.81039e-05	up	SHS1	SODIUM HYPERSENSITIVE 1
FxaC_21g52710	0	0.550994	1.26246	0.696082	5.83925	1.62084e-05	7.81487e-05	up
FxaC_20g07550	0	0.30768	0.95092	1.12963	5.85865	1.63312e-05	7.86914e-05	up
FxaC_4g17030	0.0656283	3.26289	9.33915	5.32276	5.56621	1.65531e-05	7.9722e-05	up
FxaC_22g42940	0	0.966669	2.91257	0.526151	5.85714	1.65593e-05	7.97407e-05	up
FxaC_22g06160	0.131943	0.680197	0.308336	0.0334615	2.22254	1.78151e-05	8.5313e-05	up
FxaC_14g04760	0.232539	1.42455	1.40327	2.46554	2.46416	1.7872e-05	8.55794e-05	up
FxaC_20g10220	1.31122	6.04635	9.05216	8.81856	2.08291	1.96836e-05	9.37227e-05	up
FxaC_6g42190	0	0.318319	0.0807019	0.036598	5.81549	1.99117e-05	9.47112e-05	up
FxaC_12g40850	0.0131774	0.472622	5.69962	4.02328	4.87099	2.02728e-05	9.62633e-05	up	LecRK-VII.1	L-type lectin receptor kinase VII.1
FxaC_6g30850	0.297852	4.11644	24.2104	51.0824	3.74091	2.04636e-05	9.70956e-05	up
FxaC_9g35060	0.0227301	1.18247	1.67983	1.09343	5.56046	2.15369e-05	0.000101902	up	CDC5	cell division cycle 5
FxaC_13g00260	0.197767	0.902663	1.51859	11.58	2.06584	2.48958e-05	0.000116544	up	CYP86B1	cytochrome P450, family 86, subfamily B, polypeptide 1
FxaC_13g20820	0.0126265	0.581859	0.80661	0.400969	5.44362	2.6584e-05	0.000123893	up
FxaC_6g38430	1.07101	5.18259	33.7813	20.5399	2.15929	2.73473e-05	0.000127159	up
FxaC_3g15690	0.994699	4.3401	2.28527	5.19351	2.03771	3.37918e-05	0.000154693	up	SPS3F	sucrose phosphate synthase 3F
FxaC_28g06990	0.29161	1.30377	1.26398	0.301858	2.07959	3.60467e-05	0.000164255	up
FxaC_20g29870	0.339517	1.50499	0.981826	0.795176	2.05711	3.83181e-05	0.000173895	up
FxaC_9g03201	0.0671806	0.303119	0.0639686	0.1062	2.06549	3.91191e-05	0.00017731	up	BGLU13	beta glucosidase 13
FxaC_21g53830	0.423787	2.7907	3.38042	0.968192	2.56115	3.97104e-05	0.000179766	up
FxaC_11g13320	0	0.254682	3.56914	1.90636	5.69147	4.21299e-05	0.000190047	up
FxaC_15g35320	0.271273	1.35241	2.22499	10.3244	2.23632	4.39691e-05	0.000197699	up
FxaC_6g42620	0.218991	1.0193	0.502391	0.150189	2.11556	4.39925e-05	0.000197789	up	BLH11	BEL1-like homeodomain 11
FxaC_6g03460	0.140516	1.37047	0.680503	0.283226	3.14378	4.62095e-05	0.000206913	up	LBD38	LOB domain-containing protein 38
FxaC_12g37780	0.130961	2.30588	2.68913	0.907747	4.04327	4.67717e-05	0.000209227	up
FxaC_20g34141	0.0121433	0.64626	6.3044	14.4773	5.33094	4.90002e-05	0.000218603	up
FxaC_14g20310	0	1.65578	3.00024	29.1673	5.67003	5.36582e-05	0.000237469	up
FxaC_2g04650	0	0.418539	1.49761	1.61727	5.58569	5.53364e-05	0.000244537	up
FxaC_4g05270	0	2.37841	4.62828	3.11238	5.58289	5.78439e-05	0.00025482	up
FxaC_19g35800	0.101068	1.30521	1.67665	0.65772	3.5753	5.90239e-05	0.000259589	up
FxaC_24g23070	0.242876	3.16114	3.74007	1.04877	3.58814	5.94808e-05	0.000261499	up
FxaC_23g26460	0.171291	1.07958	0.739858	0.47804	2.55048	7.16063e-05	0.00031039	up
FxaC_18g08440	0.111097	0.646438	0.523525	0.183021	2.42136	7.38261e-05	0.000319391	up
FxaC_18g25960	0.0122964	0.482028	6.30311	21.9321	5.21193	7.42567e-05	0.000321014	up
FxaC_12g22330	0.0103182	0.40523	0.250059	0.33395	5.21408	7.44159e-05	0.000321601	up	TGA9	TGACG (TGA) motif-binding protein 9
FxaC_16g25020	0.0275544	0.726824	1.02325	1.81791	4.5499	7.63938e-05	0.000329429	up
FxaC_6g40010	0.0510834	0.319902	0.0949688	0.0554859	2.61594	7.79347e-05	0.000335635	up	GLR2.7	glutamate receptor 2.7
FxaC_11g18450	0	0.253575	0.660092	3.59784	5.53953	7.9712e-05	0.000342606	up	CUC2	CUP-SHAPED COTYLEDON 2
FxaC_20g11330	0.0970228	0.583141	0.521543	1.15092	2.48316	7.9792e-05	0.000342929	up
FxaC_27g41400	0	0.899329	11.3725	2.75397	5.52326	8.39243e-05	0.000359372	up
FxaC_25g58630	0.1311	0.922044	1.41016	0.722776	2.68452	8.58268e-05	0.000366997	up
FxaC_19g13200	0.0690239	0.719773	0.400619	0.0126247	3.24384	8.80354e-05	0.000375674	up
FxaC_20g14170	0	0.553083	2.01583	1.98595	5.48567	9.16894e-05	0.000390065	up
FxaC_19g04570	0.107112	0.503095	0.133304	0.0718762	2.12952	9.85264e-05	0.000416742	up
FxaC_1g39031	0.163043	1.15851	0.103614	0.300824	2.80728	0.000103883	0.000437448	up	MUG3	MUSTANG 3
FxaC_21g11990	0.113021	0.608931	0.0777159	0.194244	2.34923	0.000107883	0.000452912	up
FxaC_10g38800	0.533464	2.32802	2.56083	2.25163	2.03602	0.000115678	0.000482768	up
FxaC_17g02130	0.269167	1.41486	0.624631	9.15572	2.29462	0.000116199	0.000484766	up
FxaC_17g32410	0.212924	0.914804	0.491552	0.0580733	2.04903	0.000117138	0.000488361	up
FxaC_1g02690	0.148025	0.78726	0.93002	0.564883	2.23698	0.000128506	0.000531241	up
FxaC_20g18190	0.145423	0.856942	0.692522	0.0689495	2.48608	0.000131884	0.000544427	up
FxaC_17g48910	0.119188	0.626494	0.460145	0.180346	2.25772	0.000137146	0.000564532	up
FxaC_9g40440	0	0.792228	2.60286	0.361182	5.46504	0.0001459	0.000597898	up	SK4	SKP1-like 4
FxaC_13g10691	0.790701	3.65471	12.7922	35.4638	2.16814	0.000149644	0.000611433	up	IDA	INFLORESCENCE DEFICIENT IN ABSCISSION
FxaC_8g03600	0.0741005	0.576793	0.454405	0.261687	2.82332	0.000152327	0.000621365	up	DCAF1	DDB1-CUL4 associated factor 1
FxaC_12g34351	0	1.11542	2.0173	2.54869	5.40079	0.000153028	0.000624005	up
FxaC_11g31660	0.545557	4.47716	2.59518	10.6564	3.00503	0.000153703	0.000626538	up
FxaC_24g48671	0	0.261153	0.454925	0.4089	5.39755	0.000155248	0.000632125	up
FxaC_20g08030	0.0361797	1.25234	5.35995	7.38392	5.03159	0.000156941	0.000638533	up
FxaC_24g04960	0.179691	1.16482	0.339916	0.984372	2.58223	0.000159712	0.000648928	up
FxaC_9g29830	0	1.18134	2.31167	1.12379	5.36789	0.00016044	0.000651735	up	GLX1	glyoxalase I homolog
FxaC_3g04160	0.681218	3.91448	0.14551	0.174445	2.45168	0.000161671	0.000656348	up
FxaC_5g24700	0.0829774	1.04579	0.341416	0.183868	3.44223	0.000165695	0.000671505	up	NMNAT	nicotinate/nicotinamide mononucleotide adenyltransferase
FxaC_8g28550	0.0557485	2.01144	2.89731	0.870265	5.01071	0.000170635	0.000689787	up	SAUR1	SMALL AUXIN UPREGULATED RNA 1
FxaC_17g07290	0.0697866	0.668684	0.629658	0.0733159	3.13895	0.000187604	0.000752864	up
FxaC_22g40641	0	0.139494	0.0575559	0	5.32801	0.000187609	0.000752864	up
FxaC_9g39710	0.190783	2.74952	3.9739	1.6403	3.75427	0.000188366	0.00075542	up
FxaC_1g20810	0.308357	1.58275	1.8045	4.95681	2.28682	0.000202958	0.00080976	up	bZIP6	basic leucine-zipper 6
FxaC_8g14180	0.0925796	1.21672	1.6705	0.0467368	3.45521	0.000210553	0.000837455	up	RCAR14	regulatory components of ABA receptor 14
FxaC_21g27111	0.0454419	0.301674	0.1919	0.244254	2.70164	0.000225094	0.000890583	up
FxaC_6g23740	0	0.880282	2.164	5.72379	5.27608	0.000228764	0.000903812	up
FxaC_6g25670	0.0405945	0.503329	0.236975	0.186435	3.40833	0.000233001	0.00091924	up	CRU1
FxaC_22g52010	0.172573	1.13881	2.46448	2.82792	2.53506	0.000237339	0.000934859	up
FxaC_23g47110	0.0960316	0.437942	0.117874	0.0541599	2.12839	0.000242657	0.000954005	up
FxaC_7g26461	0	0.459824	0.42957	1.40427	5.31435	0.000247578	0.000971763	up	MEKK1	MAPK/ERK kinase kinase 1
FxaC_13g12170	0.271036	1.31273	0.307842	0.557368	2.16924	0.000247603	0.000971805	up
FxaC_4g31320	210.615	6.74985	2.59331	4.7197	-5.08373	0	0	down	TIFY10A
FxaC_4g37550	566.48	105.396	3.27742	0.463723	-2.53311	0	0	down
FxaC_2g09340	245.659	7.24783	0.249617	0.186893	-5.19654	0	0	down
FxaC_3g02770	526.877	83.2279	10.1775	1.03753	-2.76955	0	0	down
FxaC_3g09270	166.178	4.75151	1.13257	0.977727	-5.23655	0	0	down	TIFY10A
FxaC_3g09450	140.104	3.60226	0.221911	0.122809	-5.38808	0	0	down
FxaC_1g04030	221.683	15.1696	0.871218	2.08057	-3.97669	0	0	down	RS6	raffinose synthase 6
FxaC_1g09680	188.196	8.15419	1.07682	1.06103	-4.64183	0	0	down	TIFY10A
FxaC_1g20150	94.2818	7.7015	25.3387	31.3838	-3.71652	0	0	down	ACA2	calcium ATPase 2
FxaC_7g24770	217.613	28.8083	10.118	0.830006	-3.0265	0	0	down	SWEET15
FxaC_7g25980	440.808	20.7175	13.0135	295.364	-4.52533	0	0	down	SAG21	senescence-associated gene 21
FxaC_7g27860	85.5017	4.58245	3.13909	5.61667	-4.32655	0	0	down	AAP2	amino acid permease 2
FxaC_7g38450	167.437	6.35877	3.71567	21.6973	-4.81608	0	0	down	GGCT2;1	gamma-glutamyl cyclotransferase 2;1
FxaC_7g43650	164.722	7.96592	3.72404	14.5457	-4.47344	0	0	down	CM2	chorismate mutase 2
FxaC_5g09721	590.785	29.9421	12.6588	105.891	-4.42087	0	0	down	SAG21	senescence-associated gene 21
FxaC_5g16010	188.657	17.7618	12.5683	12.6347	-3.51674	0	0	down	TPR4	tetratricopeptide repeat 4
FxaC_5g31040	156.318	10.8446	6.36728	11.7702	-3.95857	0	0	down	SPE2
FxaC_5g37580	105.052	9.70236	1.33988	0.671773	-3.54251	0	0	down
FxaC_8g02080	373.718	26.4491	14.4413	36.5254	-3.93387	0	0	down	SAG21	senescence-associated gene 21
FxaC_8g28960	146.738	9.73518	5.10794	12.0481	-4.0221	0	0	down	SPE2
FxaC_6g45880	76.7631	8.5854	7.86396	5.90494	-3.26614	0	0	down	DDE2	DELAYED DEHISCENCE 2
FxaC_12g44690	383.187	14.646	10.1093	19.9479	-4.81392	0	0	down	TIFY5A
FxaC_12g47560	434.511	18.286	3.60197	1.48515	-4.68872	0	0	down	BAN	BANYULS
FxaC_12g48590	2286.89	284.769	11.4097	1.6482	-3.11438	0	0	down	PRXR1
FxaC_10g04090	424.5	43.8655	11.9361	5.26998	-3.38364	0	0	down	BAN	BANYULS
FxaC_10g04880	4582.38	257.876	16.5075	4.11756	-4.26058	0	0	down	PRXR1
FxaC_10g35060	273.162	37.2109	26.7381	94.0624	-2.98675	0	0	down
FxaC_11g05920	191.22	5.89246	0.339615	0.204183	-5.13061	0	0	down
FxaC_11g09460	310.707	32.7859	18.2577	14.4111	-3.34896	0	0	down	CYP716A1	cytochrome P450, family 716, subfamily A, polypeptide 1
FxaC_9g12480	513.764	27.4322	18.6632	65.6315	-4.33578	0	0	down
FxaC_9g45170	108.033	5.94731	0.349658	0.13866	-4.28733	0	0	down
FxaC_9g49540	519.552	16.7683	9.44591	25.31	-5.06588	0	0	down	TIFY5A
FxaC_9g50550	47.7615	1.13444	0.189366	0.194559	-5.50575	0	0	down
FxaC_16g29700	107.293	3.12196	5.77166	4.99586	-5.2144	0	0	down	JR3	JASMONIC ACID RESPONSIVE 3
FxaC_15g16110	206.878	2.13498	1.10402	10.3466	-6.69103	0	0	down	TIFY9	TIFY DOMAIN PROTEIN 9
FxaC_15g38730	92.8749	1.19715	0.22044	1.20556	-6.40907	0	0	down	SEOR1	Sieve-Element-Occlusion-Related 1
FxaC_15g40850	105.238	2.92415	1.0931	2.33448	-5.27409	0	0	down	CYP716A1	cytochrome P450, family 716, subfamily A, polypeptide 1
FxaC_13g02840	263.09	19.2221	16.6488	8.76248	-3.88673	0	0	down	JR3	JASMONIC ACID RESPONSIVE 3
FxaC_13g20590	471.556	87.6805	8.06335	1.08753	-2.53658	0	0	down
FxaC_13g23620	89.1461	11.6395	12.9458	25.7312	-3.04329	0	0	down
FxaC_13g29510	181.03	2.47631	0.624425	2.03821	-6.30349	0	0	down
FxaC_13g53440	255.91	1.23626	0.141283	0.311879	-7.75195	0	0	down
FxaC_14g09320	129.392	12.2989	8.06961	6.4359	-3.504	0	0	down
FxaC_14g15530	218.082	2.47995	1.28137	5.85092	-6.5733	0	0	down
FxaC_17g01530	182.88	10.0932	201.827	624.553	-4.29027	0	0	down
FxaC_17g03980	154.567	4.81339	3.43192	9.64809	-5.12227	0	0	down
FxaC_17g03970	395.81	9.33056	2.11195	2.2413	-5.53025	0	0	down
FxaC_17g22250	93.2608	4.90425	0.501539	0.0921399	-4.365	0	0	down
FxaC_17g22510	113.295	15.2232	9.36597	4.3107	-3.00484	0	0	down
FxaC_17g26900	119.056	6.25131	2.00159	0.636015	-4.36111	0	0	down
FxaC_17g55130	24.2344	0.582935	0.524622	6.64496	-5.47116	0	0	down
FxaC_20g01560	94.6841	6.75676	2.39688	5.65092	-3.91537	0	0	down
FxaC_20g10670	155.959	21.6492	19.1746	16.319	-2.95644	0	0	down
FxaC_18g27220	507.877	48.0395	35.6767	71.2384	-3.51653	0	0	down
FxaC_18g43160	163.07	23.8124	1.29217	0.40422	-2.88101	0	0	down
FxaC_18g45040	183.682	17.336	8.7404	21.6348	-3.50672	0	0	down
FxaC_18g45220	126.422	6.67232	577.397	962.092	-4.36465	0	0	down
FxaC_19g01380	108.355	12.08	3.83213	6.71979	-3.27462	0	0	down
FxaC_19g05000	93.2152	8.84977	1.95158	3.70664	-3.50405	0	0	down
FxaC_19g18980	144.42	0.945992	0.279891	0.304715	-7.35085	0	0	down
FxaC_21g11480	878.26	3.74137	1.11876	1.83563	-7.99265	0	0	down
FxaC_21g13280	776.468	59.8826	3.08365	0.72152	-3.80543	0	0	down
FxaC_21g21750	37.176	1.46052	0.341801	0.793797	-4.78105	0	0	down
FxaC_21g24610	852.164	69.6814	16.7597	34.9451	-3.72329	0	0	down
FxaC_21g24910	36.2109	2.57313	1.32683	0.6152	-3.9156	0	0	down
FxaC_21g28890	950.036	94.3196	26.8148	2.08089	-3.44332	0	0	down
FxaC_21g33310	95.0756	7.56822	6.50264	13.3981	-3.76059	0	0	down
FxaC_21g36850	847.06	63.4557	7.32837	1.31788	-3.84669	0	0	down
FxaC_21g36860	510.442	36.6261	9.97114	3.99048	-3.90966	0	0	down
FxaC_21g51520	566.017	20.6284	1.93107	0.665265	-4.88936	0	0	down
FxaC_23g03160	656.164	41.1824	11.1132	20.6024	-4.10351	0	0	down
FxaC_23g03480	618.495	14.8877	1.41186	0.370712	-5.47379	0	0	down
FxaC_23g53080	373.515	51.902	7.73495	0.835508	-2.95582	0	0	down
FxaC_23g54210	558.929	6.01865	2.08601	3.21854	-6.64584	0	0	down
FxaC_23g55690	678.359	11.0794	0.491803	0.515132	-6.04591	0	0	down
FxaC_23g60800	1076.84	54.6611	1.86581	0.852011	-4.40653	0	0	down
FxaC_22g10530	169.031	1.25223	0.0503091	0.408683	-7.19514	0	0	down
FxaC_22g20920	305.505	8.15725	6.80109	8.17408	-5.32986	0	0	down
FxaC_22g21322	942.529	78.1024	28.2039	82.6055	-3.70385	0	0	down
FxaC_22g28920	204.809	4.40022	1.14181	5.0969	-5.64085	0	0	down
FxaC_24g33610	94.0072	5.27073	3.78478	14.9091	-4.265	0	0	down
FxaC_24g40070	192.41	15.7008	4.02684	0.600502	-3.73014	0	0	down
FxaC_24g43610	241.525	9.75089	1.21654	3.35586	-4.74185	0	0	down
FxaC_24g49050	522.875	30.1533	10.0446	4.47093	-4.22638	0	0	down
FxaC_24g52710	219.465	16.9408	1.6073	0.269061	-3.80594	0	0	down
FxaC_24g54480	371.642	6.03025	3.07843	1.52354	-6.06633	0	0	down
FxaC_27g01350	217.61	23.7471	1570.44	1955.45	-3.30628	0	0	down
FxaC_27g38310	86.8885	4.97517	2.30443	1.84715	-4.2297	0	0	down
FxaC_27g39930	140.421	9.73993	2.22148	3.02441	-3.95492	0	0	down
FxaC_25g04840	72.9784	1.15869	0.0137721	0.0452288	-6.10045	0	0	down
FxaC_25g20310	244.797	16.2371	0.687575	0.345129	-4.01691	0	0	down
FxaC_25g31881	257.823	11.0139	0.82906	0.644147	-4.65946	0	0	down
FxaC_25g39661	410.272	13.3856	0.302874	0.49496	-5.03538	0	0	down
FxaC_25g44200	120.026	12.4187	11.1228	4.81029	-3.38054	0	0	down
FxaC_25g45220	1001.79	154.791	62.8495	142.719	-2.80029	0	0	down
FxaC_25g56290	919.148	27.0147	0.281443	0.53125	-5.19458	0	0	down
FxaC_26g31850	260.089	28.2098	22.0692	76.8542	-3.31311	0	0	down
FxaC_28g22222	152.48	12.2226	1.47031	0.530333	-3.75388	0	0	down
FxaC_28g35210	63.036	1.24566	0.0122214	0.0496402	-5.7645	0	0	down
FxaC_28g37450	125.162	16.112	2072.8	1635.67	-3.06786	0	0	down
FxaC_5g42730	105.165	14.6897	14.408	31.5221	-2.94522	6.87931e-308	3.32915e-305	down	ERD7	EARLY-RESPONSIVE TO DEHYDRATION 7
FxaC_17g23091	760.352	126.035	92.1489	169.487	-2.70393	1.809e-307	8.69361e-305	down
FxaC_23g54600	88.7351	4.03211	7.54639	71.4352	-4.54539	9.35326e-304	4.34412e-301	down
FxaC_22g04691	72.057	3.30479	0.872243	2.31081	-4.53437	5.5891e-303	2.57855e-300	down
FxaC_15g09680	111.863	2.18983	1.31191	1.28657	-5.78754	7.47676e-303	3.42659e-300	down	AOC3	allene oxide cyclase 3
FxaC_22g18130	1184.91	205.731	68.544	8.92389	-2.63664	5.63038e-302	2.54666e-299	down
FxaC_27g37470	285.878	5.4009	0.399978	0.297462	-5.84352	5.60594e-302	2.54666e-299	down
FxaC_22g17510	79.8478	3.63355	5.12624	14.2059	-4.57796	8.69084e-301	3.90541e-298	down
FxaC_8g09730	139.399	10.1862	5.5518	10.328	-3.88546	3.69307e-298	1.62784e-295	down	GGCT2;1	gamma-glutamyl cyclotransferase 2;1
FxaC_26g42250	218.469	35.8716	7.0781	1.61441	-2.71154	9.63821e-298	4.22147e-295	down
FxaC_21g03270	59.14	1.14865	0.406417	1.38462	-5.80173	3.53377e-296	1.53803e-293	down
FxaC_13g53620	112.247	20.7162	3.39316	0.957685	-2.54332	2.25587e-295	9.75705e-293	down
FxaC_6g24710	65.3409	3.56572	1.83965	1.39371	-4.30742	1.34909e-294	5.79881e-292	down
FxaC_2g25070	356.821	58.1575	7.03544	1.30138	-2.72654	1.10021e-290	4.69986e-288	down	XTH7	xyloglucan endotransglucosylase/hydrolase 7
FxaC_6g41860	105.325	2.85977	0.698969	5.27654	-5.30249	5.08284e-289	2.15796e-286	down	GGCT2;1	gamma-glutamyl cyclotransferase 2;1
FxaC_24g54200	80.2328	3.95916	4.97638	29.0028	-4.45542	9.33496e-289	3.93907e-286	down
FxaC_28g34540	72.5086	2.98907	0.578524	0.291377	-4.70588	1.02294e-288	4.29034e-286	down
FxaC_16g00170	51.9261	1.10896	0.6511	0.792174	-5.6524	1.43725e-288	5.99167e-286	down	CYP716A1	cytochrome P450, family 716, subfamily A, polypeptide 1
FxaC_23g28890	2821.6	334.233	96.8549	74.8216	-3.1879	2.19866e-283	9.05677e-281	down
FxaC_3g16870	42.885	4.73941	0.881159	0.632031	-3.28431	2.88686e-282	1.18213e-279	down
FxaC_21g10080	1060.35	85.5142	6.39008	0.939454	-3.74467	3.61607e-282	1.47202e-279	down
FxaC_24g12030	366.607	16.2976	1.40221	0.416952	-4.61275	5.08747e-280	2.05888e-277	down
FxaC_21g48550	77.7962	2.52433	0.116419	0.089405	-5.03304	1.23402e-277	4.93631e-275	down
FxaC_25g01510	98.3625	13.6839	487.659	375.28	-2.95402	1.37323e-277	5.46157e-275	down
FxaC_22g34830	85.1896	11.8056	4.63718	10.054	-2.958	3.6224e-273	1.43246e-270	down
FxaC_20g14691	54.0435	5.44625	1.11224	0.884848	-3.42449	2.33121e-272	9.16629e-270	down
FxaC_6g30770	378.723	17.2938	9.95421	32.7567	-4.56254	9.41921e-272	3.6827e-269	down	SAG21	senescence-associated gene 21
FxaC_3g12980	115.463	12.54	673.642	1063.7	-3.31686	1.53967e-268	5.91943e-266	down	TT6	TRANSPARENT TESTA 6
FxaC_20g34620	35.5052	4.08022	0.421193	0.0389512	-3.2324	2.94112e-267	1.11832e-264	down
FxaC_7g42440	421.022	77.4832	47.4061	39.0055	-2.55105	9.41102e-266	3.55886e-263	down
FxaC_24g44210	81.6768	13.7942	9.4261	34.0768	-2.67367	1.51725e-265	5.70644e-263	down
FxaC_22g21600	23.224	1.00176	0.263451	0.215068	-4.63843	2.29567e-264	8.49559e-262	down
FxaC_23g20910	96.4816	3.63292	2.04584	4.69277	-4.84041	3.62927e-264	1.33594e-261	down
FxaC_4g27820	126.673	15.7476	588.676	1032.71	-3.11983	3.82628e-263	1.39363e-260	down	TT6	TRANSPARENT TESTA 6
FxaC_8g08690	82.7938	9.88673	3.53009	1.2433	-3.1671	3.41245e-261	1.2364e-258	down	OPCL1	OPC-8:0 CoA ligase1
FxaC_15g13620	124.767	21.4989	2.59292	0.862564	-2.64414	2.14761e-260	7.70057e-258	down
FxaC_13g33121	50.5952	1.65958	0.565527	0.641136	-5.03727	1.54219e-259	5.50123e-257	down
FxaC_24g49800	158.306	26.49	0.888586	0.176331	-2.68593	3.35344e-258	1.19009e-255	down
FxaC_11g16380	141.238	18.2173	21.3778	67.1141	-3.06632	3.39444e-258	1.1985e-255	down	YLS9	YELLOW-LEAF-SPECIFIC GENE 9
FxaC_13g00240	247.371	54.1887	11.8353	28.1813	-2.29804	5.56335e-258	1.95432e-255	down	SCPL34	serine carboxypeptidase-like 34
FxaC_19g16220	423.972	72.8567	58.6567	76.1432	-2.64838	2.01221e-255	7.03286e-253	down
FxaC_21g67590	206.83	15.4511	0.801954	0.568252	-3.85184	7.10653e-254	2.47132e-251	down
FxaC_21g52550	71.1228	6.7709	2.46717	0.202472	-3.49566	1.13397e-253	3.9237e-251	down
FxaC_3g02820	251.71	56.4712	10.283	30.5572	-2.26279	3.50578e-253	1.20702e-250	down	RS6	raffinose synthase 6
FxaC_26g41630	134.154	19.6037	941.88	1062.28	-2.8842	4.42362e-253	1.50802e-250	down
FxaC_13g55840	215.686	45.5682	35.0382	33.6831	-2.34625	5.07916e-253	1.72301e-250	down
FxaC_1g11820	41.0209	4.63304	2.96485	5.32576	-3.25055	1.75083e-252	5.91037e-250	down	AMR1	ascorbic acid mannose pathway regulator 1
FxaC_10g18370	827.282	105.318	27.7042	53.8687	-3.08309	3.26351e-249	1.09104e-246	down	HIRD11	dehydrin 11kDa
FxaC_26g13060	70.2854	11.6151	5.27329	2.49877	-2.70859	1.70849e-248	5.65705e-246	down
FxaC_1g40930	211.458	42.851	66.2413	238.137	-2.40784	1.51596e-246	4.99566e-244	down
FxaC_7g09990	85.5382	15.7724	3.47509	1.861	-2.5455	1.4611e-245	4.79205e-243	down	TT10	TRANSPARENT TESTA 10
FxaC_2g21791	45.2792	0.775096	0.0796408	0.0968557	-5.95084	4.16131e-245	1.35837e-242	down
FxaC_4g30940	48.4731	7.44107	0.979065	0.884271	-2.8117	6.58343e-245	2.13893e-242	down	SUS4	sucrose synthase 4
FxaC_20g01370	110.858	2.62987	14.9827	22.5001	-5.48797	2.51496e-243	8.13283e-241	down
FxaC_4g35471	35.203	1.30537	0.449469	0.767373	-4.8638	3.19871e-242	1.02482e-239	down	PMT5	polyol/monosaccharide transporter 5
FxaC_21g67600	247.078	49.605	9.49754	4.04669	-2.42591	9.71649e-242	3.09866e-239	down
FxaC_24g47980	792.025	190.884	19.4519	3.20471	-2.15777	5.71235e-241	1.81336e-238	down
FxaC_1g04090	228.083	43.1923	3.88692	0.368388	-2.50454	1.21424e-240	3.83693e-238	down
FxaC_9g12290	38.7531	3.62173	2.39018	8.58664	-3.52595	2.52751e-239	7.91454e-237	down
FxaC_23g03550	22.6924	1.09482	0.342395	0.665699	-4.49003	9.54635e-239	2.97584e-236	down
FxaC_11g40880	37.8009	3.3829	0.330687	0.287519	-3.5898	1.35835e-236	4.1965e-234	down	DIN6	DARK INDUCIBLE 6
FxaC_17g01990	177.598	36.5125	37.3116	69.7674	-2.38901	7.71761e-236	2.3737e-233	down
FxaC_5g13810	43.9998	5.11135	0.245751	0.131357	-3.2084	2.49239e-235	7.63188e-233	down	PLA-I{gamma}1	phospholipase A I gamma 1
FxaC_8g04100	66.5179	3.76123	3.06062	8.61026	-4.23963	3.54508e-235	1.08075e-232	down	CM2	chorismate mutase 2
FxaC_27g01351	153.772	30.211	590.883	587.17	-2.45607	1.41715e-234	4.30136e-232	down
FxaC_4g11930	30.2706	0.57287	0.141875	0.169096	-5.83606	2.86322e-233	8.65257e-231	down	WBC11	white-brown complex homolog protein 11
FxaC_13g11060	105.6	17.6713	4.47939	2.46342	-2.68491	2.88767e-232	8.68851e-230	down	TEM1	TEMPRANILLO 1
FxaC_22g24640	65.6072	7.31613	1.77179	0.427447	-3.27434	3.57479e-232	1.07094e-229	down
FxaC_26g03711	108.974	23.0509	26.2235	90.0889	-2.35198	1.42584e-230	4.23487e-228	down
FxaC_19g18110	50.1417	1.05904	0.153284	0.0839862	-5.68557	1.6522e-230	4.8862e-228	down
FxaC_1g40120	147.609	9.6951	28.386	85.0342	-4.02821	3.8289e-230	1.12754e-227	down
FxaC_12g10080	41.465	3.66495	1.69704	8.24246	-3.60227	1.39338e-229	4.0686e-227	down
FxaC_22g08720	507.206	110.488	51.3055	9.38172	-2.30607	2.00425e-228	5.77917e-226	down
FxaC_17g01630	98.8767	14.7892	11.3984	33.4403	-2.84166	2.80855e-228	8.06475e-226	down
FxaC_23g11140	53.7385	2.94783	1.2089	5.38728	-4.29764	1.80612e-227	5.16483e-225	down
FxaC_10g11290	104.987	22.3231	5.18909	3.13742	-2.33924	4.4253e-224	1.26026e-221	down	CNGC1	cyclic nucleotide gated channel 1
FxaC_18g04650	48.2214	5.97832	8.42131	34.3301	-3.11452	7.76617e-224	2.20263e-221	down
FxaC_25g45990	45.4115	1.99789	0.608739	0.882242	-4.60989	1.40899e-223	3.97986e-221	down
FxaC_22g66780	186.383	36.8658	7.0802	3.3154	-2.44826	1.5267e-222	4.29479e-220	down
FxaC_14g16370	20.1894	0.670467	0.831841	1.24657	-4.99985	1.97831e-221	5.49819e-219	down
FxaC_13g05851	43.047	4.03595	0.609863	1.32847	-3.52408	2.83344e-221	7.84331e-219	down	scpl50	serine carboxypeptidase-like 50
FxaC_6g11820	85.3206	20.099	17.6482	31.0104	-2.19356	9.91155e-221	2.7327e-218	down	SPE2
FxaC_6g46550	63.239	3.26218	2.95858	8.04886	-4.38636	2.14878e-219	5.90088e-217	down	CM2	chorismate mutase 2
FxaC_9g27490	63.2341	0.348203	0.243629	0.306621	-7.60772	8.69707e-219	2.37891e-216	down	CYP94C1	cytochrome P450, family 94, subfamily C, polypeptide 1
FxaC_22g19810	24.4885	0.471612	0.388889	4.8024	-5.80172	6.84787e-218	1.86572e-215	down
FxaC_25g32640	137.278	10.2262	21.7065	71.6263	-3.86137	1.44691e-217	3.92669e-215	down
FxaC_22g54300	46.282	3.2022	0.438137	0.0968987	-3.96209	1.72e-217	4.64957e-215	down
FxaC_13g53640	46.3774	0.259434	0.0692676	0.0587657	-7.5845	4.75651e-217	1.2808e-214	down
FxaC_6g37830	50.4264	6.96112	2.00434	1.95219	-2.96822	2.22437e-216	5.9664e-214	down	NDL2	N-MYC downregulated-like 2
FxaC_1g09910	225.27	32.9536	0.703665	0.136192	-2.8728	1.27958e-215	3.4058e-213	down
FxaC_9g32310	126.81	14.5931	2.10102	0.219965	-3.2276	4.17942e-214	1.09556e-211	down	LHCB3*1
FxaC_6g05470	32.9418	1.83975	0.22356	0.124626	-4.27451	1.14683e-213	2.98362e-211	down
FxaC_21g45060	204.245	39.8653	9.91405	9.40303	-2.46129	4.6521e-212	1.20127e-209	down
FxaC_27g01970	82.9184	6.24877	3.72923	28.5549	-3.8408	7.71161e-212	1.98389e-209	down
FxaC_15g31990	63.7034	7.92868	5.48299	5.80109	-3.11216	1.26305e-211	3.22536e-209	down	HHP2	heptahelical transmembrane protein2
FxaC_21g33810	75.1209	15.3791	6.37106	11.2394	-2.39483	6.15959e-211	1.56714e-208	down
FxaC_8g05170	126.351	31.7397	25.2526	19.7752	-2.10064	2.05708e-210	5.2145e-208	down	DDE2	DELAYED DEHISCENCE 2
FxaC_17g02421	61.7534	10.1155	13.8313	81.3719	-2.71715	6.28166e-210	1.58653e-207	down
FxaC_11g27390	53.5358	0.359499	0.264973	0.308438	-7.30675	6.16951e-209	1.54692e-206	down	CYP94C1	cytochrome P450, family 94, subfamily C, polypeptide 1
FxaC_27g42290	61.4746	8.37171	5.07682	5.84242	-2.98323	1.03045e-208	2.57439e-206	down
FxaC_17g43820	119.697	4.6704	0.442658	0.159567	-4.78702	1.03739e-208	2.58239e-206	down
FxaC_11g02760	128.07	4.6819	3.20501	6.09549	-4.90742	2.49754e-208	6.19488e-206	down	TIFY5A
FxaC_20g38731	190.334	40.3268	31.7302	31.1865	-2.34958	4.20054e-207	1.03818e-204	down
FxaC_15g02260	45.2008	0.636977	1.12507	1.02074	-6.276	8.42535e-207	2.07495e-204	down	JR3	JASMONIC ACID RESPONSIVE 3
FxaC_20g18271	47.8684	6.94328	4.53281	2.73892	-2.89493	2.90945e-206	7.11457e-204	down
FxaC_23g15920	66.1861	8.54844	0.814306	0.115684	-3.05531	4.12705e-206	1.00565e-203	down
FxaC_4g16290	203.109	34.8488	6.38813	2.75149	-2.6522	6.88397e-206	1.67155e-203	down	PLAT1	PLAT domain protein 1
FxaC_24g07620	164.591	41.4862	16.3435	7.33891	-2.09536	1.14378e-205	2.76758e-203	down
FxaC_20g05300	41.0576	1.63355	0.257036	1.11378	-4.75792	4.54157e-205	1.08751e-202	down
FxaC_9g50900	194.177	10.426	3.19179	2.44542	-4.3361	1.30235e-204	3.08652e-202	down
FxaC_13g02510	35.5077	2.55345	1.02374	0.641856	-3.90517	1.20709e-203	2.8413e-201	down
FxaC_21g46400	35.0882	0.623612	0.097652	0.149278	-5.90638	1.09169e-202	2.55231e-200	down
FxaC_19g34390	49.2381	7.84675	7.3418	19.1389	-2.7551	1.45333e-202	3.38637e-200	down
FxaC_15g13460	31.1897	5.18827	0.775974	0.101903	-2.69361	2.64481e-202	6.1419e-200	down	SEOR1	Sieve-Element-Occlusion-Related 1
FxaC_2g18200	87.1716	11.5948	7.60006	4.10296	-3.01754	3.08565e-202	7.14169e-200	down	XERO2
FxaC_22g12711	30.4604	1.75757	0.0849083	0.0178404	-4.20383	4.49092e-200	1.03595e-197	down
FxaC_27g40820	257.674	64.7326	13.434	19.439	-2.10257	9.30265e-200	2.13878e-197	down
FxaC_6g34900	42.4893	1.7785	0.602318	0.373692	-4.68619	1.83798e-199	4.18401e-197	down
FxaC_19g26660	79.3681	7.41215	1.02451	2.46636	-3.52606	4.66448e-198	1.05145e-195	down
FxaC_7g39880	186.896	44.8232	11.7647	3.20696	-2.16717	1.00791e-197	2.26461e-195	down	sks5	SKU5 similar 5
FxaC_13g23550	47.7737	1.89027	0.413382	0.776758	-4.78264	3.18009e-197	7.12207e-195	down
FxaC_27g04260	35.0113	0.82346	0.0240378	0	-5.5284	8.17755e-197	1.82552e-194	down
FxaC_10g45640	50.3786	5.79514	3.01573	4.34023	-3.23261	2.92733e-196	6.49294e-194	down	SNRK3.22	SNF1-RELATED PROTEIN KINASE 3.22
FxaC_22g37750	342.636	33.9872	84.4264	232.028	-3.44191	2.84143e-195	6.26228e-193	down
FxaC_26g16440	935.879	149.664	2.10297	0.257252	-2.75466	3.8448e-195	8.44672e-193	down
FxaC_17g48830	14.9168	0.468277	0.296233	0.861179	-5.08844	4.25851e-195	9.32601e-193	down
FxaC_7g25320	348.328	68.0603	6.52706	1.98535	-2.46294	4.09815e-193	8.94651e-191	down	ATGSTF13
FxaC_17g09230	81.6344	15.1004	4.35689	3.18909	-2.54554	5.0334e-193	1.09537e-190	down
FxaC_5g41510	29.1555	0.611961	0.353928	0.610282	-5.65879	1.90288e-191	4.12805e-189	down	XF1
FxaC_2g23430	54.6517	8.73132	2.0681	1.01652	-2.7526	2.22513e-191	4.81205e-189	down
FxaC_28g39420	211.292	22.5682	2.28748	0.592024	-3.33934	4.92098e-191	1.06089e-188	down
FxaC_2g14080	53.192	1.01873	0.16082	0.251547	-5.84852	7.59949e-191	1.63325e-188	down	TIFY10A
FxaC_3g18880	279.99	40.3746	24.5387	10.2434	-2.90334	1.48108e-190	3.17322e-188	down
FxaC_26g12240	188.698	40.684	10.8526	18.4607	-2.32506	2.13137e-189	4.51061e-187	down
FxaC_21g11980	44.8249	1.84044	2.18881	9.6948	-4.73127	1.74682e-187	3.66319e-185	down
FxaC_2g28500	328.103	60.6572	9.97798	2.88581	-2.54747	3.34611e-187	6.99581e-185	down	PLAT1	PLAT domain protein 1
FxaC_8g36470	23.859	1.98754	0.235495	0.118589	-3.69034	5.5714e-186	1.15783e-183	down	GH3.1
FxaC_2g17300	128.08	25.0835	160.469	411.232	-2.46284	6.95618e-186	1.44128e-183	down	TT6	TRANSPARENT TESTA 6
FxaC_7g19990	18.1237	1.37216	0.0690251	0.0152546	-3.83586	8.43884e-186	1.74095e-183	down
FxaC_20g18221	174.255	25.5478	34.3388	96.0698	-2.87989	7.21578e-185	1.48176e-182	down
FxaC_12g33070	222.066	22.135	20.8716	63.485	-3.44479	7.9146e-185	1.62046e-182	down
FxaC_23g28290	208.423	5.33278	0.12714	0.109803	-5.40445	3.24299e-184	6.60073e-182	down
FxaC_4g10600	35.6697	5.51425	5.01242	15.3459	-2.79845	9.59497e-184	1.94722e-181	down	DGK2	diacylglycerol kinase 2
FxaC_14g19480	85.8827	2.8694	1.81498	3.10173	-5.01864	9.97112e-184	2.01764e-181	down
FxaC_12g48560	80.5464	14.5683	10.9212	27.471	-2.57168	2.95305e-183	5.95802e-181	down	CPK21	calcium-dependent protein kinase 21
FxaC_20g38840	34.0677	4.44516	5.75945	22.6754	-3.04057	3.45943e-183	6.9594e-181	down
FxaC_24g48420	225.683	32.2373	21.759	28.8631	-2.90998	6.81694e-183	1.3674e-180	down
FxaC_16g18830	31.6034	1.21814	0.192973	0.0491768	-4.79246	2.38316e-182	4.7528e-180	down
FxaC_12g14460	159.951	37.543	15.0491	23.2793	-2.20087	3.03598e-181	6.02002e-179	down
FxaC_11g37550	27.3562	2.10169	1.36966	11.8373	-3.80215	3.85078e-181	7.61388e-179	down
FxaC_23g13500	97.4207	0.79423	0.148313	0.248995	-7.10069	4.57075e-181	9.01166e-179	down
FxaC_22g31320	98.0754	0.747712	0.117393	0.254907	-7.1236	4.88813e-181	9.61003e-179	down
FxaC_8g16871	106.058	14.9414	0.500473	0.131526	-2.94202	7.81928e-180	1.53291e-177	down	ATGSTF13
FxaC_17g52860	30.3201	4.60674	4.79761	19.9656	-2.82128	2.2111e-178	4.29816e-176	down
FxaC_13g25370	300.743	56.0126	9.38427	22.8153	-2.53536	5.89753e-178	1.14321e-175	down
FxaC_20g19020	424.72	101.543	70.1756	102.212	-2.17496	6.31919e-178	1.22153e-175	down
FxaC_11g01970	102.86	24.9859	8.12382	12.393	-2.14513	9.90005e-177	1.90309e-174	down	ERD4	early-responsive to dehydration 4
FxaC_16g30330	165.316	20.1181	20.4682	3.03583	-3.14914	1.06948e-176	2.05018e-174	down	TRXH2	THIOREDOXIN H2
FxaC_1g24980	34.757	2.27326	0.976705	4.47016	-4.06233	2.92686e-176	5.59524e-174	down	TPPJ	trehalose-6-phosphate phosphatase J
FxaC_6g02330	25.9448	0.568191	0.248862	0.482221	-5.61293	5.54654e-176	1.0574e-173	down	XF1
FxaC_6g16580	53.8665	5.39256	1.85287	0.739267	-3.42237	9.46154e-176	1.79881e-173	down
FxaC_19g39640	40.9745	2.16163	1.37569	2.73616	-4.35664	1.80798e-175	3.41851e-173	down
FxaC_21g36760	185.827	34.5642	29.0928	38.575	-2.54259	3.27798e-175	6.1811e-173	down
FxaC_4g30680	62.1808	2.59187	0.224854	0.0700731	-4.6901	3.59899e-175	6.76796e-173	down
FxaC_10g09490	43.1798	0.45937	0.0504387	0.0621233	-6.64499	3.6872e-175	6.91505e-173	down
FxaC_24g27940	337.296	55.7729	16.3014	8.65117	-2.707	6.72785e-175	1.25834e-172	down
FxaC_6g26730	23.5201	1.42007	0.387762	0.232837	-4.17176	1.04445e-174	1.94822e-172	down	PLA-I{gamma}1	phospholipase A I gamma 1
FxaC_5g21780	22.897	0.760164	1.02762	4.90336	-5.00435	3.60424e-174	6.70496e-172	down	sks5	SKU5 similar 5
FxaC_17g18710	36.6012	5.27432	2.3122	1.09908	-2.91023	8.07653e-174	1.49844e-171	down
FxaC_7g00350	127.866	34.3323	43.1814	101.249	-2.00369	2.23987e-173	4.13348e-171	down	ERD7	EARLY-RESPONSIVE TO DEHYDRATION 7
FxaC_19g16040	39.2813	3.57432	0.637863	0.0332276	-3.56965	8.867e-171	1.62334e-168	down
FxaC_22g10510	21.9965	0.889318	0.570394	3.15073	-4.75276	9.1561e-171	1.67185e-168	down
FxaC_27g00510	68.2204	13.3048	5.68269	0.705664	-2.46929	1.07175e-170	1.95179e-168	down
FxaC_28g02370	66.5095	12.1257	5.60924	3.95842	-2.56022	7.23546e-170	1.31421e-167	down
FxaC_20g29920	126.199	26.9509	9.31097	9.7544	-2.33565	2.55063e-169	4.60864e-167	down
FxaC_9g20860	32.0916	3.05349	0.0806359	0.0265495	-3.50099	3.83488e-169	6.89312e-167	down	FLA1	FASCICLIN-like arabinogalactan 1
FxaC_23g49110	68.0961	2.29542	0.528318	0.147557	-5.01248	1.38827e-168	2.48249e-166	down
FxaC_13g03160	368.894	58.8913	4.54398	0.39202	-2.75781	2.36259e-167	4.20305e-165	down	MLP423	MLP-like protein 423
FxaC_9g24200	39.0265	6.59648	4.82526	5.5708	-2.66901	3.1879e-167	5.65673e-165	down	TPR7	tetratricopeptide repeat 7
FxaC_2g18940	40.5468	3.3218	1.37058	3.86218	-3.72442	1.03394e-166	1.82531e-164	down
FxaC_14g17880	199.567	34.5419	10.5689	12.23	-2.64328	1.50076e-166	2.64267e-164	down
FxaC_6g44880	47.7584	4.51528	290.783	256.824	-3.51713	6.31199e-166	1.10584e-163	down	TT3
FxaC_7g12200	69.7544	8.50302	2.27425	1.48525	-3.13636	1.85873e-165	3.24822e-163	down
FxaC_6g45370	166.249	32.2666	24.7227	28.3532	-2.47197	2.89992e-165	5.05499e-163	down
FxaC_13g51390	36.895	3.86622	0.604632	0.116257	-3.36755	3.8997e-165	6.78068e-163	down
FxaC_22g01230	30.0105	1.54935	2.50422	14.6912	-4.37839	5.68304e-164	9.85673e-162	down
FxaC_11g01100	847.406	139.21	120.111	79.6844	-2.71753	6.10954e-164	1.057e-161	down
FxaC_3g20020	114.903	0.825537	0.0343134	0.122398	-7.22792	1.21821e-163	2.10234e-161	down
FxaC_8g14140	46.483	6.27731	1.77109	1.30508	-2.98783	5.26611e-163	9.04295e-161	down	NDL2	N-MYC downregulated-like 2
FxaC_2g28510	31.9624	0.885701	0.527721	3.28871	-5.27003	2.82377e-162	4.83697e-160	down	TPPJ	trehalose-6-phosphate phosphatase J
FxaC_23g02550	80.0697	6.44192	1.01764	0.339257	-3.7476	8.62e-162	1.47291e-159	down
FxaC_18g24110	32.6779	2.19806	1.23551	0.192602	-4.0028	1.71605e-161	2.91784e-159	down
FxaC_1g13060	77.9676	18.158	11.9552	15.1678	-2.20957	2.59168e-161	4.39589e-159	down	CPK28	calcium-dependent protein kinase 28
FxaC_11g06600	84.4105	7.7573	0.206536	0	-3.55296	2.93198e-161	4.96092e-159	down	SPL3	squamosa promoter binding protein-like 3
FxaC_2g35660	43.5662	8.55723	8.30451	14.2481	-2.4539	3.62624e-161	6.10576e-159	down
FxaC_10g04570	30.7652	2.19864	0.703027	0.0560614	-3.9053	3.83991e-159	6.3725e-157	down	GPT1	glucose 6-phosphate/phosphate translocator 1
FxaC_27g24280	20.7349	1.61389	0.218289	0.144303	-3.7949	3.89656e-159	6.45104e-157	down
FxaC_12g06310	67.6131	2.14626	0.163811	0.0269043	-5.08712	1.58699e-158	2.61487e-156	down
FxaC_26g25050	59.2087	8.9275	1.27618	0.968157	-2.84269	3.3595e-158	5.52226e-156	down
FxaC_8g09540	118.013	31.6941	11.9388	10.0032	-2.00368	1.01496e-157	1.65656e-155	down
FxaC_24g36000	41.5351	8.6608	1.29968	0.0481676	-2.36868	1.767e-157	2.87721e-155	down
FxaC_6g09010	31.0545	4.67697	2.47238	0.871589	-2.83705	4.12301e-156	6.65093e-154	down	PMT5	polyol/monosaccharide transporter 5
FxaC_17g48700	27.2869	2.86359	2.44514	2.71869	-3.35947	7.68569e-156	1.23404e-153	down
FxaC_13g20082	76.6874	15.7756	2.77649	1.86135	-2.38575	1.03643e-155	1.66028e-153	down	SEOR2	sieve element occlusion-related 2
FxaC_24g03630	23.2656	0.667708	0.295763	0.191359	-5.21841	1.08582e-155	1.73538e-153	down
FxaC_21g15680	2312.17	586.589	195.239	64.7246	-2.08935	1.73062e-155	2.74688e-153	down
FxaC_9g24590	148.508	26.9307	1.85593	0.238084	-2.57348	2.1459e-155	3.39047e-153	down	PSAO	photosystem I subunit O
FxaC_14g12580	21.2172	3.22241	0.748224	0.57514	-2.8248	4.29211e-155	6.76599e-153	down
FxaC_5g07682	46.6793	10.5549	38.9818	62.0583	-2.25339	6.7383e-155	1.05739e-152	down	AAP2	amino acid permease 2
FxaC_18g31790	12.7255	1.54124	1.17243	0.538202	-3.14903	1.73549e-154	2.71722e-152	down
FxaC_26g06030	103.257	10.935	1.50024	2.38156	-3.35314	2.70872e-154	4.23142e-152	down
FxaC_7g12920	31.6797	3.30174	1.55901	0.776493	-3.37143	4.24492e-154	6.61624e-152	down	ATADH1
FxaC_15g07571	28.0409	0.841981	0.0596363	0.0968864	-5.16326	5.69037e-154	8.84923e-152	down	MES13	methyl esterase 13
FxaC_21g12760	163.783	1.87818	1.06315	1.20156	-6.53891	9.51825e-154	1.47689e-151	down
FxaC_23g18191	118.321	31.2665	7.34515	3.59647	-2.02904	1.01032e-153	1.56414e-151	down
FxaC_12g44010	172.232	32.5165	3.18859	0.219181	-2.51469	2.29896e-153	3.54332e-151	down	LHCB1.3	LIGHT-HARVESTING CHLOROPHYLL A/B-PROTEIN 1.3
FxaC_25g00291	26.3666	3.39631	1.37463	0.100406	-3.06238	2.82163e-153	4.33922e-151	down
FxaC_3g19540	20.7059	3.16493	5.10645	7.45154	-2.81388	8.15239e-153	1.25093e-150	down	ACA2	calcium ATPase 2
FxaC_11g03180	50.4748	10.1379	5.99517	5.69548	-2.4233	8.71185e-153	1.33382e-150	down	KAT1	potassium channel in Arabidopsis thaliana 1
FxaC_24g45360	18.9425	0.235774	0.105251	0.510718	-6.49399	8.8443e-153	1.35111e-150	down
FxaC_7g37140	61.7299	11.4926	6.38132	2.84485	-2.53881	1.34866e-152	2.05576e-150	down	PAP1	phytochrome-associated protein 1
FxaC_23g27770	25.6662	3.37751	1.30199	1.31213	-3.0353	2.51193e-152	3.82051e-150	down
FxaC_18g42910	64.7399	2.27732	1.06095	5.21936	-4.954	3.75431e-152	5.68511e-150	down
FxaC_9g12391	19.9129	0.776526	0.530195	1.73889	-4.7805	1.28553e-151	1.94241e-149	down	GGCT2;2	gamma-glutamyl cyclotransferase 2;2
FxaC_23g59580	83.4738	5.72959	0.820257	0.721199	-3.98051	2.2754e-151	3.41571e-149	down
FxaC_14g12810	32.812	4.21594	0.311468	0.0875214	-3.07426	9.97667e-151	1.48796e-148	down
FxaC_13g38020	1207.31	298.552	36.9566	3.6771	-2.1257	4.07327e-150	6.04899e-148	down
FxaC_5g41500	27.89	0.320595	0.0500385	0.146057	-6.52354	1.3992e-149	2.07342e-147	down	XF1
FxaC_9g48690	45.6523	3.2334	0.394843	0.158098	-3.93324	4.83605e-149	7.15105e-147	down	LHCB1.4	LIGHT-HARVESTING CHLOROPHYLL-PROTEIN COMPLEX II SUBUNIT B1
FxaC_21g17120	78.7988	1.20948	0.521677	0.502895	-6.1281	5.6626e-149	8.35541e-147	down
FxaC_10g12390	51.5127	11.3349	9.74301	20.2273	-2.28823	5.76777e-149	8.49249e-147	down	CYP716A1	cytochrome P450, family 716, subfamily A, polypeptide 1
FxaC_18g41920	34.6583	3.28581	0.958057	1.92196	-3.52163	2.18217e-148	3.19265e-146	down
FxaC_9g48710	10.6337	0.708872	0.468418	0.483079	-3.99937	1.2594e-147	1.83097e-145	down	FLS2	FLAGELLIN-SENSITIVE 2
FxaC_8g06300	32.1685	2.9743	199.643	167.988	-3.55151	1.54306e-147	2.23866e-145	down	TT3
FxaC_27g41670	73.1199	13.906	4.53426	2.97956	-2.50445	2.00735e-147	2.9001e-145	down
FxaC_1g18320	26.5875	2.84031	0.481632	0.189486	-3.33788	3.05371e-147	4.40262e-145	down
FxaC_22g10640	8.69414	0.477347	0.46979	1.88401	-4.27616	2.10587e-146	3.02349e-144	down
FxaC_7g03640	19.2057	1.19967	0.1909	0.103479	-4.1082	5.79304e-146	8.30011e-144	down
FxaC_14g25010	57.0485	2.88979	1.27025	3.55813	-4.42056	6.97509e-146	9.97307e-144	down
FxaC_25g21120	80.9337	7.58841	13.1061	42.1512	-3.51693	8.09078e-146	1.15445e-143	down
FxaC_6g08540	25.5804	1.0693	1.04858	1.37291	-4.70994	2.73714e-145	3.88152e-143	down
FxaC_9g16420	22.4469	1.99285	2.23419	1.39651	-3.59895	2.48214e-144	3.4913e-142	down	MLO6	MILDEW RESISTANCE LOCUS O 6
FxaC_7g40650	146.472	29.8607	5.40288	2.35022	-2.4044	9.58451e-144	1.34539e-141	down	J11	DnaJ11
FxaC_28g27450	20.2737	0.291097	0.0167662	0.0169253	-6.26179	1.72842e-143	2.4213e-141	down
FxaC_4g29250	31.0893	2.16137	1.22805	2.7443	-3.96776	2.39189e-141	3.32381e-139	down	PR3	PATHOGENESIS-RELATED 3
FxaC_21g12980	36.8232	1.51127	0.261549	0.098924	-4.7067	4.27847e-141	5.92166e-139	down
FxaC_5g27770	19.6549	1.46508	0.381627	0.0781423	-3.86801	5.25331e-141	7.25639e-139	down	LAC14	laccase 14
FxaC_13g54790	42.4288	9.0743	2.59099	0.523245	-2.33346	6.60731e-141	9.10849e-139	down
FxaC_10g01580	94.8426	1.37175	0.466542	2.70873	-6.21331	3.34809e-140	4.60632e-138	down	TIFY5A
FxaC_25g00960	47.3268	8.79834	3.52267	0.423017	-2.53668	6.07952e-140	8.34764e-138	down
FxaC_11g20420	88.0188	14.2791	6.1266	1.44615	-2.7368	1.34789e-139	1.84344e-137	down	LHCB3*1
FxaC_10g18260	62.8861	14.5264	1.00342	0.113928	-2.22272	1.99881e-139	2.71756e-137	down	LHCB5	light harvesting complex of photosystem II 5
FxaC_10g10040	171.524	31.2326	1.11872	0.408224	-2.5681	3.60265e-139	4.87895e-137	down	SPL3	squamosa promoter binding protein-like 3
FxaC_1g20460	267.224	49.7085	78.9263	224.374	-2.53839	4.95223e-139	6.69354e-137	down	WIH2	WINDHOSE 2
FxaC_2g27070	43.7756	9.67012	5.26202	1.36125	-2.28264	7.61812e-139	1.02568e-136	down
FxaC_26g24230	14.6023	2.14275	2.19213	2.36367	-2.87527	9.80253e-139	1.31721e-136	down
FxaC_23g44520	69.6218	17.6577	3.9012	2.37432	-2.08925	1.22833e-138	1.64736e-136	down
FxaC_3g24490	103.887	18.2421	4.85872	1.51993	-2.62284	1.82693e-138	2.44544e-136	down	PLAT1	PLAT domain protein 1
FxaC_11g21230	23.3707	3.22392	2.68638	8.29427	-2.96492	4.80378e-138	6.40531e-136	down	PAT1	phytochrome a signal transduction 1
FxaC_18g24760	17.6258	1.22787	0.505241	0.352547	-3.95515	7.23429e-138	9.62759e-136	down
FxaC_3g05750	46.6101	7.33234	2.38664	0.590503	-2.78045	8.10197e-138	1.07616e-135	down	PAP2	phytochrome-associated protein 2
FxaC_22g10600	228.916	49.2803	19.9784	12.1803	-2.32101	4.42038e-137	5.83785e-135	down
FxaC_1g00710	68.8534	3.59044	0.14919	0.431844	-4.38581	1.67615e-136	2.20103e-134	down
FxaC_17g09160	28.4228	6.22135	1.73727	0.297341	-2.29722	4.84831e-136	6.34248e-134	down
FxaC_8g21000	31.0104	0.533464	0.0290751	0.175767	-6.00276	7.46605e-136	9.74855e-134	down
FxaC_25g51270	15.9705	1.10849	0.548866	0.635029	-3.97619	1.55027e-135	2.0166e-133	down
FxaC_24g36300	86.5955	14.0623	5.40912	6.73217	-2.73718	2.86774e-135	3.72338e-133	down
FxaC_16g18760	282.824	49.6352	62.5001	122.68	-2.62154	3.69563e-135	4.7893e-133	down
FxaC_6g20530	28.0736	1.68843	0.483367	0.141687	-4.15879	3.97769e-135	5.1452e-133	down	XCP1	xylem cysteine peptidase 1
FxaC_19g15960	184.229	19.2752	14.0209	20.2506	-3.37663	5.04487e-135	6.51343e-133	down
FxaC_17g36320	101.628	22.493	6.74736	12.0994	-2.28559	6.72016e-135	8.66025e-133	down
FxaC_26g16570	97.0332	18.7959	227.71	289.276	-2.47548	4.3227e-134	5.5603e-132	down
FxaC_2g23280	49.6577	9.68392	2.29335	0.963985	-2.46917	5.15643e-134	6.62042e-132	down	RHS19	root hair specific 19
FxaC_10g22780	47.1788	5.38437	0.774383	0.104667	-3.24378	8.22451e-134	1.054e-131	down	LHCB3*1
FxaC_8g20750	32.4487	5.76787	0.879968	0.936549	-2.6074	1.32427e-133	1.69397e-131	down	CYP94B1	cytochrome P450, family 94, subfamily B, polypeptide 1
FxaC_22g29180	244.421	44.6184	20.9494	35.864	-2.56334	1.95507e-133	2.49625e-131	down
FxaC_9g21430	263.37	50.6674	3.30623	0.534718	-2.4916	7.04045e-133	8.95626e-131	down
FxaC_27g43990	39.1226	5.32995	1.99253	0.474629	-2.97158	8.02034e-133	1.01841e-130	down
FxaC_21g51010	33.7488	7.04508	4.55033	3.27011	-2.37083	2.63625e-132	3.33522e-130	down
FxaC_13g06240	100.333	11.2617	7.75188	11.8995	-3.27643	4.45035e-132	5.62003e-130	down
FxaC_24g57280	292.789	42.5616	2.1282	0.442246	-2.89109	1.13818e-131	1.4321e-129	down
FxaC_11g06850	35.5053	3.03089	0.248958	0.0917407	-3.6569	1.9053e-131	2.39296e-129	down
FxaC_5g42100	18.9987	1.24822	0.0896806	0.0171163	-4.03489	2.18105e-131	2.72939e-129	down
FxaC_9g05310	32.5432	5.51932	292.623	458.799	-2.66586	4.02417e-131	5.01774e-129	down	REF3	REDUCED EPRDERMAL FLUORESCENCE 3
FxaC_7g33830	63.3059	14.2366	2.0961	1.13956	-2.26268	4.13479e-131	5.1464e-129	down	TZF3	tandem zinc finger 3
FxaC_10g05320	111.089	28.836	11.7169	21.6488	-2.05212	2.10445e-130	2.60062e-128	down
FxaC_16g29000	111.769	27.3977	11.2259	9.39465	-2.13661	6.85938e-130	8.43144e-128	down	CA4	BETA CARBONIC ANHYDRASE 4
FxaC_27g39060	518.955	121.915	26.6734	2.94786	-2.20282	8.06232e-130	9.8925e-128	down
FxaC_23g07140	46.4588	8.16433	2.11026	0.483097	-2.61973	8.37648e-130	1.02598e-127	down
FxaC_21g14990	26.8202	3.46234	0.395844	0.0982174	-3.0554	3.48053e-129	4.24054e-127	down
FxaC_14g12540	15.8673	2.41285	0.400395	0.0594341	-2.8177	2.2656e-128	2.74582e-126	down
FxaC_7g18310	83.5442	2.78498	0	0.0745267	-5.02194	2.42924e-128	2.939e-126	down
FxaC_9g10050	16.5193	1.55389	1.60359	1.45605	-3.51884	2.54883e-128	3.07831e-126	down
FxaC_23g17130	39.1198	3.97037	2.24201	5.49055	-3.4245	2.90834e-128	3.50638e-126	down
FxaC_7g11380	50.625	11.4271	13.3736	35.1841	-2.25561	3.73844e-128	4.49152e-126	down
FxaC_12g41200	57.0785	2.44258	0.0384397	0.0284369	-4.67494	5.25931e-128	6.3078e-126	down	SPL3	squamosa promoter binding protein-like 3
FxaC_6g44380	28.9299	1.29623	0.428048	0.847216	-4.59383	3.54925e-127	4.24946e-125	down
FxaC_18g39760	26.7626	2.34432	0.246965	0.055299	-3.63154	6.04235e-127	7.19706e-125	down
FxaC_22g60570	86.44	6.96744	2.15188	1.69157	-3.74002	6.6814e-127	7.94455e-125	down
FxaC_15g38980	75.3328	16.9297	1.87888	0.735651	-2.26183	7.2713e-127	8.63114e-125	down	SLR	SOLITARY ROOT
FxaC_22g11090	67.26	2.94318	0.896649	2.20942	-4.62413	9.11798e-127	1.08046e-124	down
FxaC_24g40130	39.5015	6.32746	1.20441	0.273879	-2.74613	2.42532e-126	2.86416e-124	down
FxaC_24g54490	27.4187	2.80491	2.13866	1.74935	-3.39298	7.38543e-126	8.70688e-124	down
FxaC_5g20480	13.8847	0.616211	0.302193	0.80241	-4.58738	1.26835e-125	1.49275e-123	down	MAD3	miRNA action deficient 3
FxaC_18g42770	61.4137	2.57061	0.586652	0.416341	-4.6756	1.72432e-125	2.02594e-123	down
FxaC_2g24060	242.667	54.4012	62.4332	99.4785	-2.26658	2.04027e-125	2.39309e-123	down	WIH2	WINDHOSE 2
FxaC_5g06240	122.371	24.663	0.707142	0.137117	-2.41953	4.82358e-125	5.64816e-123	down
FxaC_5g03261	26.3288	4.80496	1.27551	2.77719	-2.56366	7.67894e-125	8.97644e-123	down
FxaC_6g44162	27.0202	5.0952	0.992798	0.241641	-2.51265	2.08877e-124	2.4294e-122	down	sks5	SKU5 similar 5
FxaC_8g23400	45.8603	9.65327	0.53428	0.218345	-2.35803	2.52734e-124	2.93456e-122	down
FxaC_11g29770	21.0497	1.34517	0.0873619	0.0265495	-4.06145	4.84315e-124	5.60469e-122	down	FLA1	FASCICLIN-like arabinogalactan 1
FxaC_28g08170	26.5686	0.745619	0.0529664	0.196557	-5.2892	1.0532e-123	1.21474e-121	down
FxaC_8g06190	53.4075	9.4425	3.48475	0.996057	-2.61104	3.5379e-123	4.06699e-121	down
FxaC_16g17010	30.0531	5.62484	0.599319	1.1814	-2.51903	6.36903e-123	7.30938e-121	down
FxaC_12g47640	110.176	27.4218	4.91575	1.96878	-2.1136	9.98643e-123	1.14419e-120	down	PSII-Q
FxaC_2g20020	37.2032	5.87616	0.854928	0.125717	-2.76943	1.73058e-122	1.97626e-120	down	PSBO2	photosystem II subunit O-2
FxaC_3g10770	16.1033	2.75313	1.26188	10.7604	-2.64916	6.74903e-122	7.6818e-120	down	SUS4	sucrose synthase 4
FxaC_13g47160	80.8929	0.369295	0.114187	0.0819327	-7.91759	7.2675e-122	8.25834e-120	down
FxaC_26g21530	23.3278	1.65437	0.317367	0.141056	-3.91344	1.97546e-121	2.23379e-119	down
FxaC_8g37880	16.9952	0.433744	0.0607464	0.0546571	-5.38657	2.65681e-121	2.99933e-119	down	XF1
FxaC_24g33860	39.9428	5.0019	1.08509	0.214523	-3.10138	6.32668e-121	7.11911e-119	down
FxaC_10g47200	94.677	16.2545	2.99494	1.21172	-2.64716	7.30756e-121	8.20949e-119	down	PSAG	photosystem I subunit G
FxaC_21g23860	58.4299	6.94376	0.826114	0.239543	-3.18369	1.07627e-120	1.20324e-118	down
FxaC_26g39080	34.9034	8.769	2.06845	0.610472	-2.09667	1.24052e-120	1.38464e-118	down
FxaC_6g39760	20.3249	2.83741	0.803918	0.418528	-2.94949	1.67002e-120	1.86104e-118	down
FxaC_1g14481	22.2999	3.46895	1.42719	0.945428	-2.7898	2.11279e-120	2.34689e-118	down	BCS1	cytochrome BC1 synthesis
FxaC_17g32060	16.6258	0.478685	0.637914	0.999286	-5.22571	4.58743e-120	5.07131e-118	down
FxaC_4g13220	29.922	3.43607	1.49757	16.3393	-3.2442	1.85601e-119	2.04525e-117	down	ATAF1
FxaC_17g26030	105.021	27.7409	7.7297	5.58484	-2.02811	9.85482e-119	1.07909e-116	down
FxaC_22g24920	156.861	32.9906	3.4965	0.29882	-2.367	1.67328e-118	1.82644e-116	down
FxaC_8g00360	224.385	47.6822	7.09426	0.782865	-2.34277	1.71694e-118	1.87114e-116	down	PSBX	photosystem II subunit X
FxaC_19g24290	22.8086	2.86116	0.514954	0.057266	-3.11786	5.21772e-118	5.66847e-116	down
FxaC_6g42160	51.677	10.5244	5.94628	12.7964	-2.41165	5.30588e-118	5.75522e-116	down	WRKY11	WRKY DNA-binding protein 11
FxaC_13g10950	30.7777	3.14704	0.296722	0.162573	-3.39483	1.17833e-117	1.27413e-115	down
FxaC_13g17040	52.0105	6.46441	4.55498	4.76297	-3.12006	2.75591e-117	2.97067e-115	down
FxaC_5g36620	30.2517	5.98837	1.35147	1.49104	-2.45156	4.27331e-117	4.5849e-115	down	RRTF1	redox responsive transcription factor 1
FxaC_23g50960	34.4143	2.30239	0.245857	0.0628083	-4.01384	4.78067e-117	5.12131e-115	down
FxaC_11g39930	35.7043	8.80224	5.14411	4.9364	-2.12586	1.73363e-116	1.85143e-114	down
FxaC_9g45570	20.9908	3.8302	3.0713	2.61916	-2.55958	2.37335e-116	2.5307e-114	down	NSL1	necrotic spotted lesions 1
FxaC_6g01040	22.8921	3.66968	0.595854	0.017019	-2.75518	9.70973e-116	1.03059e-113	down
FxaC_16g11630	72.8528	2.67378	0.602508	2.62438	-4.87014	1.05521e-115	1.11828e-113	down	DIR1	DEFECTIVE IN INDUCED RESISTANCE 1
FxaC_16g26660	38.2843	2.87497	6.6178	9.18373	-3.83919	1.3611e-115	1.44025e-113	down
FxaC_13g25320	27.7908	5.1912	2.43276	3.93548	-2.53151	4.65882e-115	4.89976e-113	down
FxaC_24g57360	16.9564	0.845128	1.57784	8.76238	-4.43311	8.16129e-115	8.57034e-113	down
FxaC_19g07380	23.6157	5.39666	1.11145	0.257425	-2.23558	1.00231e-114	1.05095e-112	down
FxaC_14g35890	45.9697	0.529966	0.0897602	0.249024	-6.56597	3.56974e-114	3.73167e-112	down
FxaC_1g01780	14.3568	0.986654	0.34585	0.418104	-3.97971	4.89677e-114	5.11118e-112	down	PMT5	polyol/monosaccharide transporter 5
FxaC_1g18610	28.0574	3.07668	1.97575	3.50034	-3.28597	5.5837e-114	5.81941e-112	down	WRKY15	WRKY DNA-binding protein 15
FxaC_13g32890	109.762	28.4565	5.98507	1.03165	-2.05593	1.08066e-113	1.11954e-111	down
FxaC_1g19490	231.231	53.2809	39.3113	15.3253	-2.22669	1.467e-113	1.51524e-111	down
FxaC_24g18350	87.1236	10.8487	1.40439	0.0384019	-3.12059	2.74401e-113	2.8258e-111	down
FxaC_13g00101	31.1773	5.49295	5.34634	6.6867	-2.62187	3.50144e-113	3.60044e-111	down
FxaC_9g50140	21.0417	2.25848	1.50981	3.29708	-3.33657	3.84451e-113	3.94735e-111	down
FxaC_12g33330	79.0498	19.0983	1.28792	0.150368	-2.15861	4.07813e-113	4.18102e-111	down	LHCB5	light harvesting complex of photosystem II 5
FxaC_18g27380	58.5468	15.6009	4.67902	1.07243	-2.01556	5.30001e-113	5.41767e-111	down
FxaC_5g08130	32.0234	3.44624	3.35955	7.38591	-3.32643	5.52661e-113	5.64098e-111	down	ATRR4	RESPONSE REGULATOR 4
FxaC_25g39390	61.1539	11.8525	153.472	132.221	-2.47515	7.77628e-113	7.91385e-111	down
FxaC_23g02730	23.1172	2.39238	0.262748	0.0787593	-3.37665	9.11559e-113	9.24965e-111	down
FxaC_28g04380	41.8827	10.9281	0.881128	0.0456008	-2.04634	1.00457e-112	1.01785e-110	down
FxaC_10g32160	113.083	21.4108	2.62645	0.285658	-2.50971	1.45425e-112	1.47132e-110	down
FxaC_4g27550	48.7101	4.94581	0.771654	0.565277	-3.42423	2.76571e-112	2.78595e-110	down	GLYI4	glyoxylase I 4
FxaC_17g27410	13.3099	0.852421	0.33981	0.410538	-4.06955	2.87985e-112	2.89671e-110	down
FxaC_20g21540	14.7973	1.34403	0.194967	0.118675	-3.5642	4.46134e-112	4.48096e-110	down
FxaC_15g05330	114.684	20.5679	13.5447	12.9353	-2.5884	1.40447e-111	1.4086e-109	down
FxaC_3g34520	18.5866	0.221502	0.0488778	0.0534342	-6.53685	1.72624e-111	1.72881e-109	down	AAE12	acyl activating enzyme 12
FxaC_5g33630	33.3649	5.94418	4.14395	8.37416	-2.60348	3.2726e-111	3.26802e-109	down
FxaC_22g17070	40.5727	7.1476	0.724986	0.0976463	-2.60839	5.52719e-111	5.49566e-109	down
FxaC_9g32850	49.3976	12.8255	2.8359	0.36287	-2.05387	1.10399e-110	1.09612e-108	down	PORA	protochlorophyllide oxidoreductase A
FxaC_9g49170	31.9044	8.0256	5.83537	5.76027	-2.09564	2.92408e-110	2.89907e-108	down	KAT1	potassium channel in Arabidopsis thaliana 1
FxaC_3g25560	123.508	14.4453	12.7627	8.21431	-3.21372	2.9751e-110	2.94544e-108	down
FxaC_2g19880	80.9027	15.6518	1.37445	0.954227	-2.47505	3.24772e-110	3.21074e-108	down
FxaC_26g04680	11.7449	0.439773	0.126376	0.0168873	-4.81885	5.4939e-110	5.4236e-108	down
FxaC_26g09070	37.2171	8.95865	13.9719	43.602	-2.15959	8.53207e-110	8.387e-108	down
FxaC_7g38470	23.083	4.18459	2.10932	2.37644	-2.57242	9.95592e-110	9.77276e-108	down
FxaC_23g55260	178.982	24.1158	4.50425	2.87481	-2.99812	3.09481e-109	3.02928e-107	down
FxaC_20g25430	20.8985	2.33832	0.23149	0.0382813	-3.2704	4.68837e-109	4.57616e-107	down
FxaC_1g16010	53.3084	6.1958	0.929534	0.612376	-3.19937	5.6314e-109	5.48887e-107	down
FxaC_11g32310	61.4888	14.2899	12.0098	29.3155	-2.22002	1.09225e-108	1.06311e-106	down
FxaC_3g30750	23.1295	1.19527	0.389049	7.70448	-4.40702	4.1188e-108	3.99206e-106	down	ATAF1
FxaC_23g44210	38.0152	6.94982	4.53433	5.77648	-2.55666	4.87707e-108	4.72039e-106	down
FxaC_20g29890	18.11	2.16513	0.0519027	0.00880985	-3.16303	5.79311e-108	5.59917e-106	down
FxaC_9g19710	80.9526	18.1471	4.47805	4.64449	-2.26982	1.3838e-107	1.33189e-105	down
FxaC_2g01160	20.5888	1.5953	0.782986	0.373008	-3.78127	1.74391e-107	1.67384e-105	down	OPR3	oxophytodienoate-reductase 3
FxaC_16g06900	35.9291	0.616017	0.108768	0.0183389	-5.98062	1.77964e-107	1.70577e-105	down
FxaC_21g17910	164.489	29.9629	14.0736	21.2505	-2.55619	1.91379e-107	1.83181e-105	down
FxaC_5g17600	26.5407	2.52636	4.18984	10.825	-3.50177	1.93154e-107	1.84624e-105	down	PTS	PANTOTHENATE SYNTHETASE
FxaC_6g06580	27.9985	2.17395	0.344379	0.177497	-3.79959	2.45544e-107	2.34378e-105	down
FxaC_7g20970	29.2128	0.713619	0.335909	1.70987	-5.45624	4.08967e-107	3.89295e-105	down	MYB15	myb domain protein 15
FxaC_1g30610	27.8626	3.75633	3.67676	15.3324	-2.99824	5.01226e-107	4.7646e-105	down	ATAF1
FxaC_12g33360	57.0345	14.5207	12.9465	23.1759	-2.0785	8.20826e-107	7.78132e-105	down	NTMC2TYPE6.1
FxaC_13g20080	18.6744	3.29143	0.375557	0.0789182	-2.59983	8.79014e-107	8.32154e-105	down	SEOR1	Sieve-Element-Occlusion-Related 1
FxaC_26g20910	76.7931	0.567982	0.3774	0.115964	-7.25837	1.2892e-106	1.21881e-104	down
FxaC_21g01510	24.5749	4.19317	2.16693	3.59092	-2.65444	2.08416e-106	1.96499e-104	down
FxaC_23g11270	33.7993	8.50014	7.54889	15.7519	-2.09673	3.58802e-106	3.37825e-104	down
FxaC_9g29930	35.6737	3.99766	0.484191	0.122844	-3.28372	1.20202e-105	1.12714e-103	down
FxaC_22g62311	14.103	1.23846	0.110806	0.0325833	-3.61654	2.38014e-105	2.22886e-103	down
FxaC_21g17880	176.966	32.0999	18.2427	23.8121	-2.56597	4.7111e-105	4.38792e-103	down
FxaC_8g39870	27.1892	7.02108	10.1119	18.4455	-2.0591	5.45652e-105	5.07537e-103	down
FxaC_28g08650	28.2289	6.0571	0.204463	0.0229843	-2.33189	8.12632e-105	7.54853e-103	down
FxaC_23g25240	27.9855	2.8164	0.0744978	0	-3.43104	1.29951e-104	1.20549e-102	down
FxaC_6g37251	35.0517	7.32843	3.87543	5.57545	-2.36094	1.53159e-104	1.41698e-102	down
FxaC_27g25480	23.4695	5.11991	6.11822	15.6062	-2.30599	3.01874e-104	2.78913e-102	down
FxaC_26g15200	89.8143	21.8346	13.4315	7.83464	-2.15108	3.26888e-104	3.01621e-102	down
FxaC_7g01540	25.6227	5.72607	2.33609	1.73773	-2.26486	1.03064e-103	9.45937e-102	down	XF1
FxaC_3g11920	12.1446	0.550901	0.22874	0.468597	-4.57018	1.24647e-103	1.141e-101	down
FxaC_15g22570	11.4057	0.828556	0.0627162	0.0662506	-3.86286	1.52778e-103	1.39666e-101	down	NPF3.1	NRT1/ PTR family 3.1
FxaC_26g00220	130.297	26.8621	3.63077	3.92136	-2.39001	1.59822e-103	1.45912e-101	down
FxaC_5g08150	43.3327	11.2446	7.43062	4.63896	-2.05642	1.74668e-103	1.59256e-101	down	ILL6	IAA-leucine resistant (ILR)-like gene 6
FxaC_3g14030	29.8792	3.61877	0.858413	2.6469	-3.15032	2.06937e-103	1.88182e-101	down	XERO2
FxaC_20g39360	26.549	6.65518	2.70562	2.64684	-2.10243	2.75167e-103	2.499e-101	down
FxaC_1g18130	25.1912	3.30467	0.714298	0.504666	-3.05098	1.01423e-102	9.17485e-101	down	MAPKKK19	mitogen-activated protein kinase kinase kinase 19
FxaC_24g44090	59.8593	0.626325	0.223824	0	-6.60901	2.6066e-102	2.35182e-100	down
FxaC_5g25880	27.394	6.34633	7.59061	21.1821	-2.21418	2.77649e-102	2.50184e-100	down
FxaC_24g23560	15.0208	1.71441	1.33817	2.09947	-3.24331	2.94196e-102	2.6475e-100	down
FxaC_1g11790	13.0598	0.362378	0.0812837	0.456742	-5.28755	3.23164e-102	2.9044e-100	down
FxaC_12g21160	460.762	89.6266	3.41222	8.23495	-2.47059	3.89311e-102	3.48983e-100	down
FxaC_24g19570	14.517	1.19718	0.399831	0.242782	-3.70298	4.43395e-102	3.96437e-100	down
FxaC_25g04470	80.8587	21.4873	26.498	7.59157	-2.01525	5.0129e-102	4.47623e-100	down
FxaC_24g23530	15.5386	1.96009	0.514598	0.295383	-3.10665	6.40249e-102	5.70233e-100	down
FxaC_9g45420	67.8332	14.2725	0.82323	0.0812161	-2.35823	6.57866e-102	5.85171e-100	down	SPL3	squamosa promoter binding protein-like 3
FxaC_8g20500	21.9029	4.44817	2.15177	0.725904	-2.41243	6.96938e-102	6.1913e-100	down	PLA-I{gamma}1	phospholipase A I gamma 1
FxaC_22g02220	41.1571	5.4631	2.0186	0.31232	-3.01778	1.04457e-101	9.2676e-100	down
FxaC_2g28330	24.0741	4.76165	0.879001	1.04374	-2.44089	1.20676e-101	1.06929e-99	down
FxaC_10g32770	19.485	2.45358	0.165172	0.0223374	-3.08988	1.52919e-101	1.35152e-99	down	FLA1	FASCICLIN-like arabinogalactan 1
FxaC_1g25960	98.8656	6.92872	6.63461	2.53019	-3.96584	1.63538e-101	1.44353e-99	down
FxaC_11g03580	7.88971	0.499617	0.301464	0.43847	-4.04635	1.76321e-101	1.55439e-99	down	FLS2	FLAGELLIN-SENSITIVE 2
FxaC_24g29280	27.6404	3.43298	1.77244	2.27062	-3.11249	1.93099e-101	1.70013e-99	down
FxaC_21g11890	10.9556	1.22217	0.0850276	0.41472	-3.26981	2.04494e-101	1.79817e-99	down
FxaC_2g27030	130.54	34.9756	20.0226	54.6273	-2.00365	1.13031e-100	9.86392e-99	down
FxaC_19g38030	29.957	5.46727	5.64961	22.2141	-2.55978	1.18587e-100	1.03358e-98	down
FxaC_28g01710	21.4565	4.63683	2.60627	2.39599	-2.31288	2.68784e-100	2.33383e-98	down
FxaC_12g18880	68.9583	9.54325	0.847137	0.0797382	-2.96896	9.71509e-100	8.41444e-98	down
FxaC_9g02130	160.377	29.5065	8.73435	5.10837	-2.5456	1.5804e-99	1.36369e-97	down
FxaC_27g39801	66.3032	14.9821	9.956	19.6813	-2.2596	6.85619e-99	5.87942e-97	down
FxaC_10g02520	116.368	26.7188	18.7065	7.58141	-2.23346	7.61025e-99	6.51797e-97	down
FxaC_23g55770	8.69595	0.511663	0.0779344	0.0392434	-4.22278	8.79294e-99	7.51232e-97	down
FxaC_24g07890	24.4069	5.53557	3.11779	5.04918	-2.24751	9.74673e-99	8.30669e-97	down
FxaC_26g13370	42.2861	2.94903	3.22841	18.0544	-3.95647	1.50776e-98	1.2787e-96	down
FxaC_12g12760	24.4662	5.06105	3.08734	2.60448	-2.3726	2.07375e-98	1.75654e-96	down	MLO6	MILDEW RESISTANCE LOCUS O 6
FxaC_1g32920	26.321	1.62835	0.197641	0.269989	-4.11827	2.83996e-98	2.40261e-96	down	GolS1	galactinol synthase 1
FxaC_21g09650	107.144	17.7714	4.50889	2.01502	-2.71015	3.2215e-98	2.72207e-96	down
FxaC_14g19000	22.7542	2.52128	0.540808	0.0762166	-3.26597	4.21115e-98	3.55396e-96	down
FxaC_6g31010	21.2933	1.02593	0.345884	2.54432	-4.47922	6.52646e-98	5.49453e-96	down	HRE2	HYPOXIA RESPONSIVE ERF (ETHYLENE RESPONSE FACTOR) 2
FxaC_21g43840	40.3691	4.93553	11.5703	59.5762	-3.14092	6.54249e-98	5.50133e-96	down
FxaC_2g00600	23.245	0.551374	0.0377514	0.0924211	-5.49533	1.16851e-97	9.78985e-96	down	TIFY10A
FxaC_11g24900	30.2796	6.27193	1.00324	0.636204	-2.38393	1.60054e-97	1.33771e-95	down
FxaC_24g43420	13.0778	1.44596	0.14126	0.0620262	-3.28277	2.17895e-97	1.81894e-95	down
FxaC_8g21360	24.9775	1.2378	0.571159	1.1242	-4.46257	2.70739e-97	2.25734e-95	down	MYB15	myb domain protein 15
FxaC_15g33050	41.7374	9.45034	2.52665	2.27177	-2.25204	2.81221e-97	2.34192e-95	down	WRKY11	WRKY DNA-binding protein 11
FxaC_21g61390	69.5109	6.388	1.08851	0.291447	-3.56398	3.58646e-97	2.9831e-95	down
FxaC_16g30950	197.231	26.6535	52.0345	21.252	-3.00598	5.94305e-97	4.93137e-95	down	PDF2.2
FxaC_17g27350	22.4269	3.16093	2.93405	6.89865	-2.93798	8.77748e-97	7.25721e-95	down
FxaC_15g26300	67.1597	4.51923	0.102194	0.232752	-4.01466	1.42112e-96	1.17358e-94	down	DIR1	DEFECTIVE IN INDUCED RESISTANCE 1
FxaC_22g36590	19.4069	0.550054	0.141652	0.140501	-5.24075	3.24164e-96	2.66111e-94	down
FxaC_10g18970	37.5365	8.67126	8.31876	9.02211	-2.2228	3.25034e-96	2.66509e-94	down	BEH4	BES1/BZR1 homolog 4
FxaC_8g11430	10.9478	1.79955	1.31993	3.59345	-2.70201	3.76488e-96	3.07968e-94	down
FxaC_8g32040	8.55753	0.72528	0.645719	1.65135	-3.67491	4.56016e-96	3.72581e-94	down	XLG1	extra-large G-protein 1
FxaC_15g12540	29.035	6.13103	1.25101	0.423719	-2.35285	1.02445e-95	8.3406e-94	down
FxaC_1g11360	29.4078	0.539826	0.202022	0.49901	-5.93622	1.61922e-95	1.3152e-93	down
FxaC_8g04950	26.6241	6.50457	1.27668	0.186471	-2.13729	2.28511e-95	1.85388e-93	down
FxaC_13g11530	71.7678	16.2307	12.6268	9.98616	-2.25388	2.40468e-95	1.94633e-93	down
FxaC_11g19790	35.1519	8.43045	1.16523	0.290516	-2.17053	2.85416e-95	2.30743e-93	down	PORA	protochlorophyllide oxidoreductase A
FxaC_7g05520	127.224	24.3047	1.73433	0.18918	-2.50192	4.87964e-95	3.92658e-93	down	MLP43	MLP-like protein 43
FxaC_24g36050	22.3412	4.80975	2.25651	4.26217	-2.32857	5.36003e-95	4.30813e-93	down
FxaC_21g66050	82.2398	11.8715	1.87707	1.22447	-2.91058	8.97095e-95	7.16878e-93	down
FxaC_9g28120	20.4725	4.23025	5.64928	5.12652	-2.38455	9.10421e-95	7.26688e-93	down	PAT1	phytochrome a signal transduction 1
FxaC_7g14490	33.3168	4.94668	5.81029	13.8763	-2.84462	1.21112e-94	9.6448e-93	down	LYP1	LysM-containing receptor protein 1
FxaC_7g39740	26.5224	5.87043	2.03889	1.00809	-2.27633	1.93339e-94	1.53612e-92	down	OPCL1	OPC-8:0 CoA ligase1
FxaC_13g00530	22.2747	3.81022	4.06552	6.09061	-2.65548	2.14286e-94	1.7006e-92	down	NTMC2TYPE5.2
FxaC_20g23380	84.6269	19.0111	3.56337	0.173245	-2.26709	2.46617e-94	1.95494e-92	down
FxaC_21g48260	20.2082	1.24329	0.13585	0.0954692	-4.11731	2.5182e-94	1.9939e-92	down
FxaC_23g61840	21.5322	4.98955	2.96508	3.08024	-2.21537	3.27735e-94	2.59203e-92	down
FxaC_8g36020	112.148	22.1226	12.3046	31.5227	-2.45304	5.24491e-94	4.14342e-92	down
FxaC_23g11670	99.3703	12.1672	5.69039	4.37646	-3.15348	9.40532e-94	7.42162e-92	down
FxaC_12g08280	19.5857	3.50296	2.17137	1.2876	-2.58287	1.37841e-93	1.08398e-91	down
FxaC_15g33820	39.3236	7.7139	1.07525	0.228962	-2.44857	1.57794e-93	1.23948e-91	down
FxaC_11g42640	19.4088	3.49717	68.1388	71.8984	-2.57814	1.65092e-93	1.29534e-91	down	REF3	REDUCED EPRDERMAL FLUORESCENCE 3
FxaC_21g49400	16.4126	3.7455	57.4193	50.6671	-2.23379	1.90819e-93	1.4955e-91	down
FxaC_13g29300	14.9362	2.11976	1.01124	0.875467	-2.93077	2.26028e-93	1.76744e-91	down
FxaC_26g37860	14.9238	0.985035	0	0	-3.99916	2.28158e-93	1.78208e-91	down
FxaC_5g02650	27.1539	5.02633	0.928082	0.565008	-2.54995	2.37135e-93	1.84802e-91	down	NDL2	N-MYC downregulated-like 2
FxaC_25g56291	86.3319	1.04459	0	0.0984746	-6.53462	2.52892e-93	1.9686e-91	down
FxaC_21g12710	278.979	69.8194	12.2496	7.96363	-2.10679	3.35299e-93	2.60131e-91	down
FxaC_7g40070	141.83	28.5904	2.35455	0.183203	-2.42072	3.67959e-93	2.84831e-91	down	PETE2	PLASTOCYANIN 2
FxaC_15g32030	22.6699	5.19579	0.73164	0.0564953	-2.23138	3.91957e-93	3.03068e-91	down	LAC14	laccase 14
FxaC_25g45280	22.1944	1.83929	0.218955	0.114146	-3.71734	4.10497e-93	3.17049e-91	down
FxaC_23g35590	60.1073	5.07197	1.11613	0.331941	-3.68635	5.19434e-93	3.99848e-91	down
FxaC_5g36410	22.0827	5.01874	2.71572	1.55211	-2.24283	7.82773e-93	6.01891e-91	down
FxaC_7g32951	16.1618	2.52535	1.46581	2.23546	-2.77521	8.28249e-93	6.36152e-91	down
FxaC_4g21590	8.09075	0.309651	0.0718017	0.101062	-4.84656	9.25206e-93	7.09834e-91	down	ARA12
FxaC_16g30300	21.5299	4.26444	9.35638	14.3151	-2.43337	1.93122e-92	1.47512e-90	down
FxaC_5g41560	6.75707	0.62695	0.204181	0.309558	-3.55126	1.96704e-92	1.50083e-90	down	RLK7	receptor-like kinase 7
FxaC_24g39290	50.7935	9.10556	6.05177	5.12373	-2.58817	2.85328e-92	2.17462e-90	down
FxaC_27g27470	61.5963	11.386	28.6743	48.0912	-2.54462	4.36377e-92	3.31488e-90	down
FxaC_2g03540	41.6897	9.81201	3.46331	1.13823	-2.19713	4.81883e-92	3.65655e-90	down	PAP2	phytochrome-associated protein 2
FxaC_15g02510	89.3198	14.2547	1.48668	0	-2.75197	7.12036e-92	5.39114e-90	down	MLP423	MLP-like protein 423
FxaC_11g10580	36.215	4.64081	0.639857	0.0454765	-3.09238	8.14088e-92	6.15708e-90	down	EXL7	EXORDIUM LIKE 7
FxaC_7g42061	42.3826	7.88024	4.34016	1.38211	-2.54867	8.66138e-92	6.5436e-90	down
FxaC_26g11360	63.5585	13.9314	21.8213	40.6825	-2.29893	1.02881e-91	7.76412e-90	down
FxaC_12g41740	13.8776	0.648805	0.101057	0.0204907	-4.50984	1.56751e-91	1.18166e-89	down
FxaC_4g20840	6.8992	0.331483	0.207047	0.528138	-4.48992	1.6638e-91	1.25288e-89	down	ACA2	calcium ATPase 2
FxaC_12g48470	11.3325	0.848805	0.336152	0.261155	-3.83293	3.06316e-91	2.30413e-89	down
FxaC_11g17210	17.6749	0.225052	0.13074	0.0757492	-6.39091	5.136e-91	3.85495e-89	down
FxaC_18g42760	40.3068	6.49547	14.259	35.0912	-2.75065	7.58904e-91	5.68381e-89	down
FxaC_5g46150	77.2403	10.9858	3.17222	0.59301	-2.92341	1.10935e-90	8.29051e-89	down
FxaC_13g21050	82.9766	7.79618	25.0872	146.603	-3.54456	1.23753e-90	9.2385e-89	down
FxaC_1g06090	6.84196	0.856254	0.54002	0.592506	-3.10735	1.27492e-90	9.50738e-89	down
FxaC_1g24900	115.874	29.2403	7.11427	2.37821	-2.09587	1.41341e-90	1.05288e-88	down	PLAT1	PLAT domain protein 1
FxaC_24g30020	44.4639	7.95206	5.72552	9.49288	-2.60341	2.09521e-90	1.55908e-88	down
FxaC_1g07060	6.86853	0.798206	0.0579719	0.0501498	-3.19449	2.56547e-90	1.90696e-88	down	PHYE	phytochrome E
FxaC_16g01310	13.9783	1.74901	1.16826	3.17372	-3.10492	3.13064e-90	2.31216e-88	down	CYP716A1	cytochrome P450, family 716, subfamily A, polypeptide 1
FxaC_18g12000	9.4969	1.42746	0.250122	0.0397926	-2.8351	4.48772e-90	3.30739e-88	down
FxaC_9g50890	198.743	38.0734	88.8372	132.23	-2.49609	7.21902e-90	5.31466e-88	down
FxaC_13g30620	59.7846	3.59081	1.52598	0.786415	-4.17531	1.21474e-89	8.92396e-88	down
FxaC_23g57380	13.7535	2.21511	0.67528	0.044551	-2.73784	1.63187e-89	1.19629e-87	down
FxaC_26g08820	31.6338	6.30834	0.966604	0.226895	-2.43713	2.2685e-89	1.66124e-87	down
FxaC_21g03200	21.3877	5.24767	0.316215	0.0630436	-2.12715	8.39054e-89	6.13147e-87	down
FxaC_28g17130	12.5264	2.1554	16.5049	26.8091	-2.64122	1.02707e-88	7.48963e-87	down
FxaC_3g18890	10.3297	1.67202	0.365052	0.155836	-2.72854	1.12906e-88	8.21604e-87	down	ARA12
FxaC_22g09890	33.9332	0.158201	0.175725	0.0976083	-7.91636	2.2646e-88	1.64619e-86	down
FxaC_11g09960	14.7526	3.85673	1.49725	1.46005	-2.05234	5.27209e-88	3.8084e-86	down
FxaC_5g34350	119.915	30.8249	2.57829	2.52641	-2.07299	5.93519e-88	4.28293e-86	down	NSHB1
FxaC_7g19380	71.1386	14.4906	1.52215	0.364648	-2.40511	1.06937e-87	7.66879e-86	down	PSAE-2	photosystem I subunit E-2
FxaC_27g38580	45.0617	10.4196	7.86491	6.15143	-2.22298	1.40516e-87	1.0056e-85	down
FxaC_7g28461	15.9833	3.26198	3.37993	8.09106	-2.40111	1.46715e-87	1.04887e-85	down
FxaC_27g43720	67.4216	15.0437	5.72513	1.01712	-2.26965	1.94465e-87	1.38595e-85	down
FxaC_16g11660	62.6594	6.06828	0.565427	0.206328	-3.47909	2.60281e-87	1.85311e-85	down	DIR1	DEFECTIVE IN INDUCED RESISTANCE 1
FxaC_2g12851	25.5228	6.38672	5.9122	9.85696	-2.10813	5.12871e-87	3.64771e-85	down
FxaC_19g37040	27.878	5.16498	5.13939	7.0204	-2.54025	5.39321e-87	3.83189e-85	down
FxaC_8g00071	11.3764	0.679031	0.151789	0.598755	-4.1837	9.02449e-87	6.39879e-85	down
FxaC_17g26210	10.8583	0.912956	0.364518	0.231728	-3.69981	1.096e-86	7.74735e-85	down
FxaC_19g17890	32.0996	6.61332	1.42989	0.4252	-2.37684	1.44829e-86	1.02271e-84	down
FxaC_4g37520	59.408	13.2923	9.86516	13.3198	-2.27347	2.94554e-86	2.07365e-84	down	RS6	raffinose synthase 6
FxaC_28g11980	16.8087	0.150504	0.0491101	0.0284327	-6.8619	3.17452e-86	2.23032e-84	down
FxaC_5g20700	15.4022	0.846905	0.0973366	0.0380075	-4.3179	3.18877e-86	2.23805e-84	down	XCP1	xylem cysteine peptidase 1
FxaC_19g12320	25.376	2.67227	2.46105	1.39518	-3.36271	3.26686e-86	2.29054e-84	down
FxaC_7g00861	23.0697	4.44181	0.882813	0.0449877	-2.48656	3.33446e-86	2.33557e-84	down
FxaC_28g20480	29.9673	1.65273	0.245554	0.144423	-4.30456	4.13419e-86	2.88989e-84	down
FxaC_10g27440	19.8096	0.154675	0.0852001	0.185418	-7.17411	1.00104e-85	6.96234e-84	down	CYP94C1	cytochrome P450, family 94, subfamily C, polypeptide 1
FxaC_3g24200	59.9525	2.71198	2.33155	10.8328	-4.57642	1.0745e-85	7.45822e-84	down
FxaC_10g28920	104.541	27.9408	1.71978	0.192543	-2.01176	2.2702e-85	1.57104e-83	down	PSAO	photosystem I subunit O
FxaC_12g14020	17.7461	2.82662	0.783856	0.971263	-2.75338	2.41432e-85	1.66744e-83	down
FxaC_25g53810	24.2026	3.94742	0.525452	0.343089	-2.72968	3.55741e-85	2.45203e-83	down
FxaC_22g14090	48.0444	11.4396	1.35129	0.127097	-2.17604	4.09735e-85	2.82138e-83	down
FxaC_23g17580	18.8153	1.39608	0.912374	1.72888	-3.86249	4.21674e-85	2.90071e-83	down
FxaC_3g13610	22.1619	4.75975	1.64104	1.45096	-2.33283	6.92733e-85	4.7606e-83	down	ALDH3F1	aldehyde dehydrogenase 3F1
FxaC_12g44680	42.6098	9.3932	8.28673	9.03222	-2.28369	8.21355e-85	5.63891e-83	down
FxaC_6g42050	46.8014	12.3608	1.57324	0.37264	-2.02997	1.64701e-84	1.12738e-82	down
FxaC_23g12081	23.9972	4.2354	0.92194	0.112229	-2.60821	3.20278e-84	2.18366e-82	down
FxaC_11g15640	24.868	4.5738	1.7542	8.21239	-2.55777	3.5797e-84	2.43825e-82	down	GA2OX1	gibberellin 2-oxidase 1
FxaC_9g49990	12.7626	2.04516	1.69052	2.12732	-2.75676	5.14056e-84	3.49452e-82	down
FxaC_10g33361	778.817	206.511	148.762	187.492	-2.01173	8.14663e-84	5.53259e-82	down	PDR6	pleiotropic drug resistance 6
FxaC_9g37020	21.6503	4.93119	0.863807	0.800853	-2.23426	9.13318e-84	6.1965e-82	down
FxaC_26g04730	9.91038	1.34146	0.254159	0.052168	-2.98562	2.15793e-83	1.45835e-81	down
FxaC_10g22940	16.4561	2.88734	2.41646	4.39566	-2.61632	3.01586e-83	2.03219e-81	down	DGK5	diacylglycerol kinase 5
FxaC_24g40400	76.7823	17.6891	1.31969	0.194009	-2.23096	6.76217e-83	4.53892e-81	down
FxaC_7g09770	26.9623	6.25961	1.6878	0.697397	-2.21353	2.42843e-82	1.62528e-80	down
FxaC_22g24310	52.6424	12.7733	4.37583	1.63448	-2.15188	2.75849e-82	1.84441e-80	down
FxaC_17g48570	34.1691	8.62189	5.97091	13.3443	-2.09256	4.5234e-82	3.01864e-80	down
FxaC_13g27130	35.8585	1.66682	0.414174	1.88283	-4.55578	6.85607e-82	4.57091e-80	down
FxaC_25g40940	13.2077	1.7775	0.811715	0.841962	-3.00511	7.64438e-82	5.09157e-80	down
FxaC_20g02810	15.6754	2.29967	0.7662	1.06532	-2.86383	1.05349e-81	7.01008e-80	down
FxaC_12g23830	81.9467	19.3893	1.47412	0.198107	-2.18656	1.16627e-81	7.74563e-80	down	PSAO	photosystem I subunit O
FxaC_8g19564	9.10438	1.03397	0.238986	0.177139	-3.23826	1.48426e-81	9.81981e-80	down	SULTR3;1	sulfate transporter 3;1
FxaC_17g44770	9.52789	1.56207	0.149973	0	-2.71643	1.5872e-81	1.04808e-79	down
FxaC_15g22500	67.0062	17.005	3.37732	1.24513	-2.09465	1.82113e-81	1.20141e-79	down	PSAD-2	photosystem I subunit D-2
FxaC_25g28100	9.49769	0.91432	0.406164	0.665258	-3.46696	1.82745e-81	1.20443e-79	down
FxaC_10g10180	20.1063	1.39707	0.105276	0.0729946	-3.95887	2.25178e-81	1.48268e-79	down
FxaC_16g01790	5.93612	0.693122	0.471438	1.65774	-3.19917	2.58336e-81	1.69778e-79	down	PUB43	plant U-box 43
FxaC_5g03920	45.4267	9.30828	0.581004	0.221649	-2.39811	2.95831e-81	1.94235e-79	down
FxaC_10g23670	13.6279	2.00388	1.42094	1.97121	-2.87091	3.75937e-81	2.4613e-79	down	PAT1	phytochrome a signal transduction 1
FxaC_18g19930	11.346	1.23469	1.71077	1.54468	-3.31961	5.30879e-81	3.47244e-79	down
FxaC_5g41520	9.92134	0.409941	0.383463	1.33853	-4.69626	5.74258e-81	3.75263e-79	down	XF1
FxaC_16g21910	68.8145	15.0898	17.169	21.1373	-2.30316	7.84612e-81	5.1224e-79	down
FxaC_26g20440	18.7125	0.721451	0.0373386	0.0319778	-4.77005	1.39043e-80	9.05194e-79	down
FxaC_4g40013	47.6248	6.63873	3.79521	6.13233	-2.95284	2.06556e-80	1.34093e-78	down	ARL	ARGOS-like
FxaC_6g01920	14.3345	0.300233	0.171218	0.459071	-5.68152	5.954e-80	3.85079e-78	down	SQE3	squalene epoxidase 3
FxaC_7g15390	9.85075	1.13621	0.322837	0.683198	-3.23544	6.0123e-80	3.88487e-78	down	MAD3	miRNA action deficient 3
FxaC_22g49950	18.8271	0.51282	0.0568536	0.0152824	-5.27341	6.10546e-80	3.94138e-78	down
FxaC_2g33520	103.241	24.8556	1.72663	0.294746	-2.16654	8.24556e-80	5.30807e-78	down	PSAN
FxaC_2g10230	38.2918	4.33059	3.31281	19.0455	-3.2589	8.94222e-80	5.75119e-78	down
FxaC_24g04140	30.3723	1.8032	0.381548	0	-4.16051	1.47948e-79	9.48885e-78	down
FxaC_24g55840	9.8376	1.91408	0.454961	0.133392	-2.46805	1.5088e-79	9.66794e-78	down
FxaC_3g20720	25.7669	4.18856	0.36685	0.445408	-2.71885	1.52288e-79	9.74908e-78	down	HAT22
FxaC_15g28330	28.1183	0.37302	0.0247897	0.0188598	-6.26	1.66558e-79	1.0643e-77	down
FxaC_12g04790	141.479	38.1016	6.14782	0.766109	-2.00485	2.53887e-79	1.61784e-77	down	PSAG	photosystem I subunit G
FxaC_20g36970	18.7954	4.94887	2.66404	3.96439	-2.04014	3.03241e-79	1.93056e-77	down
FxaC_21g11470	14.1784	1.00639	0.709781	0.727732	-3.9295	3.23154e-79	2.05544e-77	down
FxaC_23g01730	11.2542	0.107457	0.0899544	0.237713	-6.84165	3.49343e-79	2.21794e-77	down
FxaC_21g29300	71.5705	14.7608	1.75575	0.258622	-2.39689	4.04698e-79	2.56468e-77	down
FxaC_1g03040	11.6568	1.62412	0.457223	0.978543	-2.93325	4.47658e-79	2.83174e-77	down
FxaC_19g18150	41.7881	10.3316	3.27361	2.96483	-2.11996	6.77308e-79	4.27662e-77	down
FxaC_14g05520	157.422	39.4661	30.2532	31.1508	-2.10973	7.86956e-79	4.96442e-77	down
FxaC_28g26120	11.0519	1.70742	0.872852	1.08546	-2.79066	1.08211e-78	6.80778e-77	down
FxaC_1g21130	24.0059	3.69559	0.682549	0.564268	-2.80196	1.23897e-78	7.78753e-77	down	HAT22
FxaC_17g52920	19.3615	2.44217	3.05145	4.51335	-3.09079	1.39191e-78	8.74087e-77	down
FxaC_10g03910	8.88831	0.384159	0.154596	0.286226	-4.64389	2.08664e-78	1.30562e-76	down	TPS03	terpene synthase 03
FxaC_18g26690	60.3607	9.46977	8.60527	6.71219	-2.78756	2.46888e-78	1.54339e-76	down
FxaC_21g37960	39.1268	8.74393	9.62662	17.3735	-2.27823	4.42736e-78	2.76273e-76	down
FxaC_15g13380	7.29912	0.807155	0.102313	0.0138874	-3.27968	4.44982e-78	2.77424e-76	down	SEOR1	Sieve-Element-Occlusion-Related 1
FxaC_14g20030	61.6893	6.23442	2.20881	1.55104	-3.40035	4.99981e-78	3.11433e-76	down
FxaC_20g04451	26.0331	1.66132	1.78545	23.1156	-4.07299	7.20945e-78	4.48262e-76	down
FxaC_22g15770	31.4503	7.58154	0.746979	0.0430592	-2.15481	9.85289e-78	6.11525e-76	down
FxaC_19g34150	13.707	2.33888	1.81773	3.59628	-2.65964	1.09218e-77	6.76047e-76	down
FxaC_3g31970	30.994	8.25996	8.26348	11.7391	-2.0149	1.24978e-77	7.72219e-76	down
FxaC_14g28260	52.6912	3.76532	0.558681	0.132019	-3.90284	1.80312e-77	1.11214e-75	down
FxaC_10g37130	7.48995	0.229085	0.0873368	0.146125	-5.09841	1.92208e-77	1.18445e-75	down	MLO6	MILDEW RESISTANCE LOCUS O 6
FxaC_9g31471	18.5333	4.34221	3.17629	5.92746	-2.19622	2.05396e-77	1.26459e-75	down	PAT1	phytochrome a signal transduction 1
FxaC_12g28010	14.0796	2.02682	1.84163	3.42643	-2.90834	3.07902e-77	1.89066e-75	down	DGK5	diacylglycerol kinase 5
FxaC_16g10440	13.6056	0.537836	0.404974	0.475195	-4.75338	3.24352e-77	1.98814e-75	down	HHP2	heptahelical transmembrane protein2
FxaC_26g02160	13.1842	2.03483	0.930371	0.516605	-2.80592	6.68164e-77	4.06675e-75	down
FxaC_13g19880	71.6166	12.767	2.61383	3.00709	-2.59762	6.94303e-77	4.22213e-75	down
FxaC_1g15830	14.1049	0.341497	0.195447	0.102416	-5.53318	7.98882e-77	4.84531e-75	down
FxaC_26g20750	20.4641	4.5983	1.97644	0.849778	-2.25777	1.26089e-76	7.64074e-75	down
FxaC_16g19630	10.0543	1.74333	0.203529	0.180564	-2.644	1.42433e-76	8.62363e-75	down	SEOR1	Sieve-Element-Occlusion-Related 1
FxaC_5g17250	40.4834	5.37405	0.937273	0.252957	-3.02945	1.62543e-76	9.8154e-75	down
FxaC_7g06020	50.5807	8.27421	1.67639	0.970538	-2.72621	2.11241e-76	1.2745e-74	down	NSHB1
FxaC_10g12581	70.0134	16.3322	1.63002	0.407594	-2.20833	3.44291e-76	2.07363e-74	down
FxaC_17g28570	75.8136	19.7787	5.02811	1.10718	-2.04695	3.70488e-76	2.22947e-74	down
FxaC_13g53970	4.9392	0.397956	0.327987	0.927528	-3.73915	4.25566e-76	2.55868e-74	down
FxaC_7g32560	17.6578	0.591057	0	0.0159327	-5.03217	6.56874e-76	3.93232e-74	down	MYB9	myb domain protein 9
FxaC_11g09480	14.6419	0.184094	0.116187	0.148155	-6.47797	7.20345e-76	4.30856e-74	down	CYP716A1	cytochrome P450, family 716, subfamily A, polypeptide 1
FxaC_22g55040	45.9501	5.29229	0.272859	0.116297	-3.24046	9.94225e-76	5.94157e-74	down
FxaC_21g46240	18.8671	3.11066	0.67397	0.187772	-2.70582	1.14864e-75	6.85255e-74	down
FxaC_26g15830	19.3644	4.00621	0.229764	0.0983695	-2.38537	1.18289e-75	7.05077e-74	down
FxaC_23g09850	30.1788	6.49212	4.5066	5.66863	-2.32668	1.25056e-75	7.4477e-74	down
FxaC_4g34942	14.5842	3.89454	3.98866	6.91119	-2.01425	1.34164e-75	7.98328e-74	down	VRN5	VERNALIZATION 5
FxaC_6g32640	22.3048	4.6894	1.98872	4.83403	-2.35083	2.80055e-75	1.6593e-73	down	AAP2	amino acid permease 2
FxaC_14g23391	37.0561	4.58299	0.367617	0.432179	-3.11938	5.48423e-75	3.23e-73	down
FxaC_28g37451	12.3704	1.03089	59.4525	93.1564	-3.68048	1.61469e-74	9.44562e-73	down
FxaC_15g05840	23.5211	3.81807	0.774502	0.289792	-2.73036	1.79337e-74	1.0482e-72	down	ATHB13
FxaC_11g00390	9.1172	1.7822	0.935601	1.98812	-2.4523	4.38721e-74	2.55347e-72	down	B120
FxaC_9g20320	15.863	2.26609	0.611957	1.27559	-2.9052	4.45997e-74	2.59364e-72	down	SERAT2;2	serine acetyltransferase 2;2
FxaC_1g18060	10.4611	0.326058	0.105346	0.0188782	-5.15172	4.53846e-74	2.63486e-72	down
FxaC_17g31460	9.48199	0.308881	0.271961	0.814995	-5.07973	4.78186e-74	2.77384e-72	down
FxaC_27g42670	21.5568	2.70496	0.37832	0.580454	-3.09474	7.00574e-74	4.0469e-72	down
FxaC_27g36480	188.132	41.7771	8.52888	3.75865	-2.28483	7.61611e-74	4.39581e-72	down
FxaC_25g16870	8.27533	0.940306	0.50503	0.786076	-3.24309	7.71252e-74	4.44774e-72	down
FxaC_8g37911	7.8254	1.15447	0.288707	0.213078	-2.84574	1.26666e-73	7.28651e-72	down	RLK7	receptor-like kinase 7
FxaC_16g21930	16.3253	3.67171	0.364243	1.00753	-2.27033	2.3072e-73	1.32392e-71	down	NPF3.1	NRT1/ PTR family 3.1
FxaC_12g19430	12.4295	0.17581	0.0671584	0.0791855	-6.26154	3.02117e-73	1.73075e-71	down	CYP94C1	cytochrome P450, family 94, subfamily C, polypeptide 1
FxaC_19g40250	3.44699	0.476994	0.479387	2.69871	-2.95716	3.1837e-73	1.82235e-71	down
FxaC_4g02920	60.1494	15.1834	6.9705	2.66777	-2.09739	3.37803e-73	1.93198e-71	down	C2	C2 domain
FxaC_2g39500	66.6993	16.1842	12.4857	12.2827	-2.15313	4.62245e-73	2.63499e-71	down	C2	C2 domain
FxaC_6g24200	64.6987	16.8385	2.24604	0.434702	-2.05208	4.71854e-73	2.68755e-71	down	PSAE-2	photosystem I subunit E-2
FxaC_13g02680	45.3661	11.2982	5.09952	2.38668	-2.11671	6.92252e-73	3.93639e-71	down	ARR3	response regulator 3
FxaC_5g40500	22.9	1.16401	0	0	-4.3962	7.56359e-73	4.2974e-71	down
FxaC_25g22040	15.4328	0.304921	0.107088	0.0955024	-5.73833	7.71804e-73	4.38155e-71	down
FxaC_4g22840	31.035	8.19529	0.79445	0.204889	-2.02789	8.06695e-73	4.57588e-71	down	PSBO2	photosystem II subunit O-2
FxaC_1g23780	24.132	4.63594	1.79174	0.407858	-2.48551	1.09102e-72	6.18361e-71	down
FxaC_6g25720	24.3497	0.290112	0.0634498	0.353598	-6.50551	1.25137e-72	7.0808e-71	down	MYB15	myb domain protein 15
FxaC_14g05790	18.9783	3.12715	1.50989	2.66771	-2.71175	1.36951e-72	7.74301e-71	down
FxaC_21g41410	28.9119	5.89067	3.5767	4.99589	-2.40949	1.51452e-72	8.54192e-71	down
FxaC_18g31430	67.4557	7.75727	1.9749	0.817101	-3.2442	1.52003e-72	8.56602e-71	down
FxaC_22g48640	16.3565	1.30261	0.0358932	0.0152824	-3.7435	2.0369e-72	1.14415e-70	down
FxaC_21g47420	9.65756	1.57571	0.400327	0.094604	-2.70709	4.1012e-72	2.29439e-70	down
FxaC_12g32560	10.9688	0.225979	0.021848	0.0451181	-5.69048	4.76335e-72	2.66267e-70	down	UGT85A1
FxaC_21g55680	12.8795	1.65056	1.05628	2.5248	-3.07408	5.97327e-72	3.33631e-70	down
FxaC_5g03560	112.218	28.4119	6.75178	0.182643	-2.09136	6.84633e-72	3.81778e-70	down	PSBX	photosystem II subunit X
FxaC_21g52130	7918.66	884.974	175.501	294.717	-3.27537	8.1105e-72	4.51183e-70	down
FxaC_18g32880	19.0306	4.47825	5.64963	6.73688	-2.19153	1.24028e-71	6.87197e-70	down
FxaC_7g10550	14.7374	2.83187	0.182638	0.270969	-2.47969	1.51389e-71	8.38125e-70	down
FxaC_23g58000	17.1124	3.03517	0.597215	0.256177	-2.59158	1.65346e-71	9.13932e-70	down
FxaC_10g21560	10.7664	0.320976	0.140079	0.0451441	-5.1671	1.91619e-71	1.05831e-69	down
FxaC_21g28030	30.5719	2.94221	0.475131	0.177381	-3.50872	4.30534e-71	2.36087e-69	down
FxaC_15g21810	12.4683	2.21821	0.706801	0.157094	-2.60136	1.47939e-70	8.07399e-69	down
FxaC_18g17040	24.8942	3.58088	1.02253	1.29052	-2.91571	1.85657e-70	1.00848e-68	down
FxaC_9g44300	91.1482	21.5657	3.16662	0.172809	-2.18707	2.00261e-70	1.08695e-68	down	PSAK	photosystem I subunit K
FxaC_10g18590	20.865	2.02218	2.06449	5.52811	-3.47625	2.21425e-70	1.19994e-68	down
FxaC_6g40530	17.5516	1.53619	0.385278	0.102669	-3.65772	2.30462e-70	1.24696e-68	down
FxaC_21g18390	43.8058	11.1194	1.06312	0.272944	-2.0871	2.70296e-70	1.46135e-68	down
FxaC_8g33820	10.4851	1.2544	0.359858	0.130778	-3.17203	2.99451e-70	1.61645e-68	down
FxaC_4g34160	4.37227	0.345214	0.310535	1.17307	-3.7523	3.73945e-70	2.01386e-68	down
FxaC_10g01590	93.7652	0.337114	0.15831	0.98418	-8.2691	4.08837e-70	2.19835e-68	down	TIFY5A
FxaC_2g31490	30.9599	0.397006	0.0525142	0.044602	-6.34397	1.38531e-69	7.42008e-68	down	WRKY51	WRKY DNA-binding protein 51
FxaC_18g28241	8.50718	0.56133	0.0310288	0.0211154	-4.03382	1.66464e-69	8.90938e-68	down
FxaC_17g01970	20.6828	5.2939	4.08053	2.11946	-2.06835	2.58733e-69	1.37837e-67	down
FxaC_24g46390	4.56688	0.407175	0.124162	0.377866	-3.60706	2.96729e-69	1.57837e-67	down
FxaC_4g26460	19.2823	2.9595	1.61979	5.00915	-2.8183	4.80194e-69	2.55034e-67	down
FxaC_26g27970	21.1269	3.34644	0.148855	0.0139535	-2.76061	8.77831e-69	4.6515e-67	down
FxaC_14g04190	21.9426	3.09926	0.506025	0.0737148	-2.94387	1.15031e-68	6.08602e-67	down
FxaC_15g09730	24.5591	6.16523	5.10911	6.29462	-2.09849	2.89192e-68	1.52654e-66	down
FxaC_23g49730	19.1945	4.69438	2.99668	1.53575	-2.13777	3.12968e-68	1.65079e-66	down
FxaC_17g01741	20.6821	0.298333	0.563566	2.79911	-6.21856	5.88094e-68	3.09725e-66	down
FxaC_19g19600	15.2025	3.85227	0.580151	0.148791	-2.09132	8.72034e-68	4.57871e-66	down
FxaC_14g33140	27.8479	7.12785	4.73329	2.90754	-2.07599	9.71422e-68	5.09669e-66	down
FxaC_4g29120	7.79448	0.465725	0.140147	0.117254	-4.19045	1.1961e-67	6.27074e-66	down
FxaC_11g43280	24.5679	5.6506	4.41128	15.8553	-2.2321	1.37885e-67	7.21246e-66	down
FxaC_4g21660	16.447	2.92288	2.50213	2.52163	-2.60093	1.48315e-67	7.74631e-66	down	APD5	Arabidopsis Pp2c clade D 5
FxaC_27g39990	12.7658	1.37866	0.860314	3.58692	-3.32438	2.54572e-67	1.3236e-65	down
FxaC_7g15130	12.7783	0.557991	0.114798	0.0254572	-4.63823	3.0662e-67	1.59302e-65	down	XCP1	xylem cysteine peptidase 1
FxaC_19g37020	21.6846	5.31551	2.02492	2.8927	-2.12839	3.28747e-67	1.7067e-65	down
FxaC_14g06060	22.5709	4.5436	0.794998	0.286669	-2.42512	3.38202e-67	1.75447e-65	down
FxaC_20g12920	32.4374	7.5578	9.12642	8.80019	-2.20423	3.54474e-67	1.83613e-65	down
FxaC_18g30420	48.0416	1.6519	0.255399	0	-4.95024	3.6238e-67	1.87288e-65	down
FxaC_6g24630	8.16747	1.55534	0.215117	0.0530639	-2.49442	4.203e-67	2.16898e-65	down
FxaC_3g14270	10.0261	1.6433	0.430209	0.305241	-2.72304	4.55246e-67	2.34757e-65	down
FxaC_23g30260	38.4197	2.15137	0.136809	0.130985	-4.32845	4.97305e-67	2.55874e-65	down
FxaC_10g19120	14.513	2.29601	0.614902	0.0783671	-2.75471	6.67096e-67	3.42471e-65	down	PORA	protochlorophyllide oxidoreductase A
FxaC_28g07270	14.9212	0.794803	0.746499	10.823	-4.32871	7.12089e-67	3.65298e-65	down
FxaC_1g13370	32.3613	5.43243	3.89564	2.12282	-2.69102	7.33614e-67	3.75783e-65	down	GLYI4	glyoxylase I 4
FxaC_5g16050	7.42753	1.54299	0.138347	0.0198159	-2.37626	1.13346e-66	5.78458e-65	down
FxaC_19g38010	15.6623	1.81672	0.633566	0.596924	-3.21113	1.1836e-66	6.03156e-65	down
FxaC_16g30020	13.1975	2.1479	0.880579	0.661934	-2.73369	1.52687e-66	7.77511e-65	down
FxaC_15g15280	19.2595	2.5417	0.273836	0.0628989	-3.0284	1.60555e-66	8.16376e-65	down
FxaC_21g31960	23.7251	4.9884	4.30923	5.25895	-2.37157	1.73984e-66	8.83362e-65	down
FxaC_22g10781	15.6538	0.688656	0.196433	0.0173058	-4.60178	2.15157e-66	1.09001e-64	down
FxaC_28g25300	21.2317	4.94704	1.02575	0.215334	-2.19872	2.25282e-66	1.13963e-64	down
FxaC_20g15010	43.9581	4.72522	2.40481	0.548818	-3.33593	2.51125e-66	1.26851e-64	down
FxaC_10g45470	26.2802	1.0867	0.0321269	0	-4.71138	2.98089e-66	1.50464e-64	down
FxaC_28g27250	34.212	8.63456	0.138362	0.0531622	-2.08861	3.28815e-66	1.65853e-64	down
FxaC_17g36260	30.1055	6.46662	3.67943	5.24552	-2.33016	5.16596e-66	2.60379e-64	down
FxaC_28g04080	38.4955	5.19303	1.60887	2.52552	-2.99609	5.54202e-66	2.7913e-64	down
FxaC_11g25640	52.7555	12.829	1.39033	0.0774002	-2.14785	7.6744e-66	3.85687e-64	down	PSAO	photosystem I subunit O
FxaC_10g00870	5.11579	0.779701	0.479492	0.403724	-2.80862	1.60017e-65	8.03605e-64	down	FLS2	FLAGELLIN-SENSITIVE 2
FxaC_18g23740	14.1968	2.02551	2.01589	4.59482	-2.9338	1.67098e-65	8.38557e-64	down
FxaC_18g39260	10.5147	2.4587	0.733062	0.128532	-2.20791	1.95324e-65	9.78073e-64	down
FxaC_11g15540	13.1919	1.72958	0.719205	0.117138	-3.05392	2.64412e-65	1.32307e-63	down	RIP1	ROP INTERACTIVE PARTNER 1
FxaC_14g25670	20.8907	3.77275	2.96702	14.7205	-2.57801	2.64907e-65	1.32459e-63	down
FxaC_4g22520	32.2062	7.41085	3.15944	3.2676	-2.22503	2.92889e-65	1.46239e-63	down	XERO2
FxaC_5g19540	42.7546	0.628209	0.0412707	0	-6.23114	3.03985e-65	1.51671e-63	down	DIR1	DEFECTIVE IN INDUCED RESISTANCE 1
FxaC_24g51060	26.5454	6.67942	0.710995	0.223837	-2.09949	3.79698e-65	1.89038e-63	down
FxaC_2g34550	25.7611	6.07762	3.41159	10.2295	-2.18612	3.88522e-65	1.93292e-63	down	ATAF1
FxaC_16g05960	10.0488	0.833596	0.0555001	0.0267967	-3.6958	4.4302e-65	2.20246e-63	down
FxaC_10g46070	12.4321	1.76467	18.6002	33.2292	-2.92684	5.11767e-65	2.53877e-63	down	REF3	REDUCED EPRDERMAL FLUORESCENCE 3
FxaC_11g21760	34.5689	7.38347	1.78907	0.13541	-2.3307	5.64814e-65	2.79791e-63	down	ENODL9	early nodulin-like protein 9
FxaC_2g23700	4.07195	0.25163	0.391266	0.791784	-4.09281	5.89763e-65	2.91941e-63	down	ACA2	calcium ATPase 2
FxaC_2g22360	1.97719	0.154349	0.0809578	0.151081	-3.80081	6.63875e-65	3.28158e-63	down
FxaC_21g53310	43.9403	5.78468	0.563878	0.0394928	-3.0377	7.89288e-65	3.89317e-63	down
FxaC_24g57130	20.2323	2.88324	0.873288	0.107726	-2.92482	1.07329e-64	5.27894e-63	down
FxaC_20g01920	11.9466	1.47759	0.611914	0.688057	-3.12666	1.2182e-64	5.9832e-63	down
FxaC_27g44990	31.934	7.31731	7.07962	41.9335	-2.23612	1.34111e-64	6.5822e-63	down
FxaC_15g09560	21.406	4.79459	8.53268	12.9343	-2.25825	2.91745e-64	1.42784e-62	down
FxaC_10g36810	12.3055	2.03087	1.31269	1.12658	-2.69377	3.21426e-64	1.56977e-62	down
FxaC_21g56590	24.1539	4.78377	0.47999	0.085153	-2.4425	3.37107e-64	1.64287e-62	down
FxaC_11g44340	10.2656	2.5218	2.03664	0.974229	-2.12587	3.59236e-64	1.74703e-62	down
FxaC_21g34880	22.8593	2.8738	0.89565	1.53685	-3.10845	4.51612e-64	2.19165e-62	down
FxaC_9g36350	10.4062	0.204276	0.10333	0.0872862	-5.74882	5.07143e-64	2.45769e-62	down
FxaC_7g36600	8.49696	1.55407	1.1437	3.09271	-2.55265	7.94373e-64	3.84158e-62	down
FxaC_10g10720	64.4913	14.9873	2.02414	0.286499	-2.21239	8.46684e-64	4.0917e-62	down	PSAK	photosystem I subunit K
FxaC_15g10620	14.1597	1.17084	0.20503	1.1509	-3.71446	9.14089e-64	4.41128e-62	down
FxaC_25g34030	40.9904	0.342166	0.131974	0.131353	-7.04665	9.43536e-64	4.55021e-62	down
FxaC_6g44981	25.3768	5.5764	2.50204	0.657007	-2.29361	1.02347e-63	4.93225e-62	down
FxaC_17g49210	18.0548	0.172904	0.0624481	0.0386883	-6.79941	2.20712e-63	1.06069e-61	down
FxaC_26g04580	11.0875	2.02466	1.46164	1.46608	-2.5585	2.61521e-63	1.25507e-61	down
FxaC_8g08240	9.14878	1.22175	0.315597	0.149407	-3.01552	3.55679e-63	1.70339e-61	down	CPK29	calcium-dependent protein kinase 29
FxaC_9g09960	9.79119	0.980575	0.315832	0.779782	-3.42982	3.70205e-63	1.77173e-61	down	UGT71C3	UDP-glucosyl transferase 71C3
FxaC_24g30990	30.6154	6.33457	0.211124	0.0255612	-2.38336	4.34075e-63	2.07597e-61	down
FxaC_13g53740	28.1831	6.08648	1.09729	0.0458571	-2.32538	6.06323e-63	2.89375e-61	down
FxaC_28g07780	39.7218	4.28125	1.44016	1.80335	-3.33941	7.30717e-63	3.48503e-61	down
FxaC_24g46920	26.6147	5.87071	1.05546	0.46515	-2.27659	9.13492e-63	4.35075e-61	down
FxaC_20g07620	12.3184	2.44341	0.782956	0.184243	-2.44744	2.04273e-62	9.68239e-61	down
FxaC_8g10870	27.1065	6.59894	3.05194	1.85286	-2.14361	2.79952e-62	1.32333e-60	down	PAP1	phytochrome-associated protein 1
FxaC_4g33330	26.9954	7.25161	18.0605	114.26	-2.00388	4.02259e-62	1.89758e-60	down	ATACO1
FxaC_9g51320	22.2545	0.622779	0.0283873	0.524783	-5.2928	4.35859e-62	2.05468e-60	down	FBS2	F-box stress induced 2
FxaC_5g03900	8.55738	2.11254	0.194967	0.0405404	-2.11928	4.81195e-62	2.26686e-60	down	QRP1	QUANTITATIVE RESISTANCE TO PLECTOSPHAERELLA 1
FxaC_13g30670	16.2741	4.19508	3.12975	5.22005	-2.06665	5.65989e-62	2.66269e-60	down
FxaC_5g09100	17.3215	4.49625	1.60071	1.31568	-2.05451	6.28231e-62	2.9535e-60	down	LAX3	like AUX1 3
FxaC_21g57220	7.92726	0.475443	0.182993	0.259543	-4.20177	6.3363e-62	2.97686e-60	down
FxaC_24g56170	77.417	17.1396	4.54017	2.8067	-2.29109	9.16535e-62	4.30013e-60	down
FxaC_27g43650	15.6086	3.1952	1.67145	3.45187	-2.38566	1.06017e-61	4.97067e-60	down
FxaC_18g42850	22.6172	0.402221	0.0780566	0.485548	-5.94885	1.08982e-61	5.10622e-60	down
FxaC_13g24650	18.0585	3.20883	0.994555	0.121551	-2.58832	2.48442e-61	1.1609e-59	down
FxaC_11g20200	97.6826	22.535	1.87294	0.187916	-2.23307	3.00761e-61	1.40348e-59	down
FxaC_10g32990	12.5005	3.37272	2.73507	6.10424	-2.00075	3.53594e-61	1.64669e-59	down	TPK1	TWO PORE K CHANNEL 1
FxaC_19g34300	14.8808	3.61828	3.11259	3.77348	-2.148	4.2096e-61	1.95778e-59	down
FxaC_22g13210	12.8188	1.95569	0.665795	0.339303	-2.81507	4.59604e-61	2.13463e-59	down
FxaC_15g16800	5.59912	0.672865	1.15292	1.96681	-3.13797	7.28938e-61	3.37649e-59	down	RBOHD	respiratory burst oxidase homologue D
FxaC_8g11260	15.2906	1.33392	0.266728	0.0983832	-3.63861	8.15828e-61	3.77644e-59	down	MYB73	myb domain protein 73
FxaC_22g27340	26.6431	6.45338	6.72194	4.94249	-2.15639	8.61273e-61	3.98414e-59	down
FxaC_17g13060	36.4317	8.7197	3.58786	5.61503	-2.15872	1.0687e-60	4.93377e-59	down
FxaC_22g32440	51.3125	10.6084	3.74016	3.35982	-2.39287	1.42063e-60	6.54976e-59	down
FxaC_3g23280	5.80833	0.199715	0.216885	0.171275	-5.00359	1.55122e-60	7.14709e-59	down	WBC11	white-brown complex homolog protein 11
FxaC_23g55431	16.934	0.324219	0.0224944	0.0234785	-5.80565	1.70183e-60	7.8358e-59	down
FxaC_4g19820	17.1022	2.00759	0.524061	0.827644	-3.23289	1.88078e-60	8.64246e-59	down	HAT22
FxaC_9g50160	27.2113	6.35161	0.450475	0.113514	-2.20553	2.49661e-60	1.14495e-58	down
FxaC_7g22610	6.49036	0.750445	0.216824	0.0615889	-3.22767	3.59376e-60	1.64483e-58	down	SULTR3;1	sulfate transporter 3;1
FxaC_23g57510	14.0165	3.73508	0.498983	0.109252	-2.01289	4.08252e-60	1.8673e-58	down
FxaC_11g00850	11.4729	2.66503	1.38769	1.26025	-2.20516	4.30798e-60	1.96782e-58	down
FxaC_19g26820	46.2005	6.29989	7.51803	31.413	-2.9796	4.79704e-60	2.18977e-58	down
FxaC_26g14230	52.1399	9.29044	0.861061	0.465081	-2.60301	4.91139e-60	2.24049e-58	down
FxaC_23g29360	30.9197	1.86724	0.635284	0.488151	-4.17524	9.04684e-60	4.11346e-58	down
FxaC_17g03600	30.0335	0.336808	0.305887	0.601013	-6.62534	1.18676e-59	5.39247e-58	down
FxaC_1g19460	15.0649	2.79691	1.47085	2.96044	-2.54239	1.55739e-59	7.05805e-58	down	APD5	Arabidopsis Pp2c clade D 5
FxaC_21g49630	68.9476	0.441355	0.0925665	0	-7.45145	2.08304e-59	9.41558e-58	down
FxaC_19g01280	19.4095	3.00528	3.03307	6.40476	-2.79218	2.12223e-59	9.58648e-58	down
FxaC_16g05050	14.427	2.62759	0.570792	0.595039	-2.55099	2.37225e-59	1.06879e-57	down	ATAMT1;1
FxaC_20g33970	29.2339	1.54129	0.0844207	0.0369652	-4.31337	2.41214e-59	1.08606e-57	down
FxaC_15g15870	16.6215	4.36979	2.37995	1.72984	-2.03992	4.16112e-59	1.86383e-57	down	PBS1	avrPphB susceptible 1
FxaC_18g22800	70.7582	18.2127	6.46544	0.809005	-2.06858	4.69759e-59	2.10276e-57	down
FxaC_11g26540	19.6965	3.90353	1.05688	0.206609	-2.4477	6.33561e-59	2.83049e-57	down
FxaC_22g61310	24.9413	6.4071	2.14798	0.209862	-2.07227	9.95249e-59	4.42636e-57	down
FxaC_27g40170	16.2593	1.92984	0.292764	0.13511	-3.19481	1.05316e-58	4.68091e-57	down
FxaC_17g22251	31.6617	1.75191	0.104715	0	-4.25811	1.12223e-58	4.9815e-57	down
FxaC_18g25450	16.3552	0.898778	0	0	-4.32184	1.16651e-58	5.17142e-57	down
FxaC_26g36530	13.4581	2.10406	1.36122	0.888241	-2.78516	1.54584e-58	6.8443e-57	down
FxaC_4g34880	60.3276	10.0547	2.285	1.64936	-2.69976	2.25643e-58	9.97774e-57	down	RTFL12	ROTUNDIFOLIA like 12
FxaC_17g36560	46.2215	11.3337	9.9523	37.875	-2.1464	3.2433e-58	1.43233e-56	down
FxaC_28g05540	22.2969	3.86061	4.15145	17.4697	-2.64136	3.62929e-58	1.60075e-56	down
FxaC_17g43960	117.799	24.4083	11.1945	9.09607	-2.39511	4.24426e-58	1.8708e-56	down
FxaC_24g48890	25.3071	4.807	0.809261	0	-2.5197	4.41339e-58	1.94411e-56	down
FxaC_19g10320	33.7156	6.81709	3.22603	0.858493	-2.40863	5.02853e-58	2.21226e-56	down
FxaC_16g04001	14.5523	2.51463	0.492035	0.0366279	-2.63546	5.66692e-58	2.48841e-56	down
FxaC_25g41181	15.9376	1.13682	0.409804	0.058444	-3.93566	5.66699e-58	2.48841e-56	down
FxaC_28g02290	6.73566	1.15049	0.0902848	0.0112607	-2.65998	6.56878e-58	2.87708e-56	down
FxaC_12g38950	10.4873	1.86653	1.39609	1.99451	-2.60054	6.85439e-58	3.00028e-56	down	CYP716A1	cytochrome P450, family 716, subfamily A, polypeptide 1
FxaC_19g10960	6.69333	0.439482	0.0985486	0.0115679	-4.00767	7.29444e-58	3.18685e-56	down
FxaC_26g12720	8.0106	1.84554	1.51207	3.32694	-2.23637	1.34179e-57	5.84735e-56	down
FxaC_6g05290	17.2543	3.3419	2.05872	1.31155	-2.47667	1.4756e-57	6.42238e-56	down
FxaC_20g10440	25.8453	3.36747	1.25806	0.0765855	-3.03476	2.19365e-57	9.52964e-56	down
FxaC_14g10900	22.2667	2.07084	0.729171	1.25954	-3.54521	2.37854e-57	1.03199e-55	down
FxaC_24g11470	24.3247	3.94765	8.14695	38.6166	-2.72771	3.22952e-57	1.39683e-55	down
FxaC_12g32290	27.916	6.93672	8.00016	16.9741	-2.1247	3.4623e-57	1.49658e-55	down	STH3	SALT TOLERANCE HOMOLOG 3
FxaC_13g49970	9.35428	1.29571	0.58509	1.14156	-2.96519	4.45935e-57	1.92274e-55	down
FxaC_20g17970	6.87959	0.52289	0.0766819	0.0652774	-3.83931	4.86001e-57	2.09289e-55	down
FxaC_24g19810	15.9517	3.26375	1.26101	0.253378	-2.38763	6.11175e-57	2.62703e-55	down
FxaC_11g34130	5.14603	0.344683	0.159358	0.189101	-4.04886	6.56355e-57	2.81947e-55	down	MLO6	MILDEW RESISTANCE LOCUS O 6
FxaC_8g25700	20.6567	5.42029	0.689541	0.391756	-2.03335	8.86206e-57	3.7974e-55	down	PRC1	PROCUSTE 1
FxaC_10g17620	12.0683	3.04149	2.09718	0.939339	-2.09809	9.61363e-57	4.11436e-55	down
FxaC_24g22840	6.98281	0.414249	0.49879	3.83242	-4.17189	1.13714e-56	4.86362e-55	down
FxaC_20g18250	16.6353	2.06091	0.304773	0.0353781	-3.11753	1.6369e-56	6.9968e-55	down
FxaC_11g04590	17.6269	3.70398	1.60125	2.37018	-2.36063	1.65226e-56	7.0581e-55	down	BEH4	BES1/BZR1 homolog 4
FxaC_26g04151	9.48695	2.06258	1.86604	8.74848	-2.31103	1.67791e-56	7.15445e-55	down
FxaC_24g08851	40.9374	4.74755	1.78423	0.518432	-3.21303	2.81242e-56	1.19771e-54	down
FxaC_16g22290	11.6264	1.53808	0.184827	0.185044	-3.01786	3.43823e-56	1.46242e-54	down	TEM1	TEMPRANILLO 1
FxaC_13g37190	34.0697	4.51617	2.56715	0.509784	-3.03135	4.44408e-56	1.88677e-54	down
FxaC_8g33721	23.1046	0.940336	0.0767696	0.0921767	-4.71606	5.13673e-56	2.1795e-54	down
FxaC_8g34580	22.1404	3.69821	2.21378	1.33708	-2.6888	6.60429e-56	2.79876e-54	down
FxaC_22g09880	8.29354	0.728272	0.537578	0.464083	-3.61469	6.60203e-56	2.79876e-54	down
FxaC_23g11260	7.14403	0.795238	0.0678462	0	-3.25544	6.99072e-56	2.9607e-54	down
FxaC_14g20590	61.4517	13.8022	10.0201	8.67307	-2.27394	1.02144e-55	4.32069e-54	down
FxaC_21g01670	15.8303	3.80321	2.74329	7.70805	-2.17287	1.29115e-55	5.44163e-54	down
FxaC_2g06130	22.7553	5.93681	2.11475	0.491859	-2.04427	1.33081e-55	5.60538e-54	down	PAP2	phytochrome-associated protein 2
FxaC_23g44430	12.8882	2.44863	1.82194	8.50498	-2.511	1.87231e-55	7.87658e-54	down
FxaC_28g09750	8.67312	0.962566	0.314692	0.194568	-3.27545	1.96477e-55	8.25046e-54	down
FxaC_25g44650	11.1763	2.98814	2.64186	7.27317	-2.01275	2.01544e-55	8.45812e-54	down
FxaC_8g33260	15.2149	1.38301	1.31789	7.03949	-3.56902	2.03312e-55	8.52714e-54	down	RRTF1	redox responsive transcription factor 1
FxaC_3g12480	9.60882	1.27662	0.182255	0.128909	-3.00938	2.54597e-55	1.06716e-53	down	MCA1	mid1-complementing activity 1
FxaC_9g46061	10.1025	1.44856	0.119086	0.00994032	-2.89235	2.55359e-55	1.06971e-53	down
FxaC_3g31940	9.32424	1.78986	1.37717	2.12514	-2.47405	2.58768e-55	1.08333e-53	down
FxaC_8g22650	7.936	0.15419	0.18973	0.672582	-5.8469	2.66847e-55	1.11581e-53	down	sks5	SKU5 similar 5
FxaC_8g00480	16.8713	0.281157	0	0	-6.07495	3.02055e-55	1.2615e-53	down	MYB3	myb domain protein 3
FxaC_7g32300	16.6473	2.00044	0.335341	0.261857	-3.16293	3.55232e-55	1.4818e-53	down
FxaC_24g03080	5.28996	0.488117	0.272622	0.291837	-3.53777	4.18399e-55	1.74215e-53	down
FxaC_3g07340	18.6952	3.57235	1.70533	1.4343	-2.5043	4.35849e-55	1.81371e-53	down	TET2	tetraspanin2
FxaC_27g51420	10.5037	1.05034	0.543653	0.792458	-3.40614	4.61328e-55	1.91629e-53	down
FxaC_8g22900	11.9318	2.29765	1.36753	3.64364	-2.48598	7.11222e-55	2.94546e-53	down	STY46	serine/threonine/tyrosine kinase 46
FxaC_8g25560	20.535	5.19217	5.91743	15.6984	-2.07931	8.07636e-55	3.33677e-53	down
FxaC_26g40600	15.921	2.55547	0.518387	0.99714	-2.74986	9.00284e-55	3.71511e-53	down
FxaC_24g18510	9215.55	1489.85	539.301	113.41	-2.74102	1.27918e-54	5.26608e-53	down
FxaC_6g15230	10.8463	2.89496	1.1892	1.16081	-2.00266	2.08874e-54	8.56827e-53	down	PRC1	PROCUSTE 1
FxaC_2g11401	7.90211	1.03294	0.41813	0.986108	-3.03077	2.1212e-54	8.6963e-53	down
FxaC_7g17800	11.4726	2.25273	0.708255	0.202372	-2.45397	2.57295e-54	1.05296e-52	down
FxaC_12g46530	9.44817	2.20634	1.26726	1.27035	-2.207	4.14094e-54	1.69265e-52	down
FxaC_24g44040	6.86948	1.14847	0.283554	0.103574	-2.69656	4.14648e-54	1.69391e-52	down
FxaC_15g05760	13.2575	2.90195	2.71149	5.80865	-2.30586	5.26365e-54	2.14903e-52	down	Kin2	kinase 2
FxaC_21g34140	99.5155	22.4612	8.14702	3.85754	-2.26426	1.17423e-53	4.78566e-52	down
FxaC_9g30740	12.6676	1.27192	0.82741	0.876635	-3.42617	1.21506e-53	4.94912e-52	down	SGP1
FxaC_26g18320	9.61175	2.42171	4.26459	6.08037	-2.09059	1.26528e-53	5.14461e-52	down
FxaC_22g55170	12.13	2.31574	1.51481	2.83321	-2.50798	1.49637e-53	6.06996e-52	down
FxaC_9g30820	38.3015	8.67447	2.00941	0.268866	-2.25825	2.06874e-53	8.3672e-52	down	ENODL9	early nodulin-like protein 9
FxaC_9g34270	18.7217	4.91433	3.8488	4.76389	-2.03596	2.78971e-53	1.12569e-51	down
FxaC_23g55271	35.0888	0.64489	0.757637	1.80851	-5.84279	2.84979e-53	1.14927e-51	down
FxaC_3g13170	4.28011	0.580179	0.116726	0.101342	-2.96959	3.02303e-53	1.21771e-51	down
FxaC_15g00150	8.43472	0.316665	0.823847	2.41593	-4.85372	3.58868e-53	1.44388e-51	down
FxaC_12g28910	9.67153	1.38857	0.542813	0.405291	-2.92152	4.20392e-53	1.68945e-51	down
FxaC_3g28140	8.01199	0.62075	0.489881	6.59971	-3.79806	4.54969e-53	1.82735e-51	down
FxaC_18g11020	6.07195	0.318869	0.0669869	0	-4.32881	5.04193e-53	2.02271e-51	down
FxaC_12g46920	19.3338	2.0764	0.709408	1.14996	-3.34473	6.94638e-53	2.78189e-51	down	BBX28	B-box domain protein 28
FxaC_24g27960	53.0498	7.7011	4.15874	18.0763	-2.88592	7.51384e-53	3.0074e-51	down
FxaC_7g33190	10.4943	2.25309	0.324109	0.0427075	-2.3413	7.56676e-53	3.02684e-51	down	MAX1	MORE AXILLARY BRANCHES 1
FxaC_19g12540	11.378	2.68059	0.416052	0.0772084	-2.20206	9.24307e-53	3.68673e-51	down
FxaC_21g62430	5.75359	0.330355	0.131276	0.621452	-4.17702	1.00581e-52	4.0072e-51	down
FxaC_6g24860	3.22273	0.275205	0.0787507	0.0231979	-3.64984	1.10433e-52	4.38959e-51	down	NWS2
FxaC_14g06320	8.64763	0.563386	0.123756	0	-4.02731	1.68359e-52	6.66913e-51	down
FxaC_17g08190	12.4498	2.20775	0.291162	0.0989553	-2.59684	2.83179e-52	1.11727e-50	down
FxaC_2g39530	19.4875	0.724299	0.26549	0.64456	-4.86745	3.42749e-52	1.34922e-50	down
FxaC_3g24550	13.1751	0.145097	0.186618	0.945166	-6.65384	3.51542e-52	1.38305e-50	down	TPPJ	trehalose-6-phosphate phosphatase J
FxaC_5g38850	6.31589	0.657289	0.163393	0.039595	-3.33358	3.84345e-52	1.51124e-50	down	GH3.1
FxaC_22g22630	8.91141	2.18041	1.31049	2.3063	-2.12793	4.51542e-52	1.77445e-50	down
FxaC_11g07460	19.473	4.1241	0.238727	0.0787197	-2.34471	6.15153e-52	2.41192e-50	down	BAG3	BCL-2-associated athanogene 3
FxaC_13g02750	4.35248	0.453524	0.277868	1.19765	-3.36035	8.95034e-52	3.49149e-50	down	MMP	matrix metalloproteinase
FxaC_21g63740	19.2909	4.79775	5.41331	8.33675	-2.12124	9.08031e-52	3.5382e-50	down
FxaC_21g52400	5.39522	0.335647	0.155641	0.00788508	-4.11997	9.49129e-52	3.69211e-50	down
FxaC_24g57220	23.4863	3.26184	1.51142	0.669897	-2.95869	9.65453e-52	3.7535e-50	down
FxaC_17g03770	21.0152	0.309542	0.213976	5.71229	-6.28389	1.25645e-51	4.8766e-50	down
FxaC_1g24730	12.6994	3.20644	0.47743	0.178799	-2.09332	2.03126e-51	7.8706e-50	down
FxaC_23g48230	58.6469	14.8572	0.847853	0	-2.10003	2.58779e-51	1.00046e-49	down
FxaC_7g40210	10.4768	2.29746	0.870066	0.606237	-2.29272	3.37708e-51	1.30197e-49	down	CPK29	calcium-dependent protein kinase 29
FxaC_21g38510	46.6868	12.4926	5.74589	8.16179	-2.01711	3.71692e-51	1.43024e-49	down
FxaC_3g05930	6.00711	0.393124	0.169102	0.104421	-4.06696	3.91074e-51	1.50353e-49	down	STP14	sugar transport protein 14
FxaC_6g20740	7.08843	1.31608	0.518727	0.573521	-2.54658	4.00718e-51	1.53975e-49	down	MAD3	miRNA action deficient 3
FxaC_23g35940	20.8049	3.63587	3.45812	11.2809	-2.63268	4.09304e-51	1.571e-49	down
FxaC_20g10630	5.50798	0.762423	0.0723306	0.0488103	-2.93021	5.14043e-51	1.96755e-49	down
FxaC_7g36480	11.3215	1.41663	0.176223	0.155978	-3.11814	5.85398e-51	2.23696e-49	down
FxaC_18g02470	10.0283	0.2285	0.196547	0.703538	-5.5953	8.80646e-51	3.35407e-49	down
FxaC_14g11930	11.9002	2.49694	3.70226	6.19848	-2.36397	1.011e-50	3.8442e-49	down
FxaC_19g12300	23.9521	2.41353	0.492192	0.0731906	-3.41595	1.0895e-50	4.13812e-49	down
FxaC_10g43310	6.76968	1.08521	0.350489	0.324051	-2.7535	1.30044e-50	4.92851e-49	down	PLC4	phosphatidylinositol-speciwc phospholipase C4
FxaC_18g44311	15.6295	0.65075	0.214257	0.0821598	-4.77287	1.47633e-50	5.58899e-49	down
FxaC_25g44380	17.1251	3.06952	0.406985	0.176454	-2.58003	1.89966e-50	7.18371e-49	down
FxaC_4g18540	8.6182	0.637679	1.67659	344.934	-3.85033	1.95317e-50	7.38203e-49	down	ELI3-2	elicitor-activated gene 3-2
FxaC_28g35450	11.9737	0.824785	0.230045	0.0792202	-3.98457	2.15671e-50	8.14243e-49	down
FxaC_5g14880	16.0762	0.211658	0.0834741	0.190605	-6.36326	2.4173e-50	9.11631e-49	down	MYB14AT
FxaC_3g18240	10.3868	1.23394	0.319959	1.00752	-3.18214	2.45941e-50	9.27006e-49	down	WRKY7	WRKY DNA-binding protein 7
FxaC_1g33110	76.875	0.331431	0.288411	0.140275	-7.83415	2.95463e-50	1.11185e-48	down
FxaC_14g01790	10.1179	0.848066	0.0905899	0.0359874	-3.67794	4.60659e-50	1.72879e-48	down
FxaC_12g43470	10.5903	0.199115	0.0309153	0.0592424	-5.88584	5.25671e-50	1.97064e-48	down
FxaC_20g03480	19.6575	2.5811	2.47053	27.3734	-3.03805	5.56525e-50	2.08517e-48	down
FxaC_5g25881	69.9714	12.1122	14.8748	45.9338	-2.63675	5.87292e-50	2.19926e-48	down
[truncated: 3,251 more rows]

## Sheet: Receptacle white vs. turning
GeneID	Green_receptacle (TPM)	White_receptacle (TPM)	Turning_receptacle (TPM)	Red_receptacle (TPM)	log2FoldChange	Pvalue	padj	Regulation	Symbol	Description
FxaC_4g27820	126.673	15.7476	588.676	1032.71	5.57769	0	0	up	TT6	TRANSPARENT TESTA 6
FxaC_4g37930	2.40744	3.57044	65.1388	381.878	4.53442	0	0	up
FxaC_2g09611	3.41361	3.40815	182.081	1328.97	6.09824	0	0	up
FxaC_2g30690	0.284935	17.7167	684.278	1071.94	5.61871	0	0	up	MYB113	myb domain protein 113
FxaC_3g12980	115.463	12.54	673.642	1063.7	6.09955	0	0	up	TT6	TRANSPARENT TESTA 6
FxaC_1g13100	185.707	54.3012	1939.56	3505.99	5.51119	0	0	up	TT6	TRANSPARENT TESTA 6
FxaC_1g34540	0.321039	1.05405	1009.14	1189.45	10.305	0	0	up	GSTF11	glutathione S-transferase F11
FxaC_8g06300	32.1685	2.9743	199.643	167.988	6.41829	0	0	up	TT3
FxaC_6g44880	47.7584	4.51528	290.783	256.824	6.35925	0	0	up	TT3
FxaC_11g40760	0.248419	165.281	1361.38	3269.51	3.38324	0	0	up	CHAT	acetyl CoA:(Z)-3-hexen-1-ol acetyltransferase
FxaC_9g05310	32.5432	5.51932	292.623	458.799	6.07381	0	0	up	REF3	REDUCED EPRDERMAL FLUORESCENCE 3
FxaC_15g03530	2.51837	31.9613	1133.47	2412.41	5.49569	0	0	up	GH9B1	glycosyl hydrolase 9B1
FxaC_13g11980	0.0495029	18.8424	300.783	996.494	4.33064	0	0	up	ALT3	acyl-lipid thioesterase 3
FxaC_13g17480	0.0699249	51.2178	658.574	1767.76	4.01067	0	0	up	ALT3	acyl-lipid thioesterase 3
FxaC_18g45220	126.422	6.67232	577.397	962.092	6.79791	0	0	up
FxaC_21g05310	18.3582	37.0432	1096.83	4595.8	5.23846	0	0	up
FxaC_22g04240	1.60809	59.9511	1277.81	10222.3	4.76918	0	0	up
FxaC_27g01350	217.61	23.7471	1570.44	1955.45	6.39914	0	0	up
FxaC_27g01351	153.772	30.211	590.883	587.17	4.64082	0	0	up
FxaC_25g01510	98.3625	13.6839	487.659	375.28	5.50455	0	0	up
FxaC_26g03070	0.456753	4.26601	345.052	506.568	6.70367	0	0	up
FxaC_26g41630	134.154	19.6037	941.88	1062.28	5.9393	0	0	up
FxaC_28g00600	0.89583	8.1346	633.763	806.103	6.64299	0	0	up
FxaC_28g37450	125.162	16.112	2072.8	1635.67	7.36356	0	0	up
FxaC_27g41450	122.815	42.0949	856.716	1122.04	4.70186	5.86031e-299	1.43322e-295	up
FxaC_24g21710	5.23849	117.893	842.546	1667.1	3.16727	1.21325e-284	2.85304e-281	up
FxaC_27g52810	0.193702	1.60935	101.199	101.836	6.34135	7.60647e-273	1.66095e-269	up
FxaC_24g21130	7.33113	3.13394	71.0634	77.1004	4.85574	7.20999e-260	1.52009e-256	up
FxaC_17g01530	182.88	10.0932	201.827	624.553	4.67447	3.72998e-257	7.60182e-254	up
FxaC_28g08320	154.273	61.7691	970.759	1114.93	4.32451	1.1759e-252	2.31921e-249	up
FxaC_23g25910	9.25589	6.23897	111.478	94.9508	4.50389	1.76262e-248	3.36776e-245	up
FxaC_24g01680	0.0217498	0.860632	43.0674	624.095	6.00156	3.23373e-229	5.99132e-226	up
FxaC_11g11650	2.09149	3.62883	66.917	413.575	4.54389	3.01707e-228	5.42549e-225	up	ZIP1	zinc transporter 1 precursor
FxaC_11g42640	19.4088	3.49717	68.1388	71.8984	4.63054	6.16406e-222	1.04688e-218	up	REF3	REDUCED EPRDERMAL FLUORESCENCE 3
FxaC_21g15770	0.0260892	8.96886	82.7623	101.303	3.53411	1.39412e-219	2.30372e-216	up
FxaC_16g30480	21.3334	323.963	1725.59	2399.76	2.75242	6.88882e-217	1.10839e-213	up
FxaC_28g17580	0	2.59565	64.6656	32.7196	4.97406	1.00821e-214	1.58059e-211	up
FxaC_11g23390	0.191947	8.0203	100.604	221.046	4.00306	3.98868e-212	6.0968e-209	up	GH9B8	glycosyl hydrolase 9B8
FxaC_21g49400	16.4126	3.7455	57.4193	50.6671	4.28719	8.00367e-212	1.19354e-208	up
FxaC_27g35250	4.89374	14.1704	130.079	148.923	3.55021	3.3603e-211	4.89172e-208	up
FxaC_26g16570	97.0332	18.7959	227.71	289.276	3.94213	7.22651e-208	1.02753e-204	up
FxaC_28g37451	12.3704	1.03089	59.4525	93.1564	6.18926	1.28e-206	1.77864e-203	up
FxaC_22g00170	7.14459	36.7688	499.752	903.76	4.10203	2.6714e-205	3.6296e-202	up
FxaC_9g34250	4.25891	17.2301	222.553	324.658	4.04737	4.27803e-204	5.68615e-201	up	ENODL3	early nodulin-like protein 3
FxaC_25g45800	279.032	131.201	1729.1	2367.22	4.06988	5.31463e-200	6.91366e-197	up
FxaC_27g03130	31.0205	22.6784	222.807	396.803	3.64239	4.42216e-196	5.63282e-193	up
FxaC_8g35820	0.840804	10.6833	103.827	85.9583	3.62301	3.25243e-192	3.97714e-189	up	ZAT10
FxaC_22g26310	0.239626	72.1206	966.983	1197.72	4.10628	9.15795e-192	1.09789e-188	up
FxaC_26g11550	222.951	87.4575	909.501	1006.04	3.72626	1.02809e-189	1.20882e-186	up
FxaC_16g28580	2.37181	2.16921	32.9647	46.7472	4.2719	6.14063e-184	6.95267e-181	up	GH9B1	glycosyl hydrolase 9B1
FxaC_3g23350	28.3513	9.18323	104.966	131.162	3.86962	8.42041e-184	9.36059e-181	up	DHS1	3-deoxy-D-arabino-heptulosonate 7-phosphate synthase 1
FxaC_8g34470	4.20699	119.483	929.272	2612.2	3.31261	1.01576e-183	1.10902e-180	up	UGT84A1
FxaC_20g11130	1.0875	52.2808	267.581	443.656	2.69673	1.32732e-181	1.42374e-178	up
FxaC_13g03710	3.06445	135.446	618.66	823.591	2.53241	9.11783e-179	9.4487e-176	up	GH9B1	glycosyl hydrolase 9B1
FxaC_27g37240	93.5712	35.9985	424.316	349.428	3.91071	9.52791e-179	9.7091e-176	up
FxaC_28g01250	42.8565	442.277	3535.86	4217.62	3.35322	1.66622e-175	1.67008e-172	up
FxaC_14g19030	1.74611	10.4339	56.7856	40.7114	2.78248	7.38946e-175	7.28708e-172	up
FxaC_25g39390	61.1539	11.8525	153.472	132.221	4.04692	2.7789e-171	2.6969e-168	up
FxaC_1g02890	1.75046	8.92378	117.061	144.714	4.04336	2.28184e-170	2.1799e-167	up
FxaC_1g04341	2.13801	2.59349	42.1232	285.968	4.35368	2.21169e-168	2.04886e-165	up
FxaC_26g39170	9.44464	101.241	891.048	1016.15	3.49143	5.46955e-166	4.99125e-163	up
FxaC_15g03490	5.8148	12.2089	131.037	376.953	3.77408	1.33736e-164	1.20246e-161	up
FxaC_17g11680	0.76935	81.6819	408.136	580.658	2.66647	6.22931e-163	5.5198e-160	up
FxaC_13g46070	2.62794	47.2177	480.986	610.637	3.69707	1.74404e-162	1.52332e-159	up
FxaC_12g05850	15.0577	6.00177	52.5568	48.8753	3.47772	1.22107e-161	1.05152e-158	up	REF3	REDUCED EPRDERMAL FLUORESCENCE 3
FxaC_16g31360	12.5819	9.42082	59.0193	77.2399	2.98564	1.08366e-156	9.20223e-154	up	MAC5A	MOS4-associated complex subunit 5A
FxaC_13g03690	2.30155	18.2323	122.782	187.295	3.10085	2.39615e-153	1.95337e-150	up
FxaC_19g39950	0.718113	3.05501	31.3575	46.367	3.70402	7.28629e-153	5.86172e-150	up
FxaC_23g32641	1.32345	30.7945	256.365	411.884	3.40214	2.06474e-152	1.61847e-149	up
FxaC_26g11820	0.357011	83.2363	413.9	244.424	2.65659	2.90956e-152	2.25182e-149	up
FxaC_22g02630	0.729475	7.2623	60.8998	137.634	3.39113	1.62583e-148	1.22722e-145	up
FxaC_3g02470	4.04356	9.93216	129.445	257.536	4.06719	2.63596e-148	1.96543e-145	up
FxaC_17g08690	0	5.08703	42.9488	116.699	3.42465	3.80599e-148	2.80364e-145	up
FxaC_26g00450	17.027	19.2155	96.8531	151.438	2.67539	8.82098e-147	6.42052e-144	up
FxaC_25g45760	0.893121	297.391	2391.74	2781.8	3.3654	1.08404e-146	7.70686e-144	up
FxaC_21g66350	114.649	451.689	1963.66	5232.25	2.46324	1.34388e-146	9.44438e-144	up
FxaC_27g22811	0.534203	11.211	102.851	411.45	3.54361	4.8691e-146	3.38297e-143	up
FxaC_15g18660	0.323659	3.56521	43.5366	77.0215	3.96899	1.67091e-145	1.14788e-142	up
FxaC_25g59970	7.98266	20.4374	94.2415	114.54	2.54515	4.3397e-143	2.91575e-140	up
FxaC_22g56010	1.83648	11.6263	90.7701	137.28	3.29618	8.13945e-139	5.35112e-136	up
FxaC_10g05380	15.7488	282.739	905.203	1420.32	2.01179	3.81997e-138	2.48465e-135	up
FxaC_25g52000	6.3786	35.2054	131.169	138.056	2.23431	3.7625e-135	2.39628e-132	up
FxaC_14g03750	7.41432	9.83952	51.6785	49.1816	2.7342	4.35386e-135	2.74432e-132	up
FxaC_14g20340	0.459655	19.9552	131.007	130.97	3.05618	1.45723e-134	9.09151e-132	up
FxaC_20g20450	5.39021	12.0273	71.6215	74.0604	2.91857	1.52408e-133	9.41247e-131	up
FxaC_14g34930	0.576224	4.73062	68.9747	87.6647	4.21874	8.49627e-130	5.14327e-127	up
FxaC_25g56451	52.2708	15.9099	149.861	128.423	3.58955	1.33189e-129	7.98361e-127	up
FxaC_26g06360	9.62966	37.1101	168.746	217.754	2.53356	2.90433e-128	1.72401e-125	up
FxaC_6g04890	4.72066	6.79784	60.1584	238.854	3.50144	6.94517e-128	4.08303e-125	up	UGT84A1
FxaC_21g58390	39.0486	37.8835	210.402	202.046	2.82124	4.58191e-127	2.66802e-124	up
FxaC_2g17300	128.08	25.0835	160.469	411.232	3.02797	5.64227e-125	3.25447e-122	up	TT6	TRANSPARENT TESTA 6
FxaC_5g07860	0.104275	12.6308	67.7919	114.009	2.76233	1.44433e-124	8.25308e-122	up	MUM2	MUCILAGE-MODIFIED 2
FxaC_9g40490	0.323784	2.21802	82.8151	333.602	5.59097	9.97206e-124	5.64539e-121	up	SK3	SKP1-like 3
FxaC_18g41650	0	3.1555	72.0714	88.4508	4.86149	1.33403e-123	7.48293e-121	up
FxaC_5g04780	0.478504	3.35907	37.858	52.0933	3.85756	1.31991e-122	7.27035e-120	up	MOT1	molybdate transporter 1
FxaC_6g35144	1.30142	3.44546	39.1328	62.4398	3.83963	3.42934e-122	1.87208e-119	up
FxaC_14g06000	10.4613	9.89485	66.0974	160.211	3.06651	8.10821e-122	4.38712e-119	up
FxaC_20g05390	7.46324	4.25613	39.3825	140.497	3.56105	3.05159e-121	1.63664e-118	up
FxaC_15g16830	46.4283	172.233	991.027	632.959	2.87798	3.93511e-121	2.09214e-118	up	XTH5	xyloglucan endotransglucosylase/hydrolase 5
FxaC_6g21790	6.73394	18.3975	153.789	180.785	3.42181	4.45251e-121	2.34682e-118	up	IBH1	ILI1 binding bHLH 1
FxaC_20g07300	0.0232769	26.6036	153.335	318.513	2.87609	1.47034e-120	7.68359e-118	up
FxaC_23g32640	0.232609	48.1249	169.196	256.556	2.1515	1.75085e-120	9.07194e-118	up
FxaC_16g30570	16.1398	135.633	564.476	914.993	2.40473	5.13444e-120	2.63802e-117	up
FxaC_7g17700	0.647694	4.9404	27.6777	48.4813	2.82301	1.24594e-119	6.29569e-117	up
FxaC_17g19570	0.16984	0.804995	38.8263	102.472	5.95564	4.67049e-119	2.34064e-116	up
FxaC_20g34600	0.0582876	1.33819	14.1696	12.9907	3.74243	1.61932e-118	8.04933e-116	up
FxaC_23g43680	14.4174	51.5581	192.061	438.095	2.24147	7.88967e-118	3.85906e-115	up
FxaC_3g02030	8.94032	6.36711	64.8839	277.852	3.67586	3.07705e-117	1.49313e-114	up
FxaC_4g18300	0.118016	1.41973	24.576	83.5736	4.48601	3.54173e-117	1.70508e-114	up
FxaC_24g05240	8.62628	123.064	477.014	941.744	2.30217	5.34227e-115	2.55181e-112	up
FxaC_25g21860	0	0.716872	24.465	119.418	5.45779	1.70744e-114	8.0926e-112	up
FxaC_14g30120	5.34271	7.29111	43.5215	52.0639	2.90971	7.0211e-114	3.30213e-111	up
FxaC_27g31341	0.347624	1.11733	14.6769	13.8312	4.06466	2.49551e-112	1.15589e-109	up
FxaC_13g26790	0.526404	8.32718	34.12	30.6481	2.37528	5.04449e-112	2.31899e-109	up
FxaC_4g18570	0.17503	2.63103	25.4025	61.8876	3.61879	5.18313e-112	2.36494e-109	up	ELI3-1	elicitor-activated gene 3-1
FxaC_5g39940	7.06781	26.1602	125.653	308.354	2.6105	1.5702e-111	7.11136e-109	up	ZAT10
FxaC_4g39290	1.44764	2.4409	20.415	44.0984	3.41051	4.13694e-111	1.84625e-108	up	HSP70	heat shock protein 70
FxaC_2g09612	1.38998	2.83908	41.438	91.4357	4.23293	1.70499e-110	7.55398e-108	up
FxaC_9g45920	1.61479	15.2682	63.8351	115.059	2.39625	5.45802e-110	2.38363e-107	up	SND2	SECONDARY WALL-ASSOCIATED NAC DOMAIN PROTEIN 2
FxaC_1g04340	0.309816	2.21575	22.6454	95.3305	3.69873	5.59216e-109	2.4249e-106	up
FxaC_2g27650	28.1101	9.02291	52.3998	51.2909	2.88786	1.48856e-107	6.40929e-105	up	DHS1	3-deoxy-D-arabino-heptulosonate 7-phosphate synthase 1
FxaC_23g00160	23.8121	29.8128	114.284	194.963	2.28543	4.80555e-107	2.05466e-104	up
FxaC_28g17130	12.5264	2.1554	16.5049	26.8091	3.27435	5.07708e-105	2.12615e-102	up
FxaC_13g37400	0.0960154	2.3266	22.2501	55.8034	3.60954	1.20953e-104	5.03075e-102	up
FxaC_23g35160	1.30911	10.1762	47.3279	31.1857	2.55745	4.37547e-104	1.79544e-101	up
FxaC_28g21760	0.170584	10.4051	94.1879	120.99	3.5359	5.25174e-104	2.14064e-101	up
FxaC_14g20330	0.0386397	11.6152	61.3191	122.577	2.7529	8.00373e-104	3.24077e-101	up
FxaC_24g11880	0.981471	104.243	529.363	732.342	2.69794	8.83052e-104	3.55202e-101	up
FxaC_21g19080	4.1867	10.8376	45.7352	109.884	2.41354	6.47486e-103	2.58745e-100	up
FxaC_22g64040	71.8164	134.355	482.283	966.224	2.18492	2.60435e-101	1.03398e-98	up
FxaC_5g34910	2.25743	4.53307	23.0294	14.0933	2.67243	6.02695e-101	2.37738e-98	up	LRD2	LATERAL ROOT DEVELOPMENT 2
FxaC_21g50360	1.28564	4.93509	38.5343	86.027	3.30228	7.57475e-100	2.96877e-97	up
FxaC_10g46070	12.4321	1.76467	18.6002	33.2292	3.74308	1.4209e-99	5.49843e-97	up	REF3	REDUCED EPRDERMAL FLUORESCENCE 3
FxaC_18g39450	0.858042	1.90035	13.3251	18.3598	3.14165	4.64311e-99	1.78544e-96	up
FxaC_21g02020	3.96919	19.9378	76.0594	138.819	2.26706	3.70037e-98	1.41403e-95	up
FxaC_24g23760	2.86928	1.82071	21.9591	12.9674	3.91631	4.48228e-94	1.65091e-91	up
FxaC_3g05050	2.45976	27.7052	242.238	575.798	3.47756	1.57707e-93	5.77387e-91	up
FxaC_16g19980	110.352	2225.33	10675.1	16180.8	2.6159	1.61993e-93	5.89549e-91	up
FxaC_18g08271	3.72514	18.8257	74.8604	39.3362	2.33945	3.04346e-93	1.10107e-90	up
FxaC_17g49280	0.433403	3.61172	35.1135	10.2571	3.61442	7.6078e-93	2.70435e-90	up
FxaC_15g29500	3.15545	26.4371	137.724	115.376	2.72735	1.27156e-92	4.4939e-90	up
FxaC_28g15210	0.398458	6.82627	51.0051	28.1985	3.2538	1.3207e-92	4.64073e-90	up
FxaC_26g06960	10.6328	29.8724	105.173	134.741	2.15867	2.14765e-92	7.5034e-90	up
FxaC_21g33790	0.437439	2.33921	19.4011	57.612	3.40655	1.05184e-91	3.65401e-89	up
FxaC_10g50440	6.36116	5.12778	20.7568	29.0063	2.35524	1.8491e-90	6.28086e-88	up	AAE18	acyl-activating enzyme 18
FxaC_21g39540	4.19009	61.1847	370.814	244.021	2.9579	3.93197e-90	1.3209e-87	up
FxaC_4g17000	55.4204	22.1627	101.558	114.526	2.54899	4.01751e-89	1.33497e-86	up	DHS1	3-deoxy-D-arabino-heptulosonate 7-phosphate synthase 1
FxaC_21g69880	2.70518	24.6413	117.307	310.022	2.59709	1.94259e-88	6.31766e-86	up
FxaC_28g04770	22.1636	42.9047	141.798	280.697	2.07091	3.79717e-87	1.20918e-84	up
FxaC_27g46600	7.95225	4.80182	21.3704	48.4929	2.49983	7.95664e-87	2.50761e-84	up
FxaC_24g52610	7.15802	8.89657	39.5741	196.788	2.47418	2.42882e-86	7.50001e-84	up
FxaC_22g68790	69.2796	137.707	519.561	905.148	2.26188	1.81668e-85	5.52606e-83	up
FxaC_17g15270	0.689654	1.54255	13.6161	135.056	3.4791	6.01726e-85	1.82129e-82	up
FxaC_21g58460	0.168745	0.468072	12.8898	7.72155	5.07935	1.48063e-84	4.45946e-82	up
FxaC_7g35490	36.4042	112.512	439.296	639.193	2.30876	2.87855e-84	8.62733e-82	up
FxaC_27g49990	4.269	5.90077	27.1223	40.5014	2.53787	3.77742e-84	1.12114e-81	up
FxaC_28g08390	0.714717	220.689	1030.37	548.752	2.58151	4.2528e-84	1.25614e-81	up
FxaC_18g25800	6.40682	9.63243	44.4851	40.8399	2.55471	2.15267e-83	6.32771e-81	up
FxaC_2g38550	0.380778	0.113619	501.527	640.477	12.5919	1.03021e-82	3.0138e-80	up	GSTF11	glutathione S-transferase F11
FxaC_2g42410	5.10374	4.67805	55.9234	601.488	3.91827	1.16528e-82	3.39267e-80	up
FxaC_6g21330	0.462854	2.95282	16.0684	30.4193	2.78461	1.97992e-82	5.73717e-80	up
FxaC_21g70480	1.14218	0.857883	10.2735	13.5042	3.90752	5.20269e-82	1.50046e-79	up
FxaC_23g44770	5.1574	22.7965	73.4866	238.318	2.02722	1.46338e-80	4.16152e-78	up
FxaC_27g27090	0.0287832	4.41809	23.1481	49.459	2.72247	1.56963e-80	4.44299e-78	up
FxaC_27g38420	4.31823	13.7147	78.6716	157.154	2.85465	1.70843e-80	4.81361e-78	up
FxaC_24g47160	0.228374	11.3652	42.3209	145.764	2.23803	2.1441e-80	6.0134e-78	up
FxaC_1g20150	94.2818	7.7015	25.3387	31.3838	2.0464	1.03136e-79	2.87937e-77	up	ACA2	calcium ATPase 2
FxaC_5g20370	0.346881	0.325355	7.25281	6.16554	4.80066	1.06102e-79	2.94872e-77	up	LecRK-S.5	L-type lectin receptor kinase S.5
FxaC_13g05170	6.21637	5.03875	31.9336	92.309	3.01572	1.25094e-79	3.46079e-77	up	WEI7	WEAK ETHYLENE INSENSITIVE7
FxaC_3g15040	11.1705	27.676	119.657	65.4268	2.45863	2.19413e-79	6.04284e-77	up
FxaC_19g07860	0.0619375	5.13605	27.3506	39.4602	2.76415	2.2443e-79	6.15332e-77	up
FxaC_18g41810	10.5182	10.348	44.0133	161.315	2.43539	6.63284e-79	1.81044e-76	up
FxaC_23g05190	57.4951	48.7143	197.561	364.817	2.37261	1.20687e-78	3.26502e-76	up
FxaC_25g02181	0.348305	3.26891	24.5362	74.9407	3.25036	1.23492e-78	3.32619e-76	up
FxaC_10g02150	2.91519	1.59712	15.797	16.518	3.61753	4.27164e-78	1.14549e-75	up
FxaC_14g03480	5.9597	31.225	127.161	318.258	2.34125	1.08697e-77	2.87698e-75	up
FxaC_8g05291	0.968235	0.182419	13.6316	8.84777	6.55429	8.04028e-77	2.11893e-74	up
FxaC_24g28490	7.58457	4.33448	38.6444	34.5676	3.5049	1.15563e-75	2.99391e-73	up
FxaC_21g67350	0.941518	2.98071	23.0999	107.479	3.31689	1.17203e-74	2.9983e-72	up
FxaC_16g07950	3.73538	27.0659	112.888	126.393	2.40944	7.52513e-74	1.90121e-71	up
FxaC_25g13940	13.2008	3.87119	30.8337	44.8505	3.32936	2.3215e-73	5.81718e-71	up
FxaC_12g01820	0.331893	19.4187	102.164	63.6879	2.74098	1.25565e-72	3.1208e-70	up	LEA7	LATE EMBRYOGENESIS ABUNDANT 7
FxaC_16g19990	37.8823	487.056	2224.67	2865.27	2.54693	2.35978e-72	5.84127e-70	up	MLP423	MLP-like protein 423
FxaC_3g35990	5.99999	1.0758	19.7836	41.2498	4.53635	1.86719e-71	4.56647e-69	up
FxaC_5g45320	7.2595	2.7262	17.2042	275.094	2.98245	2.21881e-71	5.4048e-69	up
FxaC_5g19130	1.23407	3.71772	16.1425	29.9023	2.45074	3.57678e-71	8.6781e-69	up
FxaC_17g49061	1.44658	6.22031	21.8237	9.07351	2.15818	5.16416e-70	1.2382e-67	up
FxaC_6g28530	9.26468	25.6664	100.062	73.6597	2.3131	5.93231e-70	1.41683e-67	up
FxaC_1g23980	13.8164	7.94709	31.9426	47.1434	2.34583	6.98521e-70	1.65536e-67	up	DHS1	3-deoxy-D-arabino-heptulosonate 7-phosphate synthase 1
FxaC_13g06110	14.4866	7.28662	39.547	40.9883	2.78865	2.85244e-69	6.73362e-67	up	MYB4	myb domain protein 4
FxaC_21g11230	0.569695	608.505	2744.41	3171.49	2.53071	3.64397e-69	8.53625e-67	up
FxaC_17g15360	0.612285	7.23392	31.5938	4.06556	2.48064	5.64526e-69	1.31739e-66	up
FxaC_12g24290	4.56144	22.9689	104.28	166.785	2.52663	1.27337e-68	2.96027e-66	up
FxaC_6g01910	11.2203	6.67247	23.6504	31.94	2.1566	3.11276e-68	7.18178e-66	up	XF1
FxaC_21g23750	1.42596	7.28641	32.5614	37.2949	2.50676	6.57722e-68	1.50051e-65	up
FxaC_1g10060	2.22042	756.236	2654.48	3060.85	2.16311	2.29088e-67	5.16852e-65	up	SAUR76	SMALL AUXIN UPREGULATED RNA 76
FxaC_5g07682	46.6793	10.5549	38.9818	62.0583	2.23739	3.25845e-67	7.32443e-65	up	AAP2	amino acid permease 2
FxaC_13g15320	2.06652	2.35452	33.7293	69.0941	4.20747	7.38749e-67	1.64247e-64	up	IBH1	ILI1 binding bHLH 1
FxaC_21g18180	0.5554	1.30927	13.8424	19.0377	3.75961	1.28034e-66	2.82604e-64	up
FxaC_4g18630	0.0427063	0.922827	11.7436	41.2082	3.97839	1.29152e-66	2.84046e-64	up	ELI3-1	elicitor-activated gene 3-1
FxaC_22g54150	1.82138	2.08514	15.1621	9.57139	3.21417	1.42497e-66	3.12273e-64	up
FxaC_24g46880	30.4539	70.2637	221.392	261.81	2.00936	5.16663e-66	1.11623e-63	up
FxaC_24g44180	12.1579	37.9762	132.187	142.324	2.15459	4.75773e-65	1.00655e-62	up
FxaC_21g23390	5.19129	11.1962	37.4715	50.3032	2.09263	2.0496e-64	4.30634e-62	up
FxaC_24g43250	5.29408	40.9848	162.327	307.749	2.34505	3.17901e-64	6.63372e-62	up
FxaC_22g60680	0.172676	18.6993	82.2685	81.2697	2.49472	1.50854e-63	3.1372e-61	up
FxaC_1g40841	1.38721	1.33793	9.3099	12.8932	3.14801	1.95895e-63	4.06008e-61	up
FxaC_21g18320	0.828216	4.01527	19.7496	36.6789	2.64781	6.98356e-63	1.43283e-60	up
FxaC_17g01040	0.456659	0.432209	8.48034	36.2433	4.62829	3.06375e-62	6.16187e-60	up
FxaC_11g15330	2.87717	1.66116	20.6047	136.476	4.0082	4.14795e-62	8.28789e-60	up	GSTU19	glutathione S-transferase TAU 19
FxaC_17g26451	41.8463	243.412	933.6	1199.33	2.29745	8.83548e-62	1.75393e-59	up
FxaC_13g38530	0.574364	4.48193	15.4475	10.0511	2.11789	2.99734e-61	5.89262e-59	up
FxaC_16g21200	0.0619772	2.80845	16.3144	16.5021	2.8717	5.46056e-61	1.06666e-58	up
FxaC_14g12501	0.033571	4.48416	18.2672	25.2445	2.36007	7.52401e-61	1.4604e-58	up
FxaC_7g42940	0.389942	0.157177	13.3409	9.97552	6.77445	3.37768e-60	6.47382e-58	up
FxaC_18g02330	0.0342985	7.18437	31.4856	124.238	2.47701	7.48183e-60	1.42952e-57	up
FxaC_10g02910	16.6467	239.378	753.468	864.444	2.00229	8.93838e-60	1.7025e-57	up	PRE5	Paclobutrazol Resistance 5
FxaC_5g41200	0.262603	3.39306	37.4552	29.6597	3.83097	1.09335e-58	2.05058e-56	up
FxaC_16g08340	9.75159	4.00511	14.2159	21.8019	2.16034	1.20825e-58	2.25225e-56	up	ATR2	P450 reductase 2
FxaC_26g28511	1.64751	1.14297	6.5653	8.4364	2.87094	2.1227e-58	3.92096e-56	up
FxaC_9g47150	1.64723	1.19219	6.15244	3.81695	2.69823	6.93721e-58	1.2699e-55	up	LEW2	LEAF WILTING 2
FxaC_1g22002	2.74249	6.75012	31.7777	224.882	2.54418	8.47035e-58	1.54593e-55	up	ELI3-1	elicitor-activated gene 3-1
FxaC_21g60880	1.07128	1.48846	11.5427	10.4502	3.31349	1.1076e-57	1.98591e-55	up
FxaC_23g28420	0.20923	3.07593	35.3656	46.0573	3.86753	4.12052e-57	7.30239e-55	up
FxaC_9g51360	0.306616	2.24875	10.682	36.6172	2.57285	1.114e-55	1.91861e-53	up	NDB2	NAD(P)H dehydrogenase B2
FxaC_8g02200	0.0738182	0.629129	6.79321	8.28345	3.77428	1.26501e-55	2.17258e-53	up	PME41	pectin methylesterase 41
FxaC_13g44390	12.6067	4.0776	14.5532	33.4001	2.18004	2.23265e-55	3.79185e-53	up
FxaC_23g60691	0.545118	4.41161	19.0399	28.8342	2.4667	4.38736e-55	7.34925e-53	up
FxaC_12g40850	0.0131774	0.472622	5.69962	4.02328	3.94943	4.94852e-55	8.26659e-53	up	LecRK-VII.1	L-type lectin receptor kinase VII.1
FxaC_21g51670	0.130661	0.868657	15.8277	97.6591	4.5043	1.56381e-54	2.58414e-52	up
FxaC_8g24600	0.160999	19.1681	81.0458	56.0044	2.44031	1.9105e-54	3.14852e-52	up
FxaC_19g39550	1.15982	0.757951	4.32435	5.61731	2.82031	8.58814e-54	1.40023e-51	up
FxaC_3g22530	0	1.0504	10.6806	10.7075	3.69402	3.97055e-53	6.40537e-51	up	LecRK-IX.1	L-type lectin receptor kinase IX.1
FxaC_13g19600	107.192	128.507	422.999	1179.5	2.07248	2.57636e-52	4.10212e-50	up
FxaC_12g48990	13.959	5.88792	20.6695	79.7467	2.16199	5.38397e-52	8.50598e-50	up
FxaC_8g18521	4.84367	4.72039	22.2638	89.4231	2.58335	1.68467e-51	2.63433e-49	up
FxaC_2g40670	12.2596	2.60638	16.4998	16.9733	3.02087	4.65147e-51	7.14562e-49	up
FxaC_16g28600	2.45245	0.48034	16.2681	51.8652	5.37919	6.04671e-51	9.24255e-49	up
FxaC_12g01380	18.6697	43.7568	151.58	130.457	2.14452	1.69149e-50	2.55357e-48	up	LTPG6	glycosylphosphatidylinositol-anchored lipid protein transfer 6
FxaC_18g25960	0.0122964	0.482028	6.30311	21.9321	4.04501	1.44638e-49	2.11562e-47	up
FxaC_17g11710	0	3.65371	29.8183	68.3353	3.35475	1.24007e-48	1.77147e-46	up
FxaC_22g34010	0.860743	1.64535	8.4811	16.5198	2.68817	1.69959e-48	2.41663e-46	up
FxaC_17g09030	0	8.98304	37.2195	50.819	2.37777	1.82782e-48	2.59291e-46	up
FxaC_5g20880	0.0372673	3.42844	16.0927	4.8582	2.57491	1.99246e-48	2.81993e-46	up	PHT4;6	phosphate transporter 4;6
FxaC_5g39200	6.69132	2.01501	11.2422	18.3693	2.8195	3.17175e-48	4.46829e-46	up	VEP1	VEIN PATTERNING 1
FxaC_15g37470	0.46494	0.556284	17.2573	221.07	5.28864	7.88536e-47	1.07857e-44	up
FxaC_23g53991	10.1905	1.5602	10.0307	8.18466	3.02798	1.83987e-46	2.48326e-44	up
FxaC_11g26590	15.2573	5.48751	25.2212	58.9484	2.54637	2.10755e-46	2.83827e-44	up	LTPG2	glycosylphosphatidylinositol-anchored lipid protein transfer 2
FxaC_23g15430	0.0796217	0.882838	6.4922	18.6768	3.23561	3.07415e-46	4.11284e-44	up
FxaC_20g05731	5.19929	10.3431	39.2218	25.4221	2.2715	3.759e-46	5.0181e-44	up
FxaC_10g05170	13.1019	6.07899	20.4518	47.6967	2.10173	1.19096e-45	1.56259e-43	up	ATAPA1
FxaC_22g49000	0.156463	1.26424	8.2032	11.5556	3.06611	4.76915e-45	6.17777e-43	up
FxaC_27g24670	0.257612	29.9551	104.29	80.16	2.1605	6.64136e-45	8.53066e-43	up
FxaC_8g34540	0.249853	12.66	41.6664	31.8994	2.07082	5.71013e-44	7.16885e-42	up	UGT84A1
FxaC_17g09031	0	8.73563	34.5401	36.4731	2.31977	1.52359e-43	1.88953e-41	up
FxaC_19g05080	2.49774	0.826294	9.68475	62.1252	3.9181	2.14553e-43	2.65547e-41	up
FxaC_5g11010	1.20994	13.826	47.7104	41.6607	2.1413	6.02922e-43	7.38742e-41	up
FxaC_23g02470	0.52742	3.25411	11.7158	13.8931	2.19964	7.12254e-43	8.65763e-41	up
FxaC_12g28040	1.97585	6.62119	23.9872	18.8213	2.19806	2.28911e-42	2.74967e-40	up
FxaC_20g37180	0.834015	6.44049	23.9234	7.4968	2.25108	3.30224e-42	3.9434e-40	up
FxaC_5g17520	1.43024	7.11851	25.4855	29.502	2.19193	4.59475e-42	5.44433e-40	up
FxaC_16g26630	9.94343	4.50812	14.7634	31.7793	2.02887	5.2378e-42	6.18233e-40	up
FxaC_12g46710	2.16381	2.12018	18.235	79.7506	3.45098	1.11841e-41	1.30748e-39	up
FxaC_22g61020	22.8945	4.35333	20.8261	36.0739	2.59287	1.81331e-41	2.11176e-39	up
FxaC_16g30780	55.1671	16.1658	60.6797	67.6028	2.25724	3.106e-41	3.60349e-39	up
FxaC_13g27740	0.0902133	0.524829	5.34375	27.029	3.68427	4.00358e-41	4.62727e-39	up
FxaC_17g54370	1.56358	2.03699	9.435	9.16139	2.511	4.42669e-41	5.10665e-39	up
FxaC_23g22650	2.19658	0.461954	6.06359	2.96501	4.04981	7.90603e-41	9.08614e-39	up
FxaC_4g17490	31.328	5.72493	27.2395	180.93	2.58435	8.12636e-41	9.32183e-39	up
FxaC_22g17160	0.247894	2.91802	15.9371	19.9496	2.8033	8.53365e-41	9.75245e-39	up
FxaC_7g19080	0.0746541	0.798726	11.2417	2.84141	4.16385	1.41901e-40	1.60073e-38	up	KNU	KNUCKLES
FxaC_18g07111	0.692775	9.0453	47.1043	78.1994	2.6988	4.85123e-40	5.42247e-38	up
FxaC_7g27800	9.59852	5.23554	23.5705	16.5321	2.51648	8.41065e-40	9.34974e-38	up
FxaC_24g20060	0.180197	0.700085	9.68363	35.2833	4.10239	8.40294e-40	9.34974e-38	up
FxaC_17g05060	0.570439	3.8568	13.6062	11.7482	2.14314	9.47029e-40	1.05086e-37	up
FxaC_25g54670	0.240862	1.62278	17.6231	59.3564	3.74475	1.01877e-39	1.12435e-37	up
FxaC_6g15270	19.2977	11.8889	47.8976	98.3274	2.35441	1.0547e-39	1.1619e-37	up
FxaC_11g00810	0.536116	2.12194	8.33861	27.1875	2.29343	1.78617e-39	1.96418e-37	up	NDB2	NAD(P)H dehydrogenase B2
FxaC_11g04800	1.90313	3.1367	23.6675	44.5097	3.26303	2.19305e-39	2.40728e-37	up
FxaC_17g07500	0.687247	3.02665	11.2543	10.5554	2.23293	3.73846e-39	4.07439e-37	up
FxaC_4g36310	0.753749	4.926	25.6182	17.5848	2.71177	5.17839e-39	5.61369e-37	up
FxaC_25g06840	1.15286	3.30102	13.5913	31.1276	2.38292	1.46739e-38	1.57124e-36	up
FxaC_5g04970	1.47777	1.87317	10.1864	13.2446	2.79796	1.80778e-38	1.9256e-36	up
FxaC_11g13320	0	0.254682	3.56914	1.90636	4.18718	2.57991e-38	2.72903e-36	up
FxaC_7g40970	1.79991	4.86893	18.4019	8.86301	2.25684	4.04442e-38	4.25611e-36	up	LOG3	LONELY GUY 3
FxaC_5g05730	1.02111	2.71817	11.3178	23.5054	2.37994	6.48549e-38	6.75519e-36	up	SHS1	SODIUM HYPERSENSITIVE 1
FxaC_22g56120	0.131815	0.834203	5.47676	15.4201	3.0817	2.17375e-37	2.22249e-35	up
FxaC_20g34141	0.0121433	0.64626	6.3044	14.4773	3.61825	3.92887e-37	3.97707e-35	up
FxaC_4g32100	1.31383	11.9015	40.93	31.7457	2.1356	4.32426e-37	4.36286e-35	up
FxaC_26g09710	1.64879	1.15812	7.72058	11.108	3.09398	7.02725e-37	7.02048e-35	up
FxaC_8g21430	1.543	1.37895	9.06596	9.01732	3.02087	1.38395e-36	1.36477e-34	up	CRU1
FxaC_22g01520	0.0976733	2.91527	14.6854	45.4101	2.67232	2.47886e-36	2.40571e-34	up
FxaC_19g05980	2.36125	3.32975	11.8	18.3728	2.15187	4.30031e-36	4.14056e-34	up
FxaC_28g36890	0.215564	0.164105	4.05138	77.6698	5.00361	2.44003e-35	2.28813e-33	up
FxaC_9g47240	5.04018	17.7611	56.4812	51.3913	2.01747	3.78615e-35	3.51807e-33	up
FxaC_21g37200	0.342764	0.408501	3.84283	5.9364	3.56337	6.45199e-35	5.93205e-33	up
FxaC_16g31361	0.785406	0.0528748	19.9953	43.4867	9.03407	2.16435e-34	1.96336e-32	up
FxaC_5g19230	4.63465	1.4106	7.00723	23.2168	2.65758	4.27882e-34	3.84158e-32	up	OXI1	oxidative signal-inducible1
FxaC_21g00730	2.45244	1.95749	16.4291	4.92173	3.41413	5.86383e-34	5.24921e-32	up
FxaC_23g54221	0.644578	1.45836	8.82432	19.4936	2.95702	5.95549e-34	5.32346e-32	up
FxaC_22g09900	0.364824	1.14584	8.16864	7.5043	3.18847	1.63495e-33	1.43624e-31	up
FxaC_16g18130	8.30001	14.6572	48.7772	160.927	2.07358	2.56387e-33	2.22667e-31	up
FxaC_24g26720	0.510838	3.17711	10.913	8.06221	2.14074	2.75629e-33	2.39038e-31	up
FxaC_6g38430	1.07101	5.18259	33.7813	20.5399	3.02836	6.08451e-33	5.18124e-31	up
FxaC_25g19241	0.168881	0.456861	7.39224	42.0926	4.37958	8.73099e-33	7.37322e-31	up
FxaC_16g23140	0.846248	0.611975	6.24467	36.9683	3.70367	1.25753e-32	1.04893e-30	up
FxaC_5g24670	0	2.49515	13.5356	9.75338	2.79543	2.53803e-32	2.08292e-30	up
FxaC_27g47220	0.0376805	0.148565	2.18706	1.81012	4.1801	2.87731e-32	2.35504e-30	up
FxaC_19g36370	1.32206	3.00033	10.9571	2.52869	2.2222	3.89972e-32	3.17487e-30	up
FxaC_17g15380	0.995519	4.44478	14.4016	4.88131	2.04841	4.1185e-32	3.34853e-30	up
FxaC_24g54450	0.218185	0.498392	6.6013	6.64139	4.0436	7.57476e-32	6.10182e-30	up
FxaC_22g37920	0.5156	3.59193	14.8562	9.16957	2.38761	8.29657e-32	6.67448e-30	up
FxaC_1g04910	0.0792327	1.83947	9.98115	13.9775	2.75585	1.65957e-31	1.31435e-29	up	CRR6	chlororespiratory reduction 6
FxaC_17g06010	0.00599155	0.0868398	1.84847	6.42021	4.78054	2.67269e-31	2.08167e-29	up
FxaC_27g41400	0	0.899329	11.3725	2.75397	3.96802	3.72433e-31	2.88971e-29	up
FxaC_20g30690	2.71867	1.67078	5.76647	6.96225	2.0964	6.48329e-31	4.96735e-29	up
FxaC_22g56020	0	1.18499	11.5471	23.6931	3.65851	1.06285e-30	8.0725e-29	up
FxaC_6g17320	0.068707	2.3644	11.7955	11.1775	2.68133	1.08007e-30	8.19311e-29	up
FxaC_18g44660	3.46917	3.39816	11.229	51.4565	2.06431	1.5578e-30	1.17587e-28	up
FxaC_18g02530	1.37638	0.838466	2.73974	3.22283	2.01817	3.81345e-30	2.84686e-28	up
FxaC_2g30431	2.06557	0.874466	10.5151	28.0137	3.912	1.18634e-29	8.61595e-28	up
FxaC_20g01370	110.858	2.62987	14.9827	22.5001	2.8558	1.94247e-29	1.39723e-27	up
FxaC_24g11870	0	0.225407	6.52287	16.6664	5.28952	2.46656e-29	1.7659e-27	up
FxaC_17g50280	1.37651	2.84349	9.5383	32.8005	2.09072	2.91706e-29	2.08112e-27	up
FxaC_15g23370	3.40689	3.47906	14.5024	40.3304	2.38897	5.74966e-29	4.05467e-27	up
FxaC_12g04000	3.76095	3.56948	11.418	56.0483	2.02049	6.01907e-29	4.23977e-27	up	FPS1	farnesyl diphosphate synthase 1
FxaC_19g34930	2.35067	6.78607	24.7472	31.1816	2.20659	8.27314e-29	5.79414e-27	up
FxaC_26g01660	0.168177	0.939111	15.3683	30.7106	4.46723	9.04612e-29	6.3138e-27	up
FxaC_19g00471	0.737097	2.48667	12.6696	19.1299	2.70171	9.81007e-29	6.83141e-27	up
FxaC_14g26971	0.468595	1.53806	5.82674	1.75751	2.2737	1.21483e-28	8.42132e-27	up
FxaC_6g43200	0.175416	3.569	17.9599	31.9822	2.65215	1.52663e-28	1.04994e-26	up	SAUR69	SMALL AUXIN UPREGULATED RNA 69
FxaC_17g53520	6.90363	2.84106	9.13864	18.8849	2.03967	3.71792e-28	2.51457e-26	up
FxaC_19g33370	0	0.1644	6.31275	16.9008	5.63825	3.8118e-28	2.57522e-26	up
FxaC_26g22290	0.638586	0.969021	3.66863	12.0297	2.26964	4.24729e-28	2.85995e-26	up
FxaC_2g09100	0.0514331	0.237267	5.10566	83.0967	4.77756	1.4835e-27	9.77402e-26	up
FxaC_19g27030	0.0830608	0.743426	6.42541	4.62084	3.45501	1.80281e-27	1.18522e-25	up
FxaC_20g36610	0.886089	4.8142	16.5721	28.7289	2.13463	1.93326e-27	1.26689e-25	up
FxaC_16g28590	0.0262183	0.128823	11.4811	22.9575	6.79415	2.09069e-27	1.36859e-25	up
FxaC_13g40840	0.176397	1.2424	4.13689	5.38304	2.09104	2.27092e-27	1.4834e-25	up
FxaC_18g23710	3.19777	1.0394	4.67797	7.00775	2.52734	2.97262e-27	1.92531e-25	up
FxaC_16g16240	0	0.320877	3.11925	3.21105	3.56625	4.01121e-27	2.57886e-25	up	CNGC1	cyclic nucleotide gated channel 1
FxaC_22g56030	0.340281	2.37591	25.9687	83.0157	3.77862	5.7516e-27	3.6746e-25	up
FxaC_1g15771	3.69789	4.51434	20.5456	25.1003	2.54589	1.18585e-26	7.49006e-25	up
FxaC_15g18700	0.45191	2.22825	13.2908	5.61667	2.91451	2.40355e-26	1.4844e-24	up
FxaC_17g09032	0	2.83119	11.5031	12.2305	2.38167	2.95708e-26	1.82074e-24	up
FxaC_15g18350	13.735	5.42465	19.7856	26.8859	2.2261	4.46615e-26	2.7252e-24	up	MLP423	MLP-like protein 423
FxaC_7g01670	1.99131	0.518489	8.87592	1.54294	4.38524	4.97855e-26	3.02578e-24	up	PR-1-LIKE	pathogenesis-related protein-1-like
FxaC_14g07040	0.234593	1.13653	5.15624	3.81614	2.51111	5.01573e-26	3.04535e-24	up
FxaC_23g08680	0.0283214	0.379309	4.38896	3.74147	3.92096	5.25963e-26	3.19027e-24	up
FxaC_13g33590	1.05632	3.09247	10.8871	9.8464	2.14004	9.61016e-26	5.78321e-24	up
FxaC_19g11040	0.344019	0.176748	3.07286	15.6067	4.47696	1.36362e-25	8.15782e-24	up
FxaC_2g17550	0	2.34971	20.1438	30.5835	3.48138	2.7846e-25	1.64655e-23	up	SAUR50	SMALL AUXIN UPREGULATED RNA 50
FxaC_21g56100	0.962446	0.925312	3.69555	5.12643	2.32587	3.43893e-25	2.02173e-23	up
FxaC_9g06890	0	2.69707	16.6217	13.0548	2.99659	3.59751e-25	2.10887e-23	up
FxaC_23g28410	0.861475	1.9955	7.68098	5.33161	2.27831	3.64412e-25	2.13415e-23	up
FxaC_12g02851	0.492615	0.392602	2.87019	4.94421	3.19127	9.17258e-25	5.26098e-23	up	BGLU15	beta glucosidase 15
FxaC_17g05700	1.12726	2.01194	7.8236	18.1414	2.30398	9.24094e-25	5.29522e-23	up
FxaC_6g30850	0.297852	4.11644	24.2104	51.0824	2.90182	1.20065e-24	6.84783e-23	up
FxaC_25g04030	0.283299	0.272658	1.59028	1.06122	2.84989	3.31246e-24	1.85295e-22	up
FxaC_11g12220	2.26809	0.884852	4.90104	4.88913	2.80616	3.38728e-24	1.89307e-22	up
FxaC_14g28020	7.23236	5.27173	22.4452	28.3504	2.43975	3.58336e-24	2.00082e-22	up
FxaC_16g30290	3.68387	1.3866	4.51235	3.2828	2.03896	3.84101e-24	2.13883e-22	up
FxaC_17g51680	0.0214742	0.226232	3.05673	16.5041	4.08225	4.31929e-24	2.39642e-22	up
FxaC_20g26400	0.845459	2.2657	8.26602	2.52547	2.21252	5.04586e-24	2.79447e-22	up
FxaC_4g35320	0.580078	10.5286	37.7126	40.6483	2.19273	6.12425e-24	3.37032e-22	up
FxaC_13g14410	3.00112	1.29998	10.3814	23.8784	3.3522	8.6845e-24	4.73665e-22	up	IBH1	ILI1 binding bHLH 1
FxaC_27g17500	0.963506	0.824129	4.46872	2.84576	2.79492	8.91871e-24	4.86006e-22	up
FxaC_4g01220	0	0	54.014	57.7865	11.918	1.00793e-23	5.48274e-22	up	GSTF11	glutathione S-transferase F11
FxaC_22g16760	0.012014	2.08501	7.34377	35.9076	2.14386	1.7045e-23	9.17382e-22	up
FxaC_25g01350	0.599973	0.871084	3.55581	30.5762	2.36604	5.9879e-23	3.16975e-21	up
FxaC_22g38550	0.590389	3.48353	13.3571	15.8994	2.28354	7.08371e-23	3.73689e-21	up
FxaC_11g43940	0.463588	2.38269	8.19795	11.3277	2.10873	8.83818e-23	4.64639e-21	up	THO3
FxaC_25g51990	0.111227	0.279405	5.42021	7.3368	4.61392	9.76752e-23	5.12615e-21	up
FxaC_1g29430	0.117668	0.257178	2.84414	3.72565	3.83724	1.16798e-22	6.09832e-21	up	PUB25	plant U-box 25
FxaC_21g11261	4.68554	1.18974	5.63092	4.26474	2.56098	1.3581e-22	7.05485e-21	up
FxaC_13g29350	0.0802549	0.116463	2.50156	2.63444	4.79878	1.69749e-22	8.77316e-21	up
FxaC_4g36700	0	0.351202	2.57085	6.57815	3.19464	1.70246e-22	8.79142e-21	up
FxaC_23g34630	1.38742	1.48397	7.84341	7.10915	2.75372	3.70556e-22	1.88018e-20	up
FxaC_26g05820	0.0162652	2.0774	7.31477	3.3448	2.13707	6.05797e-22	3.04848e-20	up
FxaC_7g03610	3.20287	0.428192	2.92683	4.87007	3.13638	6.34162e-22	3.18336e-20	up	UGT84A1
FxaC_20g11280	0.530486	0.0654781	1.56688	1.067	4.92896	6.37546e-22	3.19772e-20	up
FxaC_24g57920	0.138611	0.91729	3.91491	3.2662	2.43566	7.07704e-22	3.5409e-20	up
FxaC_18g18450	0.570783	0.638333	2.44141	5.70757	2.23739	8.93796e-22	4.45375e-20	up
FxaC_21g49810	3.61359	0.421894	4.77423	1.3647	3.81933	1.11068e-21	5.51202e-20	up
FxaC_14g19760	0.255056	3.32943	14.8317	15.6137	2.50131	1.15753e-21	5.73522e-20	up
FxaC_8g29840	0.0605027	0.543441	2.61171	5.29625	2.61283	1.86252e-21	9.12473e-20	up
FxaC_23g54690	0.0160614	2.51363	9.10008	2.15412	2.20977	1.99327e-21	9.74966e-20	up
FxaC_26g24592	0.897084	0.623286	5.01308	190.087	3.36413	2.0876e-21	1.01866e-19	up
FxaC_5g14960	2.23507	1.82663	6.9127	10.1225	2.22861	3.85779e-21	1.8533e-19	up	CRU1
FxaC_6g12610	0.711147	0.882741	3.00471	2.37764	2.10885	4.91479e-21	2.34762e-19	up	OPT4	oligopeptide transporter 4
FxaC_26g38780	0.455036	0.552614	1.73311	0.904732	2.00042	1.58048e-20	7.36527e-19	up
FxaC_19g11220	0.249213	0.183417	1.58527	0.773794	3.40842	2.63655e-20	1.21204e-18	up
FxaC_21g14380	0.452137	0.994871	3.64951	2.74227	2.20512	3.0062e-20	1.37783e-18	up
FxaC_10g44760	0.363007	0.521924	5.01713	20.4503	3.59293	6.96547e-20	3.13144e-18	up
FxaC_9g05340	0.899222	0.732677	15.833	15.1891	4.66759	8.56105e-20	3.82345e-18	up
FxaC_3g17790	0.0809346	0.738441	4.99204	9.74309	3.10261	1.32578e-19	5.84004e-18	up	HEC1	HECATE 1
FxaC_19g07250	0.656943	0.908628	2.94921	6.75308	2.04495	2.12452e-19	9.29151e-18	up
FxaC_22g44190	1.30611	0.402393	3.05302	1.00195	3.24097	2.33511e-19	1.01834e-17	up
FxaC_17g07460	0.525938	0.852531	3.07879	1.46051	2.21263	2.36753e-19	1.03101e-17	up
FxaC_11g18420	0	0.179788	2.01056	6.83059	3.84733	2.74982e-19	1.19578e-17	up	LecRK-IX.1	L-type lectin receptor kinase IX.1
FxaC_13g17450	2.54594	2.36334	7.49228	10.873	2.02284	3.02647e-19	1.31049e-17	up
FxaC_4g26870	0	0.254511	2.35379	5.18917	3.55431	3.28752e-19	1.41951e-17	up
FxaC_22g56970	0.338142	0.442209	2.58392	4.76815	2.87015	4.06884e-19	1.74823e-17	up
FxaC_22g42370	2.36629	0.257406	3.21419	4.13389	4.01696	4.59879e-19	1.96763e-17	up
FxaC_13g21050	82.9766	7.79618	25.0872	146.603	2.0302	4.75216e-19	2.03183e-17	up
FxaC_25g01360	0.685434	3.4287	12.9074	29.9938	2.25338	4.86415e-19	2.07681e-17	up
FxaC_9g47310	0.302443	0.695355	4.3373	15.409	2.97495	6.97657e-19	2.95398e-17	up	WRKY65	WRKY DNA-binding protein 65
FxaC_7g17540	0.443862	0.347111	2.38087	5.00798	3.11548	1.33519e-18	5.58376e-17	up	NPF4.2	NRT1/ PTR family 4.2
FxaC_16g16140	0.0432717	0.667259	3.06719	2.91913	2.52803	1.57973e-18	6.57048e-17	up	CNGC1	cyclic nucleotide gated channel 1
FxaC_23g47390	0.647045	0.239292	3.89935	15.9398	4.29522	1.9105e-18	7.88721e-17	up
FxaC_6g45810	0.186058	0.0398577	3.60303	1.30805	6.71037	1.91244e-18	7.88992e-17	up
FxaC_17g06730	0.216444	0.843617	4.40274	13.2115	2.72276	2.90515e-18	1.18653e-16	up
FxaC_21g58170	0.25815	0.652531	2.99625	4.02282	2.53039	3.87001e-18	1.5722e-16	up
FxaC_8g12650	0.425826	1.20791	4.29109	6.93787	2.15227	4.33978e-18	1.75604e-16	up	PUM12	pumilio 12
FxaC_22g05800	1.33369	2.20519	10.4073	7.96257	2.56505	4.62507e-18	1.86654e-16	up
FxaC_1g37360	1.11368	1.12025	7.8345	13.6607	3.15775	5.91413e-18	2.37892e-16	up
FxaC_1g22650	0.0112563	0.548788	1.88633	1.40448	2.1092	6.34303e-18	2.54809e-16	up	NET2D	Networked 2D
FxaC_24g01270	1.49088	2.10784	8.51738	24.7835	2.36031	6.71884e-18	2.69728e-16	up
FxaC_21g46512	0.0252075	0.506411	1.7562	10.4552	2.09365	8.22025e-18	3.2785e-16	up
FxaC_19g38690	0.758432	0.946421	5.93957	4.64538	2.99351	8.93438e-18	3.55173e-16	up
FxaC_26g18860	0	0.0780545	2.0672	6.09458	5.05882	1.35202e-17	5.31944e-16	up
FxaC_21g09060	0.410421	0.0668595	2.11151	1.44903	5.32245	1.42443e-17	5.58994e-16	up
FxaC_28g14820	0.0192874	0.840293	3.45089	1.1924	2.39132	1.62414e-17	6.34109e-16	up
FxaC_21g30660	0.395543	0.213003	2.56097	1.28128	3.94537	2.5952e-17	1.00363e-15	up
FxaC_9g06750	0.224491	0.239593	4.29522	3.08868	4.52183	3.48222e-17	1.3315e-15	up
FxaC_16g06760	0.831606	1.0643	11.1715	11.2264	3.72781	5.73764e-17	2.1588e-15	up
FxaC_19g08690	0.280471	2.29214	9.35415	33.711	2.36899	6.70272e-17	2.51264e-15	up
FxaC_24g38850	0	0.169842	2.55885	3.44241	4.30615	6.85037e-17	2.56327e-15	up
FxaC_12g31200	0	1.29696	10.5712	9.25407	3.37597	9.33218e-17	3.46225e-15	up	CLE1	CLAVATA3/ESR-RELATED 1
FxaC_20g06340	1.17834	1.26685	4.67457	9.3066	2.20587	1.26457e-16	4.64367e-15	up
FxaC_24g47800	2.17792	0.544035	2.51355	1.88079	2.5439	2.92852e-16	1.05511e-14	up
FxaC_28g00630	0	0.554125	2.90436	2.96338	2.71586	3.32843e-16	1.19427e-14	up
FxaC_14g03411	0	1.29354	6.77594	6.43268	2.74173	3.66942e-16	1.31277e-14	up
FxaC_19g33380	0	6.8088	24.4954	53.1588	2.15255	5.21329e-16	1.84887e-14	up
FxaC_23g35150	0.0389074	0.858101	7.92703	24.826	3.53046	6.92017e-16	2.42885e-14	up
FxaC_23g02000	0.459377	0.740309	2.62314	1.98185	2.13844	2.02968e-15	6.84481e-14	up
FxaC_22g61400	6.82273	3.34864	11.3155	21.7084	2.07395	3.24964e-15	1.08276e-13	up
FxaC_2g24370	0.0436832	0.901	3.57835	23.7872	2.30709	3.30797e-15	1.10099e-13	up	ACR1	ACT domain repeat 1
FxaC_9g07260	0.63846	2.33464	7.66395	2.14761	2.06839	4.54517e-15	1.50052e-13	up	EXPA8	expansin A8
FxaC_22g67621	0.504488	0.836695	4.04831	15.854	2.65769	7.04442e-15	2.29464e-13	up
FxaC_1g19940	1.07697	0.0318746	1.77317	1.5808	6.09941	7.92923e-15	2.57189e-13	up	CYP82C4	cytochrome P450, family 82, subfamily C, polypeptide 4
FxaC_22g53230	0.0386577	0.430573	5.48165	7.92026	4.04702	8.29076e-15	2.68488e-13	up
FxaC_11g04830	0.234518	0.827419	4.05797	10.4095	2.60087	1.22069e-14	3.90346e-13	up	WRKY65	WRKY DNA-binding protein 65
FxaC_15g22200	0.337527	0.005736	3.52116	1.25566	9.25579	1.28002e-14	4.08463e-13	up
FxaC_14g23920	0.525712	0.0149831	2.85338	0.581004	8.05846	1.45351e-14	4.5951e-13	up
FxaC_24g25710	2.90423	0.706753	3.37322	15.3726	2.58592	1.47414e-14	4.6579e-13	up
FxaC_16g04310	0.341503	1.2198	4.92696	6.91166	2.35431	1.6863e-14	5.2927e-13	up	ATPXG2	ARABIDOPSIS THALIANA PEROXYGENASE 2
FxaC_18g15790	1.20522	0.527881	2.52276	0.833104	2.58581	1.82581e-14	5.71298e-13	up
FxaC_6g11300	0	3.18252	16.8309	9.63314	2.74088	2.68467e-14	8.27753e-13	up
FxaC_7g01610	0.222543	0.244686	3.24259	2.00265	4.09691	3.43344e-14	1.04857e-12	up	ACHT2	atypical CYS HIS rich thioredoxin 2
FxaC_6g09200	5.18988	1.57296	8.46999	69.0843	2.77911	4.10062e-14	1.2424e-12	up
FxaC_13g18420	0	0.834568	2.78773	5.53308	2.08318	4.53356e-14	1.36882e-12	up
FxaC_20g14610	0.0409425	0.0435204	0.904392	2.35432	4.66686	4.68248e-14	1.41309e-12	up
FxaC_12g35430	0.0893714	0.700172	7.35908	2.35245	3.73023	5.96536e-14	1.78438e-12	up	SK12	SKP1-like 12
FxaC_21g33950	0	0.197133	1.93548	0.658945	3.6075	8.28105e-14	2.44832e-12	up
FxaC_18g35440	0.120787	0.573197	2.36808	0.216653	2.35423	9.6275e-14	2.82998e-12	up
FxaC_15g03500	0	0	5.07459	22.7276	9.05136	1.02849e-13	3.01163e-12	up
FxaC_14g01120	0.060719	0.179901	2.08821	2.99295	3.8611	1.08969e-13	3.18171e-12	up
FxaC_8g05450	0.980409	0.167293	2.66523	7.88392	4.2803	1.13802e-13	3.3149e-12	up	TLP-3	thaumatin-like protein 3
FxaC_16g30550	0.750008	1.93428	8.65131	28.1038	2.48871	1.19568e-13	3.47623e-12	up
FxaC_28g35840	2.71002	0.893786	4.03923	5.44811	2.51761	1.61423e-13	4.64014e-12	up
FxaC_3g17853	0.734863	1.06325	3.59635	6.60284	2.11596	1.8658e-13	5.32571e-12	up	SPT	SPATULA
FxaC_14g31351	0	0.30519	3.67375	16.6912	3.99601	2.0156e-13	5.74258e-12	up
FxaC_19g28650	1.69885	0.263883	1.94606	1.81135	3.23672	2.27552e-13	6.45305e-12	up
FxaC_24g40890	0.258291	0.249335	0.867567	4.73784	2.1401	2.97773e-13	8.35912e-12	up
FxaC_13g10691	0.790701	3.65471	12.7922	35.4638	2.156	3.13845e-13	8.79011e-12	up	IDA	INFLORESCENCE DEFICIENT IN ABSCISSION
FxaC_25g37050	0.120238	0.308266	3.57416	15.0125	3.94537	3.15884e-13	8.8391e-12	up
FxaC_19g19431	1.16462	1.21379	5.72399	18.4899	2.54596	3.32424e-13	9.26801e-12	up
FxaC_25g59221	0.0549485	0.108365	1.46516	1.30739	4.05271	3.39679e-13	9.45734e-12	up
FxaC_15g11121	0.175123	0.604927	2.4904	3.36021	2.39092	6.54942e-13	1.77263e-11	up
FxaC_19g35881	0.185898	1.33363	5.87305	3.82173	2.48841	6.62662e-13	1.79194e-11	up
FxaC_21g50930	1.00284	1.03043	5.40045	1.07583	2.73414	8.25577e-13	2.21195e-11	up
FxaC_20g23910	0.975515	0.405454	4.89362	1.92973	3.94532	1.11272e-12	2.95025e-11	up
FxaC_11g04530	2.17774	0.957231	3.84453	3.98486	2.34388	1.22194e-12	3.22306e-11	up	NLM2	NOD26-LIKE INTRINSIC PROTEIN 2
FxaC_22g26460	1.43835	0.437659	5.22181	4.75187	3.8231	1.46351e-12	3.84533e-11	up
FxaC_11g47190	0.473789	0.600252	2.0694	8.37328	2.12909	1.97427e-12	5.13656e-11	up	TIC55-IV	TRANSLOCON AT THE INNER ENVELOPE MEMBRANE OF CHLOROPLASTS, 55 KDA - IV
FxaC_16g31320	0.269999	0.040518	2.38536	2.83459	6.24371	3.20656e-12	8.2099e-11	up	GA2OX8	gibberellin 2-oxidase 8
FxaC_2g41630	3.25418	2.6751	10.331	26.2639	2.27129	3.65112e-12	9.28205e-11	up	SUMO2	small ubiquitin-like modifier 2
FxaC_3g03480	0.00666655	0.0869315	0.906121	4.05442	3.76079	4.303e-12	1.0867e-10	up
FxaC_6g04270	16.0423	2.71328	8.62456	10.0512	2.00778	5.76156e-12	1.43783e-10	up
FxaC_24g32090	0.0795632	0.358627	1.72051	7.10617	2.56018	9.38896e-12	2.30265e-10	up
FxaC_9g06960	1.02664	3.73263	12.4407	21.175	2.08026	1.28929e-11	3.1331e-10	up
FxaC_10g08270	0.255302	4.23964	13.8922	20.7479	2.04054	1.3203e-11	3.20209e-10	up
FxaC_1g04950	0.340129	0.132949	2.24669	15.0039	4.44403	1.42469e-11	3.44705e-10	up
FxaC_18g00690	6.59473	0.45647	6.93412	6.70283	4.20176	1.61338e-11	3.88819e-10	up
FxaC_6g44220	0.891361	0.76459	2.96828	5.26876	2.29435	1.76808e-11	4.23599e-10	up	SWP1
FxaC_20g08030	0.0361797	1.25234	5.35995	7.38392	2.43988	1.84106e-11	4.40122e-10	up
FxaC_22g45340	0.508736	0.187368	2.00194	0.625866	3.66995	1.918e-11	4.57902e-10	up
FxaC_26g07780	0.373633	0.908025	6.6996	16.8422	3.29914	1.91897e-11	4.57955e-10	up
FxaC_20g27030	1.62664	1.05304	3.64294	1.93768	2.13287	2.19691e-11	5.21636e-10	up
FxaC_1g16160	0	0.63219	5.78843	1.6357	3.5557	2.70344e-11	6.3549e-10	up
FxaC_24g06660	0.138557	0.941612	4.22212	11.7788	2.48027	3.28566e-11	7.65581e-10	up
FxaC_27g15500	0.0888139	0.36944	2.73639	1.54101	3.23029	4.34335e-11	9.97959e-10	up
FxaC_16g16260	0	0.0776159	0.851213	0.438087	3.82001	6.34597e-11	1.42909e-09	up
FxaC_13g39300	0.114235	0.45884	2.80492	84.9656	2.93517	7.07079e-11	1.57895e-09	up
FxaC_1g21270	0.0601785	1.0198	3.50159	2.60341	2.13042	7.88385e-11	1.75155e-09	up
FxaC_28g23372	0.0800062	0.173743	2.02124	19.529	3.87587	9.60853e-11	2.10867e-09	up
FxaC_10g20460	0	0.140189	1.73273	6.09495	4.01456	1.16446e-10	2.52918e-09	up	LecRK-IX.1	L-type lectin receptor kinase IX.1
FxaC_2g15280	0.135785	0.201826	1.15898	3.34847	2.82707	1.22052e-10	2.64248e-09	up	MLO8	MILDEW RESISTANCE LOCUS O 8
FxaC_21g46080	1.12103	0.705058	2.97001	1.96209	2.38589	1.77871e-10	3.78663e-09	up
FxaC_21g09130	0.0970795	0.377391	1.34868	3.8834	2.1605	1.96286e-10	4.15694e-09	up
FxaC_25g36450	0.0428397	0.119004	1.37494	1.17757	3.89317	2.95015e-10	6.11234e-09	up
FxaC_21g21620	4.05288	0.401687	2.78009	12.3262	3.15385	3.4542e-10	7.10849e-09	up
FxaC_17g18540	0.0266718	0.0232846	0.656814	1.45801	5.18857	3.64698e-10	7.4901e-09	up
FxaC_10g34430	0	0.0552285	0.950046	0.651696	4.48281	4.35394e-10	8.85652e-09	up
FxaC_28g13120	0.036662	0.225355	1.4194	2.43833	2.95736	4.47892e-10	9.08277e-09	up
FxaC_25g44880	0.495001	0.531331	2.09589	4.45119	2.31338	5.24899e-10	1.05673e-08	up
FxaC_17g06270	0	0.0154439	0.579483	3.51543	5.68399	6.18554e-10	1.23632e-08	up
FxaC_25g03590	0.130217	0.638258	2.07674	10.3127	2.0371	6.64004e-10	1.32154e-08	up
FxaC_22g17250	0.952337	2.33072	7.7484	7.61578	2.08567	7.08177e-10	1.40443e-08	up
FxaC_6g17430	0.0235168	0.115644	1.99036	3.80491	4.48228	7.14109e-10	1.41482e-08	up
FxaC_16g20891	0.701981	1.11439	4.64718	3.84766	2.39727	8.43764e-10	1.6588e-08	up
FxaC_6g43620	1.65879	0.388277	4.21398	2.01448	3.7517	9.05114e-10	1.77143e-08	up
FxaC_17g09020	0	0.151062	1.08776	2.59222	3.20997	9.07605e-10	1.77517e-08	up
FxaC_19g31171	0.116826	1.14592	5.16168	11.6823	2.47544	9.07935e-10	1.77525e-08	up
FxaC_10g46200	0.022047	0.210066	1.92573	0.804801	3.5634	1.22192e-09	2.3464e-08	up
FxaC_4g15021	0	0.0849423	1.96543	2.34744	4.75292	1.23211e-09	2.36373e-08	up	MYB113	myb domain protein 113
FxaC_4g18670	3.94126	0.832433	2.69379	45.2432	2.0622	1.29179e-09	2.47435e-08	up	ELI3-2	elicitor-activated gene 3-2
FxaC_27g04170	0.0385	0.082827	0.672681	1.32323	3.3206	1.32304e-09	2.52945e-08	up
FxaC_13g06940	0	0.178579	2.23656	2.89914	3.97625	1.75058e-09	3.30142e-08	up
FxaC_24g44831	0	0.192628	3.81522	3.31347	4.65539	3.23277e-09	5.89839e-08	up
FxaC_5g00701	0.105084	0.363984	1.17788	0.90584	2.06512	3.29496e-09	6.0011e-08	up	RLK4	receptor-like protein kinase 4
FxaC_11g28800	0.0320419	0.599918	2.49013	3.44635	2.41151	3.48737e-09	6.3308e-08	up
FxaC_1g08610	0.779579	0.918988	3.46943	6.10328	2.26253	3.55417e-09	6.4406e-08	up	RHA3A	RING-H2 finger A3A
FxaC_22g60690	0	0.0645423	1.77579	3.6833	4.99218	3.78155e-09	6.83239e-08	up
FxaC_11g13910	0.0135533	0.345003	1.79543	1.91097	2.71712	4.02538e-09	7.2451e-08	up	SK4	SKP1-like 4
FxaC_8g35850	0.0102247	0.024417	0.845133	0.4608	5.47704	4.05814e-09	7.30191e-08	up
FxaC_19g20940	0.41983	0.193526	1.0679	1.43469	2.78546	4.58306e-09	8.20295e-08	up
FxaC_23g47570	0.2562	2.01791	11.1322	46.9024	2.73075	4.77267e-09	8.5174e-08	up
FxaC_22g27920	1.09479	1.38242	5.28408	20.4298	2.29177	5.54631e-09	9.81496e-08	up
FxaC_21g11150	0	1.02404	5.69783	2.83952	2.82295	6.01117e-09	1.05886e-07	up
FxaC_28g08370	0	0.85238	5.15803	2.11586	2.94157	6.0521e-09	1.06484e-07	up
FxaC_22g17360	0.0190104	0.149186	1.04338	1.94916	3.11753	6.10273e-09	1.07282e-07	up
FxaC_20g01980	2.29315	1.28424	4.52619	43.3213	2.18042	6.11569e-09	1.07479e-07	up
FxaC_18g10880	0.74848	2.05025	6.49038	5.49732	2.02122	6.43146e-09	1.12568e-07	up
FxaC_24g48450	0.832733	0.52393	1.7106	0.423038	2.04848	6.51721e-09	1.13881e-07	up
FxaC_15g11000	0	0	0.759025	17.5591	7.41533	8.67337e-09	1.49044e-07	up	PIL5	phytochrome interacting factor 3-like 5
FxaC_20g39760	0.115831	0.183367	0.764925	0.249599	2.41613	1.18197e-08	2.0013e-07	up
FxaC_6g25651	3.20999	2.98804	18.6178	17.1311	2.95824	1.20205e-08	2.03195e-07	up	CRU1
FxaC_18g02121	0.439314	0.887949	4.71651	10.1324	2.72616	1.55849e-08	2.59427e-07	up
FxaC_11g20040	1.34	0.928691	4.38007	1.43794	2.5746	1.62868e-08	2.70596e-07	up
FxaC_5g01930	0.399215	1.93558	6.7786	8.00607	2.17915	1.88858e-08	3.11491e-07	up
FxaC_1g18090	0.132145	0.824608	2.82874	1.52239	2.13832	2.49388e-08	4.04559e-07	up	HEC1	HECATE 1
FxaC_13g17761	0.0924235	0.493415	1.75491	2.31317	2.16982	2.89672e-08	4.65708e-07	up
FxaC_6g09160	0.803426	0.376578	1.87202	15.3713	2.64385	2.97875e-08	4.78266e-07	up	USPL1	unknown seed protein like 1
FxaC_5g09351	0.0588705	0.2776	0.952171	1.96857	2.08101	3.03291e-08	4.85941e-07	up	MEKK1	MAPK/ERK kinase kinase 1
FxaC_7g01820	1.68303	0.141003	2.11935	0.155347	4.18224	3.22954e-08	5.15689e-07	up	PR-1-LIKE	pathogenesis-related protein-1-like
FxaC_16g08450	0.137256	0.423445	1.9828	14.9125	2.59887	3.23312e-08	5.16126e-07	up
FxaC_17g39470	0.929017	0.226995	1.44446	2.94312	3.02699	3.4321e-08	5.46037e-07	up
FxaC_6g20090	0	0.270206	2.50319	0.539091	3.52579	3.46291e-08	5.50651e-07	up	PHT4;6	phosphate transporter 4;6
FxaC_25g56410	0	0.453938	1.59934	0.534504	2.17326	3.47567e-08	5.52537e-07	up
FxaC_16g21440	0.0495422	0.149599	1.87447	4.35608	3.92842	3.75019e-08	5.9371e-07	up	ALT3	acyl-lipid thioesterase 3
FxaC_22g37070	1.48091	1.92261	6.54125	0.678443	2.1031	4.35704e-08	6.82187e-07	up
FxaC_20g31030	0.29187	0.425785	1.53631	0.695256	2.19699	4.47339e-08	6.98614e-07	up
FxaC_18g43250	2.16351	1.63459	6.65099	18.5156	2.34963	5.03955e-08	7.80651e-07	up
FxaC_14g25060	0.148778	0.845246	3.27535	1.76798	2.30737	5.82488e-08	8.95722e-07	up
FxaC_24g55961	0.549368	0.316911	1.42901	3.24392	2.50591	6.44863e-08	9.83476e-07	up
FxaC_18g31670	0.239754	1.1028	4.07929	6.54947	2.21133	8.15354e-08	1.22305e-06	up
FxaC_5g04991	0	0.0267655	1.36595	0.649136	5.96053	8.42264e-08	1.25971e-06	up
FxaC_14g10210	10.9072	1.42086	4.9245	11.3303	2.18028	9.23335e-08	1.3729e-06	up
FxaC_16g30410	1.55339	0.558	2.09126	2.38722	2.26291	9.58915e-08	1.42134e-06	up	BPC1	basic pentacysteine1
FxaC_21g31180	0.0789373	0.0478988	0.351171	0.947354	3.15475	1.02758e-07	1.5183e-06	up
FxaC_14g28480	0.0217658	0.0621296	0.576196	8.63581	3.62327	1.05988e-07	1.56225e-06	up
FxaC_1g38290	0.0420326	0.612182	3.45797	5.97626	2.86832	1.17187e-07	1.71738e-06	up
FxaC_2g10000	0.0578622	0.0547321	2.67901	14.824	5.89959	1.18421e-07	1.73505e-06	up
FxaC_10g35340	0.243361	0.944581	4.08111	5.79263	2.43373	1.30359e-07	1.89452e-06	up
FxaC_25g25000	0	0.226949	9.57351	24.8135	5.76283	2.32658e-07	3.23442e-06	up
FxaC_25g47270	0.835733	0.464794	1.73805	2.01519	2.20889	2.89317e-07	3.9587e-06	up
FxaC_3g23730	14.9272	1.42233	6.47795	11.4169	2.52024	2.93652e-07	4.0121e-06	up
FxaC_11g13760	0.969309	1.96177	6.84305	6.89581	2.10475	3.07881e-07	4.19432e-06	up	PDF2.5
FxaC_4g38440	0.174127	0.215333	0.880083	4.58225	2.3847	3.22548e-07	4.37716e-06	up	STP7	sugar transporter protein 7
FxaC_22g02370	0.317325	0.280678	1.00774	1.16016	2.18379	3.3499e-07	4.53034e-06	up
FxaC_2g08711	0	0.46523	2.10817	6.24312	2.5054	3.5798e-07	4.8178e-06	up	PLDALPHA1	phospholipase D alpha 1
FxaC_17g48960	0	0.0307954	2.18675	15.6605	6.48927	3.71265e-07	4.97251e-06	up
FxaC_20g11121	1.47382	2.06346	7.41795	7.56597	2.16811	3.98928e-07	5.30466e-06	up
FxaC_26g25520	0.0767786	0.119215	1.53352	2.54258	4.03204	4.86152e-07	6.37303e-06	up
FxaC_19g23270	0.255374	0.244823	0.912342	2.89732	2.26139	5.28372e-07	6.86907e-06	up
FxaC_2g23440	0.348816	0.443158	1.8218	5.06561	2.33242	5.64727e-07	7.30751e-06	up
FxaC_16g30370	0.384731	0.233584	0.756975	1.9714	2.04821	6.05852e-07	7.79347e-06	up	FAC1	EMBRYONIC FACTOR1
FxaC_18g32030	0	0.0230255	0.423321	0.844205	4.52184	6.48375e-07	8.28643e-06	up
FxaC_17g54751	0.954858	1.81179	5.92118	8.57713	2.06171	6.91998e-07	8.80713e-06	up
FxaC_11g45690	0.273119	0.0964439	0.653018	5.16636	3.06464	7.35347e-07	9.32004e-06	up	BGLU15	beta glucosidase 15
FxaC_17g45290	0	0.0350662	2.29448	9.67377	6.37998	7.44426e-07	9.41949e-06	up
FxaC_6g23561	0.0720375	0.224287	2.25552	0.992937	3.70673	7.58883e-07	9.59249e-06	up
FxaC_11g09110	0.238702	0.210776	0.893208	0.042468	2.46228	7.65994e-07	9.67837e-06	up
FxaC_20g14170	0	0.553083	2.01583	1.98595	2.20649	8.68839e-07	1.08678e-05	up
FxaC_23g04190	0.0843599	0.891749	4.11797	5.12279	2.54211	8.69826e-07	1.08779e-05	up
FxaC_2g04650	0	0.418539	1.49761	1.61727	2.19645	9.50832e-07	1.18077e-05	up
FxaC_10g22260	3.11747	0.880225	3.67609	3.15182	2.38217	9.81223e-07	1.21542e-05	up
FxaC_27g47970	0.0281962	0.158198	0.958058	1.415	2.9025	9.91293e-07	1.2259e-05	up
FxaC_27g25860	0	0	2.27774	17.4909	6.59951	1.0461e-06	1.28769e-05	up
FxaC_9g34760	0.0637525	0.386441	1.35344	3.43713	2.15343	1.2739e-06	1.53958e-05	up	LecRK-IX.1	L-type lectin receptor kinase IX.1
FxaC_17g08230	0.0682952	0.161554	0.99813	0.989352	2.97195	1.28324e-06	1.55026e-05	up
FxaC_4g38220	0.185073	0.0436734	1.45145	8.59843	5.49774	1.35466e-06	1.62786e-05	up
FxaC_16g21191	0.0776854	0.231155	1.003	2.24663	2.48391	1.50505e-06	1.79237e-05	up
FxaC_19g22260	0.101573	1.01835	4.62158	8.07553	2.56663	1.55672e-06	1.84994e-05	up
FxaC_24g12360	0.178698	0.16717	1.23367	0.903449	3.20472	1.5695e-06	1.86368e-05	up
FxaC_25g41360	0.0507663	0.022608	0.721732	3.36206	5.447	1.72139e-06	2.02789e-05	up
FxaC_6g40600	0.0371318	0.410861	2.29067	8.70981	2.83063	1.8127e-06	2.124e-05	up
FxaC_6g02870	0.0593069	0.0987198	0.725219	2.62472	3.09412	1.96431e-06	2.29154e-05	up
FxaC_5g04992	0.0625914	0.0154858	0.854908	0.570092	6.17374	1.97243e-06	2.29926e-05	up
FxaC_23g51540	0.0961702	0	1.68263	3.73567	6.4594	2.29461e-06	2.64059e-05	up
FxaC_21g57710	0.0350251	0.187044	0.881248	0.911736	2.51032	2.95635e-06	3.33003e-05	up
FxaC_9g22671	0.301949	0.110562	2.38224	7.16314	4.66731	3.03831e-06	3.4148e-05	up
FxaC_6g42990	0.139385	0.111832	1.02118	0.815311	3.56756	3.16181e-06	3.54319e-05	up
FxaC_12g07440	0	0.352228	2.98745	8.43589	3.40991	3.28884e-06	3.67208e-05	up
FxaC_27g28581	0	0.0431223	1.43423	45.937	5.34288	3.40555e-06	3.79339e-05	up
FxaC_9g08440	0.130408	0.177337	1.39543	3.51312	3.23568	3.46572e-06	3.85689e-05	up
FxaC_23g31920	0.748524	0.124924	0.790299	0.642248	2.97674	3.6112e-06	4.00421e-05	up
FxaC_27g51320	0.0511965	0.128663	0.796018	1.24587	2.98801	3.61999e-06	4.01323e-05	up
FxaC_22g38980	0.439731	0.0352605	1.23152	0.806936	5.40125	3.79735e-06	4.18482e-05	up
FxaC_8g02220	0.753747	0.437113	1.66364	0.967558	2.2211	3.81e-06	4.19801e-05	up	GH9B13	glycosyl hydrolase 9B13
FxaC_18g31160	0.368945	0.629334	2.6117	2.02476	2.38598	4.42011e-06	4.82073e-05	up
FxaC_22g07270	0.623303	0.0101566	0.532316	0.396825	6.04217	4.5296e-06	4.92608e-05	up
FxaC_17g38600	0.0960267	0.379047	1.83479	4.79706	2.62875	4.58923e-06	4.98639e-05	up
FxaC_9g32640	0.158215	1.09448	3.83762	2.14297	2.17726	4.67245e-06	5.07061e-05	up
FxaC_19g13930	0.0122964	0.047966	0.551564	1.20734	3.85848	5.07823e-06	5.45769e-05	up
FxaC_28g14850	0.223697	0.0630052	0.615243	0.415553	3.67754	5.19079e-06	5.57082e-05	up
FxaC_1g22001	0.737211	0.295729	1.14318	5.35037	2.3053	5.94621e-06	6.31395e-05	up	ELI3-2	elicitor-activated gene 3-2
FxaC_24g50560	0.0200369	0	0.285999	1.97985	6.3686	5.96711e-06	6.33285e-05	up
FxaC_23g33590	0.163282	0.625886	2.15624	2.77068	2.12453	6.1625e-06	6.52549e-05	up
FxaC_15g05900	0.188135	0.289136	4.22089	2.28078	4.16462	6.27425e-06	6.63004e-05	up
FxaC_12g35420	0.0745992	0.435594	2.54079	7.45738	2.85874	6.72747e-06	7.05894e-05	up	SK3	SKP1-like 3
FxaC_4g19620	0.113441	0.524317	1.72279	1.22034	2.03851	7.20069e-06	7.52319e-05	up
FxaC_25g11660	0.0374283	0.140268	0.644845	0.165902	2.51225	7.6735e-06	7.97765e-05	up
FxaC_21g30700	0.0110348	0.143562	0.775845	1.9866	2.81366	8.81551e-06	9.05712e-05	up
FxaC_2g25190	0	0.121524	0.891885	0.61794	3.2302	9.28793e-06	9.49547e-05	up
FxaC_4g35350	0.03454	0.0812899	0.865506	0.793402	3.8175	1.04684e-05	0.000105601	up	YUC2	YUCCA2
FxaC_3g01780	0.177539	0.0229473	0.666471	1.80157	5.15595	1.07102e-05	0.000107792	up	ChiC	class V chitinase
FxaC_3g29420	0.670512	0.229066	0.922252	7.43267	2.27628	1.17252e-05	0.000117158	up
FxaC_25g37200	0.0125543	0.0204228	0.339703	0.34003	4.55968	1.18649e-05	0.000118399	up
FxaC_18g41620	0	4.4046	20.4431	52.7134	2.47331	1.25686e-05	0.000124628	up
FxaC_17g00880	0.131809	0.625406	2.51573	0.584066	2.36642	1.27202e-05	0.000126029	up
FxaC_12g11900	0	0.0737473	0.610117	0.695485	3.41768	1.32662e-05	0.000130908	up
FxaC_18g21140	0.210811	0.860887	3.82658	4.23953	2.54735	1.37703e-05	0.000135424	up
FxaC_27g27060	0.0935341	0.170129	0.730432	0.70802	2.41198	1.4441e-05	0.000141519	up
FxaC_22g59470	0.643129	0.0697311	0.319474	0.349747	2.44725	1.46866e-05	0.000143672	up
FxaC_1g40220	0	0	2.26264	2.77136	6.12487	1.55129e-05	0.000150959	up
FxaC_16g30630	1.93077	0.135658	0.529703	0.747093	2.3276	1.67563e-05	0.000161976	up	KUP1	POTASSIUM UPTAKE TRANSPORTER 1
FxaC_23g39330	0.0339342	0.267509	0.994315	1.78449	2.2009	2.04061e-05	0.000193434	up
FxaC_21g61520	0	0.0454514	0.799848	1.97781	4.43083	2.14584e-05	0.000202562	up
FxaC_11g11611	0	0.826897	3.09237	6.97735	2.22193	2.35761e-05	0.00021997	up
FxaC_28g01380	0.0205148	0.194977	0.845921	0.696411	2.39996	2.37561e-05	0.000221244	up
FxaC_1g15320	0	0.166397	2.59018	6.97258	4.32339	2.48024e-05	0.000229973	up
FxaC_24g21700	0	0.0880926	1.40285	1.70643	4.32561	2.53602e-05	0.000234435	up
FxaC_24g57840	0	0	1.13811	0.846689	6.0198	2.57722e-05	0.00023774	up
FxaC_10g27100	0	0.221297	2.63049	15.0218	3.92037	2.9283e-05	0.000266746	up	NRB4	Non-Recognition-of-BTH 4
FxaC_24g20810	0	0.11823	1.06582	0.0805043	3.5807	3.27263e-05	0.00029512	up
FxaC_4g24140	0	0.0345581	0.841872	1.014	4.9365	3.37741e-05	0.000303317	up	HEC1	HECATE 1
FxaC_25g16290	0.135688	0.157815	0.816319	1.87517	2.66638	3.47372e-05	0.000310871	up
FxaC_4g29550	3.77451	0.0992914	0.822817	10.4466	3.44142	3.55036e-05	0.000316801	up
FxaC_25g39440	0.0120599	0.0547321	0.49518	0.151822	3.48734	3.5864e-05	0.000319505	up
FxaC_3g25830	0	0.0364881	0.917249	0.955588	4.91578	3.67979e-05	0.000326967	up	MYB113	myb domain protein 113
FxaC_3g05030	0.56277	0.680612	2.17871	3.00872	2.0221	3.84099e-05	0.000339612	up	RHA1	RAB homolog 1
FxaC_5g17450	0.016813	0.250365	1.02608	1.81089	2.39231	4.20816e-05	0.000368137	up
FxaC_9g40440	0	0.792228	2.60286	0.361182	2.08227	4.76743e-05	0.000411354	up	SK4	SKP1-like 4
FxaC_8g20240	0.0123651	0.266157	0.974057	2.83689	2.22865	5.20524e-05	0.000444737	up	DSEL	DAD1-like seeding establishment-related lipase
FxaC_2g38420	0.386576	0.0984629	0.661645	0.495191	3.05835	5.32929e-05	0.000453687	up
FxaC_1g40740	0	0.0583113	0.404467	0.202824	3.17485	5.3503e-05	0.000455196	up	KEG	KEEP ON GOING
FxaC_7g17530	0.0415003	0.333636	1.82532	0.833354	2.8063	5.39899e-05	0.000459045	up
FxaC_11g45410	0.289134	0.209459	0.756142	4.57193	2.2059	5.56771e-05	0.000471816	up
FxaC_9g34750	0.0594109	1.21505	3.88816	20.0133	2.025	6.03526e-05	0.00050652	up
FxaC_15g03540	0.293114	0.0303771	0.491657	1.39561	4.23086	6.04168e-05	0.000506853	up	PCR2	PLANT CADMIUM RESISTANCE 2
FxaC_1g03440	0.124127	0.323192	1.98961	5.0485	2.95672	6.16086e-05	0.000515437	up	PLDALPHA2	phospholipase D alpha 2
FxaC_18g35240	0.0387702	0.212993	0.748754	0.882243	2.13213	7.58904e-05	0.000618256	up
FxaC_21g22660	0.00774143	0	0.195899	0.0860876	5.93367	7.58899e-05	0.000618256	up
FxaC_10g20021	0.163346	0.11524	1.00919	1.45306	3.52116	7.66881e-05	0.00062409	up	ENODL2	early nodulin-like protein 2
FxaC_2g31380	0.291043	0.129101	0.552603	0.78941	2.4733	7.68036e-05	0.000624863	up	SDG16	SET domain protein 16
FxaC_14g26970	0.281315	0.442173	2.76011	0.965861	3.04447	7.75901e-05	0.000630423	up
FxaC_27g16431	0	0.139727	0.869352	59.958	2.97902	7.98667e-05	0.000646344	up
FxaC_23g51521	0.0507107	0.0419566	1.79493	3.33153	5.41121	8.54549e-05	0.0006861	up
FxaC_1g03080	0.0189397	0.280769	1.03761	1.01891	2.22537	8.73278e-05	0.000698314	up	MCM5	MINICHROMOSOME MAINTENANCE 5
FxaC_25g32300	0.0938032	0.0553175	0.488485	0.489776	3.47055	8.75401e-05	0.00069973	up
FxaC_22g04320	0.0425033	0.277019	0.908684	1.53132	2.05124	8.98398e-05	0.000715873	up
FxaC_10g20490	0.154759	0.166556	0.726847	0.678135	2.50642	9.13362e-05	0.000726566	up	LecRK-IX.1	L-type lectin receptor kinase IX.1
FxaC_18g22420	0.469379	0.482757	2.41528	4.83878	2.59627	0.000105013	0.00082189	up
FxaC_12g34390	0.179176	0.273211	2.95303	1.99579	3.72882	0.000105343	0.000824156	up
FxaC_6g12260	0.107896	0.579577	2.15413	0.5528	2.26123	0.000107846	0.000842226	up	SAUR20	SMALL AUXIN UP RNA 20
FxaC_12g11150	0.386932	0.241084	0.923071	3.78053	2.26037	0.000113618	0.000882348	up
FxaC_17g15250	0.014534	0.012371	0.391262	2.1392	5.33933	0.000116376	0.000901365	up
FxaC_12g00700	0.173587	0.330135	2.59763	1.9219	3.27942	0.000117744	0.000910346	up
FxaC_8g23830	0.0145898	0.0404518	0.497975	0.307838	4.06915	0.000119146	0.000920487	up	MYB52	myb domain protein 52
FxaC_6g09210	0.17906	0.0773894	0.679371	4.81917	3.53123	0.000130611	0.000998337	up	USPL1	unknown seed protein like 1
FxaC_28g14711	1541.29	626.175	8.69149	2.4541	-5.83575	6.56403e-280	1.48641e-276	down
FxaC_10g09980	810.748	486.363	27.0347	4.32667	-3.83362	9.81293e-228	1.71421e-224	down	DYL1	dormancy-associated protein-like 1
FxaC_4g37550	566.48	105.396	3.27742	0.463723	-4.67222	1.17066e-193	1.46072e-190	down
FxaC_12g48590	2286.89	284.769	11.4097	1.6482	-4.2919	2.5546e-184	2.947e-181	down	PRXR1
FxaC_22g11330	426.248	265.736	12.81	0.875461	-4.02639	4.68523e-179	4.93896e-176	down
FxaC_10g04880	4582.38	257.876	16.5075	4.11756	-3.61953	3.44274e-170	3.23835e-167	down	PRXR1
FxaC_23g59240	94.7678	54.531	2.61382	0.142799	-4.04678	1.35406e-155	1.13409e-152	down
FxaC_10g06300	607.715	328.43	46.1635	9.00469	-2.49811	2.75305e-155	2.27465e-152	down
FxaC_26g39270	202.856	187.852	11.5243	23.376	-3.68432	8.29035e-153	6.58286e-150	down
FxaC_12g50260	521.636	300.954	40.3878	9.13775	-2.56527	7.25417e-152	5.54409e-149	down
FxaC_9g48700	189.299	71.7481	6.19275	0.472748	-3.19589	9.96418e-147	7.1673e-144	down	LHCB1.4	LIGHT-HARVESTING CHLOROPHYLL-PROTEIN COMPLEX II SUBUNIT B1
FxaC_13g20590	471.556	87.6805	8.06335	1.08753	-3.10671	3.33053e-143	2.26258e-140	down
FxaC_24g47980	792.025	190.884	19.4519	3.20471	-2.95264	4.24925e-142	2.82395e-139	down
FxaC_22g55030	1019.71	330.363	40.4204	10.5752	-2.69249	2.75937e-135	1.7759e-132	down
FxaC_11g09510	56.6979	79.1091	9.86191	0.828818	-2.66062	1.13417e-130	6.93441e-128	down
FxaC_23g60800	1076.84	54.6611	1.86581	0.852011	-4.54273	8.83248e-123	4.90933e-120	down
FxaC_1g06630	137.979	49.3068	3.44523	0.244949	-3.50608	1.05883e-119	5.39482e-117	down	MIOX4	myo-inositol oxygenase 4
FxaC_16g02100	168.939	60.7327	2.9947	0.20116	-4.00982	7.24293e-118	3.57129e-115	down	SLR	SOLITARY ROOT
FxaC_11g03591	425.771	141.633	9.12701	0.899235	-3.62104	3.48995e-113	1.62885e-110	down	LHCB1.4	LIGHT-HARVESTING CHLOROPHYLL-PROTEIN COMPLEX II SUBUNIT B1
FxaC_21g13280	776.468	59.8826	3.08365	0.72152	-3.94834	2.32021e-111	1.04309e-108	down
FxaC_9g37770	288.862	96.7355	10.994	1.18743	-2.7978	2.92094e-110	1.28481e-107	down	LHCB5	light harvesting complex of photosystem II 5
FxaC_15g15200	132.142	58.8976	5.05151	0.349762	-3.21025	1.1524e-106	4.89299e-104	down	LHCA2	photosystem I light harvesting complex gene 2
FxaC_12g15630	294.171	198.747	12.2134	0.764686	-3.68169	1.27281e-104	5.25817e-102	down
FxaC_26g16440	935.879	149.664	2.10297	0.257252	-5.82808	1.1458e-99	4.46211e-97	down
FxaC_3g02770	526.877	83.2279	10.1775	1.03753	-2.69637	2.28144e-97	8.66396e-95	down
FxaC_10g00860	144.376	47.941	3.48792	0.319262	-3.43122	2.31353e-95	8.678e-93	down	LHCB1.3	LIGHT-HARVESTING CHLOROPHYLL A/B-PROTEIN 1.3
FxaC_6g44010	322.332	87.9091	7.19715	1.12588	-3.28073	2.41568e-94	8.95132e-92	down	PETE2	PLASTOCYANIN 2
FxaC_8g08390	532.198	170.909	16.6018	1.5567	-3.01589	3.63506e-93	1.30736e-90	down	PETE2	PLASTOCYANIN 2
FxaC_2g23140	45.8713	31.1041	4.04819	0.681799	-2.6046	3.8428e-93	1.37399e-90	down
FxaC_3g02820	251.71	56.4712	10.283	30.5572	-2.12789	1.09744e-91	3.79089e-89	down	RS6	raffinose synthase 6
FxaC_14g21910	297.965	96.1915	14.8028	14.429	-2.35388	2.12675e-91	7.26433e-89	down
FxaC_25g45130	971.207	313.351	57.9867	73.6898	-2.11215	3.73581e-90	1.26194e-87	down
FxaC_1g04030	221.683	15.1696	0.871218	2.08057	-3.79303	7.05562e-89	2.33183e-86	down	RS6	raffinose synthase 6
FxaC_18g43160	163.07	23.8124	1.29217	0.40422	-3.86602	8.38527e-89	2.75637e-86	down
FxaC_1g04090	228.083	43.1923	3.88692	0.368388	-3.14423	1.87399e-88	6.12716e-86	down
FxaC_7g25320	348.328	68.0603	6.52706	1.98535	-3.05159	6.11853e-88	1.97933e-85	down	ATGSTF13
FxaC_10g04200	445.945	125.282	19.312	4.43029	-2.35882	1.57212e-86	4.90412e-84	down	PSII-Q
FxaC_2g25070	356.821	58.1575	7.03544	1.30138	-2.70839	1.78891e-86	5.55208e-84	down	XTH7	xyloglucan endotransglucosylase/hydrolase 7
FxaC_23g33520	416.475	163.05	16.6172	1.23613	-2.95945	3.51654e-86	1.08043e-83	down
FxaC_12g43430	84.7561	28.9317	3.4845	0.295935	-2.72468	9.45712e-79	2.56986e-76	down	HCT	hydroxycinnamoyl-CoA shikimate/quinate hydroxycinnamoyl transferase
FxaC_21g10080	1060.35	85.5142	6.39008	0.939454	-3.41189	1.30225e-76	3.41719e-74	down
FxaC_15g31640	298.773	140.326	18.4549	1.89659	-2.59344	1.53264e-76	4.00459e-74	down
FxaC_16g18140	112.177	43.8284	5.00745	0.348726	-2.80113	2.89383e-76	7.52901e-74	down	LHCA2	photosystem I light harvesting complex gene 2
FxaC_24g49370	65.7201	28.5021	2.52142	0.333265	-3.15981	3.69168e-75	9.48375e-73	down
FxaC_3g06690	71.875	23.6226	1.31323	0.158842	-3.8326	3.93529e-74	1.00253e-71	down	MIOX2	myo-inositol oxygenase 2
FxaC_15g36330	33.0945	39.8423	5.99899	0.514033	-2.41069	3.24688e-73	8.10276e-71	down
FxaC_12g21160	460.762	89.6266	3.41222	8.23495	-4.38661	9.49453e-72	2.34075e-69	down
FxaC_21g36850	847.06	63.4557	7.32837	1.31788	-2.76516	3.06792e-69	7.21444e-67	down
FxaC_1g21160	38.0895	35.6958	4.18223	0.802833	-2.75663	3.48926e-68	8.02018e-66	down	XTH6	xyloglucan endotransglucosylase/hydrolase 6
FxaC_25g28891	44.7291	41.2581	6.31308	0.655055	-2.373	3.81901e-68	8.74525e-66	down
FxaC_3g30900	67.7037	30.0857	4.32422	0.318337	-2.45967	9.24992e-68	2.10241e-65	down	ALDH3I1	aldehyde dehydrogenase 3I1
FxaC_24g49800	158.306	26.49	0.888586	0.176331	-4.55914	5.88121e-67	1.31235e-64	down
FxaC_22g06090	611.598	278.685	33.1126	4.93787	-2.72479	7.98954e-67	1.76989e-64	down
FxaC_11g06950	63.6799	31.0503	2.01456	1.17937	-3.62868	1.44692e-65	3.11499e-63	down
FxaC_11g16030	81.9706	24.5628	2.44843	0.213165	-2.98872	3.67885e-65	7.81002e-63	down	LHCB5	light harvesting complex of photosystem II 5
FxaC_13g03160	368.894	58.8913	4.54398	0.39202	-3.35745	8.18101e-63	1.66732e-60	down	MLP423	MLP-like protein 423
FxaC_27g02820	239.675	143.618	18.4765	9.77001	-2.60769	1.3183e-62	2.66894e-60	down
FxaC_16g15090	26.037	18.7313	2.97301	0.480005	-2.32671	1.99015e-62	4.01582e-60	down	LOX5
FxaC_14g01780	150.485	91.8641	11.1233	1.76405	-2.71012	3.94745e-62	7.91314e-60	down
FxaC_5g42650	88.9392	45.9266	8.85418	1.40673	-2.02804	1.10713e-61	2.19065e-59	down	SLP2	subtilisin-like serine protease 2
FxaC_21g02610	31.2865	11.1287	1.04613	0.646099	-3.07901	5.06462e-61	9.92486e-59	down
FxaC_21g70180	166.606	49.5849	5.82774	0.858226	-2.75143	1.44941e-60	2.79553e-58	down
FxaC_22g53150	359.381	147.872	19.7509	8.27316	-2.5671	2.31628e-60	4.45345e-58	down
FxaC_22g16710	479.095	135.281	20.2058	1.54023	-2.38853	3.51459e-59	6.61187e-57	down
FxaC_15g13620	124.767	21.4989	2.59292	0.862564	-2.71932	2.08405e-58	3.86124e-56	down
FxaC_23g53080	373.515	51.902	7.73495	0.835508	-2.3986	2.81375e-58	5.18179e-56	down
FxaC_8g08530	51.5751	15.859	1.91463	0.3769	-2.7106	3.87694e-58	7.11833e-56	down	sks5	SKU5 similar 5
FxaC_13g38020	1207.31	298.552	36.9566	3.6771	-2.64911	8.61202e-58	1.56711e-55	down
FxaC_28g04220	13.0101	11.311	1.18974	0.0979381	-2.91082	1.43962e-57	2.57368e-55	down
FxaC_26g29950	151.572	194.861	30.6359	7.62936	-2.32818	5.68981e-57	1.00544e-54	down
FxaC_23g48240	79.6773	39.5676	6.86031	1.02146	-2.18176	1.21636e-56	2.13093e-54	down
FxaC_1g09910	225.27	32.9536	0.703665	0.136192	-5.20241	1.74353e-56	3.04575e-54	down
FxaC_12g44010	172.232	32.5165	3.18859	0.219181	-3.01077	4.2771e-55	7.18424e-53	down	LHCB1.3	LIGHT-HARVESTING CHLOROPHYLL A/B-PROTEIN 1.3
FxaC_21g67600	247.078	49.605	9.49754	4.04669	-2.04993	6.01688e-55	9.99668e-53	down
FxaC_14g14400	73.5728	24.6833	2.48304	0.255848	-2.98337	2.71772e-54	4.45481e-52	down
FxaC_24g33310	71.6424	31.3806	5.35448	6.2143	-2.2193	9.52394e-54	1.54868e-51	down
FxaC_19g36610	18.5242	11.3076	0.442235	0.102816	-4.34822	2.37623e-53	3.84352e-51	down
FxaC_22g55020	487.069	388.042	72.741	14.2396	-2.0749	2.60699e-52	4.1401e-50	down
FxaC_12g04160	35.7527	23.2275	2.81578	3.10063	-2.72547	9.29845e-52	1.45773e-49	down	UKL4	uridine kinase-like 4
FxaC_10g43290	63.0974	78.5795	13.0922	3.38515	-2.24904	2.10229e-51	3.26233e-49	down
FxaC_10g04891	56.6335	20.6202	2.18226	0.227451	-2.89462	4.07923e-51	6.28232e-49	down	ATPC1
FxaC_8g08770	38.9316	27.8116	4.47274	4.17731	-2.3141	5.51122e-51	8.44516e-49	down
FxaC_12g33330	79.0498	19.0983	1.28792	0.150368	-3.56252	7.42373e-51	1.12909e-48	down	LHCB5	light harvesting complex of photosystem II 5
FxaC_27g11440	77.0941	97.5571	15.5699	4.07206	-2.3144	1.10928e-50	1.67877e-48	down
FxaC_5g42270	89.5293	48.0304	1.47801	0.494694	-4.70596	3.36068e-50	5.04853e-48	down	J11	DnaJ11
FxaC_25g20310	244.797	16.2371	0.687575	0.345129	-4.2358	6.65158e-50	9.84708e-48	down
FxaC_9g21430	263.37	50.6674	3.30623	0.534718	-3.61321	8.62742e-50	1.27413e-47	down
FxaC_6g08131	17.534	27.8196	4.7099	0.970525	-2.23746	9.28281e-50	1.36762e-47	down
FxaC_24g38130	49.4687	41.6461	5.7809	0.13472	-2.52132	1.14145e-49	1.67764e-47	down
FxaC_10g18260	62.8861	14.5264	1.00342	0.113928	-3.525	9.5988e-49	1.37765e-46	down	LHCB5	light harvesting complex of photosystem II 5
FxaC_13g53620	112.247	20.7162	3.39316	0.957685	-2.26138	1.47932e-48	2.10832e-46	down
FxaC_23g43310	182.716	63.5646	10.8776	1.1206	-2.21411	4.10491e-48	5.76962e-46	down
FxaC_10g10040	171.524	31.2326	1.11872	0.408224	-4.48029	4.89362e-48	6.8624e-46	down	SPL3	squamosa promoter binding protein-like 3
FxaC_27g26710	115.591	34.6621	5.3376	1.67717	-2.35708	4.39536e-47	6.0663e-45	down
FxaC_19g21400	69.2398	41.1047	7.73111	0.367885	-2.07171	6.18714e-47	8.50086e-45	down
FxaC_21g17250	71.9376	27.8002	3.71242	0.326584	-2.57233	1.02995e-46	1.4025e-44	down
FxaC_13g51170	7.1327	8.64938	1.12973	0.0832946	-2.60234	1.16778e-46	1.58313e-44	down
FxaC_2g28500	328.103	60.6572	9.97798	2.88581	-2.26484	5.87167e-46	7.78741e-44	down	PLAT1	PLAT domain protein 1
FxaC_24g06350	33.2459	12.7056	0.393944	0.0375255	-4.68774	1.05327e-45	1.38789e-43	down
FxaC_8g23400	45.8603	9.65327	0.53428	0.218345	-3.83982	1.15769e-45	1.5222e-43	down
FxaC_28g04380	41.8827	10.9281	0.881128	0.0456008	-3.30484	2.49983e-45	3.25889e-43	down
FxaC_12g15940	45.6958	18.6449	3.38149	0.838599	-2.1236	3.99121e-45	5.18103e-43	down	CSLA2	CELLULOSE SYNTHASE-LIKE A 2
FxaC_9g47910	30.7229	13.133	1.44529	0.0852089	-2.84534	5.33053e-45	6.87583e-43	down	HCT	hydroxycinnamoyl-CoA shikimate/quinate hydroxycinnamoyl transferase
FxaC_24g31020	51.8811	77.1041	13.2692	1.26833	-2.1826	1.14385e-44	1.457e-42	down
FxaC_5g34350	119.915	30.8249	2.57829	2.52641	-3.25134	1.64099e-44	2.0859e-42	down	NSHB1
FxaC_2g08430	21.302	25.6619	3.33609	0.237813	-2.60779	3.40846e-44	4.29684e-42	down	FLA6	FASCICLIN-like arabinogalactan 6
FxaC_22g66780	186.383	36.8658	7.0802	3.3154	-2.04597	6.34111e-44	7.94471e-42	down
FxaC_7g33580	50.5102	18.712	3.56804	2.71389	-2.05708	6.57347e-44	8.21899e-42	down	NDL2	N-MYC downregulated-like 2
FxaC_24g57280	292.789	42.5616	2.1282	0.442246	-3.98923	1.04415e-43	1.30286e-41	down
FxaC_13g03380	17.3354	14.4357	2.58206	0.325508	-2.14816	1.4149e-43	1.7583e-41	down	NCED4	nine-cis-epoxycarotenoid dioxygenase 4
FxaC_11g30960	40.208	26.4451	5.19955	1.54024	-2.00645	1.22007e-42	1.47133e-40	down	CSLA2	CELLULOSE SYNTHASE-LIKE A 2
FxaC_25g37860	70.2656	20.3814	2.1087	0.219421	-2.94032	1.68904e-42	2.03287e-40	down
FxaC_8g07810	135.143	40.6881	5.15512	1.19724	-2.64173	5.2624e-42	6.19939e-40	down	J11	DnaJ11
FxaC_11g39460	48.8181	67.9626	13.033	5.94904	-2.05994	2.56519e-41	2.98171e-39	down	MEE59	maternal effect embryo arrest 59
FxaC_28g02740	28.2011	13.8465	1.91274	0.79224	-2.52598	3.95093e-41	4.57507e-39	down
FxaC_28g17810	28.4653	16.9305	3.29763	0.470683	-2.02955	1.15269e-40	1.31486e-38	down
FxaC_4g30940	48.4731	7.44107	0.979065	0.884271	-2.59267	1.29932e-40	1.47387e-38	down	SUS4	sucrose synthase 4
FxaC_21g10930	14.2603	8.11588	0.704359	0.347051	-3.18669	2.00932e-40	2.26247e-38	down
FxaC_28g29000	63.5943	99.2113	18.6112	4.86433	-2.08419	3.51723e-40	3.93859e-38	down
FxaC_21g16130	81.9886	27.8508	4.37471	0.436467	-2.33141	2.98759e-39	3.26186e-37	down
FxaC_22g15120	128.212	62.718	11.8028	0.79631	-2.06001	5.72222e-39	6.19226e-37	down
FxaC_9g24590	148.508	26.9307	1.85593	0.238084	-3.5214	9.22543e-39	9.89565e-37	down	PSAO	photosystem I subunit O
FxaC_1g29280	75.4698	29.3949	2.6211	0.228331	-3.15404	1.58964e-38	1.69916e-36	down	PSAN
FxaC_23g60570	1.12449	20.0075	3.54824	0.401818	-2.16401	1.72577e-38	1.84145e-36	down
FxaC_10g28920	104.541	27.9408	1.71978	0.192543	-3.68747	1.99639e-38	2.12281e-36	down	PSAO	photosystem I subunit O
FxaC_26g14420	39.2908	23.6646	4.34342	0.398489	-2.10209	2.37466e-38	2.52065e-36	down
FxaC_5g06240	122.371	24.663	0.707142	0.137117	-4.80476	3.94054e-38	4.16111e-36	down
FxaC_15g28740	20.518	5.67792	0.6312	0.0498754	-2.83136	3.97989e-38	4.19542e-36	down
FxaC_12g13370	81.7397	45.5379	8.37124	2.17459	-2.09896	5.24752e-38	5.48442e-36	down	PIP2B	plasma membrane intrinsic protein 2
FxaC_25g07220	17.176	16.7111	2.01019	1.39712	-2.73893	7.10462e-38	7.38747e-36	down
FxaC_24g52710	219.465	16.9408	1.6073	0.269061	-3.0785	7.31615e-38	7.59452e-36	down
FxaC_22g24920	156.861	32.9906	3.4965	0.29882	-2.89885	8.42529e-38	8.73103e-36	down
FxaC_23g44030	47.5749	18.6928	3.21398	0.178592	-2.19475	2.53203e-37	2.58448e-35	down
FxaC_3g20750	14.3631	17.4649	1.99135	0.575667	-2.79869	2.98259e-37	3.03425e-35	down	XTH6	xyloglucan endotransglucosylase/hydrolase 6
FxaC_6g42050	46.8014	12.3608	1.57324	0.37264	-2.64756	5.81125e-37	5.83424e-35	down
FxaC_22g02090	15.8948	6.06933	0.612554	0.5706	-2.97799	7.15994e-37	7.14136e-35	down
FxaC_24g05600	70.0408	19.9858	2.05379	0.192341	-2.95855	9.18301e-37	9.12941e-35	down
FxaC_28g08650	28.2289	6.0571	0.204463	0.0229843	-4.53968	1.91087e-36	1.86932e-34	down
FxaC_8g33880	33.8907	13.711	2.26702	0.786118	-2.26991	2.04832e-36	2.00058e-34	down	CYCD3;1	CYCLIN D3;1
FxaC_8g00360	224.385	47.6822	7.09426	0.782865	-2.42065	2.42158e-36	2.35386e-34	down	PSBX	photosystem II subunit X
FxaC_6g05360	39.8775	13.0228	1.91077	0.259917	-2.4405	2.85441e-36	2.76141e-34	down	CYCD3;1	CYCLIN D3;1
FxaC_7g40070	141.83	28.5904	2.35455	0.183203	-3.2838	3.3919e-36	3.27621e-34	down	PETE2	PLASTOCYANIN 2
FxaC_26g25881	74.3261	49.4886	5.85211	0.415774	-2.73607	1.40261e-35	1.3337e-33	down
FxaC_23g31370	68.1198	24.8707	4.71579	0.428878	-2.06781	1.58481e-35	1.49764e-33	down
FxaC_18g02400	13.2163	5.29151	0.363656	0.153557	-3.53271	1.78097e-35	1.68041e-33	down
FxaC_6g44420	32.6097	29.8587	5.85448	6.3953	-2.03726	2.58649e-35	2.42176e-33	down
FxaC_12g47640	110.176	27.4218	4.91575	1.96878	-2.14518	2.67635e-35	2.50206e-33	down	PSII-Q
FxaC_13g20082	76.6874	15.7756	2.77649	1.86135	-2.17457	3.57256e-35	3.32466e-33	down	SEOR2	sieve element occlusion-related 2
FxaC_23g41201	105.208	30.1815	4.39394	0.473903	-2.45017	3.80892e-35	3.53386e-33	down
FxaC_21g03200	21.3877	5.24767	0.316215	0.0630436	-3.73555	5.19494e-35	4.8052e-33	down
FxaC_13g25370	300.743	56.0126	9.38427	22.8153	-2.2425	6.14492e-35	5.65823e-33	down
FxaC_25g06842	12.6842	13.298	1.49781	2.12367	-2.82658	6.6047e-35	6.06333e-33	down
FxaC_1g16130	54.5297	15.6864	2.0817	0.16747	-2.57514	1.01368e-34	9.2781e-33	down	PSBO1	PS II oxygen-evolving complex 1
FxaC_5g37580	105.052	9.70236	1.33988	0.671773	-2.52379	2.26412e-34	2.05082e-32	down
FxaC_8g16871	106.058	14.9414	0.500473	0.131526	-4.55217	6.19406e-34	5.52863e-32	down	ATGSTF13
FxaC_15g38980	75.3328	16.9297	1.87888	0.735651	-2.83235	7.116e-34	6.33303e-32	down	SLR	SOLITARY ROOT
FxaC_17g20140	16.8978	23.7624	4.3751	0.334161	-2.09582	1.70059e-33	1.48963e-31	down
FxaC_11g24500	8.26661	6.59926	0.377279	0.0408829	-3.78902	2.89359e-33	2.50591e-31	down	G7
FxaC_12g04790	141.479	38.1016	6.14782	0.766109	-2.29902	3.54286e-33	3.0509e-31	down	PSAG	photosystem I subunit G
FxaC_4g06760	7.1269	5.57797	0.370855	0	-3.58398	1.1671e-32	9.78749e-31	down	AAE12	acyl activating enzyme 12
FxaC_21g12710	278.979	69.8194	12.2496	7.96363	-2.18227	1.23925e-32	1.03509e-30	down
FxaC_8g25700	20.6567	5.42029	0.689541	0.391756	-2.64927	1.4582e-32	1.21136e-30	down	PRC1	PROCUSTE 1
FxaC_2g33520	103.241	24.8556	1.72663	0.294746	-3.51326	2.6174e-32	2.14518e-30	down	PSAN
FxaC_23g10290	5.09027	3.47692	0.50606	0.299624	-2.45164	3.04101e-32	2.4857e-30	down
FxaC_19g37050	35.5791	13.9829	2.09689	0.103091	-2.40416	3.34376e-32	2.72588e-30	down
FxaC_12g48621	74.5904	30.6492	4.21314	0.453961	-2.52989	8.72738e-32	7.01184e-30	down	ATPC1
FxaC_21g19950	42.4937	14.1431	1.58816	0.275414	-2.81123	9.32443e-32	7.45235e-30	down
FxaC_24g36000	41.5351	8.6608	1.29968	0.0481676	-2.40607	1.6675e-31	1.31892e-29	down
FxaC_7g33830	63.3059	14.2366	2.0961	1.13956	-2.43201	1.70483e-31	1.3467e-29	down	TZF3	tandem zinc finger 3
FxaC_28g22222	152.48	12.2226	1.47031	0.530333	-2.72234	1.78555e-31	1.40684e-29	down
FxaC_1g06460	6.07966	7.34032	0.560757	0.0955131	-3.36926	2.8197e-31	2.19338e-29	down
FxaC_6g29810	3.55472	4.45556	0.249349	0.0281662	-3.84043	4.0697e-31	3.15369e-29	down
FxaC_9g45420	67.8332	14.2725	0.82323	0.0812161	-3.80699	4.82699e-31	3.72635e-29	down	SPL3	squamosa promoter binding protein-like 3
FxaC_13g01011	19.4468	32.2824	6.273	17.3531	-2.04998	5.07123e-31	3.90996e-29	down	MIOX1	myo-inositol oxygenase 1
FxaC_12g28810	45.2071	14.2652	2.61936	0.319185	-2.10883	6.06083e-31	4.6495e-29	down	PORA	protochlorophyllide oxidoreductase A
FxaC_15g13460	31.1897	5.18827	0.775974	0.101903	-2.40425	7.15503e-31	5.47517e-29	down	SEOR1	Sieve-Element-Occlusion-Related 1
FxaC_25g31881	257.823	11.0139	0.82906	0.644147	-3.37721	8.82183e-31	6.71701e-29	down
FxaC_25g53920	8.83593	3.96958	0.76363	0.209122	-2.04372	9.94172e-31	7.56028e-29	down
FxaC_12g47560	434.511	18.286	3.60197	1.48515	-2.00723	6.36563e-30	4.7005e-28	down	BAN	BANYULS
FxaC_5g13810	43.9998	5.11135	0.245751	0.131357	-4.04237	6.63952e-30	4.89683e-28	down	PLA-I{gamma}1	phospholipase A I gamma 1
FxaC_1g02480	26.8426	39.513	3.05692	6.59197	-3.36371	1.1223e-29	8.18836e-28	down
FxaC_23g55690	678.359	11.0794	0.491803	0.515132	-4.16503	1.13211e-29	8.2501e-28	down
FxaC_10g31660	8.47596	6.65391	0.957679	0.140205	-2.45667	1.20786e-29	8.76037e-28	down
FxaC_23g37770	20.8252	9.74928	1.19617	0.133454	-2.68792	1.23687e-29	8.96009e-28	down
FxaC_8g17190	4.15545	8.24222	1.47487	0.0756716	-2.14626	1.44558e-29	1.04473e-27	down
FxaC_22g65260	20.5598	7.78038	0.241556	0.012276	-4.66703	1.88734e-29	1.36077e-27	down
FxaC_9g20160	137.061	48.3849	8.61856	1.12654	-2.14889	1.98211e-29	1.4224e-27	down
FxaC_21g18390	43.8058	11.1194	1.06312	0.272944	-3.04987	2.66533e-29	1.90598e-27	down
FxaC_22g12840	15.8495	11.9363	2.22153	0.332397	-2.09252	4.39002e-29	3.09943e-27	down
FxaC_23g15920	66.1861	8.54844	0.814306	0.115684	-3.06435	6.98482e-29	4.90872e-27	down
FxaC_5g10441	28.2311	21.995	4.03304	0.596508	-2.11551	7.82758e-29	5.48837e-27	down	ATGSTF13
FxaC_21g00790	9.95246	21.5936	2.61248	0.17195	-2.72545	9.758e-29	6.8029e-27	down
FxaC_11g20200	97.6826	22.535	1.87294	0.187916	-3.25302	1.24539e-28	8.62339e-27	down
FxaC_20g34620	35.5052	4.08022	0.421193	0.0389512	-2.95061	1.34432e-28	9.29788e-27	down
FxaC_21g67590	206.83	15.4511	0.801954	0.568252	-3.95106	1.51982e-28	1.04644e-26	down
FxaC_21g00810	141.861	39.871	5.64739	3.25345	-2.49532	2.79396e-28	1.90017e-26	down
FxaC_11g05920	191.22	5.89246	0.339615	0.204183	-3.78271	2.95638e-28	2.0084e-26	down
FxaC_4g16290	203.109	34.8488	6.38813	2.75149	-2.11212	3.84812e-28	2.59402e-26	down	PLAT1	PLAT domain protein 1
FxaC_21g32310	4.66116	2.81315	0.42137	0.372912	-2.40734	4.98812e-28	3.35141e-26	down
FxaC_13g29580	59.6282	28.6049	3.42939	0.281641	-2.72378	1.89705e-27	1.2445e-25	down
FxaC_10g42770	11.1887	11.1002	1.75414	0.52902	-2.31701	2.31858e-27	1.51292e-25	down
FxaC_7g40650	146.472	29.8607	5.40288	2.35022	-2.12857	2.35828e-27	1.53718e-25	down	J11	DnaJ11
FxaC_13g03870	45.7518	14.1295	1.92471	0.529716	-2.54742	2.55395e-27	1.66118e-25	down	PXG4	peroxygenase 4
FxaC_2g19880	80.9027	15.6518	1.37445	0.954227	-3.17693	2.7746e-27	1.79896e-25	down
FxaC_26g17750	56.7966	18.7679	2.94049	0.361128	-2.34945	3.74045e-27	2.40985e-25	down
FxaC_28g39420	211.292	22.5682	2.28748	0.592024	-2.98574	4.14135e-27	2.65973e-25	down
FxaC_21g60600	25.5637	8.504	0.369109	0.136616	-4.22201	6.42218e-27	4.09019e-25	down
FxaC_11g40350	51.8891	27.0472	5.22439	2.6405	-2.02905	1.06015e-26	6.71001e-25	down
FxaC_10g32160	113.083	21.4108	2.62645	0.285658	-2.69116	1.24211e-26	7.82928e-25	down
FxaC_24g51060	26.5454	6.67942	0.710995	0.223837	-2.89673	1.55756e-26	9.76726e-25	down
FxaC_24g40400	76.7823	17.6891	1.31969	0.194009	-3.42428	1.59274e-26	9.96742e-25	down
FxaC_6g24200	64.6987	16.8385	2.24604	0.434702	-2.57926	2.0157e-26	1.25501e-24	down	PSAE-2	photosystem I subunit E-2
FxaC_4g01670	64.1323	23.6015	2.79677	0.195986	-2.73972	2.16961e-26	1.34672e-24	down
FxaC_22g14090	48.0444	11.4396	1.35129	0.127097	-2.74899	3.32009e-26	2.04219e-24	down
FxaC_19g15970	36.6506	13.342	2.61179	0.540496	-2.01385	3.60598e-26	2.21581e-24	down
FxaC_13g20620	70.9117	24.4323	4.01957	0.749616	-2.26272	4.15877e-26	2.54017e-24	down	YCF32
FxaC_2g02600	22.6309	7.03828	0.392172	0.0267442	-3.83751	1.49922e-25	8.93409e-24	down	MIOX2	myo-inositol oxygenase 2
FxaC_28g05970	22.0803	7.88981	1.35591	0.129037	-2.18257	1.53792e-25	9.1558e-24	down
FxaC_20g35010	61.0094	17.2318	2.60609	0.325569	-2.38025	1.77696e-25	1.05686e-23	down
FxaC_4g22840	31.035	8.19529	0.79445	0.204889	-3.03983	1.85296e-25	1.10099e-23	down	PSBO2	photosystem II subunit O-2
FxaC_17g45110	69.5243	19.297	3.67795	0.703932	-2.04999	3.03323e-25	1.79183e-23	down
FxaC_16g17010	30.0531	5.62484	0.599319	1.1814	-2.8951	3.25026e-25	1.91819e-23	down
FxaC_12g11980	25.0099	9.90824	1.2093	1.03974	-2.69067	3.50275e-25	2.05727e-23	down
FxaC_19g11680	3.43458	4.99396	0.713472	0.347947	-2.46863	3.67406e-25	2.14963e-23	down
FxaC_28g27250	34.212	8.63456	0.138362	0.0531622	-5.64497	8.90073e-25	5.11466e-23	down
FxaC_18g21970	27.7719	14.0598	2.60681	0.0570714	-2.09623	1.44841e-24	8.23025e-23	down
FxaC_15g32030	22.6699	5.19579	0.73164	0.0564953	-2.4924	5.37072e-24	2.969e-22	down	LAC14	laccase 14
FxaC_3g16870	42.885	4.73941	0.881159	0.632031	-2.08727	5.94527e-24	3.27477e-22	down
FxaC_5g03920	45.4267	9.30828	0.581004	0.221649	-3.67853	1.027e-23	5.58147e-22	down
FxaC_26g00220	130.297	26.8621	3.63077	3.92136	-2.57372	1.50301e-23	8.1108e-22	down
FxaC_9g32310	126.81	14.5931	2.10102	0.219965	-2.46572	1.72393e-23	9.27026e-22	down	LHCB3*1
FxaC_23g26720	23.3003	9.73893	1.36405	1.16348	-2.50685	2.8754e-23	1.53274e-21	down
FxaC_23g48230	58.6469	14.8572	0.847853	0	-3.81393	4.01405e-23	2.13226e-21	down
FxaC_22g15770	31.4503	7.58154	0.746979	0.0430592	-3.02624	6.90956e-23	3.64816e-21	down
FxaC_11g19790	35.1519	8.43045	1.16523	0.290516	-2.51108	7.90476e-23	4.16553e-21	down	PORA	protochlorophyllide oxidoreductase A
FxaC_25g51840	14.3306	4.70737	0.257938	0.0101194	-3.85583	1.24062e-22	6.46107e-21	down
FxaC_17g00801	16.076	4.97081	0.612569	0.0559142	-2.68273	1.31824e-22	6.85363e-21	down
FxaC_13g20080	18.6744	3.29143	0.375557	0.0789182	-2.80399	1.39963e-22	7.26443e-21	down	SEOR1	Sieve-Element-Occlusion-Related 1
FxaC_23g35580	5.17489	5.10463	0.963019	0.50922	-2.06986	2.0172e-22	1.03729e-20	down
FxaC_20g12840	5.544	4.46943	0.259106	0	-3.74995	2.52978e-22	1.29542e-20	down
FxaC_23g16690	2.47254	1.91732	0.249568	0.0863699	-2.61007	2.58019e-22	1.32013e-20	down
FxaC_24g51410	9.92613	5.75976	0.797081	0.0315395	-2.51421	2.73101e-22	1.39613e-20	down
FxaC_11g29070	5.11007	4.11964	0.521875	0.0296799	-2.65145	3.30312e-22	1.67877e-20	down
FxaC_9g47772	5.95573	3.20139	0.446731	0.158886	-2.51199	3.46138e-22	1.75774e-20	down
FxaC_23g52640	7.74152	5.26106	0.546942	0.0885407	-2.94687	3.89388e-22	1.97246e-20	down
FxaC_15g22630	11.1987	9.12785	1.53849	0.264765	-2.25169	4.63369e-22	2.34333e-20	down
FxaC_17g54040	15.9176	6.43972	1.21326	0.164197	-2.05643	5.9134e-22	2.98064e-20	down
FxaC_15g33820	39.3236	7.7139	1.07525	0.228962	-2.51908	6.14164e-22	3.08804e-20	down
FxaC_26g13960	25.7181	10.2482	1.64676	0.369754	-2.30818	6.31294e-22	3.17156e-20	down
FxaC_10g12581	70.0134	16.3322	1.63002	0.407594	-2.98882	6.80626e-22	3.4082e-20	down
FxaC_20g11080	3.57324	3.79141	0.314808	0.0166308	-3.25646	7.80465e-22	3.89856e-20	down
FxaC_22g17070	40.5727	7.1476	0.724986	0.0976463	-2.97201	1.02795e-21	5.10977e-20	down
FxaC_21g61430	11.3688	5.72019	0.696888	0.0648139	-2.69706	1.33642e-21	6.61087e-20	down
FxaC_7g05520	127.224	24.3047	1.73433	0.18918	-3.45101	2.21545e-21	1.0776e-19	down	MLP43	MLP-like protein 43
FxaC_12g28180	52.8361	14.8335	2.89678	0.255017	-2.01937	2.41608e-21	1.17239e-19	down	LHCB3*1
FxaC_11g25640	52.7555	12.829	1.39033	0.0774002	-2.87688	2.52253e-21	1.22308e-19	down	PSAO	photosystem I subunit O
FxaC_1g09680	188.196	8.15419	1.07682	1.06103	-2.59021	2.81937e-21	1.36376e-19	down	TIFY10A
FxaC_13g01690	46.3919	18.9832	2.02202	1.23427	-2.91384	2.98224e-21	1.44026e-19	down
FxaC_15g38660	20.2946	7.06374	1.39532	0.56	-2.00783	3.85871e-21	1.8533e-19	down
FxaC_8g20750	32.4487	5.76787	0.879968	0.936549	-2.37173	4.20087e-21	2.01447e-19	down	CYP94B1	cytochrome P450, family 94, subfamily B, polypeptide 1
FxaC_17g27930	11.3611	6.39145	0.853444	0.293057	-2.58542	5.59153e-21	2.65634e-19	down
FxaC_24g11970	16.9333	4.66712	0.41663	0.0354424	-3.14281	5.81509e-21	2.75826e-19	down
FxaC_5g03900	8.55738	2.11254	0.194967	0.0405404	-3.10437	9.61851e-21	4.51678e-19	down	QRP1	QUANTITATIVE RESISTANCE TO PLECTOSPHAERELLA 1
FxaC_26g25050	59.2087	8.9275	1.27618	0.968157	-2.47381	1.01472e-20	4.75776e-19	down
FxaC_5g10810	1.91314	4.18633	0.614696	0.11841	-2.44571	1.14902e-20	5.37918e-19	down
FxaC_24g00940	9.54831	7.76291	1.22417	0.56791	-2.34081	1.43362e-20	6.69108e-19	down
FxaC_24g17790	10.945	5.55659	0.199575	0.0265705	-4.50141	1.97393e-20	9.12228e-19	down
FxaC_24g43610	241.525	9.75089	1.21654	3.35586	-2.67478	2.46182e-20	1.13342e-18	down
FxaC_18g16980	18.5217	5.32871	0.753022	0.0950141	-2.48217	3.94751e-20	1.79847e-18	down
FxaC_9g21950	10.7014	3.32245	0.302711	0.12671	-3.13641	4.32182e-20	1.96516e-18	down
FxaC_15g02510	89.3198	14.2547	1.48668	0	-2.93721	6.58117e-20	2.9674e-18	down	MLP423	MLP-like protein 423
FxaC_2g09340	245.659	7.24783	0.249617	0.186893	-4.53751	8.69567e-20	3.87791e-18	down
FxaC_16g21930	16.3253	3.67171	0.364243	1.00753	-2.99612	8.95961e-20	3.9898e-18	down	NPF3.1	NRT1/ PTR family 3.1
FxaC_21g29300	71.5705	14.7608	1.75575	0.258622	-2.73116	9.50233e-20	4.2284e-18	down
FxaC_28g14710	88.2164	38.3121	0.150967	0.0785662	-7.73135	1.07171e-19	4.74134e-18	down
FxaC_25g56290	919.148	27.0147	0.281443	0.53125	-6.21178	1.07906e-19	4.7704e-18	down
FxaC_6g31430	10.2907	5.31675	0.337006	0.0967162	-3.662	1.1276e-19	4.98138e-18	down	FLS1	flavonol synthase 1
FxaC_28g19760	9.6145	4.03469	0.701898	0.376667	-2.18587	1.46816e-19	6.45791e-18	down
FxaC_21g58030	5.75113	3.67008	0.276142	0.12771	-3.39886	3.08953e-19	1.33685e-17	down
FxaC_20g18650	20.6893	7.36088	1.22393	1.10216	-2.25398	4.32179e-19	1.85431e-17	down
FxaC_23g57510	14.0165	3.73508	0.498983	0.109252	-2.57153	4.8327e-19	2.06482e-17	down
FxaC_26g15830	19.3644	4.00621	0.229764	0.0983695	-3.76622	4.97158e-19	2.11972e-17	down
FxaC_24g12030	366.607	16.2976	1.40221	0.416952	-3.203	5.40557e-19	2.29994e-17	down
FxaC_12g41240	53.7074	26.6932	5.02042	1.66996	-2.07377	6.05666e-19	2.57518e-17	down	DYL1	dormancy-associated protein-like 1
FxaC_7g19380	71.1386	14.4906	1.52215	0.364648	-2.90978	6.23267e-19	2.64817e-17	down	PSAE-2	photosystem I subunit E-2
FxaC_12g48620	49.3664	20.4432	2.91352	0.147739	-2.45231	8.10184e-19	3.42096e-17	down	ATPC1
FxaC_9g44300	91.1482	21.5657	3.16662	0.172809	-2.44301	9.22975e-19	3.88915e-17	down	PSAK	photosystem I subunit K
FxaC_9g37020	21.6503	4.93119	0.863807	0.800853	-2.18917	9.75017e-19	4.09715e-17	down
FxaC_9g45170	108.033	5.94731	0.349658	0.13866	-3.73798	1.45184e-18	6.05504e-17	down
FxaC_11g40880	37.8009	3.3829	0.330687	0.287519	-3.01815	1.52436e-18	6.34884e-17	down	DIN6	DARK INDUCIBLE 6
FxaC_6g01170	8.40264	7.17157	1.11598	0.224084	-2.34002	1.53617e-18	6.39365e-17	down	PRP2	proline-rich protein 2
FxaC_22g24971	17.3884	6.53909	0.845892	0.0437286	-2.62091	1.83696e-18	7.59902e-17	down
FxaC_14g12810	32.812	4.21594	0.311468	0.0875214	-3.40519	1.87023e-18	7.73142e-17	down
FxaC_17g00071	9.20377	5.66528	0.59825	0.827776	-2.93883	2.14566e-18	8.84016e-17	down
FxaC_25g59770	11.952	3.94434	0.286697	0.0142774	-3.43481	2.42364e-18	9.95191e-17	down
FxaC_9g50160	27.2113	6.35161	0.450475	0.113514	-3.48029	2.68833e-18	1.10092e-16	down
FxaC_4g12150	54.6896	20.4944	3.67868	0.219299	-2.14362	2.75888e-18	1.12905e-16	down	PSAN
FxaC_10g12400	7.65992	3.02168	0.554138	0.385837	-2.1088	2.91745e-18	1.19076e-16	down
FxaC_9g27401	5.20039	5.67978	0.899686	0.616807	-2.33077	3.9536e-18	1.60509e-16	down	FAR1	fatty acid reductase 1
FxaC_21g51520	566.017	20.6284	1.93107	0.665265	-3.08693	5.92607e-18	2.38216e-16	down
FxaC_27g44620	8.33895	2.53564	0.296352	0.019673	-2.77049	6.94285e-18	2.78356e-16	down
FxaC_21g24540	3.79975	3.94735	0.175827	0.115844	-4.13569	7.47614e-18	2.98953e-16	down
FxaC_9g15280	7.27201	3.32544	0.469875	0.206888	-2.4833	8.55166e-18	3.40846e-16	down	RIP5	ROP interactive partner 5
FxaC_9g50440	6.45218	5.49655	0.976438	0.0668912	-2.15271	1.10338e-17	4.36927e-16	down
FxaC_23g03480	618.495	14.8877	1.41186	0.370712	-3.09199	1.14674e-17	4.53217e-16	down
FxaC_20g23380	84.6269	19.0111	3.56337	0.173245	-2.0773	1.18959e-17	4.69849e-16	down
FxaC_5g09050	5.01724	4.73224	0.313656	0	-3.58669	1.20814e-17	4.76866e-16	down	FLS1	flavonol synthase 1
FxaC_21g37830	2.64571	2.46804	0.488445	0.0605384	-2.00445	1.45166e-17	5.68948e-16	down
FxaC_22g23080	4.95551	3.33283	0.659848	0.319394	-2.00731	1.62172e-17	6.33569e-16	down
FxaC_23g56571	19.729	7.98255	1.46324	0.141687	-2.12157	1.97122e-17	7.67658e-16	down
FxaC_26g08820	31.6338	6.30834	0.966604	0.226895	-2.37014	2.58032e-17	9.98503e-16	down
FxaC_24g30990	30.6154	6.33457	0.211124	0.0255612	-4.63592	2.62111e-17	1.013e-15	down
FxaC_9g48060	17.4318	5.99798	1.01747	0.0632163	-2.20957	2.98624e-17	1.15048e-15	down	HCT	hydroxycinnamoyl-CoA shikimate/quinate hydroxycinnamoyl transferase
FxaC_10g47200	94.677	16.2545	2.99494	1.21172	-2.11317	3.22227e-17	1.23674e-15	down	PSAG	photosystem I subunit G
FxaC_4g07180	40.6338	17.5884	2.4699	0.264264	-2.50614	3.28908e-17	1.2608e-15	down
FxaC_23g61010	33.5852	11.3184	2.1608	0.143568	-2.05031	4.90454e-17	1.85448e-15	down
FxaC_6g44162	27.0202	5.0952	0.992798	0.241641	-2.01565	5.39821e-17	2.03485e-15	down	sks5	SKU5 similar 5
FxaC_11g24900	30.2796	6.27193	1.00324	0.636204	-2.30915	7.54451e-17	2.81783e-15	down
FxaC_10g21630	23.9187	10.9331	1.7195	0.46569	-2.33049	1.24519e-16	4.57527e-15	down	LSH10	LIGHT SENSITIVE HYPOCOTYLS 10
FxaC_15g12770	4.53512	7.08274	1.21314	0.24985	-2.21535	1.31714e-16	4.82512e-15	down
FxaC_5g27020	10.2629	3.81672	0.471659	0.501686	-2.67352	1.46308e-16	5.34055e-15	down
FxaC_20g23670	24.3733	8.81956	0.5156	0.056516	-3.75791	2.01571e-16	7.33151e-15	down
FxaC_2g28330	24.0741	4.76165	0.879001	1.04374	-2.1117	2.32468e-16	8.4302e-15	down
FxaC_2g05200	17.2751	4.36472	0.131165	0	-4.71402	2.4361e-16	8.82071e-15	down	MIOX2	myo-inositol oxygenase 2
FxaC_19g19600	15.2025	3.85227	0.580151	0.148791	-2.40394	2.8375e-16	1.02353e-14	down
FxaC_9g11060	2.91946	2.38525	0.429486	0.076593	-2.14245	3.90633e-16	1.39508e-14	down
FxaC_23g53920	10.326	4.83103	0.800218	0.250981	-2.26146	4.68292e-16	1.66949e-14	down
FxaC_7g10550	14.7374	2.83187	0.182638	0.270969	-3.63061	4.88525e-16	1.73757e-14	down
FxaC_5g03541	2.78621	1.01816	0.0972459	0.0507358	-3.05286	5.20407e-16	1.84668e-14	down	MSL10	mechanosensitive channel of small conductance-like 10
FxaC_23g36320	18.8945	7.9598	1.52724	0.205572	-2.03478	6.01226e-16	2.12238e-14	down
FxaC_5g16050	7.42753	1.54299	0.138347	0.0198159	-3.16118	6.04316e-16	2.13205e-14	down
FxaC_4g25600	14.2112	16.0775	3.1301	0.555819	-2.02757	6.15834e-16	2.17144e-14	down	CML41	calmodulin-like 41
FxaC_10g10720	64.4913	14.9873	2.02414	0.286499	-2.55572	8.43984e-16	2.94196e-14	down	PSAK	photosystem I subunit K
FxaC_22g04870	1.66601	4.99438	0.98813	0.206002	-2.01316	1.32005e-15	4.52661e-14	down
FxaC_7g19990	18.1237	1.37216	0.0690251	0.0152546	-3.94193	1.40289e-15	4.79892e-14	down
FxaC_13g04770	14.0372	5.81907	0.528136	0.276913	-3.11426	1.53194e-15	5.20646e-14	down	VIT1	vacuolar iron transporter 1
FxaC_21g14990	26.8202	3.46234	0.395844	0.0982174	-2.79875	1.63352e-15	5.54552e-14	down
FxaC_7g12730	31.2591	15.4423	2.88557	0.293039	-2.09275	1.86343e-15	6.30732e-14	down	TRXm2	thioredoxin m2
FxaC_5g03860	39.9205	12.1605	1.13321	0.220106	-3.0838	2.66254e-15	8.92979e-14	down
FxaC_17g22250	93.2608	4.90425	0.501539	0.0921399	-2.95723	2.82992e-15	9.48597e-14	down
FxaC_26g12980	19.9152	8.39729	1.54621	0.476941	-2.10136	2.89246e-15	9.68499e-14	down
FxaC_18g27830	8.39644	2.58763	0.324131	0.0880523	-2.67279	3.01055e-15	1.00529e-13	down
FxaC_7g08300	12.1161	6.27877	0.997304	0.113802	-2.31387	3.14998e-15	1.05127e-13	down	FBA2	fructose-bisphosphate aldolase 2
FxaC_21g20760	4.93126	3.68022	0.60348	0.0220825	-2.2484	3.1656e-15	1.05591e-13	down
FxaC_13g05851	43.047	4.03595	0.609863	1.32847	-2.3966	4.47154e-15	1.47701e-13	down	scpl50	serine carboxypeptidase-like 50
FxaC_16g03280	3.64572	5.05301	0.931736	0.0100668	-2.10727	5.60165e-15	1.83641e-13	down	UGT78D2	UDP-glucosyl transferase 78D2
FxaC_12g18880	68.9583	9.54325	0.847137	0.0797382	-3.16402	6.11008e-15	1.9988e-13	down
FxaC_19g26660	79.3681	7.41215	1.02451	2.46636	-2.52977	8.32885e-15	2.69579e-13	down
FxaC_9g28650	68.5336	19.268	2.93013	6.14955	-2.38726	8.39405e-15	2.71402e-13	down
FxaC_18g04970	19.7548	4.64473	0.227574	0.0965219	-4.03049	9.92088e-15	3.19417e-13	down
FxaC_11g03610	12.3883	4.94894	0.400221	0	-3.29352	1.05692e-14	3.39219e-13	down	LHCB1.3	LIGHT-HARVESTING CHLOROPHYLL A/B-PROTEIN 1.3
FxaC_2g20020	37.2032	5.87616	0.854928	0.125717	-2.45966	1.13185e-14	3.62505e-13	down	PSBO2	photosystem II subunit O-2
FxaC_18g43200	9.0049	4.79437	0.569395	0.0868248	-2.75375	1.14384e-14	3.66156e-13	down
FxaC_14g12540	15.8673	2.41285	0.400395	0.0594341	-2.26029	1.44864e-14	4.58207e-13	down
FxaC_6g40990	10.0575	3.63798	0.30017	0.0526277	-3.2844	1.62492e-14	5.12373e-13	down	GATA12	GATA transcription factor 12
FxaC_25g45100	6.10389	3.77664	0.539029	0.245452	-2.46737	2.21283e-14	6.87473e-13	down
FxaC_24g55030	3.86395	2.02347	0.153789	0.210097	-3.39404	2.23827e-14	6.94671e-13	down
FxaC_21g08890	11.2099	5.30175	0.857025	0.197336	-2.28499	2.49014e-14	7.69716e-13	down
FxaC_26g35020	3.34933	12.4869	2.46931	4.32675	-2.01218	2.54861e-14	7.86991e-13	down
FxaC_6g01040	22.8921	3.66968	0.595854	0.017019	-2.29032	2.62272e-14	8.09468e-13	down
FxaC_3g21430	14.3344	5.67359	1.02888	0.396269	-2.13459	2.88498e-14	8.87722e-13	down	bHLH093	beta HLH protein 93
FxaC_24g40130	39.5015	6.32746	1.20441	0.273879	-2.07138	3.34995e-14	1.02461e-12	down
FxaC_4g25610	19.3117	5.53255	1.07756	0.2136	-2.01947	3.56705e-14	1.08774e-12	down
FxaC_6g24630	8.16747	1.55534	0.215117	0.0530639	-2.52374	3.7915e-14	1.15331e-12	down
FxaC_21g56590	24.1539	4.78377	0.47999	0.085153	-2.97318	4.00418e-14	1.21378e-12	down
FxaC_21g35970	6.69771	3.94191	0.701157	0.73091	-2.16189	4.123e-14	1.24794e-12	down
FxaC_6g02491	0.02368	3.56977	0.49348	0.0137212	-2.50655	4.3839e-14	1.3256e-12	down	UGT74F2	UDP-glucosyltransferase 74F2
FxaC_24g09340	9.97543	3.74751	0.447927	0.0594546	-2.72695	5.2554e-14	1.58027e-12	down
FxaC_13g08070	5.36217	2.61438	0.147968	0	-3.86594	6.02934e-14	1.80264e-12	down
FxaC_18g00880	1.2813	3.31984	0.457681	0	-2.52214	7.55436e-14	2.23888e-12	down
FxaC_28g13790	1.60078	3.8926	0.379335	0.0678461	-3.01309	9.39263e-14	2.7636e-12	down
FxaC_9g20860	32.0916	3.05349	0.0806359	0.0265495	-4.88479	9.85772e-14	2.89486e-12	down	FLA1	FASCICLIN-like arabinogalactan 1
FxaC_11g06600	84.4105	7.7573	0.206536	0	-4.87971	1.00689e-13	2.95263e-12	down	SPL3	squamosa promoter binding protein-like 3
FxaC_6g28280	11.3801	4.93063	0.926814	0.0456361	-2.06918	1.3304e-13	3.85143e-12	down	CSP41A	chloroplast stem-loop binding protein of 41 kDa
FxaC_10g42030	4.18368	1.98503	0.3626	0.0793136	-2.11567	1.35899e-13	3.92676e-12	down
FxaC_15g20590	6.54707	2.54305	0.439067	0.138583	-2.20776	1.42912e-13	4.12159e-12	down	DXS1	1-deoxy-D-xylulose 5-phosphate (DXP) synthase 1
FxaC_17g25690	13.0706	5.19885	0.936736	0.750939	-2.13739	1.42882e-13	4.12159e-12	down
FxaC_5g32200	3.92772	1.66219	0.201673	0.0441291	-2.69802	1.4586e-13	4.20463e-12	down	BGAL3	beta-galactosidase 3
FxaC_11g35020	8.75017	2.13458	0.229653	0.11566	-2.87245	1.82142e-13	5.20388e-12	down	RIP5	ROP interactive partner 5
FxaC_7g30920	7.83343	11.5869	1.31822	4.0636	-2.82244	2.15919e-13	6.13453e-12	down	RAN1	RAS-RELATED NUCLEAR PROTEIN
FxaC_25g39661	410.272	13.3856	0.302874	0.49496	-5.19063	2.35081e-13	6.65112e-12	down
FxaC_17g44770	9.52789	1.56207	0.149973	0	-3.04536	2.89814e-13	8.14689e-12	down
FxaC_1g24730	12.6994	3.20644	0.47743	0.178799	-2.41282	3.06633e-13	8.59599e-12	down
FxaC_24g53150	4.6157	1.89714	0.365352	0.226387	-2.04098	3.20684e-13	8.96523e-12	down
FxaC_23g36970	7.77426	2.45839	0.235825	0.0641515	-3.04329	3.37619e-13	9.40427e-12	down
FxaC_16g19630	10.0543	1.74333	0.203529	0.180564	-2.7441	4.10956e-13	1.13386e-11	down	SEOR1	Sieve-Element-Occlusion-Related 1
FxaC_25g53810	24.2026	3.94742	0.525452	0.343089	-2.58052	4.58755e-13	1.26232e-11	down
FxaC_5g02650	27.1539	5.02633	0.928082	0.565008	-2.11177	4.60108e-13	1.26547e-11	down	NDL2	N-MYC downregulated-like 2
FxaC_20g37430	29.0651	19.1805	2.15633	0.717698	-2.87306	4.771e-13	1.31044e-11	down
FxaC_26g06030	103.257	10.935	1.50024	2.38156	-2.53819	5.24074e-13	1.43495e-11	down
FxaC_23g43690	25.8968	10.4114	2.024	5.22386	-2.02549	5.31109e-13	1.45356e-11	down
FxaC_13g11510	2.29635	2.24001	0.275561	0.0486383	-2.69528	5.71794e-13	1.55656e-11	down	NPF3.1	NRT1/ PTR family 3.1
FxaC_3g13561	3.49942	4.56569	0.790073	0.215536	-2.18777	6.3397e-13	1.71815e-11	down
FxaC_26g27970	21.1269	3.34644	0.148855	0.0139535	-4.11631	6.79534e-13	1.83513e-11	down
FxaC_11g07460	19.473	4.1241	0.238727	0.0787197	-3.77344	8.33742e-13	2.23187e-11	down	BAG3	BCL-2-associated athanogene 3
FxaC_3g20720	25.7669	4.18856	0.36685	0.445408	-3.2084	8.83353e-13	2.35848e-11	down	HAT22
FxaC_22g70970	8.30751	4.19461	0.0478474	0.012276	-6.19435	1.18682e-12	3.13312e-11	down
FxaC_6g24010	4.18607	3.16867	0.49453	0.405046	-2.35698	1.30152e-12	3.42706e-11	down	PIL5	phytochrome interacting factor 3-like 5
FxaC_28g33650	6.29696	3.155	0.558607	0.144603	-2.19047	1.58022e-12	4.14307e-11	down
FxaC_22g27750	1.98941	1.06274	0.178426	0.227185	-2.22829	1.70356e-12	4.45688e-11	down
FxaC_15g01440	41.1669	11.1264	1.609	0.571977	-2.46297	1.74949e-12	4.57117e-11	down
FxaC_25g40440	2.71489	1.4785	0.206092	0.29053	-2.52528	2.5195e-12	6.52457e-11	down
FxaC_23g55260	178.982	24.1158	4.50425	2.87481	-2.08964	2.71308e-12	7.00803e-11	down
FxaC_10g22780	47.1788	5.38437	0.774383	0.104667	-2.45271	2.73614e-12	7.06164e-11	down	LHCB3*1
FxaC_19g41550	1.93323	3.61317	0.640956	0	-2.15398	2.78137e-12	7.17535e-11	down
FxaC_20g29890	18.11	2.16513	0.0519027	0.00880985	-5.00543	3.16944e-12	8.12165e-11	down
FxaC_21g42400	11.3615	4.97215	0.871296	0.210055	-2.15191	3.27194e-12	8.36678e-11	down
FxaC_7g26730	4.5778	3.1984	0.571651	0.24556	-2.15508	3.46705e-12	8.83613e-11	down
FxaC_27g19470	9.10988	3.24173	0.121579	0.040377	-4.37665	3.61299e-12	9.19657e-11	down
FxaC_20g05320	31.797	13.7517	2.02462	0.63643	-2.44558	4.00517e-12	1.01358e-10	down
FxaC_8g36470	23.859	1.98754	0.235495	0.118589	-2.75023	5.38633e-12	1.34693e-10	down	GH3.1
FxaC_21g11890	10.9556	1.22217	0.0850276	0.41472	-3.5316	5.59941e-12	1.39908e-10	down
FxaC_10g32770	19.485	2.45358	0.165172	0.0223374	-3.58802	5.89579e-12	1.47013e-10	down	FLA1	FASCICLIN-like arabinogalactan 1
FxaC_10g12030	4.61261	2.06018	0.153038	0.0518443	-3.42474	6.26517e-12	1.55969e-10	down
FxaC_7g40360	5.54516	2.49998	0.11608	0	-4.11907	8.0026e-12	1.97612e-10	down
FxaC_27g06080	3.69499	2.18227	0.427791	0.119523	-2.02921	8.30158e-12	2.04499e-10	down
FxaC_26g14230	52.1399	9.29044	0.861061	0.465081	-3.09111	9.80704e-12	2.40037e-10	down
FxaC_21g11170	8.27376	3.74439	0.714937	0.0855286	-2.03936	9.99282e-12	2.44193e-10	down
FxaC_24g46920	26.6147	5.87071	1.05546	0.46515	-2.14488	1.09647e-11	2.67514e-10	down
FxaC_22g23680	2.86735	3.34765	0.294025	0.186688	-3.16278	1.09893e-11	2.68008e-10	down
FxaC_21g23860	58.4299	6.94376	0.826114	0.239543	-2.74858	1.51223e-11	3.6502e-10	down
FxaC_13g10950	30.7777	3.14704	0.296722	0.162573	-3.07332	1.6496e-11	3.96766e-10	down
FxaC_24g18350	87.1236	10.8487	1.40439	0.0384019	-2.63352	1.77717e-11	4.2561e-10	down
FxaC_17g22540	6.92223	2.66585	0.486431	0.00744067	-2.10129	1.85718e-11	4.43554e-10	down
FxaC_27g45100	4.90987	2.96185	0.454462	0.214784	-2.37308	2.05142e-11	4.8861e-10	down
FxaC_24g55730	3.1071	2.34805	0.26667	0.0284065	-2.79308	2.2988e-11	5.43927e-10	down
FxaC_25g04580	17.1323	4.98244	0.401531	7.19732	-3.31044	2.38067e-11	5.62646e-10	down
FxaC_28g05171	6.46018	2.24713	0.150612	0.0684234	-3.5925	2.50456e-11	5.90557e-10	down
FxaC_28g39550	25.3741	8.19347	1.02969	0.535677	-2.65135	2.51286e-11	5.91829e-10	down
FxaC_26g18890	12.802	3.7235	0.71711	0.127289	-2.04426	3.91887e-11	9.06559e-10	down
FxaC_26g20270	21.6897	4.88251	0.318534	0.0236957	-3.64182	4.00852e-11	9.26225e-10	down
FxaC_22g54300	46.282	3.2022	0.438137	0.0968987	-2.53778	4.06413e-11	9.37325e-10	down
FxaC_19g12540	11.378	2.68059	0.416052	0.0772084	-2.33455	4.29899e-11	9.88508e-10	down
FxaC_3g29411	20.1023	5.43731	0.271497	0.167984	-3.99091	4.49061e-11	1.03141e-09	down	PSAN
FxaC_21g11180	4.73554	2.13065	0.0281152	0	-5.85407	4.58136e-11	1.04988e-09	down
FxaC_22g12711	30.4604	1.75757	0.0849083	0.0178404	-4.03954	4.74111e-11	1.08365e-09	down
FxaC_10g26470	80.8027	19.525	3.54069	5.11629	-2.13792	4.839e-11	1.10478e-09	down
FxaC_28g02290	6.73566	1.15049	0.0902848	0.0112607	-3.34383	4.91649e-11	1.12122e-09	down
FxaC_23g42541	11.1332	2.76543	0	0	-8.02918	4.93909e-11	1.12595e-09	down
FxaC_4g34960	21.5265	12.561	2.12216	0.439622	-2.22776	5.16996e-11	1.17683e-09	down
FxaC_13g11382	6.74235	3.02503	0.567726	0.160405	-2.0838	5.33607e-11	1.21238e-09	down	AtALMT9	aluminum-activated malate transporter 9
FxaC_13g51390	36.895	3.86622	0.604632	0.116257	-2.34567	6.01643e-11	1.35788e-09	down
FxaC_23g54522	5.00126	8.88236	1.01906	0.0723236	-2.84674	6.14095e-11	1.38394e-09	down
FxaC_13g53740	28.1831	6.08648	1.09729	0.0458571	-2.13462	6.60652e-11	1.48449e-09	down
FxaC_9g50550	47.7615	1.13444	0.189366	0.194559	-2.25929	7.11568e-11	1.58781e-09	down
FxaC_5g36690	0.0700218	1.7952	0.137962	0	-3.35572	8.15717e-11	1.80768e-09	down	CYP707A4	cytochrome P450, family 707, subfamily A, polypeptide 4
FxaC_21g62370	2.27947	2.20357	0.110339	0	-3.96581	8.42978e-11	1.86403e-09	down
FxaC_5g05451	1.33877	7.42518	1.22974	1.9278	-2.29404	8.49287e-11	1.87663e-09	down	RAN1	RAS-RELATED NUCLEAR PROTEIN
FxaC_20g25430	20.8985	2.33832	0.23149	0.0382813	-3.00525	8.5955e-11	1.89862e-09	down
FxaC_21g55390	14.4545	3.27679	0.274975	0.0469654	-3.27057	9.21942e-11	2.02983e-09	down
FxaC_7g36360	11.1335	4.41959	0.786005	0.338031	-2.14989	9.25201e-11	2.03628e-09	down	BKI1	BRI1 kinase inhibitor 1
FxaC_7g33190	10.4943	2.25309	0.324109	0.0427075	-2.45925	9.34993e-11	2.05487e-09	down	MAX1	MORE AXILLARY BRANCHES 1
FxaC_1g07060	6.86853	0.798206	0.0579719	0.0501498	-3.46986	9.46586e-11	2.0796e-09	down	PHYE	phytochrome E
FxaC_11g12710	2.48103	2.2748	0.30779	0.0451181	-2.56014	1.05715e-10	2.30845e-09	down	NANA	NANA
FxaC_15g13750	22.4238	6.30711	1.00642	0.102685	-2.3192	1.08444e-10	2.36293e-09	down	YCF32
FxaC_15g06911	2.25619	6.75241	1.16763	0.0939555	-2.19621	1.24611e-10	2.69503e-09	down
FxaC_13g32800	6.03184	1.50928	0.120176	0.0714241	-3.30843	1.57325e-10	3.37273e-09	down
FxaC_28g13970	30.7797	14.7943	1.88256	1.49097	-2.68532	1.64019e-10	3.50639e-09	down
FxaC_21g31510	8.67452	6.76429	1.21202	0.0542567	-2.14557	1.80722e-10	3.84332e-09	down
FxaC_8g08040	7.76358	3.04135	0.467521	0.118238	-2.38428	1.8346e-10	3.89884e-09	down
FxaC_10g13400	18.3974	7.78925	0.791089	0.0895224	-2.97949	1.84021e-10	3.90803e-09	down
FxaC_14g06060	22.5709	4.5436	0.794998	0.286669	-2.1807	1.84338e-10	3.9134e-09	down
FxaC_19g15570	3.4957	1.63121	0.183565	0.022322	-2.80405	2.09327e-10	4.42394e-09	down
FxaC_20g09800	2.40116	1.07992	0.142158	0.168843	-2.59947	2.09912e-10	4.43478e-09	down
FxaC_1g15940	1.97223	1.30619	0.162961	0.0394967	-2.66742	2.20366e-10	4.6396e-09	down	SAW1	SAWTOOTH 1
FxaC_24g48890	25.3071	4.807	0.809261	0	-2.23423	2.28736e-10	4.81416e-09	down
FxaC_11g10580	36.215	4.64081	0.639857	0.0454765	-2.51728	2.31719e-10	4.86522e-09	down	EXL7	EXORDIUM LIKE 7
FxaC_18g31360	5.64669	2.85661	0.485972	0.347443	-2.21692	2.40576e-10	5.03562e-09	down
FxaC_21g66050	82.2398	11.8715	1.87707	1.22447	-2.31959	2.45201e-10	5.12716e-09	down
FxaC_12g48140	15.7725	3.69814	0.526343	0.0300781	-2.47753	2.49507e-10	5.21185e-09	down	XTH8	xyloglucan endotransglucosylase/hydrolase 8
FxaC_24g47240	1.11319	0.61338	0.0777051	0.16422	-2.654	2.62993e-10	5.48232e-09	down
FxaC_28g21910	6.59089	7.36354	0.446334	0.0528266	-3.716	2.81013e-10	5.84402e-09	down
FxaC_23g24900	11.5045	4.49613	0.835246	0.305927	-2.09749	3.20398e-10	6.61291e-09	down
FxaC_2g25050	15.0193	3.8509	0.54085	0.382919	-2.49625	3.96793e-10	8.12196e-09	down	HAT22
FxaC_3g12490	7.18934	4.00818	0.0150708	0	-7.55628	4.05515e-10	8.29494e-09	down
FxaC_7g32460	22.7851	6.63045	1.26199	0.0967162	-2.05665	4.08575e-10	8.35474e-09	down
FxaC_20g06590	1.19069	0.735887	0.0406563	0.0285108	-3.8456	4.13351e-10	8.44393e-09	down
FxaC_18g43201	5.24865	3.45333	0.41725	0.106303	-2.73729	4.31945e-10	8.80025e-09	down
FxaC_8g23960	17.0075	5.16759	0.609566	0	-2.76586	4.99335e-10	1.00725e-08	down	TRXm2	thioredoxin m2
FxaC_23g02730	23.1172	2.39238	0.262748	0.0787593	-2.85348	5.57739e-10	1.11916e-08	down
FxaC_19g24290	22.8086	2.86116	0.514954	0.057266	-2.1263	5.69455e-10	1.14192e-08	down
FxaC_19g31290	30.8629	6.91668	0.66931	0.110896	-3.0338	6.42318e-10	1.2813e-08	down
FxaC_22g20060	4.52523	1.84141	0.271706	0.0678534	-2.41987	6.91552e-10	1.3728e-08	down
FxaC_1g18320	26.5875	2.84031	0.481632	0.189486	-2.24838	7.12355e-10	1.4118e-08	down
FxaC_25g43310	4.79905	4.24888	0.678524	0.47702	-2.30685	8.16329e-10	1.60796e-08	down
FxaC_4g26220	9.14036	3.69426	0.322907	0	-3.19283	8.45743e-10	1.66215e-08	down
FxaC_1g09960	13.0518	4.93767	0.0807596	0.0235748	-5.54782	8.96099e-10	1.75604e-08	down
FxaC_11g06850	35.5053	3.03089	0.248958	0.0917407	-3.27575	8.9677e-10	1.75679e-08	down
FxaC_23g25240	27.9855	2.8164	0.0744978	0	-4.90427	9.97077e-10	1.93715e-08	down
FxaC_21g37590	5.99815	3.09566	0.562598	0.361138	-2.10442	1.00004e-09	1.94229e-08	down
FxaC_23g02550	80.0697	6.44192	1.01764	0.339257	-2.33235	1.07561e-09	2.08378e-08	down
FxaC_19g15560	9.8263	2.8557	0.370531	0.0951767	-2.65164	1.0906e-09	2.11013e-08	down
FxaC_22g17860	1.52072	1.12937	0.196169	0.833663	-2.21781	1.13936e-09	2.20031e-08	down
FxaC_5g03130	5.07641	1.45834	0.0624642	0.00886882	-4.20528	1.17254e-09	2.26009e-08	down	IQM1	IQ-motif protein 1
FxaC_1g16010	53.3084	6.1958	0.929534	0.612376	-2.42197	1.18253e-09	2.27864e-08	down
FxaC_20g03920	0.712582	0.620682	0.0697337	0.0380924	-2.82296	1.19732e-09	2.30568e-08	down
FxaC_23g42430	64.3945	13.2253	1.74409	0.599795	-2.60065	1.22408e-09	2.34907e-08	down
FxaC_7g38260	4.96934	1.57202	0.247397	0.195291	-2.33325	1.29711e-09	2.48377e-08	down
FxaC_9g00420	1.47911	1.17221	0.187998	0.283326	-2.30001	1.3619e-09	2.59968e-08	down
FxaC_14g24520	2.06583	2.97226	0.551169	0.0251373	-2.10053	1.44853e-09	2.75989e-08	down
FxaC_21g16200	5.82913	1.37685	0.069794	0.0597312	-3.97963	1.50264e-09	2.85142e-08	down
FxaC_19g16040	39.2813	3.57432	0.637863	0.0332276	-2.15218	1.65506e-09	3.12996e-08	down
FxaC_10g37200	4.91308	1.22209	0.167075	0.249853	-2.5512	1.72548e-09	3.25609e-08	down	ARF4	auxin response factor 4
FxaC_24g21970	8.74413	2.96741	0.317677	0.158869	-2.88914	1.74681e-09	3.29534e-08	down
FxaC_18g39760	26.7626	2.34432	0.246965	0.055299	-2.91325	1.81243e-09	3.4149e-08	down
FxaC_9g48390	1.71	0.766135	0.0913031	0.0131773	-2.74399	1.83051e-09	3.44684e-08	down	PHYE	phytochrome E
FxaC_9g08700	3.52964	2.34631	0.382606	0.0791071	-2.27329	1.84193e-09	3.46515e-08	down
FxaC_7g27190	0.909597	4.73218	0.785734	0.828129	-2.2547	1.84851e-09	3.4754e-08	down	DREB26	dehydration response element-binding protein 26
FxaC_6g05470	32.9418	1.83975	0.22356	0.124626	-2.69899	1.98028e-09	3.71059e-08	down
FxaC_7g40630	5.02066	3.48928	0.503494	0.294638	-2.46635	2.05671e-09	3.84437e-08	down
FxaC_22g26530	21.2946	6.91876	0.304148	0.0431837	-4.17284	2.09285e-09	3.90953e-08	down
FxaC_19g09610	2.88513	1.06394	0.135082	0.0549054	-2.61439	2.13106e-09	3.97484e-08	down
FxaC_21g48550	77.7962	2.52433	0.116419	0.089405	-4.13939	2.16956e-09	4.04295e-08	down
FxaC_21g62630	8.80887	3.48658	0.559926	0.271555	-2.32895	2.37174e-09	4.40761e-08	down
FxaC_19g03580	2.01767	0.975499	0.103156	0.101767	-2.92911	2.38939e-09	4.43907e-08	down
FxaC_3g18180	2.14339	1.39817	0.167137	0.0854069	-2.70846	2.42892e-09	4.50294e-08	down
FxaC_27g46580	3.99563	1.77668	0.2251	0.0337187	-2.63044	2.50739e-09	4.64137e-08	down
FxaC_27g03180	9.7908	2.37961	0.407631	0.0509444	-2.20744	2.51459e-09	4.65187e-08	down
FxaC_13g47250	3.68504	0.860611	0.110445	0.0145097	-2.64661	3.19396e-09	5.8328e-08	down
FxaC_19g13280	1.33613	2.97073	0.565067	0.0264093	-2.06615	3.21102e-09	5.86151e-08	down
FxaC_24g43420	13.0778	1.44596	0.14126	0.0620262	-3.01925	3.2116e-09	5.86151e-08	down
FxaC_22g00101	5.68476	1.69209	0.261468	0.252694	-2.34489	3.26743e-09	5.95629e-08	down
FxaC_3g09450	140.104	3.60226	0.221911	0.122809	-3.67699	3.33398e-09	6.06855e-08	down
FxaC_6g04420	5.95896	1.93147	0.359823	0.007526	-2.08831	3.46794e-09	6.29739e-08	down	GH3.1
FxaC_25g07290	8.49771	2.38273	0.434277	2.1856	-2.10734	3.51937e-09	6.3851e-08	down
FxaC_5g42740	4.9101	1.59762	0.174406	0.0334725	-2.88122	3.5373e-09	6.41191e-08	down	AAP2	amino acid permease 2
FxaC_25g43770	2.9804	3.22513	0.37615	0	-2.74036	4.27685e-09	7.68412e-08	down
FxaC_13g17110	0.79418	1.45603	0.278248	0.0165143	-2.05281	4.2803e-09	7.68629e-08	down	XYL1	alpha-xylosidase 1
FxaC_11g41330	2.6647	1.35065	0.130018	0.0227687	-3.02371	4.44492e-09	7.96736e-08	down
FxaC_23g58000	17.1124	3.03517	0.597215	0.256177	-2.01957	4.51153e-09	8.08203e-08	down
FxaC_10g00650	5.11978	3.00239	0.265713	1.087	-3.17792	4.6586e-09	8.32598e-08	down
FxaC_24g19430	1.92146	1.62731	0.259713	0.153266	-2.30751	5.32364e-09	9.45101e-08	down
FxaC_24g16020	14.675	2.97921	0.345735	0	-2.79437	5.8682e-09	1.03546e-07	down
FxaC_10g37780	4.25683	1.08028	0.0524551	0.00703133	-4.02915	6.26411e-09	1.09835e-07	down	RIP5	ROP interactive partner 5
FxaC_21g11961	3.47143	1.99243	0.144873	0.0123547	-3.40592	6.75778e-09	1.17861e-07	down
FxaC_4g35980	5.834	13.2788	1.8834	2.83209	-2.49801	7.81251e-09	1.35163e-07	down
FxaC_24g06301	8.72288	4.31682	0.857046	0.404339	-2.01404	8.42374e-09	1.4504e-07	down
FxaC_9g48690	45.6523	3.2334	0.394843	0.158098	-2.69149	8.47897e-09	1.45867e-07	down	LHCB1.4	LIGHT-HARVESTING CHLOROPHYLL-PROTEIN COMPLEX II SUBUNIT B1
FxaC_18g12000	9.4969	1.42746	0.250122	0.0397926	-2.18938	8.69052e-09	1.49297e-07	down
FxaC_24g50711	10.693	2.77886	0.0151132	0.0126564	-7.03496	8.97711e-09	1.53961e-07	down
FxaC_11g42910	4.85506	1.69041	0.260575	0.0536909	-2.35456	9.77264e-09	1.66902e-07	down	RPT2	ROOT PHOTOTROPISM 2
FxaC_22g10530	169.031	1.25223	0.0503091	0.408683	-4.29041	9.87972e-09	1.68542e-07	down
FxaC_14g13610	3.39398	1.78869	0.101591	0.0166383	-3.80104	1.03753e-08	1.76603e-07	down
FxaC_11g40391	4.81636	1.58541	0.239833	0.0986743	-2.38636	1.07061e-08	1.81828e-07	down	PLC4	phosphatidylinositol-speciwc phospholipase C4
FxaC_5g31590	2.76494	1.5364	0.29059	0.18494	-2.04537	1.15918e-08	1.96434e-07	down
FxaC_14g35990	3.97136	0.936994	0.160691	0.038307	-2.21459	1.17977e-08	1.99812e-07	down
FxaC_14g08040	12.5071	2.19129	0.304836	0.180328	-2.50625	1.21903e-08	2.05835e-07	down
FxaC_10g50170	17.7435	6.5235	1.2417	1.21845	-2.07157	1.36985e-08	2.30157e-07	down
FxaC_5g19340	36.8388	6.18083	0.537933	0.160175	-3.18979	1.3849e-08	2.32238e-07	down	STOMAGEN	STOMAGEN
FxaC_14g23391	37.0561	4.58299	0.367617	0.432179	-3.30043	1.43973e-08	2.40838e-07	down
FxaC_3g34250	22.1639	5.43799	0.173828	0	-4.64157	1.48325e-08	2.47645e-07	down
FxaC_14g01260	2.1964	2.74895	0.179939	0.21135	-3.58588	1.72057e-08	2.8532e-07	down
FxaC_4g27550	48.7101	4.94581	0.771654	0.565277	-2.34324	1.8953e-08	3.12515e-07	down	GLYI4	glyoxylase I 4
FxaC_11g01270	2.13939	1.75522	0.189653	0.0107708	-2.86461	1.93619e-08	3.19085e-07	down	DSEL	DAD1-like seeding establishment-related lipase
FxaC_14g36200	2.11878	2.72882	0.47587	0.429383	-2.18254	1.95923e-08	3.22534e-07	down
FxaC_9g45240	8.71243	5.57373	0.862039	0.19216	-2.34894	2.01752e-08	3.31239e-07	down
FxaC_13g21090	5.38604	1.30946	0.193755	0.0632411	-2.42846	2.023e-08	3.31959e-07	down
FxaC_28g19290	20.7101	6.82317	1.08549	1.14515	-2.36053	2.51727e-08	4.08245e-07	down
FxaC_7g09980	6.87654	1.31646	0.0711153	0.111314	-3.93536	3.0131e-08	4.83273e-07	down	LAC14	laccase 14
FxaC_23g01850	4.24787	1.30588	0.0778192	0.0320586	-3.72472	3.04424e-08	4.87629e-07	down
FxaC_21g60601	11.3684	6.34339	0.436481	0.0436216	-3.52241	3.18506e-08	5.09119e-07	down
FxaC_7g07721	2.26462	1.10447	0.146717	0.0247706	-2.56415	3.18644e-08	5.09205e-07	down	BGAL3	beta-galactosidase 3
FxaC_1g21130	24.0059	3.69559	0.682549	0.564268	-2.11198	3.80563e-08	6.02018e-07	down	HAT22
FxaC_23g17980	7.28549	2.28085	0.334329	0.154618	-2.44793	3.86428e-08	6.10349e-07	down
FxaC_16g06820	2.75638	0.881052	0.144088	0.0375983	-2.25857	4.06652e-08	6.39154e-07	down	SMXL4	SMAX1-like 4
FxaC_24g28300	18.1821	3.3998	0.176879	0.10655	-3.90223	4.15727e-08	6.53082e-07	down
FxaC_5g42100	18.9987	1.24822	0.0896806	0.0171163	-3.51918	4.21735e-08	6.6184e-07	down
FxaC_22g55040	45.9501	5.29229	0.272859	0.116297	-3.90006	4.22129e-08	6.62288e-07	down
FxaC_27g24280	20.7349	1.61389	0.218289	0.144303	-2.51517	4.27576e-08	6.70491e-07	down
FxaC_9g29930	35.6737	3.99766	0.484191	0.122844	-2.72293	4.70002e-08	7.3102e-07	down
FxaC_19g03700	9.57088	7.05761	0.486719	0.240716	-3.53942	4.93502e-08	7.65818e-07	down
FxaC_26g13420	2.62331	1.58916	0.192325	0.184629	-2.70711	5.02567e-08	7.78698e-07	down
FxaC_9g46061	10.1025	1.44856	0.119086	0.00994032	-3.26742	5.20667e-08	8.05111e-07	down
FxaC_21g53310	43.9403	5.78468	0.563878	0.0394928	-3.03659	5.7961e-08	8.91745e-07	down
FxaC_22g10140	18.6507	4.91372	0.746688	0.243872	-2.37687	5.84979e-08	8.99326e-07	down
FxaC_4g17450	5.06937	1.26513	0.115592	0.148398	-3.13132	6.0013e-08	9.20767e-07	down
FxaC_7g37680	4.23786	1.00236	0.0626161	0.043307	-3.65864	6.65962e-08	1.01363e-06	down	NCED1
FxaC_14g15760	28.9636	6.37057	0.914649	0.12008	-2.49769	6.73917e-08	1.02523e-06	down
FxaC_25g44380	17.1251	3.06952	0.406985	0.176454	-2.5764	6.78718e-08	1.03202e-06	down
FxaC_15g30950	1.09003	1.34921	0.0960473	0.0679067	-3.49476	6.98024e-08	1.05874e-06	down
FxaC_19g13420	0.214455	0.467612	0.0333956	0	-3.45364	7.05622e-08	1.06947e-06	down
FxaC_21g51320	8.36586	4.1654	0.538839	0.920806	-2.63332	7.24902e-08	1.09679e-06	down
FxaC_5g28520	0.170473	1.36292	0.133609	0.164844	-3.00145	7.44003e-08	1.12319e-06	down	STOP1	sensitive to proton rhizotoxicity 1
FxaC_24g11411	2.69727	1.47143	0.0909504	0.0666855	-3.64054	7.73433e-08	1.16503e-06	down
FxaC_6g31210	2.3599	1.55473	0.219403	0.0601695	-2.45666	7.96924e-08	1.19805e-06	down
FxaC_6g02810	13.2063	2.85756	0.138688	0.0221331	-4.0428	8.88655e-08	1.32617e-06	down
FxaC_17g08190	12.4498	2.20775	0.291162	0.0989553	-2.59228	8.9581e-08	1.33555e-06	down
FxaC_22g62311	14.103	1.23846	0.110806	0.0325833	-3.1261	9.04834e-08	1.34694e-06	down
FxaC_27g46550	4.29937	0.976228	0	0	-6.80694	9.04993e-08	1.34694e-06	down
FxaC_19g16600	1.77924	2.16741	0.337773	0.239258	-2.35608	9.1037e-08	1.35428e-06	down
FxaC_23g44150	29.3275	8.83101	0.924126	0.102401	-2.91867	9.25509e-08	1.37546e-06	down
FxaC_4g09530	3.52468	2.31599	0.450345	0.17236	-2.0364	1.04099e-07	1.53663e-06	down
FxaC_19g20800	25.8643	6.35025	1.21677	0.196119	-2.02511	1.06773e-07	1.57307e-06	down
FxaC_21g63040	0.950305	0.818438	0.16193	0.0165526	-2.0139	1.10582e-07	1.62527e-06	down
FxaC_11g01710	4.63439	3.32873	0.565859	0.429453	-2.26738	1.16327e-07	1.70561e-06	down
FxaC_26g37860	14.9238	0.985035	0	0	-6.8198	1.19373e-07	1.74733e-06	down
FxaC_16g11660	62.6594	6.06828	0.565427	0.206328	-3.07015	1.2857e-07	1.86942e-06	down	DIR1	DEFECTIVE IN INDUCED RESISTANCE 1
FxaC_19g30140	3.27537	4.3633	0.857765	1.80571	-2.05413	1.32119e-07	1.91829e-06	down
FxaC_13g45770	3.14457	1.28006	0.0944975	0.00983156	-3.42271	1.3973e-07	2.0192e-06	down
FxaC_22g71130	18.5672	9.69767	1.14887	3.2299	-2.751	1.45869e-07	2.09997e-06	down
FxaC_4g24030	12.3045	2.02252	0.250658	0.113329	-2.661	1.49968e-07	2.15239e-06	down	MAPKKK21	mitogen-activated protein kinase kinase kinase 21
FxaC_9g49900	2.14831	1.53985	0.286818	0.130617	-2.09026	1.54879e-07	2.21716e-06	down
FxaC_18g34040	5.06228	1.53865	0.0244607	0.013662	-5.67662	1.69115e-07	2.40574e-06	down
FxaC_20g37900	0.576656	0.740563	0.055694	0.0373997	-3.37865	1.72435e-07	2.44855e-06	down
FxaC_28g34540	72.5086	2.98907	0.578524	0.291377	-2.02732	1.79861e-07	2.5444e-06	down
FxaC_7g43750	10.9616	4.50729	0.743865	0.562769	-2.25048	1.80768e-07	2.55663e-06	down	ENODL14	early nodulin-like protein 14
FxaC_20g21540	14.7973	1.34403	0.194967	0.118675	-2.45766	1.89694e-07	2.67669e-06	down
FxaC_5g03081	6.93779	1.3138	0.176931	0.00844553	-2.57017	1.89982e-07	2.67922e-06	down	MAX1	MORE AXILLARY BRANCHES 1
FxaC_10g02680	1.30379	2.00148	0.156337	0.0160998	-3.36134	2.03495e-07	2.85823e-06	down
FxaC_8g00610	5.89082	1.17594	0.113178	0.392208	-3.03606	2.18058e-07	3.04466e-06	down	CKX7	cytokinin oxidase 7
FxaC_12g40051	1.8698	0.807659	0.126084	0.0586256	-2.31983	2.21281e-07	3.08607e-06	down	GHR1	GUARD CELL HYDROGEN PEROXIDE-RESISTANT 1
FxaC_7g39150	4.54241	1.98343	0.314493	0.0107232	-2.30697	2.44624e-07	3.3869e-06	down
FxaC_21g19430	1.24728	0.476973	0.0818384	0.0558853	-2.20912	2.58103e-07	3.56223e-06	down
FxaC_17g43820	119.697	4.6704	0.442658	0.159567	-3.07808	2.61536e-07	3.60636e-06	down
FxaC_23g59580	83.4738	5.72959	0.820257	0.721199	-2.45938	2.724e-07	3.74266e-06	down
FxaC_12g23830	81.9467	19.3893	1.47412	0.198107	-3.38492	3.11789e-07	4.24379e-06	down	PSAO	photosystem I subunit O
FxaC_7g37360	7.26071	2.12494	0.352284	0.0404688	-2.27343	3.15567e-07	4.28853e-06	down	GATA12	GATA transcription factor 12
FxaC_5g17250	40.4834	5.37405	0.937273	0.252957	-2.16492	3.32599e-07	4.50098e-06	down
FxaC_13g10080	0.597341	0.377492	0.0399681	0.0364669	-2.9008	3.43638e-07	4.64318e-06	down	PHYLLO	PHYLLO
FxaC_28g01600	14.8987	7.33148	1.41305	2.90682	-2.04519	3.44435e-07	4.65292e-06	down
FxaC_1g00710	68.8534	3.59044	0.14919	0.431844	-4.24244	3.47405e-07	4.69097e-06	down
FxaC_23g54750	10.8864	3.52071	0.379886	0.078036	-2.89562	3.49168e-07	4.71367e-06	down
FxaC_28g02352	2.60181	1.22824	0.213026	0.0454494	-2.19768	3.54274e-07	4.77194e-06	down
FxaC_15g04781	2.12156	2.38104	0	0	-6.54987	3.56694e-07	4.8026e-06	down	MLP28	MLP-like protein 28
FxaC_27g42670	21.5568	2.70496	0.37832	0.580454	-2.48549	3.61488e-07	4.86073e-06	down
FxaC_15g18980	6.68387	1.78763	0.111729	0.0361074	-3.67441	3.63029e-07	4.88038e-06	down
FxaC_23g07380	24.1735	3.86336	0.314936	0.106571	-3.29696	3.69567e-07	4.9552e-06	down
FxaC_21g46850	28.4324	12.8405	2.25306	0.375983	-2.18352	3.80666e-07	5.09174e-06	down
FxaC_27g13260	8.7351	1.13003	0	0	-6.55451	3.82342e-07	5.11191e-06	down
FxaC_11g29770	21.0497	1.34517	0.0873619	0.0265495	-3.68027	4.0685e-07	5.40061e-06	down	FLA1	FASCICLIN-like arabinogalactan 1
FxaC_15g08730	0.549001	0.459118	0.0509457	0.0631889	-2.82304	4.21721e-07	5.58104e-06	down	PHYLLO	PHYLLO
FxaC_23g11760	5.28714	1.24223	0.155422	0.0896143	-2.65345	4.31483e-07	5.70037e-06	down
FxaC_10g36510	1.30873	0.84292	0.115783	0.163228	-2.52799	4.35928e-07	5.75411e-06	down	REV	REVOLUTA
FxaC_15g13220	24.0994	5.73188	0.669574	0.550281	-2.75685	4.57164e-07	6.01883e-06	down
FxaC_24g05230	10.9478	3.93786	0.611194	0.545667	-2.35739	4.64084e-07	6.10205e-06	down
FxaC_1g15290	17.2373	4.81586	0.807147	0.0381879	-2.23551	5.01619e-07	6.55751e-06	down
FxaC_23g09340	3.9393	3.86909	0.607112	0.0228745	-2.32062	5.1163e-07	6.67266e-06	down
FxaC_19g18760	1.69259	3.17602	0.556695	0	-2.16682	5.43132e-07	7.04148e-06	down
FxaC_7g18310	83.5442	2.78498	0	0.0745267	-6.48218	5.64667e-07	7.30751e-06	down
FxaC_15g15280	19.2595	2.5417	0.273836	0.0628989	-2.84822	5.69347e-07	7.36262e-06	down
FxaC_20g10630	5.50798	0.762423	0.0723306	0.0488103	-3.08068	5.97253e-07	7.68933e-06	down
FxaC_22g25690	3.01182	1.28571	0.218227	0.469895	-2.20526	6.06671e-07	7.80072e-06	down
FxaC_9g43000	4.88402	1.11791	0.197738	0.144084	-2.149	6.13036e-07	7.86933e-06	down	WAK2	wall-associated kinase 2
FxaC_15g06970	7.28847	2.41476	0.465154	0.169608	-2.04856	6.27774e-07	8.04669e-06	down
FxaC_20g17590	4.40727	2.19107	0.233794	0.0350526	-2.88659	6.67822e-07	8.52428e-06	down
FxaC_10g04450	11.8723	1.8259	0.168126	0	-3.12537	6.73066e-07	8.58583e-06	down	XTH8	xyloglucan endotransglucosylase/hydrolase 8
FxaC_25g42670	4.18653	2.57957	0.507449	0.162977	-2.01013	6.82587e-07	8.6946e-06	down
FxaC_10g27600	1.62527	1.42821	0.227372	0.153032	-2.32003	7.31821e-07	9.28112e-06	down	G7
FxaC_23g50960	34.4143	2.30239	0.245857	0.0628083	-2.88731	7.54401e-07	9.53978e-06	down
FxaC_22g59960	4.42602	2.71391	0.468634	0.181106	-2.20806	7.6355e-07	9.64949e-06	down
FxaC_27g37470	285.878	5.4009	0.399978	0.297462	-3.40826	7.79977e-07	9.84081e-06	down
FxaC_13g33380	9.64324	3.96254	0.336423	0	-3.2183	7.82847e-07	9.87295e-06	down
FxaC_28g35210	63.036	1.24566	0.0122214	0.0496402	-6.1706	8.29014e-07	1.04037e-05	down
FxaC_9g17100	1.39	0.919795	0.0888157	0.0970228	-3.0474	8.37001e-07	1.04974e-05	down
FxaC_14g04190	21.9426	3.09926	0.506025	0.0737148	-2.29191	9.25645e-07	1.15218e-05	down
FxaC_23g42540	5.62474	0.89295	0	0	-6.38097	9.82748e-07	1.21681e-05	down
FxaC_15g38730	92.8749	1.19715	0.22044	1.20556	-2.09197	9.99812e-07	1.23519e-05	down	SEOR1	Sieve-Element-Occlusion-Related 1
FxaC_15g13380	7.29912	0.807155	0.102313	0.0138874	-2.65218	1.02917e-06	1.26877e-05	down	SEOR1	Sieve-Element-Occlusion-Related 1
FxaC_4g30680	62.1808	2.59187	0.224854	0.0700731	-3.19035	1.06166e-06	1.30395e-05	down
FxaC_2g21890	1.79108	6.06968	1.04701	0.164537	-2.19093	1.07398e-06	1.3175e-05	down
FxaC_18g04890	8.13574	1.94948	0.29455	0.276702	-2.40752	1.07392e-06	1.3175e-05	down
FxaC_15g22570	11.4057	0.828556	0.0627162	0.0662506	-3.38766	1.10171e-06	1.34746e-05	down	NPF3.1	NRT1/ PTR family 3.1
FxaC_23g49440	0.647981	2.13339	0.210423	0.0167012	-3.00029	1.14247e-06	1.39313e-05	down
FxaC_16g04001	14.5523	2.51463	0.492035	0.0366279	-2.01742	1.14995e-06	1.4017e-05	down
FxaC_22g34160	5.13611	2.44929	0.382693	0.660459	-2.33436	1.16416e-06	1.41619e-05	down
FxaC_24g07360	3.08793	2.17785	0.329894	0.211698	-2.39461	1.29661e-06	1.56548e-05	down
FxaC_7g25460	3.27269	1.03212	0.153302	0.0298941	-2.4168	1.34617e-06	1.6186e-05	down	GH3.9	putative indole-3-acetic acid-amido synthetase GH3.9
FxaC_24g09540	2.9598	0.717898	0	0	-6.33523	1.39535e-06	1.67314e-05	down
FxaC_26g12031	3.4576	1.25595	0.185952	0.0958389	-2.43315	1.40834e-06	1.68838e-05	down
FxaC_25g35600	10.5082	3.73648	0.525846	0.0368557	-2.50199	1.40984e-06	1.68984e-05	down
FxaC_21g45071	7.29789	1.48418	0.276256	0.0121907	-2.09648	1.42158e-06	1.70191e-05	down
FxaC_13g48250	0.564872	0.812289	0.136363	0.204757	-2.24015	1.42466e-06	1.7046e-05	down
FxaC_11g40840	6.17751	1.43883	0.190946	0.0102114	-2.59815	1.46648e-06	1.75018e-05	down
FxaC_14g12260	1.87508	1.07539	0.145224	0.0111214	-2.56613	1.46765e-06	1.75124e-05	down
FxaC_25g04840	72.9784	1.15869	0.0137721	0.0452288	-6.06438	1.46995e-06	1.75364e-05	down
FxaC_23g10460	1.06198	1.13726	0.139558	0.185932	-2.69607	1.47407e-06	1.75821e-05	down
FxaC_23g61510	4.89911	2.05617	0.373059	0.306829	-2.14422	1.47826e-06	1.76218e-05	down
FxaC_8g09011	4.25654	1.56895	0.228033	0.037507	-2.46401	1.48341e-06	1.76728e-05	down
FxaC_15g11280	1.37604	3.32642	0.643975	2.01069	-2.04271	1.60104e-06	1.89752e-05	down
FxaC_23g31060	6.04136	1.21072	0.200065	0.0679239	-2.26975	1.60111e-06	1.89752e-05	down
FxaC_6g08380	17.716	4.40013	0.200939	0.100549	-4.12553	1.6017e-06	1.89786e-05	down
FxaC_4g03640	3.753	1.7263	0	0	-6.29264	1.71848e-06	2.02486e-05	down
FxaC_6g30250	2.37219	1.05107	0.160597	0.0402185	-2.37217	1.74913e-06	2.0574e-05	down	GH3.9	putative indole-3-acetic acid-amido synthetase GH3.9
FxaC_7g20170	2.1246	0.438732	0.0200972	0.0470214	-4.08493	1.79529e-06	2.10643e-05	down	NWS2
FxaC_24g43880	14.5866	3.09072	0.312909	0.0728642	-2.98169	1.80132e-06	2.11269e-05	down
FxaC_13g08950	7.8177	1.59586	0.205895	0.0275629	-2.6402	1.80682e-06	2.11873e-05	down	MES13	methyl esterase 13
FxaC_10g00840	2.65624	1.12834	0	0	-6.26658	1.8479e-06	2.16358e-05	down	LHCB1.3	LIGHT-HARVESTING CHLOROPHYLL A/B-PROTEIN 1.3
FxaC_20g20820	12.1364	1.30188	0	0.0397613	-6.25141	1.92724e-06	2.2526e-05	down
FxaC_23g45520	1.03938	0.639487	0.0526011	0.077389	-3.29003	1.95554e-06	2.2835e-05	down
FxaC_4g31711	16.5383	3.99916	0.414736	1.05659	-2.92013	2.02469e-06	2.3539e-05	down
FxaC_6g06580	27.9985	2.17395	0.344379	0.177497	-2.31703	2.07707e-06	2.40975e-05	down
FxaC_18g14440	1.72495	0.661438	0.101439	0.0423283	-2.35081	2.07881e-06	2.41132e-05	down
FxaC_8g17590	4.89931	2.15802	0.32664	0.117763	-2.38035	2.37206e-06	2.72247e-05	down
FxaC_19g40920	1.4629	0.978444	0.0879758	0.12844	-3.14194	2.38823e-06	2.73802e-05	down
FxaC_14g09720	5.16704	1.23693	0.120175	0.0876207	-3.02158	2.39015e-06	2.73971e-05	down
FxaC_24g12580	1.29819	0.744346	0.108149	0.0591437	-2.45609	2.52121e-06	2.87485e-05	down
FxaC_12g02450	1.43705	0.54953	0.0450818	0.0102401	-3.30674	2.57695e-06	2.93457e-05	down
FxaC_25g45280	22.1944	1.83929	0.218955	0.114146	-2.74756	2.60107e-06	2.95984e-05	down
FxaC_26g04730	9.91038	1.34146	0.254159	0.052168	-2.07122	2.60993e-06	2.96798e-05	down
FxaC_2g16630	2.18207	1.10756	0.0805741	0.0412774	-3.45136	2.75124e-06	3.11564e-05	down	MCA1	mid1-complementing activity 1
FxaC_7g03640	19.2057	1.19967	0.1909	0.103479	-2.32031	2.95998e-06	3.33351e-05	down
FxaC_23g49300	0.436096	0.44897	0.0722375	0.0772525	-2.29995	3.01549e-06	3.39165e-05	down
FxaC_16g22290	11.6264	1.53808	0.184827	0.185044	-2.70474	3.03282e-06	3.40988e-05	down	TEM1	TEMPRANILLO 1
FxaC_21g21880	2.38839	1.32674	0.228865	0.0633567	-2.206	3.03364e-06	3.41018e-05	down
FxaC_27g49880	5.50468	0.632906	0	0	-6.16919	3.0399e-06	3.41596e-05	down
FxaC_6g08090	1.06305	1.78572	0.224064	0.0669325	-2.67744	3.24282e-06	3.62533e-05	down
FxaC_27g49080	0.852559	4.56573	0.701116	0.136978	-2.39102	3.25147e-06	3.633e-05	down
FxaC_22g50450	4.40658	1.23168	0	0	-6.13188	3.48779e-06	3.87933e-05	down
FxaC_4g24470	5.35862	1.17043	0.21971	0.100091	-2.09464	3.62444e-06	4.01671e-05	down
FxaC_21g65240	1.42872	1.00252	0.0121111	0.0104304	-5.86684	3.6874e-06	4.07909e-05	down
FxaC_10g48980	0.663253	0.736526	0.140068	0.0159964	-2.07257	3.81795e-06	4.20601e-05	down	LOX2	lipoxygenase 2
FxaC_23g30430	2.31165	1.22099	0.159633	0	-2.59089	3.85161e-06	4.23774e-05	down
FxaC_11g14570	1.76127	0.611179	0.0983642	0.0709563	-2.31176	3.87384e-06	4.25913e-05	down
FxaC_24g38580	7.85166	2.53142	0.0353109	0.0261222	-5.85211	3.93451e-06	4.32195e-05	down
FxaC_6g29560	4.77968	2.15734	0.373674	0.26066	-2.19916	3.98842e-06	4.37645e-05	down
FxaC_11g03881	1.42832	1.56442	0.178184	0.54259	-2.77803	4.05015e-06	4.43782e-05	down
FxaC_12g43150	0.835627	0.562365	0.0663634	0.0382928	-2.75555	4.42423e-06	4.82435e-05	down	RKF1	receptor-like kinase in flowers 1
FxaC_8g13600	0.183697	0.407655	0	0	-6.09705	4.51241e-06	4.90913e-05	down	DRG	DRAGON
FxaC_23g23570	1.54866	2.37296	0	0	-6.09493	4.587e-06	4.98584e-05	down
FxaC_21g61390	69.5109	6.388	1.08851	0.291447	-2.21854	4.65861e-06	5.05739e-05	down
FxaC_8g22190	2.67232	0.407124	0.0251635	0.0128486	-3.64095	4.72133e-06	5.1173e-05	down	NWS2
FxaC_22g10910	3.55466	2.7308	0.474694	0.0550078	-2.20222	4.7357e-06	5.13014e-05	down
FxaC_24g34580	8.98143	2.25509	0.170146	0.124703	-3.38283	4.80396e-06	5.19764e-05	down
FxaC_20g41920	0.404453	1.12733	0.138344	0	-2.68979	4.9183e-06	5.30727e-05	down
FxaC_9g29680	2.87968	1.49689	0.245453	0.0938804	-2.28393	5.21298e-06	5.59366e-05	down
FxaC_8g37050	3.66429	2.15411	0.165055	0.0451172	-3.38991	5.26699e-06	5.64567e-05	down
FxaC_27g47670	2.04552	1.2024	0.17292	0.13796	-2.44983	5.31803e-06	5.69339e-05	down
FxaC_23g44120	3.35511	2.32331	0.467712	0.501903	-2.00491	5.32442e-06	5.69915e-05	down
FxaC_20g05300	41.0576	1.63355	0.257036	1.11378	-2.33322	5.48331e-06	5.85701e-05	down
FxaC_15g26300	67.1597	4.51923	0.102194	0.232752	-5.09186	5.59608e-06	5.9662e-05	down	DIR1	DEFECTIVE IN INDUCED RESISTANCE 1
FxaC_11g45151	6.57773	2.72533	0.206187	0.147222	-3.40508	5.89249e-06	6.26452e-05	down
FxaC_8g12150	2.02553	0.696986	0.0672846	0.00967815	-3.02701	5.93352e-06	6.30157e-05	down
FxaC_21g24090	6.35755	1.67033	0.229286	0	-2.53145	6.0384e-06	6.40072e-05	down
FxaC_4g38610	1.79231	2.07899	0.109956	0.634592	-3.90353	6.25235e-06	6.60918e-05	down
FxaC_14g02720	7.01496	3.01461	0.433491	0.0239412	-2.46408	6.51807e-06	6.85333e-05	down
FxaC_26g06100	0.213642	0.724482	0.0278377	0.151393	-4.32916	6.86726e-06	7.19574e-05	down
FxaC_3g09290	50.1423	3.15731	0.603142	0.671353	-2.06541	6.9193e-06	7.24778e-05	down
FxaC_16g27270	3.94455	4.55816	0.879706	0.430928	-2.04075	7.49333e-06	7.80893e-05	down	MLP28	MLP-like protein 28
FxaC_10g02390	0.648058	0.439335	0.0836282	0.0243356	-2.06874	7.91504e-06	8.20782e-05	down	RPS2	RESISTANT TO P. SYRINGAE 2
FxaC_25g20823	3.478	2.22293	0.330922	0.426542	-2.43056	8.66118e-06	8.91203e-05	down
FxaC_23g28290	208.423	5.33278	0.12714	0.109803	-5.01712	8.89757e-06	9.13375e-05	down
FxaC_1g17550	6.89072	2.52815	0.439614	0.0698366	-2.20285	9.04743e-06	9.27358e-05	down
FxaC_18g08030	2.04445	1.14543	0.12095	0.0223374	-2.89311	9.13677e-06	9.35575e-05	down
FxaC_12g41200	57.0785	2.44258	0.0384397	0.0284369	-5.67005	9.32911e-06	9.52557e-05	down	SPL3	squamosa promoter binding protein-like 3
FxaC_5g40500	22.9	1.16401	0	0	-5.94744	9.38562e-06	9.57687e-05	down
FxaC_3g12480	9.60882	1.27662	0.182255	0.128909	-2.48169	9.42481e-06	9.60902e-05	down	MCA1	mid1-complementing activity 1
FxaC_7g34490	14.258	3.23636	0.549181	0.219271	-2.21946	9.51164e-06	9.68929e-05	down	WLIM1	WLIM1
FxaC_25g52060	0.901132	0.559283	0.0459464	0.035377	-3.29874	9.54611e-06	9.72117e-05	down
FxaC_18g40770	3.12025	10.962	2.09464	3.16347	-2.11914	9.77769e-06	9.93878e-05	down
FxaC_23g11260	7.14403	0.795238	0.0678462	0	-3.20395	9.8863e-06	0.000100425	down
FxaC_14g11940	3.90338	1.35749	0.204357	0.0103835	-2.39616	9.90112e-06	0.000100542	down
FxaC_11g09100	2.03568	0.851781	0.0755691	0	-3.13183	9.96609e-06	0.000101163	down
FxaC_21g65410	3.00459	1.90574	0.350045	0.0117927	-2.07688	9.97237e-06	0.000101182	down
FxaC_20g18250	16.6353	2.06091	0.304773	0.0353781	-2.43607	1.02661e-05	0.000103818	down
FxaC_8g02590	2.76236	0.691221	0.0457087	0	-3.54596	1.05127e-05	0.000106013	down
FxaC_27g04870	1.42119	0.830642	0.045535	0.173547	-3.85485	1.12341e-05	0.00011273	down
FxaC_11g29440	30.1777	4.17451	0.382968	0.120746	-3.16009	1.12406e-05	0.000112777	down
FxaC_1g06480	4.18077	0.973698	0.0431268	0	-4.22256	1.17579e-05	0.000117427	down
FxaC_21g55750	0.73844	1.07685	0.199964	0.251043	-2.09994	1.17925e-05	0.000117734	down
FxaC_10g04921	2.44481	1.06474	0.0733417	0.0754189	-3.50772	1.21029e-05	0.000120498	down
FxaC_23g53530	4.57788	1.11642	0.185174	0.415061	-2.24565	1.21633e-05	0.000121061	down
FxaC_9g02633	6.82315	4.21292	0.625756	0.539246	-2.41854	1.26052e-05	0.000124951	down
FxaC_26g24960	1.19127	4.92173	0.276442	0.0915217	-3.9147	1.29947e-05	0.000128562	down
FxaC_16g04130	3.59835	4.02405	0.374925	0.519403	-3.10055	1.37117e-05	0.000134934	down
FxaC_12g06070	0.80966	0.942989	0.161381	0.346647	-2.23069	1.37649e-05	0.000135392	down
FxaC_21g02480	2.67003	0.875014	0.098149	0.0665402	-2.82565	1.40218e-05	0.000137675	down
FxaC_17g22391	4.23964	2.42808	0.456413	0.132079	-2.07209	1.40662e-05	0.000138067	down
FxaC_22g55870	3.54823	0.736326	0.067612	0.0159894	-3.08873	1.43716e-05	0.000140907	down
FxaC_11g20720	5.92657	2.60679	0.475756	0.448525	-2.13998	1.49085e-05	0.000145611	down	BBX28	B-box domain protein 28
FxaC_9g00630	0.89848	0.397924	0	0	-5.85286	1.49409e-05	0.000145904	down	NPF2.7	NRT1/ PTR family 2.7
FxaC_10g10200	10.4614	3.17856	0.59006	0.121532	-2.08938	1.50425e-05	0.000146755	down
FxaC_17g49430	1.90822	1.22228	0.158664	0.056	-2.57539	1.66209e-05	0.000160718	down
FxaC_4g25580	1.51444	0.782923	0.11841	0.0235355	-2.38099	1.76941e-05	0.000170287	down	LYK4	LysM-containing receptor-like kinase 4
FxaC_24g51310	0.664862	0.927532	0.15173	0.236586	-2.27592	1.77314e-05	0.000170619	down
FxaC_3g22790	7.06443	5.05404	0.863607	0.0792494	-2.24267	1.7868e-05	0.00017169	down
FxaC_6g34920	1.29431	0.513448	0.0633818	0	-2.69022	1.85132e-05	0.000177291	down	SPIK	Shaker pollen inward K+ channel
FxaC_7g36480	11.3215	1.41663	0.176223	0.155978	-2.66845	1.9315e-05	0.000184148	down
FxaC_27g40170	16.2593	1.92984	0.292764	0.13511	-2.38548	2.00572e-05	0.000190658	down
FxaC_4g28430	2.85031	0.938482	0.0167313	0	-5.49813	2.04748e-05	0.000194025	down
FxaC_23g48080	5.06487	1.9081	0.188149	0.0993392	-2.99482	2.05016e-05	0.000194218	down
FxaC_22g14540	3.69107	3.89953	0.462162	0.0537219	-2.74376	2.10706e-05	0.000199239	down
FxaC_11g14690	4.15407	1.45081	0.171223	0	-2.76257	2.14964e-05	0.000202826	down	ASML2	activator of spomin::LUC2
FxaC_7g23220	0.681397	0.631532	0	0.03186	-5.81519	2.18449e-05	0.000205701	down
FxaC_28g16050	0.586015	4.35813	0.276067	0.105015	-3.73103	2.24229e-05	0.000210496	down
FxaC_10g10180	20.1063	1.39707	0.105276	0.0729946	-3.41487	2.27404e-05	0.000213083	down
FxaC_7g35960	7.93531	1.11643	0.183884	0.0695457	-2.27066	2.29546e-05	0.000214794	down
FxaC_18g20710	0.800421	0.332831	0.0245349	0.00828817	-3.4194	2.30026e-05	0.000215211	down
FxaC_2g22970	1.09968	0.51221	0.0313963	0.0376396	-3.72196	2.31938e-05	0.000216867	down
FxaC_12g43620	0.885245	3.01357	0.293229	0.035005	-3.03597	2.32768e-05	0.000217544	down
FxaC_18g40800	7.92332	1.28386	0.163902	0	-2.64311	2.36816e-05	0.000220787	down
FxaC_12g43220	0.905983	0.578983	0.113025	0.0670481	-2.01757	2.37381e-05	0.000221111	down
FxaC_7g37600	0.845352	1.92987	0.300452	0.0424793	-2.35592	2.53041e-05	0.000234057	down	TINY2	TINY2
FxaC_4g21780	1.55313	0.519495	0.00843584	0.00996728	-5.44665	2.53679e-05	0.000234435	down	GH3.1
FxaC_6g28320	5.51035	1.12231	0.0714371	0	-3.67253	2.55202e-05	0.000235699	down	FAF1	FANTASTIC FOUR 1
FxaC_23g57820	0.929243	0.943248	0.0150322	0	-5.44696	2.55293e-05	0.000235748	down
FxaC_26g21530	23.3278	1.65437	0.317367	0.141056	-2.06325	2.58066e-05	0.000237986	down
FxaC_5g12370	8.24621	3.38852	0.487379	1.1482	-2.47636	2.58874e-05	0.000238694	down	CRK25	cysteine-rich RLK (RECEPTOR-like protein kinase) 25
FxaC_10g02660	4.71756	3.72875	0.651441	0.100999	-2.16707	2.7034e-05	0.000248069	down
FxaC_17g20800	4.50783	1.92121	0.314667	0.446962	-2.28262	2.73935e-05	0.000251142	down
FxaC_12g26600	3.47073	1.07703	0.0655198	0.0509537	-3.70623	2.81113e-05	0.000257222	down	CHL	chloroplastic lipocalin
FxaC_12g46130	0.815079	1.92	0.322796	0.0166211	-2.24268	2.87579e-05	0.000262392	down	DSEL	DAD1-like seeding establishment-related lipase
FxaC_24g53160	1.6966	1.04982	0.15275	0.094951	-2.44471	2.90081e-05	0.000264399	down
FxaC_17g14410	3.88165	0.578416	0.0689204	0.0512412	-2.72171	2.93976e-05	0.000267709	down
FxaC_21g10000	6.23694	1.55221	0.307512	0.123884	-2.01465	3.03187e-05	0.000275359	down
FxaC_5g15850	2.27715	0.406519	0.0487728	0.0170913	-2.74096	3.03553e-05	0.00027565	down	NWS2
FxaC_26g09470	5.30606	2.11729	0.318172	0.0960002	-2.40898	3.03631e-05	0.00027568	down
FxaC_23g25550	4.76494	1.53291	0.163995	0.0454422	-2.88527	3.09522e-05	0.000280446	down
FxaC_26g04760	3.40527	2.8277	0.556228	0.54334	-2.05024	3.11048e-05	0.000281703	down
FxaC_12g06310	67.6131	2.14626	0.163811	0.0269043	-3.36651	3.16924e-05	0.000286812	down
FxaC_22g48640	16.3565	1.30261	0.0358932	0.0152824	-4.8049	3.17442e-05	0.000287111	down
FxaC_5g02370	5.58043	1.27965	0.0626735	0.285067	-4.08875	3.32524e-05	0.000299335	down	MYB68	myb domain protein 68
FxaC_16g04120	1.82121	2.99771	0.343669	0.275329	-2.85304	3.39148e-05	0.000304446	down
FxaC_7g14080	4.2545	0.999159	0.033098	0.0374233	-4.69438	3.39702e-05	0.000304811	down	CPSRP43	CHLOROPLAST SIGNAL RECOGNITION PARTICLE 43
FxaC_25g45870	1.29823	0.436499	0.0571352	0.0255895	-2.60532	3.48804e-05	0.000311924	down
FxaC_22g21270	5.12294	2.22126	0.247893	0.0255285	-2.83329	3.51042e-05	0.000313604	down
FxaC_24g03540	0.684617	0.724971	0.122976	0.227223	-2.23413	3.52591e-05	0.000314804	down
FxaC_25g50711	3.34658	1.11676	0.17177	0.0448222	-2.37596	3.56926e-05	0.000318163	down
FxaC_24g00800	4.59086	3.31124	0.567196	0.652111	-2.20574	3.60807e-05	0.000321248	down
FxaC_5g08550	5.14554	1.80681	0.214555	0.0470966	-2.72827	3.60879e-05	0.000321265	down
FxaC_2g38720	1.72987	1.8293	0.0306583	0	-5.39298	3.61625e-05	0.000321835	down
FxaC_4g33920	2.95329	1.35669	0.229009	0.0491278	-2.21506	3.72821e-05	0.000330739	down
FxaC_18g43480	1.72825	1.99097	0.22695	0.188071	-2.82821	3.79693e-05	0.000336106	down
FxaC_13g48580	1.64245	0.444565	0.0795545	0.015393	-2.12303	3.82074e-05	0.000338017	down
FxaC_1g22520	2.28912	0.392085	0	0.0274138	-5.65166	3.88624e-05	0.000343117	down
FxaC_9g30291	0.700568	0.749157	0.0592083	0.00947895	-3.34513	3.93519e-05	0.000346988	down	CYP716A1	cytochrome P450, family 716, subfamily A, polypeptide 1
FxaC_27g32760	2.64666	0.899836	0.0821851	0.077245	-3.15881	3.94342e-05	0.000347513	down
FxaC_27g04260	35.0113	0.82346	0.0240378	0	-4.72645	4.0425e-05	0.000355578	down
FxaC_17g46320	2.9377	3.43013	0.49597	1.48587	-2.48237	4.15719e-05	0.000364513	down
FxaC_22g08340	0.798256	0.541921	0.0749865	0.0696594	-2.51647	4.23053e-05	0.000369935	down
FxaC_20g19470	2.22389	0.553637	0.0834383	0.0267384	-2.36336	4.2501e-05	0.000371487	down
FxaC_18g25450	16.3552	0.898778	0	0	-5.68083	4.36391e-05	0.000380294	down
FxaC_16g05960	10.0488	0.833596	0.0555001	0.0267967	-3.61467	4.38124e-05	0.000381532	down
FxaC_13g54920	15.238	2.96207	0.137569	0.0778947	-4.03837	4.40206e-05	0.000383181	down
FxaC_15g01980	1.68032	0.691432	0.0914541	0.079967	-2.58505	4.42958e-05	0.000385412	down
FxaC_1g34470	2.46293	0.612101	0.0473395	0.0110055	-3.34838	4.54032e-05	0.00039415	down	AAE12	acyl activating enzyme 12
FxaC_7g32590	4.04164	0.728912	0	0	-5.70111	4.59519e-05	0.00039863	down	MYB4	myb domain protein 4
FxaC_13g52000	0.67693	1.09068	0.141707	0.378145	-2.6406	4.5965e-05	0.000398688	down
FxaC_25g20940	6.93411	2.82821	0.483772	0.518835	-2.22778	4.67467e-05	0.000404377	down
FxaC_2g05260	2.60764	0.644078	0.040539	0.0259175	-3.62263	4.73452e-05	0.000408976	down	PFK3	phosphofructokinase 3
FxaC_6g07120	13.3257	4.30663	0.715163	0.6326	-2.28547	4.83859e-05	0.000416729	down
FxaC_27g37640	6.0511	2.57666	0.422884	0	-2.30385	4.85541e-05	0.000417884	down
FxaC_5g18540	7.60244	1.15964	0.200065	0.0305769	-2.18294	4.91959e-05	0.00042305	down
FxaC_16g28930	14.4489	2.90536	0.53493	0.263515	-2.09308	4.95034e-05	0.000425156	down
FxaC_2g07770	1.14001	2.51386	0	0	-5.61631	5.14404e-05	0.00044037	down
FxaC_3g18710	2.13281	0.324217	0	0	-5.67329	5.1616e-05	0.000441564	down	GH3.1
FxaC_12g34930	1.1161	0.422632	0.0572661	0.0147733	-2.5505	5.19378e-05	0.000444068	down
FxaC_16g19660	2.93055	0.445982	0.0137569	0	-4.6454	5.24621e-05	0.000447987	down	SEOR1	Sieve-Element-Occlusion-Related 1
FxaC_16g05190	0.103016	0.249983	0.0257449	0.0206038	-2.95279	5.2691e-05	0.000449502	down	XIB	myosin XI B
FxaC_27g35180	0.756884	0.324054	0.0237561	0.00413297	-3.39913	5.29336e-05	0.00045132	down
FxaC_7g33560	0.92842	0.85475	0.123784	0.0195015	-2.47236	5.32182e-05	0.000453241	down	ATH1	homeobox gene 1
FxaC_6g10870	1.1024	0.367356	0.00666484	0	-5.28007	5.32616e-05	0.000453547	down	BGAL3	beta-galactosidase 3
FxaC_21g30950	16.2587	3.25509	0.106903	0.118489	-4.62936	5.41763e-05	0.000460439	down
FxaC_25g32500	7.86978	2.43381	0.336714	0.303731	-2.52702	5.43609e-05	0.000461943	down
FxaC_22g69760	0.380992	0.666311	0.0119104	0.031003	-5.27801	5.60018e-05	0.000474305	down
FxaC_27g43120	2.17883	0.504988	0.0905427	0.00892623	-2.16126	5.61877e-05	0.000475681	down
FxaC_3g16760	14.5729	7.72969	1.37269	1.35545	-2.1824	5.70073e-05	0.000481686	down
FxaC_22g09510	2.81815	1.13892	0.211066	0.165806	-2.09679	5.82811e-05	0.000491295	down
FxaC_16g18830	31.6034	1.21814	0.192973	0.0491768	-2.30703	5.84431e-05	0.000492457	down
FxaC_2g21791	45.2792	0.775096	0.0796408	0.0968557	-2.94653	6.06482e-05	0.000508315	down
FxaC_6g36780	3.23577	0.545921	0.0743707	0.0381703	-2.57077	6.06372e-05	0.000508315	down	QRP1	QUANTITATIVE RESISTANCE TO PLECTOSPHAERELLA 1
FxaC_6g40500	8.3094	1.85869	0.303676	0.0183359	-2.28714	6.08337e-05	0.000509721	down	MYB73	myb domain protein 73
FxaC_11g44300	0.553187	0.162081	0	0	-5.5698	6.2591e-05	0.000522726	down	KP1	kinesin-like protein 1
FxaC_24g06770	1.02774	2.97762	0.509805	1.77905	-2.22442	6.37405e-05	0.00053131	down
FxaC_21g59820	4.23707	2.31912	0.0837721	0	-4.56325	6.3755e-05	0.000531358	down
FxaC_6g08510	12.3059	1.6241	0.243013	0.0791651	-2.41065	6.38791e-05	0.000532175	down
FxaC_23g21550	7.1933	0.852554	0.0175028	0.0182686	-5.27899	6.41422e-05	0.000534221	down
FxaC_25g34350	1.71746	0.747805	0.126738	0.09949	-2.21049	6.48592e-05	0.000539311	down
FxaC_13g03591	6.16048	2.2043	0.246773	0.0626277	-2.83868	6.54725e-05	0.00054345	down	CRR3	CHLORORESPIRATORY REDUCTION 3
FxaC_9g27930	2.76666	2.182	0.291329	0.266068	-2.5975	6.79061e-05	0.000560076	down
FxaC_5g15800	2.00263	1.11527	0.210438	0.254008	-2.08352	6.80863e-05	0.000561278	down
FxaC_12g11280	3.60258	0.913022	0.132744	1.26281	-2.42035	6.83292e-05	0.000562958	down	KCS12	3-ketoacyl-CoA synthase 12
FxaC_8g12270	7.21563	0.696305	0	0	-5.54386	6.97003e-05	0.000572635	down
FxaC_21g48260	20.2082	1.24329	0.13585	0.0954692	-2.89892	7.0363e-05	0.000577536	down
FxaC_15g07571	28.0409	0.841981	0.0596363	0.0968864	-3.5408	7.04951e-05	0.000578542	down	MES13	methyl esterase 13
FxaC_17g10580	7.00728	0.7616	0.0261515	0	-4.56566	7.06015e-05	0.000579183	down
FxaC_5g40520	7.50961	2.48387	0.161908	0.166058	-3.55496	7.14656e-05	0.000585643	down
FxaC_5g01840	4.67922	1.13615	0.204712	0.148282	-2.11719	7.17732e-05	0.000587848	down
FxaC_21g09750	7.95936	0.9455	0.0306583	0.0932122	-4.56916	7.20791e-05	0.000590116	down
FxaC_5g08030	1.37784	0.344786	0.0384292	0	-2.81843	7.29353e-05	0.000596407	down
FxaC_1g14170	8.9227	2.41894	0.287899	0.254903	-2.76104	7.4326e-05	0.000606806	down	bZIP44	basic leucine-zipper 44
FxaC_21g28030	30.5719	2.94221	0.475131	0.177381	-2.29789	7.48762e-05	0.000610727	down
FxaC_16g24560	0.711696	0.592412	0	0.0305828	-5.5112	7.54295e-05	0.000614748	down
FxaC_22g59390	1.06031	0.698338	0.0836176	0.0199122	-2.75577	7.85821e-05	0.000637637	down
FxaC_16g22140	3.60666	0.721594	0.0661862	0.0189474	-3.09019	7.90058e-05	0.000640649	down
FxaC_24g21830	9.02094	1.06162	0.0568536	0	-3.89522	7.91798e-05	0.00064189	down
FxaC_7g32300	16.6473	2.00044	0.335341	0.261857	-2.23217	7.94126e-05	0.000643521	down
FxaC_27g21670	3.26374	1.12666	0.166227	0.133836	-2.45171	7.95188e-05	0.000644201	down
FxaC_15g04782	4.73429	1.81105	0.0352973	0	-5.18619	8.02353e-05	0.000649069	down	MLP28	MLP-like protein 28
FxaC_2g10350	0.397274	0.349453	0.0596504	0.182528	-2.23194	8.0815e-05	0.000653068	down	DCL4	dicer-like 4
FxaC_1g33310	3.49053	1.60926	0.275074	0.0304805	-2.20055	8.2718e-05	0.000666859	down	PP2-B1	phloem protein 2-B1
FxaC_4g39500	11.0977	3.37535	0.476105	0.418236	-2.48987	8.42744e-05	0.000677531	down
FxaC_21g64200	2.00796	1.06206	0.194977	0.0100595	-2.13015	8.50013e-05	0.000682926	down
FxaC_21g02890	4.37187	0.868333	0.159641	0.112018	-2.11817	8.7947e-05	0.000702622	down
FxaC_2g02660	4.2949	0.896225	0.133291	0.126074	-2.42226	8.99157e-05	0.000716344	down	PFK3	phosphofructokinase 3
FxaC_21g25231	1.49684	1.57914	0.125452	0.108284	-3.30141	9.18224e-05	0.000730244	down
FxaC_1g34030	22.5655	2.13198	0.0425809	0	-5.14351	9.45896e-05	0.000749715	down
FxaC_1g32920	26.321	1.62835	0.197641	0.269989	-2.66524	9.51957e-05	0.000753835	down	GolS1	galactinol synthase 1
FxaC_5g41590	0.679991	1.39218	0.25699	0.0911292	-2.08896	9.78088e-05	0.000772028	down	PMDH1	peroxisomal NAD-malate dehydrogenase 1
FxaC_16g02020	0.491822	1.6302	0.0800334	0	-3.94446	9.80744e-05	0.000773925	down	SHY2	SHORT HYPOCOTYL 2
FxaC_7g17460	26.9662	2.90393	0.235825	0	-3.2496	0.000100221	0.000788322	down	STOMAGEN	STOMAGEN
FxaC_21g18910	14.8922	5.07574	0.808521	1.11012	-2.31889	0.00010249	0.000804408	down
FxaC_21g57250	19.254	2.15908	0	0	-5.42867	0.000112288	0.000873124	down
FxaC_5g01730	3.25559	1.73454	0.115668	0.0344521	-3.54512	0.000113202	0.000879449	down
FxaC_4g34870	17.8618	2.64077	0.504029	0.700521	-2.02551	0.000113945	0.000884658	down
FxaC_22g49340	0.240472	0.263978	0.0334945	0.00620823	-2.65297	0.000114404	0.000888116	down
FxaC_21g34040	15.2247	6.61911	1.11176	0.621194	-2.25921	0.000115209	0.00089385	down
FxaC_13g04060	11.3424	2.68304	0.461035	0.132031	-2.21551	0.00011526	0.000893966	down
FxaC_12g46930	12.4277	1.47264	0.124892	0.0489279	-3.24565	0.000115405	0.000894862	down	AGL24	AGAMOUS-like 24
FxaC_18g22560	7.47034	2.10454	0.182108	0.0693661	-3.24031	0.000116216	0.000900582	down
FxaC_19g26600	5.40678	0.900852	0.0352086	0.0398097	-4.44053	0.000116309	0.00090096	down
FxaC_28g34380	2.20043	1.22553	0.208775	0.0229883	-2.2585	0.000116859	0.000904301	down
FxaC_7g32560	17.6578	0.591057	0	0.0159327	-5.41675	0.000117045	0.000905627	down	MYB9	myb domain protein 9
FxaC_9g03100	0.306741	0.550828	0.101586	0.00472452	-2.11045	0.000118443	0.000915518	down	LOX2	lipoxygenase 2
FxaC_23g50510	0.730216	0.936871	0.17909	0.0371825	-2.07134	0.000120886	0.000932516	down
FxaC_5g03550	6.21809	0.5235	0	0	-5.52287	0.000121395	0.000936019	down	ACL5	ACAULIS 5
FxaC_3g04160	0.681218	3.91448	0.14551	0.174445	-4.44809	0.000122983	0.000946894	down
FxaC_24g51190	5.7943	0.737258	0.0995395	0	-2.58599	0.0001252	0.000962025	down
FxaC_2g16590	2.03977	0.644463	0	0	-5.44002	0.000126833	0.000972984	down	FD-1
FxaC_12g37340	2.46589	1.12875	0.168286	0.392526	-2.40748	0.000130692	0.000998827	down	ZIP1	zinc transporter 1 precursor

## Sheet: Receptacle turning vs. red
GeneID	Green_receptacle (TPM)	White_receptacle (TPM)	Turning_receptacle (TPM)	Red_receptacle (TPM)	log2FoldChange	Pvalue	padj	Regulation	Symbol	Description
FxaC_4g18540	8.6182	0.637679	1.67659	344.934	7.60325	0	0	up	ELI3-2	elicitor-activated gene 3-2
FxaC_5g35310	3.03097	2.442	3.85645	245.291	5.90393	0	0	up
FxaC_5g45320	7.2595	2.7262	17.2042	275.094	3.91212	0	0	up
FxaC_24g01680	0.0217498	0.860632	43.0674	624.095	3.76524	0	0	up
FxaC_27g27320	50.866	72.6453	17.6219	591.825	4.97995	0	0	up
FxaC_26g24592	0.897084	0.623286	5.01308	190.087	5.15383	0	0	up
FxaC_2g09611	3.41361	3.40815	182.081	1328.97	2.77592	1.03041e-280	8.55104e-277	up
FxaC_28g36890	0.215564	0.164105	4.05138	77.6698	4.17163	1.04079e-271	7.5576e-268	up
FxaC_21g50650	41.1529	54.3787	81.2486	861.539	3.30816	4.35618e-267	2.81172e-263	up
FxaC_17g15270	0.689654	1.54255	13.6161	135.056	3.221	4.78829e-250	2.78157e-246	up
FxaC_2g42410	5.10374	4.67805	55.9234	601.488	3.33355	1.04449e-233	5.51594e-230	up
FxaC_15g37470	0.46494	0.556284	17.2573	221.07	3.58792	4.36258e-217	2.11189e-213	up
FxaC_7g25980	440.808	20.7175	13.0135	295.364	4.42038	2.83971e-216	1.26893e-212	up	SAG21	senescence-associated gene 21
FxaC_11g11650	2.09149	3.62883	66.917	413.575	2.5376	2.69629e-209	1.11879e-205	up	ZIP1	zinc transporter 1 precursor
FxaC_6g03070	0.0694806	0.670202	2.08239	44.9671	4.34124	3.38188e-203	1.30971e-199	up
FxaC_6g03071	0.192396	1.87123	4.72728	79.6885	3.97518	1.91728e-202	6.96106e-199	up
FxaC_26g32450	6.9851	0.369369	0.708904	97.121	7.01584	6.81193e-195	2.32772e-191	up
FxaC_4g37930	2.40744	3.57044	65.1388	381.878	2.45622	4.63022e-193	1.4943e-189	up
FxaC_17g33160	11.2679	15.8366	3.66522	132.882	5.09082	1.87978e-192	5.74727e-189	up
FxaC_8g32241	0.723073	0.74493	1.57169	33.2723	4.31162	3.43047e-187	9.96398e-184	up
FxaC_1g04341	2.13801	2.59349	42.1232	285.968	2.66929	7.28696e-187	2.01575e-183	up
FxaC_14g19370	6.50708	9.00612	13.0954	84.8786	2.60566	3.02636e-179	7.9911e-176	up
FxaC_21g19550	0.0719262	2.22985	5.56899	67.2626	3.50813	5.29284e-179	1.33681e-175	up
FxaC_6g06550	1.4239	0.654187	1.05757	45.8735	5.33674	1.2529e-177	3.0326e-174	up	CXE12
FxaC_15g25520	19.0621	17.171	17.5078	140.381	2.90819	1.36759e-176	3.17778e-173	up	ATB2
FxaC_13g39300	0.114235	0.45884	2.80492	84.9656	4.83016	1.00896e-174	2.25429e-171	up
FxaC_14g27420	29.0738	33.0347	40.4462	323.445	2.89882	2.92832e-166	5.86583e-163	up
FxaC_13g29720	24.8029	11.7204	13.1713	345.26	4.62977	3.78576e-162	6.87245e-159	up
FxaC_27g52530	3.70639	7.57928	13.938	188.531	3.66851	4.55115e-162	8.01153e-159	up
FxaC_26g40980	6.38572	2.87256	3.28026	55.2707	3.98654	1.47707e-155	2.45156e-152	up
FxaC_5g35311	5.13724	3.78278	4.15473	54.7656	3.63189	2.22413e-155	3.58894e-152	up
FxaC_6g08330	0.580991	0.700555	0.850561	30.7199	5.08665	4.85933e-150	6.88497e-147	up
FxaC_27g49180	10.0348	12.8065	12.3273	182.743	3.79578	1.49848e-148	2.07258e-145	up
FxaC_2g09610	10.2858	8.24652	22.9325	143.631	2.55899	1.11028e-147	1.46584e-144	up
FxaC_22g04240	1.60809	59.9511	1277.81	10222.3	2.89038	2.23349e-144	2.88323e-141	up
FxaC_4g18670	3.94126	0.832433	2.69379	45.2432	3.9772	1.21045e-140	1.46492e-137	up	ELI3-2	elicitor-activated gene 3-2
FxaC_10g35230	10.5256	10.9297	17.0607	136.755	2.91186	7.61148e-140	9.02364e-137	up
FxaC_23g54600	88.7351	4.03211	7.54639	71.4352	3.15959	4.08231e-137	4.74291e-134	up
FxaC_2g09100	0.0514331	0.237267	5.10566	83.0967	3.95301	8.22747e-137	9.37142e-134	up
FxaC_10g43041	8.63065	13.2851	20.8745	124.126	2.47594	1.00044e-136	1.11763e-133	up	NPC1	non-specific phospholipase C1
FxaC_17g09420	23.4921	23.1857	27.0176	152.664	2.40479	3.77441e-134	4.06035e-131	up
FxaC_17g02200	7.79975	31.1634	29.4452	159.473	2.34981	1.15764e-132	1.20087e-129	up
FxaC_1g22002	2.74249	6.75012	31.7777	224.882	2.7527	5.07818e-126	4.75801e-123	up	ELI3-1	elicitor-activated gene 3-1
FxaC_27g16431	0	0.139727	0.869352	59.958	6.02393	1.48943e-123	1.37337e-120	up
FxaC_17g02421	61.7534	10.1155	13.8313	81.3719	2.47832	1.35247e-122	1.1904e-119	up
FxaC_7g28190	6.77005	12.9141	24.021	107.235	2.07801	1.66405e-121	1.40096e-118	up
FxaC_13g30440	0.873459	1.0317	1.38954	30.7668	4.36982	3.01131e-120	2.499e-117	up
FxaC_25g01350	0.599973	0.871084	3.55581	30.5762	3.01871	4.5167e-119	3.64416e-116	up
FxaC_4g17490	31.328	5.72493	27.2395	180.93	2.64656	1.01104e-117	7.93682e-115	up
FxaC_6g00820	20.9921	21.6941	33.8442	192.107	2.41188	1.80761e-117	1.40008e-114	up	GRP2B	glycine-rich protein 2B
FxaC_21g19590	0.902739	1.33364	2.21007	39.7094	4.0817	7.95132e-117	6.07763e-114	up
FxaC_28g30450	0.203143	0.363943	0.234344	31.6187	7.02915	9.99365e-115	7.44283e-112	up
FxaC_7g40270	3.71191	5.43836	11.8453	70.9225	2.49862	3.26086e-114	2.36783e-111	up	CAD9	cinnamyl alcohol dehydrogenase 9
FxaC_7g05540	0.789689	1.3892	3.17905	39.2071	3.53573	2.09142e-109	1.44634e-106	up
FxaC_4g33330	26.9954	7.25161	18.0605	114.26	2.56263	3.01988e-108	2.03986e-105	up	ATACO1
FxaC_9g29190	3.90669	2.31446	3.41041	30.8637	3.09213	2.47686e-107	1.63504e-104	up
FxaC_24g52610	7.15802	8.89657	39.5741	196.788	2.24132	1.22019e-105	7.78925e-103	up
FxaC_21g51670	0.130661	0.868657	15.8277	97.6591	2.54167	6.68247e-102	4.08623e-99	up
FxaC_11g15330	2.87717	1.66116	20.6047	136.476	2.62714	2.24652e-99	1.34539e-96	up	GSTU19	glutathione S-transferase TAU 19
FxaC_3g02030	8.94032	6.36711	64.8839	277.852	2.01312	7.47452e-96	4.21556e-93	up
FxaC_11g07680	3.26223	5.24148	4.79094	23.1759	2.19296	7.60764e-93	4.05445e-90	up	MRP13	multidrug resistance-associated protein 13
FxaC_17g55130	24.2344	0.582935	0.524622	6.64496	3.5794	1.15357e-91	6.03709e-89	up
FxaC_27g28581	0	0.0431223	1.43423	45.937	4.91927	9.25851e-91	4.75961e-88	up
FxaC_12g46600	2.13394	2.58571	4.81162	30.4641	2.5825	1.84684e-90	9.41093e-88	up	NDB2	NAD(P)H dehydrogenase B2
FxaC_19g05080	2.49774	0.826294	9.68475	62.1252	2.58522	5.00067e-89	2.50426e-86	up
FxaC_13g35750	0.0180319	0.0387543	0.209453	25.3727	6.87023	2.0233e-88	9.71368e-86	up
FxaC_21g67350	0.941518	2.98071	23.0999	107.479	2.12108	1.28524e-87	5.97287e-85	up
FxaC_2g33780	7.64839	10.2056	15.8127	67.2014	2.00353	8.06147e-84	3.46888e-81	up
FxaC_14g22560	26.4997	21.3176	33.8166	168.77	2.22373	1.1765e-83	5.02528e-81	up
FxaC_15g11000	0	0	0.759025	17.5591	4.43317	5.32227e-80	2.10324e-77	up	PIL5	phytochrome interacting factor 3-like 5
FxaC_6g09870	11.1519	1.47781	0.352413	35.6045	6.55645	2.04146e-79	8.01286e-77	up
FxaC_8g08130	0.738507	0.642077	0.767584	19.5386	4.59148	7.08898e-78	2.63978e-75	up	CAD9	cinnamyl alcohol dehydrogenase 9
FxaC_13g21050	82.9766	7.79618	25.0872	146.603	2.46044	4.92912e-76	1.77849e-73	up
FxaC_17g18060	0.590713	8.67434	23.5792	120.415	2.25097	1.05586e-75	3.76293e-73	up
FxaC_28g16750	5.30983	4.0757	2.90111	22.0731	2.84032	3.80457e-75	1.33946e-72	up
FxaC_25g21860	0	0.716872	24.465	119.418	2.18132	4.13436e-73	1.38028e-70	up
FxaC_11g38280	0.294957	0.13514	0.243918	6.45368	4.64054	6.22475e-71	1.97597e-68	up
FxaC_7g18940	8.27095	3.41814	6.54602	40.2726	2.52724	7.32644e-71	2.30054e-68	up	ATSDI1	SULPHUR DEFICIENCY-INDUCED 1
FxaC_3g10770	16.1033	2.75313	1.26188	10.7604	2.99777	2.31137e-70	7.14201e-68	up	SUS4	sucrose synthase 4
FxaC_12g04000	3.76095	3.56948	11.418	56.0483	2.19928	2.96732e-69	8.74997e-67	up	FPS1	farnesyl diphosphate synthase 1
FxaC_5g09721	590.785	29.9421	12.6588	105.891	2.98793	8.54333e-69	2.50652e-66	up	SAG21	senescence-associated gene 21
FxaC_18g44660	3.46917	3.39816	11.229	51.4565	2.10601	2.1673e-68	6.32668e-66	up
FxaC_23g61570	0.420454	4.73241	9.90847	45.708	2.11864	6.0254e-67	1.67474e-64	up
FxaC_14g13390	17.6818	4.95401	15.2583	109.159	2.75535	1.5561e-66	4.28415e-64	up
FxaC_2g33680	34.3517	18.5576	18.9906	83.7523	2.06402	2.05394e-66	5.62808e-64	up	XTR6	xyloglucan endotransglycosylase 6
FxaC_21g43840	40.3691	4.93553	11.5703	59.5762	2.27845	2.59689e-66	7.08244e-64	up
FxaC_8g19500	2.18256	2.10085	4.63302	34.4194	2.83051	2.44237e-64	6.2502e-62	up	PAP85
FxaC_20g01980	2.29315	1.28424	4.52619	43.3213	3.15888	2.85769e-64	7.28096e-62	up
FxaC_6g17690	42.0624	64.7168	97.3595	444.841	2.08051	3.39218e-64	8.60503e-62	up	ATADH1
FxaC_14g28480	0.0217658	0.0621296	0.576196	8.63581	3.81626	1.24038e-63	3.05316e-61	up
FxaC_13g27740	0.0902133	0.524829	5.34375	27.029	2.2432	5.14122e-63	1.24548e-60	up
FxaC_10g03090	0.854314	1.11564	2.10263	13.5237	2.59661	2.26724e-62	5.33223e-60	up	NDB2	NAD(P)H dehydrogenase B2
FxaC_27g44990	31.934	7.31731	7.07962	41.9335	2.48326	4.45394e-62	1.04328e-59	up
FxaC_22g16760	0.012014	2.08501	7.34377	35.9076	2.2019	1.93485e-61	4.44259e-59	up
FxaC_26g13160	8.74745	2.21513	1.47435	17.1294	3.44475	2.48623e-61	5.68613e-59	up
FxaC_27g01970	82.9184	6.24877	3.72923	28.5549	2.85061	5.25973e-61	1.1797e-58	up
FxaC_6g09200	5.18988	1.57296	8.46999	69.0843	2.93076	1.97432e-60	4.36085e-58	up
FxaC_3g12820	3.30006	1.26293	0.646576	8.1606	3.56083	3.50745e-60	7.65982e-58	up	OPT7	oligopeptide transporter 7
FxaC_3g13690	13.7205	8.14849	17.1953	100.571	2.44854	6.02482e-60	1.30107e-57	up	TRX1	thioredoxin H-type 1
FxaC_23g26020	11.4195	9.59071	12.2323	55.6694	2.09685	6.76985e-58	1.40453e-55	up
FxaC_16g23140	0.846248	0.611975	6.24467	36.9683	2.46223	1.18919e-57	2.44969e-55	up
FxaC_21g46512	0.0252075	0.506411	1.7562	10.4552	2.50439	4.06743e-57	8.31976e-55	up
FxaC_25g19241	0.168881	0.456861	7.39224	42.0926	2.41373	1.16564e-56	2.34301e-54	up
FxaC_20g03480	19.6575	2.5811	2.47053	27.3734	3.37996	5.14653e-56	9.9989e-54	up
FxaC_12g46710	2.16381	2.12018	18.235	79.7506	2.03604	6.64997e-55	1.23027e-52	up
FxaC_8g06390	7.03867	0.0598925	0.104923	42.5864	8.65564	1.6151e-54	2.93196e-52	up	JMT	jasmonic acid carboxyl methyltransferase
FxaC_8g14480	12.6929	8.10304	4.18128	26.4423	2.5689	1.84024e-54	3.33026e-52	up	ATAF1
FxaC_13g00260	0.197767	0.902663	1.51859	11.58	2.84642	2.97334e-54	5.331e-52	up	CYP86B1	cytochrome P450, family 86, subfamily B, polypeptide 1
FxaC_23g50670	0.295019	1.08683	1.31214	12.9596	3.21679	4.88534e-54	8.70535e-52	up
FxaC_2g24370	0.0436832	0.901	3.57835	23.7872	2.66527	7.19774e-54	1.27089e-51	up	ACR1	ACT domain repeat 1
FxaC_26g35730	21.9439	14.0177	4.61163	21.0098	2.10012	3.83272e-53	6.62638e-51	up
FxaC_24g54200	80.2328	3.95916	4.97638	29.0028	2.45596	6.21559e-53	1.06197e-50	up
FxaC_2g07110	13.0613	3.90995	3.16398	15.2239	2.18455	7.96808e-53	1.34166e-50	up	PERK1	proline-rich extensin-like receptor kinase 1
FxaC_4g13220	29.922	3.43607	1.49757	16.3393	3.35431	1.29107e-52	2.15516e-50	up	ATAF1
FxaC_7g19720	0.990511	0.707261	0.689294	4.94795	2.76566	4.20857e-52	6.90621e-50	up	PDR12	pleiotropic drug resistance 12
FxaC_27g39130	31.9526	19.9458	16.1526	69.2946	2.0089	2.75214e-50	4.29771e-48	up
FxaC_28g23372	0.0800062	0.173743	2.02124	19.529	3.18736	1.22447e-49	1.89177e-47	up
FxaC_13g34480	7.10184	2.16791	2.30224	39.8148	4.03778	1.40124e-49	2.15343e-47	up
FxaC_5g36200	1.70347	0.801406	0.803374	24.5285	4.86147	1.39087e-47	2.00987e-45	up
FxaC_17g18560	1.90782	2.98467	3.59217	19.7332	2.37251	1.86048e-47	2.67518e-45	up
FxaC_21g05180	0.210886	1.04967	0.901974	15.4552	4.00217	2.13685e-47	3.05743e-45	up
FxaC_24g40890	0.258291	0.249335	0.867567	4.73784	2.36658	7.7421e-47	1.09694e-44	up
FxaC_17g03100	42.5069	13.6379	12.1602	71.5944	2.47385	1.92118e-46	2.66993e-44	up
FxaC_12g40460	4.45328	5.19504	6.18291	26.7854	2.05578	1.29394e-45	1.75622e-43	up	MRP2	multidrug resistance-associated protein 2
FxaC_3g24190	3.42824	0.444041	0.112993	13.4816	6.79819	1.35082e-45	1.82914e-43	up
FxaC_20g04451	26.0331	1.66132	1.78545	23.1156	3.59634	1.62401e-44	2.10581e-42	up
FxaC_16g18070	10.2029	7.00068	8.74699	39.6516	2.09119	2.21189e-44	2.84271e-42	up
FxaC_24g11470	24.3247	3.94765	8.14695	38.6166	2.1586	8.05893e-44	1.02665e-41	up
FxaC_6g27750	1.52747	1.43325	3.31007	15.3539	2.12557	1.06395e-43	1.34654e-41	up	PAP85
FxaC_2g22050	0.764723	1.12514	1.83832	7.90962	2.01577	4.71621e-43	5.87917e-41	up
FxaC_3g30320	4.06831	1.92463	3.35229	15.166	2.08294	5.75739e-43	7.14642e-41	up	PAD4	PHYTOALEXIN DEFICIENT 4
FxaC_20g07240	0.465402	0.310299	0.501818	5.64214	3.40169	2.18373e-42	2.61556e-40	up
FxaC_1g18390	1.1148	0.337002	0.167552	3.44221	4.27348	2.70212e-42	3.22981e-40	up
FxaC_19g11040	0.344019	0.176748	3.07286	15.6067	2.24944	7.73554e-42	8.98731e-40	up
FxaC_12g49000	8.00898	4.13342	2.00439	11.9437	2.4934	1.01596e-41	1.16868e-39	up	WRKY6
FxaC_8g02230	1.63242	1.79705	1.65253	8.26519	2.2412	2.1233e-41	2.42327e-39	up	SUS3	sucrose synthase 3
FxaC_22g01230	30.0105	1.54935	2.50422	14.6912	2.46315	2.20151e-41	2.50761e-39	up
FxaC_12g39400	1.1789	1.42649	4.30874	26.5522	2.52756	4.07531e-41	4.57909e-39	up	LSH6	LIGHT SENSITIVE HYPOCOTYLS 6
FxaC_22g19810	24.4885	0.471612	0.388889	4.8024	3.5286	2.49266e-40	2.71163e-38	up
FxaC_12g36190	0.0311536	0.253522	0.901356	10.9206	3.50938	2.64241e-40	2.86916e-38	up	MYB67	myb domain protein 67
FxaC_18g42420	1.98719	0.039672	0.0424605	10.9724	7.96665	9.78428e-40	1.02043e-37	up
FxaC_11g37550	27.3562	2.10169	1.36966	11.8373	3.04635	3.53743e-39	3.61147e-37	up
FxaC_6g09160	0.803426	0.376578	1.87202	15.3713	2.94656	1.7673e-38	1.76096e-36	up	USPL1	unknown seed protein like 1
FxaC_9g29760	1.44225	0.972665	3.05046	24.4976	2.90883	8.58086e-38	8.29402e-36	up
FxaC_26g04151	9.48695	2.06258	1.86604	8.74848	2.14131	1.24023e-37	1.19282e-35	up
FxaC_7g38450	167.437	6.35877	3.71567	21.6973	2.45743	1.45936e-37	1.39663e-35	up	GGCT2;1	gamma-glutamyl cyclotransferase 2;1
FxaC_24g48730	1.0187	0.157238	0.2206	3.27968	3.81117	2.12043e-37	2.00289e-35	up
FxaC_1g12880	0.662646	0.919797	0.63376	5.24829	2.96908	2.28932e-37	2.15193e-35	up	OPT7	oligopeptide transporter 7
FxaC_22g06110	1.55159	0.576569	1.20736	9.64024	2.90077	5.60841e-37	5.22112e-35	up
FxaC_26g36880	0.0110348	2.35989	3.90079	16.7813	2.01516	8.88347e-37	8.23046e-35	up
FxaC_17g51680	0.0214742	0.226232	3.05673	16.5041	2.3278	8.99139e-37	8.31718e-35	up
FxaC_21g49181	10.3106	3.45653	4.38439	19.122	2.0394	1.03291e-36	9.52429e-35	up
FxaC_16g08450	0.137256	0.423445	1.9828	14.9125	2.82156	1.64162e-36	1.50179e-34	up
FxaC_22g69700	5.32573	2.96749	3.56274	16.1143	2.08928	4.03411e-35	3.45643e-33	up
FxaC_28g37160	4.28206	1.59865	2.31843	11.077	2.16594	6.22712e-35	5.27318e-33	up
FxaC_28g25090	0.48795	0.49623	1.08391	7.61731	2.72394	8.25073e-35	6.9262e-33	up
FxaC_17g04520	24.9927	10.7574	9.30895	43.9458	2.15306	1.41572e-34	1.17319e-32	up
FxaC_7g22750	0.702625	0.652669	0.94747	7.16705	2.83008	2.45224e-34	2.01205e-32	up	PAP85
FxaC_27g36270	0.300366	0.606305	1.74249	13.7467	2.89109	2.70242e-34	2.21107e-32	up
FxaC_28g07270	14.9212	0.794803	0.746499	10.823	3.76956	3.91663e-34	3.17767e-32	up
FxaC_18g40810	1.73815	1.38107	2.81411	14.9576	2.33367	4.46422e-34	3.60683e-32	up
FxaC_3g29420	0.670512	0.229066	0.922252	7.43267	2.92752	7.81441e-34	6.26134e-32	up
FxaC_4g29550	3.77451	0.0992914	0.822817	10.4466	3.56988	2.09727e-33	1.64416e-31	up
FxaC_25g03590	0.130217	0.638258	2.07674	10.3127	2.21735	3.94264e-33	3.05375e-31	up
FxaC_20g01930	0.463404	2.30646	2.09756	14.399	2.69906	4.0673e-33	3.14612e-31	up
FxaC_15g30140	4.60827	3.28349	3.04985	15.4844	2.25459	6.51893e-33	4.97623e-31	up	XTR6	xyloglucan endotransglycosylase 6
FxaC_10g48790	1.0026	0.523366	1.14671	7.67201	2.65773	7.42655e-32	5.4198e-30	up
FxaC_1g03681	1.2694	2.42732	3.29584	15.2807	2.13248	8.29659e-32	6.032e-30	up	SAG14	SENESCENCE ASSOCIATED GENE 14
FxaC_3g28140	8.01199	0.62075	0.489881	6.59971	3.66336	1.16095e-31	8.40905e-30	up
FxaC_27g02480	1.97683	0.806474	1.4413	7.88645	2.36372	1.65183e-31	1.18173e-29	up
FxaC_19g02880	10.9499	4.26978	2.24598	16.7206	2.81395	1.85204e-31	1.31839e-29	up
FxaC_11g23110	0.00966443	0.00901452	0.0582563	8.74184	7.0898	6.49075e-31	4.51562e-29	up	WRKY42
FxaC_4g20430	2.3469	2.60595	4.73152	25.7713	2.3642	1.16836e-30	7.97547e-29	up
FxaC_24g25710	2.90423	0.706753	3.37322	15.3726	2.10246	1.57108e-30	1.0637e-28	up
FxaC_3g30750	23.1295	1.19527	0.389049	7.70448	4.21127	1.71036e-30	1.15263e-28	up	ATAF1
FxaC_6g02660	13.9955	11.3317	14.21	68.5695	2.18134	1.86465e-30	1.25225e-28	up
FxaC_1g04940	0.457609	0.0972432	1.03179	17.7012	4.01323	3.64757e-30	2.41885e-28	up
FxaC_24g57360	16.9564	0.845128	1.57784	8.76238	2.39303	1.66326e-29	1.06176e-27	up
FxaC_19g01850	2.06372	2.99085	3.27665	18.2644	2.37841	3.47827e-29	2.19866e-27	up
FxaC_5g29120	2.95486	2.15549	3.12588	19.5265	2.54414	1.29558e-28	8.02364e-27	up
FxaC_10g32800	4.12007	1.3278	0.776077	9.80415	3.57023	2.95357e-28	1.80227e-26	up	NUDT10	nudix hydrolase homolog 10
FxaC_14g25670	20.8907	3.77275	2.96702	14.7205	2.22799	4.62835e-28	2.78329e-26	up
FxaC_26g20000	0.0445051	1.34557	3.80064	26.2858	2.71169	5.5543e-28	3.33321e-26	up
FxaC_11g45690	0.273119	0.0964439	0.653018	5.16636	2.89363	6.79966e-28	4.06378e-26	up	BGLU15	beta glucosidase 15
FxaC_9g03090	0.0499596	0.305874	0.724075	5.40238	2.81208	1.26106e-27	7.42963e-26	up	BGLU17	beta glucosidase 17
FxaC_17g02130	0.269167	1.41486	0.624631	9.15572	3.79189	1.31588e-27	7.74473e-26	up
FxaC_8g09850	2.49528	0.780867	1.06475	4.7924	2.08454	1.78301e-27	1.04412e-25	up
FxaC_17g06270	0	0.0154439	0.579483	3.51543	2.51565	6.0003e-27	3.43412e-25	up
FxaC_1g04950	0.340129	0.132949	2.24669	15.0039	2.63121	7.48501e-27	4.26286e-25	up
FxaC_20g25660	1.96696	1.38483	1.34004	9.42269	2.71691	8.34863e-27	4.74076e-25	up
FxaC_5g41740	3.27083	1.84292	2.78495	12.3595	2.05482	9.92632e-27	5.59835e-25	up
FxaC_1g21440	5.34047	1.97521	1.5016	6.48302	2.02685	1.047e-26	5.89928e-25	up
FxaC_17g08630	0.7815	0.250958	0.10757	3.2065	4.7962	1.61799e-26	9.02751e-25	up
FxaC_14g36080	0.507381	0.524143	1.63051	7.16678	2.04177	1.97544e-26	1.09813e-24	up
FxaC_25g05780	0.0442476	0.298598	0.705053	6.37593	3.07683	2.82538e-26	1.56165e-24	up
FxaC_25g38170	0.114818	0.12085	0.56417	7.95429	3.7299	3.30947e-26	1.82228e-24	up
FxaC_15g03500	0	0	5.07459	22.7276	2.06565	6.21013e-26	3.37784e-24	up
FxaC_26g41800	1.04299	0.791071	0.750667	4.84134	2.60334	1.86115e-25	9.90076e-24	up
FxaC_13g11190	0.0337966	0.213085	0.553558	5.1401	3.13408	2.62428e-25	1.38715e-23	up	CYP76C4	cytochrome P450, family 76, subfamily C, polypeptide 4
FxaC_28g37590	0.138657	0.213128	1.11735	14.3122	3.59592	6.63242e-25	3.44003e-23	up
FxaC_12g10080	41.465	3.66495	1.69704	8.24246	2.20703	1.03155e-24	5.29361e-23	up
FxaC_17g22060	2.61874	0.603873	0.660665	42.7503	5.97705	1.39003e-24	7.07076e-23	up
FxaC_26g07650	6.68921	0.335341	0.428631	5.44086	3.57831	1.41763e-24	7.20488e-23	up
FxaC_12g39440	0	0.00916504	0.0507541	6.42165	6.88335	1.42184e-24	7.21992e-23	up
FxaC_18g36080	4.09365	2.06632	1.113	6.78181	2.53174	3.55849e-24	1.76983e-22	up
FxaC_18g44410	10.9288	3.22853	1.00654	7.96227	2.89533	6.52132e-24	3.18612e-22	up
FxaC_17g48960	0	0.0307954	2.18675	15.6605	2.74961	1.2622e-23	6.05471e-22	up
FxaC_10g15550	2.10449	2.5385	2.04203	9.28884	2.10614	1.76075e-23	8.34971e-22	up
FxaC_26g42640	1.62312	0.888907	1.16019	5.62521	2.19226	1.91905e-23	9.08554e-22	up
FxaC_22g63121	3.67061	1.40552	1.0527	6.33944	2.50185	2.11742e-23	1.00002e-21	up
FxaC_6g16890	0.480498	0.400673	1.08794	7.71022	2.73959	2.18599e-23	1.0299e-21	up	PTS	PANTOTHENATE SYNTHETASE
FxaC_2g10230	38.2918	4.33059	3.31281	19.0455	2.4355	3.34132e-23	1.56533e-21	up
FxaC_18g30070	0.309359	0.382745	0.509476	13.8118	4.72202	7.74807e-23	3.55805e-21	up
FxaC_22g01500	0.023754	0.572514	0.930973	6.97904	2.83191	8.44724e-23	3.86994e-21	up
FxaC_9g44200	0.69932	0.377067	0.104104	1.23501	3.47174	1.25184e-22	5.65921e-21	up	MRP13	multidrug resistance-associated protein 13
FxaC_19g40250	3.44699	0.476994	0.479387	2.69871	2.43376	2.12891e-22	9.53511e-21	up
FxaC_17g53760	0.962478	0.0731493	0.135563	2.49595	4.11542	5.04308e-22	2.20767e-20	up
FxaC_17g37800	1.54081	0.649711	0.483918	2.5472	2.30197	6.81511e-22	2.94785e-20	up
FxaC_14g31351	0	0.30519	3.67375	16.6912	2.09499	1.1574e-21	4.92562e-20	up
FxaC_1g21260	0.024396	0.093774	0.115043	17.8522	7.13975	1.32557e-21	5.61659e-20	up	GLP3B
FxaC_23g39711	0	0.315677	0.413534	19.4698	5.44477	1.4165e-21	5.98443e-20	up
FxaC_14g29930	0.0232285	0.0163778	0.382705	7.4244	4.1824	2.92728e-21	1.20517e-19	up
FxaC_22g13260	0.878682	0.470063	0.312147	15.6894	5.56518	8.47867e-21	3.39913e-19	up
FxaC_16g27530	0.0489383	0.431302	0.439643	5.2073	3.45361	9.04467e-21	3.60861e-19	up	JMT	jasmonic acid carboxyl methyltransferase
FxaC_2g21390	3.21618	1.14372	1.10938	4.75763	2.01763	1.20088e-20	4.75206e-19	up
FxaC_26g13370	42.2861	2.94903	3.22841	18.0544	2.40992	1.47467e-20	5.79601e-19	up
FxaC_10g03600	0.259494	0.390424	0.282825	1.63673	2.46969	3.91248e-20	1.49526e-18	up
FxaC_1g05272	0.211271	0.0540393	0.467647	5.44033	3.45247	5.23733e-20	1.98721e-18	up	MOL1	MORE LATERAL GROWTH1
FxaC_23g44430	12.8882	2.44863	1.82194	8.50498	2.14734	5.3554e-20	2.02936e-18	up
FxaC_4g39640	3.06197	0.424874	0.936594	5.54055	2.46652	6.4406e-20	2.42319e-18	up
FxaC_15g35320	0.271273	1.35241	2.22499	10.3244	2.13645	7.45819e-20	2.79674e-18	up
FxaC_14g10561	0	0.0212393	0.317307	3.97776	3.56057	1.06817e-19	3.94726e-18	up
FxaC_22g17010	3.77676	0.992755	0.629709	6.12029	3.19756	1.27063e-19	4.66576e-18	up
FxaC_22g16260	0.214608	0.106931	0.315334	5.8111	4.13369	1.28222e-19	4.70235e-18	up
FxaC_26g01540	6.17499	1.02146	1.33109	8.07272	2.52092	1.40027e-19	5.12557e-18	up
FxaC_21g11980	44.8249	1.84044	2.18881	9.6948	2.05481	1.75133e-19	6.36649e-18	up
FxaC_1g24150	0	0.0255674	0.302043	3.37878	3.4026	2.16401e-19	7.82749e-18	up	UGT85A2	UDP-glucosyl transferase 85A2
FxaC_24g22840	6.98281	0.414249	0.49879	3.83242	2.86195	2.22397e-19	8.03938e-18	up
FxaC_15g16110	206.878	2.13498	1.10402	10.3466	3.14737	3.04983e-19	1.09701e-17	up	TIFY9	TIFY DOMAIN PROTEIN 9
FxaC_2g10000	0.0578622	0.0547321	2.67901	14.824	2.37158	3.79718e-19	1.3591e-17	up
FxaC_25g14620	2.71437	1.43313	1.12751	5.07374	2.09452	4.39217e-19	1.56148e-17	up
FxaC_14g17280	15.9354	2.12203	1.66495	13.096	2.91191	5.86462e-19	2.05974e-17	up
FxaC_4g38440	0.174127	0.215333	0.880083	4.58225	2.27703	6.01984e-19	2.11171e-17	up	STP7	sugar transporter protein 7
FxaC_24g50430	0.334731	0.15215	0.199114	5.53731	4.72209	8.39118e-19	2.91538e-17	up
FxaC_11g15640	24.868	4.5738	1.7542	8.21239	2.12819	8.7581e-19	3.03923e-17	up	GA2OX1	gibberellin 2-oxidase 1
FxaC_6g10100	5.10098	6.25521	2.90263	23.0178	2.91108	9.62771e-19	3.32709e-17	up	TIC40	translocon at the inner envelope membrane of chloroplasts 40
FxaC_5g21780	22.897	0.760164	1.02762	4.90336	2.1775	9.7081e-19	3.35287e-17	up	sks5	SKU5 similar 5
FxaC_22g09550	2.34155	4.86167	9.79421	43.4974	2.05842	1.02534e-18	3.53489e-17	up
FxaC_11g39020	0.219394	1.41884	2.784	16.2616	2.44686	1.27051e-18	4.35942e-17	up	GDU2	glutamine dumper 2
FxaC_3g33410	8.68636	2.0236	1.41924	6.90864	2.2066	1.43466e-18	4.88516e-17	up
FxaC_23g40321	0.395201	0.0931698	0.15017	1.51024	3.24553	1.67342e-18	5.67157e-17	up
FxaC_3g29550	0.113309	0.174507	0.359247	3.69703	3.27694	1.73617e-18	5.8774e-17	up	PUB25	plant U-box 25
FxaC_8g10830	1.06683	0.82718	1.06516	4.64418	2.03436	1.80941e-18	6.11819e-17	up	NADP-ME3	NADP-malic enzyme 3
FxaC_12g49730	2.04888	0.143058	0.532178	4.70492	3.04884	2.58149e-18	8.63336e-17	up	ATSAT1	ARABIDOPSIS THALIANA STEROL O-ACYLTRANSFERASE 1
FxaC_25g04580	17.1323	4.98244	0.401531	7.19732	4.0845	3.66409e-18	1.21768e-16	up
FxaC_23g39721	0	0.0301906	0.0768468	2.2952	4.80353	4.49902e-18	1.48665e-16	up
FxaC_3g03480	0.00666655	0.0869315	0.906121	4.05442	2.06516	5.21794e-18	1.72029e-16	up
FxaC_22g45580	0.00324306	0.0359588	0.128745	1.18932	3.11375	5.28743e-18	1.74221e-16	up
FxaC_23g00120	4.03209	0.623022	0.727215	5.83463	2.92388	5.61905e-18	1.84729e-16	up
FxaC_14g17500	2.01329	0.954258	0.665872	5.17863	2.87658	5.85818e-18	1.92047e-16	up
FxaC_27g28190	3.05685	1.10276	2.16927	21.4749	3.19243	9.35891e-18	3.03386e-16	up
FxaC_11g45410	0.289134	0.209459	0.756142	4.57193	2.50102	9.65234e-18	3.12724e-16	up
FxaC_22g04510	0.364144	0.25209	0.585415	3.71862	2.58752	1.55432e-17	4.96111e-16	up
FxaC_17g30710	1.51934	0.420086	0.499338	2.36401	2.14391	2.30034e-17	7.24669e-16	up
FxaC_9g29291	10.4805	0.854883	0.383023	10.3397	4.68988	2.30638e-17	7.26179e-16	up
FxaC_17g30840	0.542583	0.383667	0.614423	4.95485	2.90581	2.68993e-17	8.39658e-16	up
FxaC_21g21620	4.05288	0.401687	2.78009	12.3262	2.05406	2.74881e-17	8.57119e-16	up
FxaC_8g16790	0.600177	0.121076	0.259859	4.30548	3.98569	2.85817e-17	8.89784e-16	up
FxaC_6g21510	2.27247	0.461347	1.38265	5.88828	2.0055	2.91969e-17	9.0845e-16	up	OXI1	oxidative signal-inducible1
FxaC_21g00920	1.4065	0.49178	0.462386	13.1023	4.7116	3.06027e-17	9.50663e-16	up
FxaC_22g59680	0.604731	0.584279	0.765129	5.7595	2.81526	3.17472e-17	9.83588e-16	up
FxaC_3g03360	0	0.0876409	0.293227	2.07729	2.74184	7.43757e-17	2.25617e-15	up	PLDALPHA2	phospholipase D alpha 2
FxaC_12g47020	0.139111	0.124292	0.0625893	1.52272	4.49338	8.01812e-17	2.42342e-15	up
FxaC_11g32040	5.37284	0.891945	1.04984	6.17635	2.45663	8.95474e-17	2.69948e-15	up
FxaC_25g46060	0.322825	0.540907	0.372192	1.61608	2.04156	1.07305e-16	3.21477e-15	up
FxaC_28g08510	0.245413	0.25486	0.477028	3.09719	2.62042	1.1604e-16	3.46932e-15	up
FxaC_4g33340	2.30973	1.37788	1.02615	4.69827	2.11524	1.2867e-16	3.82919e-15	up	KEA4	K+ efflux antiporter 4
FxaC_21g12410	0.277802	0.191403	0.665519	5.31676	2.90072	1.69705e-16	5.01187e-15	up
FxaC_19g10070	0.317255	0.398386	0.404409	2.12942	2.31777	2.26082e-16	6.60964e-15	up
FxaC_1g03850	0.0446365	0.0727416	0.216678	3.91876	4.07336	2.5419e-16	7.39787e-15	up
FxaC_27g24671	0	0.498217	1.58039	9.73512	2.54152	5.03495e-16	1.42606e-14	up
FxaC_5g13030	0.403597	0.266817	0.650606	4.23451	2.6083	5.18261e-16	1.46574e-14	up	PAP85
FxaC_22g39240	12.0458	2.08078	2.0375	8.68697	2.0111	5.65394e-16	1.59671e-14	up
FxaC_4g38220	0.185073	0.0436734	1.45145	8.59843	2.46558	5.74628e-16	1.61885e-14	up
FxaC_20g34700	0	0.0767247	0.513902	9.56348	4.11625	5.84619e-16	1.6462e-14	up
FxaC_16g26570	0	0.0502789	0.0904346	2.03621	4.38966	6.2047e-16	1.7463e-14	up	NRT1.7	nitrate transporter 1.7
FxaC_9g34750	0.0594109	1.21505	3.88816	20.0133	2.2696	9.8827e-16	2.74424e-14	up
FxaC_17g03770	21.0152	0.309542	0.213976	5.71229	4.68654	1.94712e-15	5.29789e-14	up
FxaC_5g05740	0.961215	0.367539	0.541119	12.1577	4.36704	2.40433e-15	6.49626e-14	up
FxaC_19g22060	0.346372	1.30114	3.04551	16.882	2.38257	3.07233e-15	8.24744e-14	up
FxaC_5g00031	0.772466	0.534975	1.5315	8.24172	2.32782	4.52544e-15	1.19985e-13	up	COR27	cold regulated gene 27
FxaC_21g36330	0.0311663	0.0960571	0.314735	2.61262	2.96228	5.99207e-15	1.57433e-13	up
FxaC_21g08000	1.58792	1.01523	0.962054	4.65037	2.1725	7.22891e-15	1.8882e-13	up
FxaC_21g00570	0.0219449	0.131357	0.270589	2.76142	3.25167	9.47569e-15	2.45409e-13	up
FxaC_10g26030	0.012064	0.0559542	0.220377	2.91111	3.63687	9.54579e-15	2.47114e-13	up	BGLU11	beta glucosidase 11
FxaC_11g18450	0	0.253575	0.660092	3.59784	2.37854	1.49028e-14	3.78539e-13	up	CUC2	CUP-SHAPED COTYLEDON 2
FxaC_26g17490	2.40045	0.634845	1.25049	7.33562	2.45946	1.70478e-14	4.31139e-13	up
FxaC_8g00190	0.608951	0.274432	0.43977	5.88974	3.62385	1.81879e-14	4.58573e-13	up	HSP17.6II	17.6 kDa class II heat shock protein
FxaC_16g28690	4.67115	1.15225	0.728338	4.11727	2.40687	1.95972e-14	4.92823e-13	up
FxaC_27g25860	0	0	2.27774	17.4909	2.85227	2.08172e-14	5.22147e-13	up
FxaC_13g12551	2.10072	1.88386	1.99383	13.993	2.72207	4.25208e-14	1.0356e-12	up
FxaC_20g13641	0.400144	0.617489	0.688451	3.19315	2.11392	5.21071e-14	1.26018e-12	up
FxaC_5g12820	0.378837	0.292324	0.401731	4.82386	3.47791	5.51604e-14	1.33181e-12	up	OFP12	ovate family protein 12
FxaC_9g48821	16.7848	1.97841	2.21632	17.4574	2.8838	6.1559e-14	1.47831e-12	up
FxaC_22g15700	5.07399	1.75835	0.640143	4.72617	2.81806	6.19744e-14	1.48767e-12	up
FxaC_21g31350	0.141921	0.394679	0.648507	2.92967	2.09293	1.1411e-13	2.68045e-12	up
FxaC_9g19640	0.319365	0.95919	0.904173	5.20193	2.43931	1.19563e-13	2.80062e-12	up	U2AF35B
FxaC_21g17600	0.0437681	0.0374045	0.0406142	1.16327	4.70855	1.30123e-13	3.03057e-12	up
FxaC_25g52850	0.442919	0.190534	0.0509822	0.714575	3.69509	1.41631e-13	3.28705e-12	up
FxaC_23g27430	0.716385	0.465684	0.70586	5.72781	2.94127	1.49114e-13	3.45245e-12	up
FxaC_26g43090	0.110336	0.212185	0.873529	8.47026	3.16027	1.59167e-13	3.6764e-12	up
FxaC_5g16290	2.26167	1.22803	1.44389	11.9867	2.95541	1.72493e-13	3.96372e-12	up
FxaC_21g14220	32.372	7.84692	1.81198	10.3339	2.4182	1.8132e-13	4.15342e-12	up
FxaC_25g26060	0.873091	0.721385	0.509008	2.7262	2.32451	2.26818e-13	5.13888e-12	up
FxaC_6g09210	0.17906	0.0773894	0.679371	4.81917	2.72538	2.4526e-13	5.54373e-12	up	USPL1	unknown seed protein like 1
FxaC_6g01070	3.48937	0.49419	0.377981	3.40915	3.0912	3.17019e-13	7.08034e-12	up
FxaC_12g48510	0.567542	0.551282	0.900862	5.91348	2.63211	4.05249e-13	8.96129e-12	up	mtACP2	mitochondrial acyl carrier protein 2
FxaC_17g07680	0.879709	0.268593	0.4087	3.09624	2.8356	4.15217e-13	9.17125e-12	up
FxaC_8g33260	15.2149	1.38301	1.31789	7.03949	2.3135	4.25514e-13	9.37495e-12	up	RRTF1	redox responsive transcription factor 1
FxaC_26g38080	7.94742	0.802002	0.233272	5.03103	4.37729	4.25569e-13	9.37495e-12	up
FxaC_23g44740	0.523538	1.20964	1.24892	5.99445	2.17778	4.52284e-13	9.93708e-12	up
FxaC_1g22001	0.737211	0.295729	1.14318	5.35037	2.11774	6.89243e-13	1.49454e-11	up	ELI3-2	elicitor-activated gene 3-2
FxaC_28g36900	0	0.100454	0.344638	10.3495	4.82312	7.27014e-13	1.57175e-11	up
FxaC_25g58650	4.86242	1.65647	1.46678	7.17642	2.21159	8.19101e-13	1.76296e-11	up
FxaC_21g14030	0.710558	0.743317	0.372462	1.84176	2.22326	8.95712e-13	1.91438e-11	up
FxaC_6g41860	105.325	2.85977	0.698969	5.27654	2.8148	1.01713e-12	2.1651e-11	up	GGCT2;1	gamma-glutamyl cyclotransferase 2;1
FxaC_13g25330	0.0648422	0.112134	0.0332547	6.44082	7.4585	1.08601e-12	2.30077e-11	up
FxaC_22g55071	1.36251	0.742174	0.2318	4.4014	4.17886	1.17793e-12	2.49006e-11	up
FxaC_23g11140	53.7385	2.94783	1.2089	5.38728	2.07379	1.17889e-12	2.49119e-11	up
FxaC_21g69670	0.0540194	0.120489	0.158163	0.813972	2.26567	1.19565e-12	2.52568e-11	up
FxaC_17g03780	7.93791	0.67252	0.294603	6.03053	4.27973	1.99344e-12	4.13427e-11	up
FxaC_10g13990	0.275419	0.279065	0.264693	1.94675	2.79512	2.34617e-12	4.82789e-11	up	ZIP1	zinc transporter 1 precursor
FxaC_19g26670	2.40405	2.26532	1.95765	9.46713	2.1895	2.64612e-12	5.42399e-11	up
FxaC_1g24980	34.757	2.27326	0.976705	4.47016	2.12368	2.71893e-12	5.56734e-11	up	TPPJ	trehalose-6-phosphate phosphatase J
FxaC_13g24510	2.16278	2.22372	1.3135	10.4502	2.89839	3.87143e-12	7.81701e-11	up
FxaC_14g10800	0	0	0.20442	5.49727	4.69239	4.1938e-12	8.42691e-11	up
FxaC_18g37160	0.131148	0.0930395	0.0736961	2.57725	5.03031	4.31152e-12	8.65747e-11	up
FxaC_5g42090	1.73582	0.313445	0.418186	3.0739	2.80167	4.37324e-12	8.77534e-11	up
FxaC_5g30020	0.626157	0.481318	0.242233	1.49669	2.54136	5.27033e-12	1.04921e-10	up	GLR2.8	glutamate receptor 2.8
FxaC_22g32930	0.0320242	0.0678986	0.266366	2.11228	2.91388	5.44824e-12	1.08166e-10	up
FxaC_10g45280	2.08039	0.486068	0.314264	1.94604	2.53968	6.24771e-12	1.23112e-10	up	WRKY33	WRKY DNA-binding protein 33
FxaC_1g30400	3.16247	2.57222	1.57205	7.17855	2.1103	6.59856e-12	1.29806e-10	up	DRB4	double-stranded-RNA-binding protein 4
FxaC_26g40420	0.666175	0.375271	0.785851	3.35173	2.01204	7.22591e-12	1.41524e-10	up
FxaC_4g10710	0.528736	0.899494	0.496279	2.47751	2.25748	9.04193e-12	1.76142e-10	up
FxaC_4g38210	0.161188	0.0266724	0.231821	6.35204	4.68199	1.03423e-11	2.00599e-10	up
FxaC_25g41360	0.0507663	0.022608	0.721732	3.36206	2.14148	1.08516e-11	2.09847e-10	up
FxaC_27g12610	0.375415	0.0582546	0.160691	4.11411	4.6177	1.09679e-11	2.11954e-10	up
FxaC_10g27100	0	0.221297	2.63049	15.0218	2.4299	1.19126e-11	2.29295e-10	up	NRB4	Non-Recognition-of-BTH 4
FxaC_23g61150	0.156367	0.135928	0.130511	3.35719	4.64994	1.20318e-11	2.31436e-10	up
FxaC_20g34130	0.553695	0.696145	0.700467	3.81858	2.37849	1.51656e-11	2.89038e-10	up
FxaC_24g08890	0.258826	0.300305	0.580893	2.61863	2.08254	1.60205e-11	3.04332e-10	up
FxaC_12g40220	11.6641	10.151	3.88423	19.9297	2.29533	1.66185e-11	3.15074e-10	up
FxaC_5g11310	14.7541	1.10593	2.46246	10.8612	2.05903	1.88649e-11	3.56153e-10	up
FxaC_7g41870	1.11463	0.0123181	0.0137569	4.44044	8.08502	1.99316e-11	3.75072e-10	up	JMT	jasmonic acid carboxyl methyltransferase
FxaC_2g28510	31.9624	0.885701	0.527721	3.28871	2.55744	2.35375e-11	4.39228e-10	up	TPPJ	trehalose-6-phosphate phosphatase J
FxaC_22g28920	204.809	4.40022	1.14181	5.0969	2.07437	2.41757e-11	4.50269e-10	up
FxaC_16g14910	0	0	0.0943326	2.97718	4.88167	2.444e-11	4.54609e-10	up	MIN7
FxaC_27g37990	1.26961	1.71535	0.871034	5.69668	2.61617	2.89532e-11	5.34452e-10	up
FxaC_16g28860	1.12576	17.6125	23.0279	134.184	2.5096	3.2106e-11	5.90398e-10	up
FxaC_7g29410	0.472941	0.593007	0.493498	2.21439	2.07632	3.62776e-11	6.64167e-10	up
FxaC_22g66520	0.332617	0.142002	0.115205	1.76154	3.82184	3.68442e-11	6.74115e-10	up
FxaC_18g42030	0.487364	0.0696174	0.0723272	0.960342	3.6596	4.38883e-11	7.95729e-10	up
FxaC_13g54820	2.99541	0.347889	0.140833	2.33574	3.9387	4.5087e-11	8.15679e-10	up
FxaC_21g68952	0.663408	0.720151	0.688197	3.69516	2.32828	5.09941e-11	9.17404e-10	up
FxaC_14g06620	0.0805325	0.625309	2.00395	27.8785	3.78884	6.05509e-11	1.07732e-09	up
FxaC_24g47630	0.229883	0.470778	0.85786	4.54657	2.3248	7.71516e-11	1.36019e-09	up
FxaC_9g47160	0	0	0.168035	5.35742	4.87828	9.10107e-11	1.58766e-09	up
FxaC_10g39560	3.15087	0.276682	0.278801	4.35557	3.86877	9.73396e-11	1.6945e-09	up
FxaC_24g50560	0.0200369	0	0.285999	1.97985	2.68497	1.51319e-10	2.57251e-09	up
FxaC_22g59800	0.843949	0.966165	0.604322	3.13209	2.291	1.63713e-10	2.77185e-09	up
FxaC_27g08890	0.989012	0.407178	0.200939	1.28408	2.5951	1.65644e-10	2.80116e-09	up
FxaC_11g42540	0.00966443	0	0	1.41383	7.88798	1.70837e-10	2.88742e-09	up	CYP718	cytochrome P450, family 718
FxaC_14g19780	2.35373	0.395383	1.64539	8.163	2.23268	2.32486e-10	3.86198e-09	up
FxaC_24g27960	53.0498	7.7011	4.15874	18.0763	2.01427	2.46203e-10	4.07935e-09	up
FxaC_21g22860	0.308154	0.199534	0.0463624	9.93711	7.67551	2.58542e-10	4.27161e-09	up
FxaC_5g27080	3.04415	1.13584	0.488476	2.95483	2.50187	4.27881e-10	6.90062e-09	up	CK1	choline kinase 1
FxaC_5g36210	0.299182	0.211933	0.0721196	3.73113	5.61085	4.84982e-10	7.77189e-09	up
FxaC_23g40950	0.241219	0.10484	0.322299	2.29147	2.71903	5.18422e-10	8.28264e-09	up
FxaC_22g66530	1.42353	0.610468	0.156966	2.20645	3.72989	5.635e-10	8.98059e-09	up
FxaC_20g04450	10.8149	0.3021	0.153089	3.39787	4.38166	5.99344e-10	9.5179e-09	up
FxaC_6g19480	1.08983	0.497921	0.529371	3.08013	2.46337	7.04899e-10	1.11122e-08	up	PR3	PATHOGENESIS-RELATED 3
FxaC_22g16320	2.16438	0.570986	0.384599	3.54459	3.12038	8.86926e-10	1.38128e-08	up
FxaC_6g32650	6.58531	0.5246	0.48286	2.33599	2.17718	1.23244e-09	1.88554e-08	up	ATAAP3
FxaC_8g38450	1.25387	0.324836	0.36878	2.48113	2.65243	1.29801e-09	1.98011e-08	up
FxaC_12g46720	1.49242	2.59454	4.18923	26.7075	2.64413	1.3786e-09	2.09974e-08	up
FxaC_3g18100	1.84813	4.57216	3.26085	19.2948	2.5361	1.85957e-09	2.78917e-08	up	FLO2	FLORAL MUTANT 2
FxaC_18g04420	0.422191	0.266875	0.135098	1.45727	3.34367	2.07925e-09	3.10583e-08	up
FxaC_27g03440	1.84774	0.169079	0.160489	1.28609	2.9087	2.11879e-09	3.16245e-08	up
FxaC_14g10080	0.503215	0.389097	0.555421	3.06312	2.35796	2.33117e-09	3.46608e-08	up
FxaC_5g15940	0	0.0367214	0.0302045	1.44809	5.45063	2.44985e-09	3.63139e-08	up	PDF2	protodermal factor 2
FxaC_1g09460	0.0995199	0	0.0261717	4.86559	7.28526	2.51917e-09	3.73129e-08	up
FxaC_16g01770	0.332006	0.272908	0.587263	2.50819	2.00241	2.66599e-09	3.9377e-08	up	KCS2	3-ketoacyl-CoA synthase 2
FxaC_22g22410	3.76384	0.458948	0.191414	1.44278	2.831	2.92898e-09	4.30099e-08	up
FxaC_25g54620	0.0190844	0.047261	0.200729	1.56249	2.86585	3.22057e-09	4.69948e-08	up
FxaC_27g47140	0	0.0472918	0.17315	2.31262	3.64372	3.63669e-09	5.27751e-08	up
FxaC_5g06070	3.04632	0.514579	0.354412	1.75618	2.23979	3.99757e-09	5.77095e-08	up
FxaC_1g41060	0.197611	0.161601	0.546712	3.3872	2.54277	4.27804e-09	6.14833e-08	up
FxaC_7g40331	0.181301	0.087736	0.366944	2.38072	2.60519	5.08696e-09	7.25526e-08	up
FxaC_21g29650	0.523663	0.516698	0.681984	5.02319	2.79674	5.36808e-09	7.63932e-08	up
FxaC_23g39070	3.33627	1.35239	1.33641	6.61431	2.21458	5.45393e-09	7.7558e-08	up
FxaC_25g07290	8.49771	2.38273	0.434277	2.1856	2.23074	6.10206e-09	8.61631e-08	up
FxaC_4g10920	0.115454	0.041643	0.0454818	1.29618	4.77693	6.93653e-09	9.71198e-08	up	CYP81D8	cytochrome P450, family 81, subfamily D, polypeptide 8
FxaC_6g31010	21.2933	1.02593	0.345884	2.54432	2.80159	8.24455e-09	1.14386e-07	up	HRE2	HYPOXIA RESPONSIVE ERF (ETHYLENE RESPONSE FACTOR) 2
FxaC_17g33870	0.439489	0.405562	0.216083	1.02367	2.18463	8.43195e-09	1.16652e-07	up
FxaC_18g19240	0	0	0	4.84133	7.27877	8.73064e-09	1.2044e-07	up
FxaC_10g27130	0	0	0.130968	3.62771	4.73537	8.75459e-09	1.20741e-07	up
FxaC_19g11430	1.35511	0.750904	0.501134	2.126	2.01614	8.96063e-09	1.23378e-07	up
FxaC_10g01050	5.85231	0.387956	0.13885	11.4407	6.22321	9.21551e-09	1.26617e-07	up
FxaC_18g42910	64.7399	2.27732	1.06095	5.21936	2.21116	1.05521e-08	1.44028e-07	up
FxaC_14g15530	218.082	2.47995	1.28137	5.85092	2.1083	1.30469e-08	1.76532e-07	up
FxaC_20g06470	0.0711255	0.0799353	0.0628946	1.17158	4.08519	1.42521e-08	1.92048e-07	up
FxaC_14g13941	0.053164	0.063142	0	0.938211	7.17276	1.57279e-08	2.10663e-07	up
FxaC_3g24200	59.9525	2.71198	2.33155	10.8328	2.1309	1.83082e-08	2.43429e-07	up
FxaC_16g29840	5.6106	1.10461	1.72222	10.0426	2.43999	1.96993e-08	2.60436e-07	up
FxaC_17g26530	0.0863184	0.0789114	0.315606	1.62421	2.27736	1.97623e-08	2.61209e-07	up
FxaC_15g02290	4.96196	0.534169	0.519493	2.5938	2.22933	2.31604e-08	3.02612e-07	up	UGT74B1	UDP-glucosyl transferase 74B1
FxaC_17g43670	0.35814	0.649973	0.390842	1.87195	2.16938	2.44706e-08	3.18441e-07	up
FxaC_27g28180	0	0.0578804	1.18209	9.27353	2.8897	2.54638e-08	3.30256e-07	up
FxaC_7g24610	0.0675932	0.0583475	0.0947837	3.80423	5.19863	2.60295e-08	3.36917e-07	up	B120
FxaC_16g01230	0.593943	0.439682	0.52782	2.6779	2.24003	2.76531e-08	3.56422e-07	up	HSFA6B	heat shock transcription factor A6B
FxaC_15g38730	92.8749	1.19715	0.22044	1.20556	2.36278	2.78138e-08	3.58255e-07	up	SEOR1	Sieve-Element-Occlusion-Related 1
FxaC_9g43500	0.0294774	0.00891294	0	0.818208	7.07575	2.87034e-08	3.68732e-07	up
FxaC_17g20430	0.514467	0.173596	0.134804	1.12267	2.98448	3.08649e-08	3.95189e-07	up
FxaC_13g18480	0	0.0353045	0.281124	2.35295	2.96687	3.28312e-08	4.18797e-07	up
FxaC_13g25230	0.320075	0.0233208	0.0531611	1.39646	4.632	3.32883e-08	4.24254e-07	up
FxaC_13g29490	0.117654	0	0.0440107	5.26031	6.83012	3.43448e-08	4.36761e-07	up
FxaC_8g33830	0.933132	0.672236	0.371429	1.87061	2.23614	3.56835e-08	4.52893e-07	up	RD21A	responsive to dehydration 21A
FxaC_23g56030	0.0879526	0.0714818	0.0542694	1.99694	5.12794	3.6933e-08	4.6773e-07	up
FxaC_23g41040	0.191563	0	0.062813	2.4361	5.15042	3.85237e-08	4.86601e-07	up
FxaC_27g43430	2.52994	1.39329	0.548538	3.7258	2.67833	4.0858e-08	5.14186e-07	up
FxaC_5g30070	0.834337	1.093	0.207666	4.09643	4.22014	4.14307e-08	5.21055e-07	up
FxaC_1g32751	0	0	0.0479663	6.40351	6.78724	4.32793e-08	5.43363e-07	up
FxaC_28g11350	0.920367	0.0656716	0.0768205	0.91889	3.48504	4.50841e-08	5.63827e-07	up
FxaC_13g19160	0.33513	0.64694	0.297877	1.54066	2.29949	4.67904e-08	5.84287e-07	up	CRK2	cysteine-rich RLK (RECEPTOR-like protein kinase) 2
FxaC_21g47391	9.21927	0.433307	0.478324	2.86047	2.48122	4.69602e-08	5.86156e-07	up
FxaC_20g02030	0.217815	0.314621	0.0951316	1.20639	3.5781	4.74478e-08	5.91859e-07	up
FxaC_12g06080	0.656074	0.367621	0.253891	1.38259	2.35426	4.75792e-08	5.93117e-07	up	ZIK2
FxaC_22g18870	4.25579	0.799199	0.492692	6.37433	3.61274	4.79624e-08	5.97381e-07	up
FxaC_3g29470	0.280991	0.281992	0.143961	1.12709	2.87724	4.85603e-08	6.0431e-07	up	TT10	TRANSPARENT TESTA 10
FxaC_19g31130	0.250308	0.169022	0.286298	1.81195	2.55061	5.11349e-08	6.34311e-07	up
FxaC_17g15250	0.014534	0.012371	0.391262	2.1392	2.36643	5.37662e-08	6.64963e-07	up
FxaC_9g31610	0.0961038	0.189181	0.165243	1.14919	2.70093	5.57486e-08	6.88016e-07	up	GH3.6	Gretchen Hagen3.6
FxaC_22g37360	1.74823	0.585203	0.393637	2.26411	2.44579	5.94975e-08	7.32571e-07	up
FxaC_6g27000	1.11566	0.744053	0.363864	2.02399	2.38451	6.54133e-08	7.98806e-07	up
FxaC_9g11530	0.229552	0.448598	0.643788	3.04127	2.15194	6.59384e-08	8.03868e-07	up	PCL1	PHYTOCLOCK 1
FxaC_12g11280	3.60258	0.913022	0.132744	1.26281	3.14518	7.27549e-08	8.82156e-07	up	KCS12	3-ketoacyl-CoA synthase 12
FxaC_21g15200	0.323959	0.148555	0.314142	1.63088	2.29307	8.42666e-08	1.01181e-06	up
FxaC_27g05390	0.574863	1.11311	0.681409	2.96612	2.08323	9.31752e-08	1.1128e-06	up
FxaC_16g13990	0	0	0.0323699	3.95181	6.64976	9.83454e-08	1.17117e-06	up	UBC11	ubiquitin-conjugating enzyme 11
FxaC_5g03390	0.367712	0.233383	0.389877	3.03538	2.87616	1.2178e-07	1.43204e-06	up	HSP17.6II	17.6 kDa class II heat shock protein
FxaC_2g30680	0.150125	0	0	2.83439	6.85271	1.21852e-07	1.43261e-06	up
FxaC_14g09592	6.45156	0.408035	0.280905	1.80483	2.62266	1.32525e-07	1.55024e-06	up
FxaC_4g36460	0.0138334	0.208027	0.190172	1.50212	2.88345	1.36873e-07	1.59724e-06	up	SHS1	SODIUM HYPERSENSITIVE 1
FxaC_22g17860	1.52072	1.12937	0.196169	0.833663	2.03978	1.55377e-07	1.79672e-06	up
FxaC_4g00840	1.84188	2.82001	0.703582	3.96235	2.42945	1.61494e-07	1.86101e-06	up	KEA2	K+ efflux antiporter 2
FxaC_16g21950	2.24164	0.148036	0.690241	3.48927	2.23855	1.79161e-07	2.04874e-06	up
FxaC_7g04360	0.205227	0.0858753	0.0867118	1.87667	4.39884	2.23002e-07	2.52228e-06	up	COR27	cold regulated gene 27
FxaC_17g01741	20.6821	0.298333	0.563566	2.79911	2.22667	2.26282e-07	2.55688e-06	up
FxaC_17g26490	0	0	0.235839	1.79576	2.8474	2.27084e-07	2.56495e-06	up
FxaC_20g16230	0.989958	0.328338	0.1461	1.04881	2.73661	2.39747e-07	2.69749e-06	up
FxaC_7g29320	3.92045	0.733037	0.760749	3.20062	2.00051	2.45177e-07	2.75538e-06	up
FxaC_26g01500	4.76709	0.666053	0.591433	3.3316	2.41351	2.47753e-07	2.78218e-06	up
FxaC_12g35990	0.307797	0.0498986	1.2307	7.18162	2.44029	2.50633e-07	2.80909e-06	up
FxaC_14g15920	0.131695	0.065139	0.34176	2.78333	2.93467	2.53275e-07	2.83705e-06	up
FxaC_10g40870	12.2989	1.00206	0.554796	3.32254	2.50257	2.63508e-07	2.94431e-06	up
FxaC_28g34200	1.70382	3.74935	1.81942	8.64565	2.204	2.71294e-07	3.02664e-06	up
FxaC_21g17210	1.5878	0.26718	0.249353	1.4007	2.40209	3.31027e-07	3.65028e-06	up
FxaC_3g23862	0.156662	0.0195594	0.0188933	0.564044	4.82929	3.68042e-07	4.02863e-06	up	SR1	signal responsive 1
FxaC_12g22481	0	0.0295806	0.0631891	3.47665	5.64694	3.68703e-07	4.03511e-06	up	VH1	VASCULAR HIGHWAY 1
FxaC_25g48770	0.976736	0.503528	0.328861	2.7557	2.95977	3.88557e-07	4.23085e-06	up
FxaC_3g12111	0.439024	0.617088	0.164645	0.848128	2.29319	4.57853e-07	4.92997e-06	up
FxaC_26g21260	0.377246	0.699364	0.829277	4.83372	2.43978	5.05194e-07	5.40365e-06	up
FxaC_19g04172	3.6237	0.709342	0.475567	2.99312	2.58464	5.14848e-07	5.49633e-06	up
FxaC_9g22200	0.0225847	0.0386916	0.0693899	1.00056	3.75409	5.3483e-07	5.69443e-06	up
FxaC_22g70080	0.834657	0.485978	0.504127	2.37566	2.15313	5.61588e-07	5.9564e-06	up
FxaC_18g28432	0.602716	0.0331923	0.121979	2.02518	3.94743	6.0041e-07	6.33117e-06	up
FxaC_22g47730	0.334095	0.3569	0.252847	1.24095	2.21297	6.24767e-07	6.57131e-06	up
FxaC_2g09680	0.355447	0.203428	0.100987	0.780197	2.86569	6.38909e-07	6.7067e-06	up	Phox1	Phox1
FxaC_6g37140	0.0976662	0.0718103	0.211882	2.2866	3.3402	6.4304e-07	6.74641e-06	up	HSP17.6II	17.6 kDa class II heat shock protein
FxaC_24g41290	0.399363	0.0287241	0.0873059	4.14635	5.5244	6.46793e-07	6.77966e-06	up
FxaC_20g07320	0	0.194799	0.928905	8.5932	3.14631	6.72342e-07	7.02212e-06	up
FxaC_25g08980	0	0.076071	0.119971	0.721912	2.52582	6.84016e-07	7.13122e-06	up
FxaC_27g43310	0.767881	0.112736	0.127366	0.679517	2.33979	6.99687e-07	7.28676e-06	up
FxaC_23g39240	0.320268	0.232738	1.05128	4.56562	2.02114	7.77392e-07	8.03264e-06	up
FxaC_8g19800	0.819975	0.402085	0.373136	1.91262	2.26912	7.99701e-07	8.24409e-06	up
FxaC_22g17370	0	0.0100294	0.0334169	0.976401	4.72812	8.00855e-07	8.25451e-06	up
FxaC_10g40410	1.71296	0.910619	0.599946	2.59617	2.05462	9.81296e-07	9.96059e-06	up	NFA2	NUCLEOSOME/CHROMATIN ASSEMBLY FACTOR GROUP A 2
FxaC_2g28620	0.0459018	0.0735327	0.236032	1.21989	2.28204	1.073e-06	1.0829e-05	up	ATACX2
FxaC_26g34850	0.189046	0.118602	0.060431	0.818111	3.66392	1.14992e-06	1.15431e-05	up
FxaC_3g12860	0.694826	0.156332	0.314448	2.01571	2.56778	1.17525e-06	1.17893e-05	up	TLP1	THAUMATIN-LIKE PROTEIN 1
FxaC_12g41630	0.352193	0.187244	0.202559	1.34466	2.66652	1.20036e-06	1.20204e-05	up	MLO6	MILDEW RESISTANCE LOCUS O 6
FxaC_26g43080	0.956777	1.58781	0.782546	5.683	2.76349	1.21051e-06	1.21143e-05	up
FxaC_20g41080	2.91661	0.591416	0.342034	1.47128	2.04209	1.21775e-06	1.21757e-05	up
FxaC_28g36180	1.17255	2.3333	1.23839	6.59627	2.33864	1.2198e-06	1.21877e-05	up
FxaC_11g38350	0.210148	0.290583	0.316011	1.94121	2.55639	1.3279e-06	1.31907e-05	up	PCL1	PHYTOCLOCK 1
FxaC_14g16660	1.43024	0.519368	0.545575	2.93164	2.33628	1.38258e-06	1.36824e-05	up
FxaC_3g12800	1.55092	2.24679	0.673875	3.39949	2.3	1.43501e-06	1.4153e-05	up	MLO4	MILDEW RESISTANCE LOCUS O 4
FxaC_23g12790	0.179143	0.234446	0.206888	0.930392	2.09047	1.58393e-06	1.5485e-05	up
FxaC_20g13811	0	0.113129	0.0927248	3.69506	5.34074	1.59195e-06	1.55582e-05	up
FxaC_26g02880	1.63913	0.32283	0.199647	2.55926	3.60147	1.73182e-06	1.68373e-05	up
FxaC_14g06621	0	0.187018	1.11898	13.169	3.55939	1.91909e-06	1.85155e-05	up
FxaC_10g29530	0	0	0.0259916	1.17446	5.37266	2.14202e-06	2.05164e-05	up	PUB23	plant U-box 23
FxaC_20g33720	0.26288	0.19739	0.145173	1.02068	2.7269	2.30959e-06	2.19909e-05	up
FxaC_9g13930	0.0442218	0.0212167	0.130821	0.97132	2.82672	2.32332e-06	2.21144e-05	up
FxaC_15g27260	0	0.00763518	0	0.39298	6.27402	2.89791e-06	2.70952e-05	up	ORG1	OBP3-responsive gene 1
FxaC_15g05550	0.0178511	0.00868183	0.0281313	0.728345	4.55512	2.91085e-06	2.72074e-05	up
FxaC_14g00680	1.65776	0.219611	0.146868	1.32989	3.09103	2.9155e-06	2.72465e-05	up
FxaC_14g20320	0	0.354326	1.23433	7.25074	2.49114	3.00954e-06	2.80531e-05	up
FxaC_21g22840	0.161093	0.0899791	0.0646409	2.69874	5.24839	3.17397e-06	2.94912e-05	up
FxaC_18g00510	7.65989	0.136513	0.316285	1.99434	2.56505	3.27194e-06	3.0324e-05	up
FxaC_11g47380	0	0	0.0113168	0.267909	4.48588	3.44832e-06	3.18114e-05	up
FxaC_12g23910	0	0.0121674	0.0394253	1.00106	4.52959	3.49222e-06	3.21806e-05	up	PUB23	plant U-box 23
FxaC_7g10970	0.765453	0.941137	0.276326	1.26995	2.13225	3.49917e-06	3.22344e-05	up
FxaC_22g67770	1.33988	0.140726	0.0174525	1.13557	5.9457	3.63873e-06	3.33824e-05	up
FxaC_13g25870	0.279966	1.20755	1.11041	4.89854	2.04711	3.65387e-06	3.34948e-05	up
FxaC_19g04250	4.32755	0.361178	0.822396	3.85721	2.1284	3.78495e-06	3.46036e-05	up
FxaC_14g06630	0	0.0892678	0.201905	2.82105	3.73013	4.03025e-06	3.66559e-05	up
FxaC_25g51760	0	0.00686422	0.0321914	0.721588	4.44768	4.1662e-06	3.78037e-05	up
FxaC_4g11301	0.488983	0.861846	0.283775	1.21172	2.01732	4.26254e-06	3.86175e-05	up	ZIK5
FxaC_17g53900	0.731694	0.34353	0.212199	1.3674	2.58673	4.5321e-06	4.0887e-05	up
FxaC_21g35330	0.0409427	0.0635985	0.0136338	0.560593	5.23061	4.53362e-06	4.08885e-05	up
FxaC_24g07671	0.0151751	0.0558397	0.0304914	1.21744	5.1865	4.57986e-06	4.12542e-05	up
FxaC_12g22610	0.0993794	0.214798	0.731424	3.73533	2.25782	5.02437e-06	4.49239e-05	up
FxaC_25g02020	1.24632	0.247661	0.279633	1.30111	2.121	5.0643e-06	4.52531e-05	up
FxaC_23g47570	0.2562	2.01791	11.1322	46.9024	2.05645	5.28784e-06	4.71201e-05	up
FxaC_22g14260	0.0103584	0.00727763	0	0.129589	6.20629	5.30686e-06	4.72533e-05	up
FxaC_8g14220	1.34071	0.638046	0.460555	2.18492	2.14332	5.40649e-06	4.80521e-05	up	SCABP8	SOS3-LIKE CALCIUM BINDING PROTEIN 8
FxaC_22g50050	0.146918	1.01107	0.627125	3.01428	2.18808	5.47947e-06	4.86263e-05	up
FxaC_21g58991	2.6834	0.436105	0.0929973	3.35669	5.11829	5.54512e-06	4.91789e-05	up
FxaC_16g25950	1.50668	3.07041	0.63942	3.86117	2.51668	5.67401e-06	5.02452e-05	up
FxaC_8g22950	0.361471	0.225496	0.0870628	0.555641	2.59038	5.96143e-06	5.25251e-05	up	MSL6	mechanosensitive channel of small conductance-like 6
FxaC_25g53610	0.229946	0.0549992	0.0660834	0.731003	3.36583	6.14335e-06	5.3941e-05	up
FxaC_6g21630	0.512608	0.275065	0.160446	2.57954	3.96843	6.23644e-06	5.47169e-05	up
FxaC_21g43460	2.73295	0.106436	0.0554227	0.976311	4.02007	6.41704e-06	5.61912e-05	up
FxaC_6g26600	0.324086	0.162512	0.117435	0.985187	2.98039	6.97312e-06	6.064e-05	up	DRIP2	DREB2A-interacting protein 2
FxaC_25g61590	0.218937	0.0366649	0.0963847	0.766458	2.89994	7.0029e-06	6.08535e-05	up
FxaC_1g17820	0.2335	0.115185	0.144729	0.90111	2.55288	7.22252e-06	6.26019e-05	up	ADS1	ACTIVATED DISEASE SUSCEPTIBILITY 1
FxaC_25g38080	0.574495	0.135798	0.363567	2.30248	2.59287	7.24197e-06	6.27435e-05	up
FxaC_19g39130	0.26087	0.0872661	0.123271	1.02073	2.98168	8.57816e-06	7.31739e-05	up
FxaC_13g08910	0.678129	0.421029	0.257839	1.22474	2.16739	8.59414e-06	7.32994e-05	up
FxaC_25g47090	3.6402	0.677029	0.499205	2.34458	2.1245	9.43641e-06	7.97552e-05	up
FxaC_19g29920	1.15094	1.55029	0.396174	1.77654	2.09924	9.99103e-06	8.3944e-05	up
FxaC_11g38580	2.29712	0.228012	0.245529	1.37357	2.39982	1.00817e-05	8.46323e-05	up	HAI3	highly ABA-induced PP2C gene 3
FxaC_28g05480	2.64985	0.814084	0.0976001	1.05607	3.34081	1.02898e-05	8.62302e-05	up
FxaC_23g27310	0.273621	0.35419	0.317669	2.1015	2.6086	1.0463e-05	8.7593e-05	up
FxaC_13g10320	0.0449662	0.0108656	0.0990765	1.11675	3.4445	1.07237e-05	8.95426e-05	up
FxaC_16g01320	0.0850491	0.0265132	0.0360348	0.432664	3.49083	1.08048e-05	9.01292e-05	up
FxaC_8g08050	0.309848	0.0615695	0.014821	0.934788	5.73854	1.13545e-05	9.44303e-05	up
FxaC_9g11580	0.096644	0.0222862	0.0327622	0.368608	3.44163	1.22816e-05	0.000101732	up
FxaC_12g34770	0.56454	0.551445	0.117094	1.92866	3.92889	1.31117e-05	0.000108084	up	LBD4	LOB domain-containing protein 4
FxaC_22g67790	0.351161	0.126874	0.117098	0.892352	2.82424	1.32037e-05	0.000108812	up
FxaC_14g01540	0.00940137	0.109477	0.0187324	0.670543	5.04153	1.32534e-05	0.000109128	up
FxaC_24g41660	0.188818	0.490359	1.68809	7.49872	2.07012	1.54296e-05	0.000125517	up
FxaC_11g12080	0.947693	0.0101748	0	0.552436	5.95524	1.55743e-05	0.000126536	up	BSMT1
FxaC_7g18110	1.35039	0.62351	0.388764	1.99268	2.25636	1.60141e-05	0.000129854	up
FxaC_27g41770	0.135966	0.264339	0.094875	0.465384	2.20845	1.70316e-05	0.000137548	up
FxaC_17g11101	4.30962	3.74118	1.62343	7.0728	2.07468	1.8127e-05	0.000145645	up
FxaC_19g01330	0.0715101	0.041907	0.102491	0.581528	2.44154	1.84594e-05	0.000148091	up
FxaC_27g35280	0	0.13895	0.173236	3.51854	4.24398	1.91752e-05	0.000153494	up
FxaC_2g26060	0.0919212	0.0658286	0.0274818	1.4069	5.61535	1.92918e-05	0.000154257	up	ELI3-1	elicitor-activated gene 3-1
FxaC_8g17780	9.19391	0.225584	0.473995	2.9205	2.55091	1.93018e-05	0.000154316	up
FxaC_3g38381	0.0399403	0.119276	0.0474796	2.79924	5.61751	1.96757e-05	0.000157024	up
FxaC_23g38460	0	0.0565323	0.0336258	0.507126	3.83205	1.99204e-05	0.00015865	up
FxaC_19g29191	4.16896	6.26674	2.00824	8.31544	2.01092	2.0487e-05	0.000162672	up
FxaC_20g05771	1.06017	0.513831	0.367837	1.67357	2.08494	2.11749e-05	0.00016747	up
FxaC_3g23640	0.173102	0.0301844	0.0870438	0.644194	2.80626	2.1965e-05	0.000173295	up	SR1	signal responsive 1
FxaC_12g18650	1.8429	0.998724	0.299391	1.64255	2.41024	2.25875e-05	0.000177675	up	Kin2	kinase 2
FxaC_23g58120	0.772771	0.640457	1.1067	15.4388	3.81524	2.46031e-05	0.000192203	up
FxaC_23g00640	1.56075	0	0.0667415	3.2758	5.53839	2.49483e-05	0.000194565	up
FxaC_4g07620	2.80413	2.37822	1.15072	5.98269	2.33578	2.58968e-05	0.000201361	up
FxaC_2g19230	0.300502	0.3888	0.117433	0.569838	2.19237	2.63497e-05	0.000204472	up
FxaC_20g05640	0	0	0.0129321	0.715432	5.51921	2.74816e-05	0.000212405	up
FxaC_15g00430	0.0285347	0.0689432	0.104497	0.759743	2.75082	2.7724e-05	0.000214079	up	CYP86B1	cytochrome P450, family 86, subfamily B, polypeptide 1
FxaC_21g19850	14.7077	1.25552	0.50963	4.68791	3.11387	2.83162e-05	0.000218188	up
FxaC_21g02030	0.690463	0.138414	0.0998686	1.58726	3.84422	2.87924e-05	0.000221477	up
FxaC_10g04271	0.0197412	0.0791718	0.0430133	0.263021	2.52394	2.92556e-05	0.000224741	up	CRK25	cysteine-rich RLK (RECEPTOR-like protein kinase) 25
FxaC_7g05590	0.0643344	0.0486028	0.0127863	0.607261	5.49528	2.97368e-05	0.000228136	up
FxaC_1g05180	7.00716	0.818341	0.574227	3.14887	2.37575	3.05507e-05	0.000233885	up
FxaC_24g51500	0.438394	0.683191	0.586445	3.20072	2.36655	3.19004e-05	0.000243192	up
FxaC_10g09990	0.528117	0.395835	0.174364	0.919346	2.31394	3.19716e-05	0.000243703	up	RING1A	RING 1A
FxaC_17g40140	0.944494	0.840482	0.451251	3.7957	3.00488	3.37712e-05	0.00025591	up
FxaC_20g12180	0.123233	0.125612	0.223529	1.17937	2.32164	3.84864e-05	0.00028807	up
FxaC_15g20330	0.42926	0.647171	0.122908	0.732229	2.53037	3.86967e-05	0.00028942	up	CUL1	cullin 1
FxaC_24g41240	16.8351	5.60475	1.32465	5.73575	2.07375	3.893e-05	0.000290978	up
FxaC_2g42560	3.16872	1.49072	1.32354	6.38178	2.20987	3.93117e-05	0.000293567	up
FxaC_10g09380	0.390575	0.0913139	0.123318	0.600903	2.17461	4.10514e-05	0.000305122	up	GLR2.7	glutamate receptor 2.7
FxaC_23g56510	0.89641	0.284644	0.0779748	1.56745	4.2336	4.28824e-05	0.000317295	up
FxaC_5g07590	2.23399	0.515711	0.134352	0.780763	2.46724	4.30147e-05	0.00031803	up	RMG1	Resistance Methylated Gene 1
FxaC_3g05100	0.533237	0.707176	0.226812	1.21758	2.37604	4.36252e-05	0.000321725	up
FxaC_1g01051	0.00924847	0.00765191	0	0.374919	5.81409	4.44827e-05	0.000327384	up	REF1	REDUCED EPIDERMAL FLUORESCENCE1
FxaC_16g16960	0.154653	0.08604	0.0178454	0.36144	4.23606	4.73858e-05	0.000346686	up	NSH3	nucleoside hydrolase 3
FxaC_6g13730	0.302093	0.13241	0.109443	1.21746	3.4268	4.92857e-05	0.000358644	up
FxaC_24g01360	0.0819362	0.0385634	0.0250104	0.478837	4.13152	5.01285e-05	0.000364184	up
FxaC_11g11080	0.597981	0.0368167	0	0.298578	5.75535	5.05213e-05	0.000366762	up
FxaC_1g39670	4.02757	0.384113	0.413145	2.96001	2.75994	5.07208e-05	0.000368027	up
FxaC_5g30160	0.110755	0.246397	0.218673	2.12697	3.24417	5.1454e-05	0.000372835	up	DAYSLEEPER	DAYSLEEPER
FxaC_25g06970	0.0859193	0.431903	0.287147	1.26743	2.06727	5.15352e-05	0.000373253	up
FxaC_10g44230	0.301737	0.138732	0.0805447	0.537844	2.6319	5.17245e-05	0.000374374	up
FxaC_13g43310	0	0.058809	0.198988	3.54849	4.0729	5.46421e-05	0.000393189	up
FxaC_4g16260	4.25219	0.124256	0.104506	0.895164	3.01521	5.55922e-05	0.000399234	up	TPPJ	trehalose-6-phosphate phosphatase J
FxaC_12g09120	4.12445	0.1294	0.176571	1.16545	2.67871	5.64961e-05	0.000405075	up	HAI3	highly ABA-induced PP2C gene 3
FxaC_11g28540	0.0192629	0.157586	0.114095	1.09399	3.17766	5.71593e-05	0.000409173	up	JB67
FxaC_5g18670	2.34962	2.88941	1.11206	5.11053	2.13181	5.80776e-05	0.000415082	up
FxaC_15g10990	0	0	0.148134	3.72253	4.67029	6.10789e-05	0.000434129	up
FxaC_5g09490	7.31455	0.26965	0.113617	1.10202	3.17029	6.37105e-05	0.000451012	up	HRE2	HYPOXIA RESPONSIVE ERF (ETHYLENE RESPONSE FACTOR) 2
FxaC_5g16090	0.396633	0.0452555	0.126978	0.765704	2.53017	6.40475e-05	0.000453066	up
FxaC_7g07540	0.121849	0.566338	0.0345084	1.50745	5.36724	6.58825e-05	0.000464633	up
FxaC_28g12770	0.32225	0.0312483	0.00840174	0.408419	5.32193	6.62587e-05	0.000467059	up
FxaC_3g40310	1.22978	1.57204	1.08142	4.63979	2.07476	6.82829e-05	0.000480279	up
FxaC_7g05431	0.384547	0.291675	0.106964	0.69957	2.63884	6.95936e-05	0.000488256	up	POK2	phragmoplast orienting kinesin 2
FxaC_27g12891	0.420987	0.541236	0.0872282	0.592817	2.71821	7.43053e-05	0.000517749	up
FxaC_27g33410	0.619506	0.196798	0.179611	2.49388	3.68183	7.49106e-05	0.000521403	up
FxaC_21g47390	10.9161	0.455169	0.348986	2.76184	2.89435	7.59261e-05	0.000527587	up
FxaC_6g27980	0.0842005	0.151171	0.475337	2.08376	2.04987	7.93143e-05	0.000548049	up	OFP12	ovate family protein 12
FxaC_17g40360	1.14347	1.19635	0.064345	3.01532	5.27997	8.00274e-05	0.000552563	up
FxaC_10g41520	0.0355972	0.0105583	0	0.154725	5.65662	8.1038e-05	0.000558674	up
FxaC_21g58820	0.430994	0.340584	0.0407104	0.731993	4.03793	8.47857e-05	0.000581429	up
FxaC_7g20970	29.2128	0.713619	0.335909	1.70987	2.23848	8.80544e-05	0.000601713	up	MYB15	myb domain protein 15
FxaC_21g17612	0.0731451	0.0250968	0.01079	0.505065	5.28369	8.91839e-05	0.000608716	up
FxaC_24g03730	0.263526	0.40611	0.165485	0.689089	2.03283	8.93017e-05	0.000609162	up
FxaC_9g37650	0.167293	0.0187746	0.0337421	0.551416	3.97659	9.32606e-05	0.000633415	up	CYP72A15	cytochrome P450, family 72, subfamily A, polypeptide 15
FxaC_14g20310	0	1.65578	3.00024	29.1673	3.30287	9.39413e-05	0.000637219	up
FxaC_24g24560	0.930752	0.875139	0.311448	1.62386	2.30638	9.42529e-05	0.000639119	up
FxaC_9g31560	0.466167	0.309974	0.16735	0.891592	2.30061	9.44875e-05	0.000640326	up	BGLU41	beta glucosidase 41
FxaC_9g05670	0.0832047	0.149838	0.0766174	0.423896	2.39425	9.56782e-05	0.000647866	up
FxaC_12g16320	0.683244	0.656806	0.0917493	1.24357	3.64435	9.63222e-05	0.000651695	up
FxaC_25g13930	0	0	0.427297	3.55736	2.94943	9.97783e-05	0.000672338	up
FxaC_14g24060	2.15383	0.28055	0.191872	0.831259	2.03194	9.9826e-05	0.000672581	up
FxaC_22g06690	1.36795	0.942733	0.271097	1.30842	2.19446	0.00010228	0.000688075	up
FxaC_27g14400	0.272017	0.338709	0.10871	1.00837	3.10459	0.000105146	0.000704743	up
FxaC_23g47830	0.0232769	0.0102214	0.103299	0.737401	2.75109	0.000105205	0.000705059	up
FxaC_8g05060	0	0	0	0.633613	5.56666	0.000109576	0.000731906	up	CYP82C4	cytochrome P450, family 82, subfamily C, polypeptide 4
FxaC_17g03810	1.99552	0.189447	0.0501957	1.32008	4.59297	0.000110584	0.000737789	up
FxaC_21g31300	0.351708	0.104648	0.444373	2.30226	2.29116	0.000114167	0.000759822	up
FxaC_13g52621	0	0	0	1.00013	5.54204	0.000120561	0.000797301	up
FxaC_13g20940	0.0275122	0.0377873	0	0.395188	5.54286	0.000121882	0.000805032	up	CYP76C4	cytochrome P450, family 76, subfamily C, polypeptide 4
FxaC_1g07440	0.0927786	0.0495662	0.0304043	0.777002	4.54979	0.000124425	0.000820522	up
FxaC_10g41710	0.43077	0.174993	0.251538	1.14098	2.1105	0.000125809	0.000828237	up	HAI3	highly ABA-induced PP2C gene 3
FxaC_28g09920	0.889279	0.0694523	0.150641	1.09416	2.7606	0.000135996	0.000886658	up
FxaC_12g36630	0.0195751	0.0217179	0.0103457	0.269978	4.57733	0.000139328	0.000906347	up
FxaC_3g08670	3.18826	0.0602013	0.0587331	0.69474	3.5012	0.000152512	0.000981998	up	OPR3	oxophytodienoate-reductase 3
FxaC_12g49800	1766.69	1747.21	582.629	50.08	-3.6538	2.50128e-170	5.38155e-167	down
FxaC_10g05820	3820	4075.03	1502.23	141.117	-3.52616	8.39453e-169	1.74159e-165	down
FxaC_7g06350	93.4842	143.111	190.359	24.3134	-3.0747	2.11619e-163	4.09771e-160	down	PMT5	polyol/monosaccharide transporter 5
FxaC_12g41601	123.5	193.522	253.755	28.7702	-3.24301	8.64417e-163	1.61983e-159	down
FxaC_21g63090	47.3416	85.058	100.575	4.38535	-4.58511	6.13672e-158	1.0485e-154	down
FxaC_6g42690	118.11	129.559	41.7013	6.04629	-2.87165	2.38671e-155	3.74721e-152	down	BGAL5	beta-galactosidase 5
FxaC_12g47620	47.7543	67.0088	85.8932	7.9042	-3.52938	2.87791e-154	4.3995e-151	down	HTA2	histone H2A 2
FxaC_5g02900	19.0847	149.221	76.1767	10.1654	-2.98426	1.00925e-153	1.50329e-150	down	ZIP4	zinc transporter 4 precursor
FxaC_6g29250	103.028	150.019	212.456	22.829	-3.3253	1.37469e-152	1.99643e-149	down	HTA5	histone H2A 5
FxaC_10g39830	200.152	237.705	302.923	50.6635	-2.67822	7.53005e-148	1.01728e-144	down	HTA12	histone H2A 12
FxaC_21g14730	251.924	242.438	120.974	15.9508	-3.03045	1.11322e-143	1.40583e-140	down
FxaC_15g38710	241.583	250.399	55.1125	5.43816	-3.45187	2.44999e-142	3.02814e-139	down	SEOR1	Sieve-Element-Occlusion-Related 1
FxaC_18g39220	2.86242	31.3934	48.5691	3.74492	-3.79594	1.93186e-134	2.11743e-131	down
FxaC_11g36701	134.585	144.888	217.1	25.9367	-3.16976	2.84557e-133	3.00549e-130	down	H3.1	histone 3.1
FxaC_10g39871	74.9348	91.0481	122.355	11.8237	-3.46723	2.3025e-132	2.34657e-129	down
FxaC_23g13310	104.511	134.194	44.5577	5.68881	-3.05911	6.82904e-131	6.83976e-128	down
FxaC_12g10320	229.624	256.589	321.136	46.8587	-2.88272	4.59701e-130	4.52619e-127	down	HTA12	histone H2A 12
FxaC_23g13820	722.859	459.807	113.753	6.3108	-4.29207	1.75707e-129	1.70117e-126	down
FxaC_17g22970	166.391	107.049	44.8274	2.52408	-4.26844	4.41578e-128	4.2052e-125	down
FxaC_16g01290	108.048	229.76	212.982	41.7606	-2.44741	7.73101e-123	6.90926e-120	down	ELIP1	EARLY LIGHT-INDUCABLE PROTEIN
FxaC_16g28810	17.4906	32.1553	20.5197	0.841634	-4.69172	1.45138e-122	1.25839e-119	down
FxaC_23g24880	194.669	377.209	264.8	45.0489	-2.65987	6.91284e-122	5.9055e-119	down
FxaC_9g14390	189.483	242.521	292.041	65.1687	-2.2593	1.20262e-119	9.83964e-117	down	HTA12	histone H2A 12
FxaC_23g29050	56.8242	152.944	153.889	24.5236	-2.74736	5.20807e-119	4.14441e-116	down
FxaC_14g02960	12.1562	54.6059	30.5659	3.88589	-3.06408	8.45427e-115	6.37814e-112	down
FxaC_22g62210	25.9081	34.018	36.0001	6.18001	-2.63115	2.58319e-114	1.89949e-111	down
FxaC_24g55590	476.885	235.926	119.444	17.6611	-2.86747	4.84349e-111	3.47362e-108	down
FxaC_7g43980	149.7	196.261	41.5502	6.25088	-2.83319	1.27416e-109	9.02647e-107	down
FxaC_24g33850	447.792	311.214	84.9127	6.03	-3.92905	1.90313e-109	1.33199e-106	down
FxaC_21g14731	37.0186	47.4359	22.2196	0.948789	-4.66652	1.73297e-108	1.18435e-105	down
FxaC_9g41540	36.0491	110.282	30.1871	4.59916	-2.80011	1.3545e-107	9.04419e-105	down	NANA	NANA
FxaC_2g16370	128.586	267.175	199.96	29.6376	-2.86243	2.61443e-107	1.70646e-104	down
FxaC_24g10341	61.0733	89.1233	96.3002	14.1019	-2.85643	6.79596e-106	4.38649e-103	down
FxaC_11g03240	131.094	156.237	73.7603	8.62273	-3.21027	9.65209e-104	6.09456e-101	down
FxaC_8g06680	178.013	146.232	43.0678	7.90804	-2.54428	1.70489e-102	1.06493e-99	down	BGAL5	beta-galactosidase 5
FxaC_21g53300	268.403	236.671	179.232	38.4276	-2.31879	4.18876e-102	2.58861e-99	down
FxaC_12g11430	194.211	201.682	229.128	40.792	-2.58742	2.22227e-100	1.34473e-97	down
FxaC_23g30250	691.409	487.096	133.368	25.3223	-2.49617	5.24168e-99	3.10709e-96	down
FxaC_23g38980	277.17	547.639	214.831	51.6155	-2.15487	7.77901e-97	4.51891e-94	down
FxaC_22g18130	1184.91	205.731	68.544	8.92389	-3.04855	1.1521e-96	6.62639e-94	down
FxaC_16g19940	6.65303	16.6192	34.3426	6.14917	-2.57992	2.06121e-94	1.15132e-91	down	PHT2;1	phosphate transporter 2;1
FxaC_21g01340	158.799	91.7994	28.4536	1.21733	-4.69985	4.60054e-94	2.54524e-91	down
FxaC_28g34030	234.125	154.423	42.5826	8.73405	-2.37538	4.26443e-93	2.31519e-90	down
FxaC_21g49642	54.3876	197.555	169.673	36.1213	-2.33321	6.08356e-93	3.27222e-90	down
FxaC_17g15360	0.612285	7.23392	31.5938	4.06556	-3.06257	8.10135e-92	4.27832e-89	down
FxaC_4g16490	375.674	327.784	90.6651	15.0395	-2.6996	7.02045e-91	3.6413e-88	down	OXY5
FxaC_16g01631	68.2166	62.1159	31.0114	6.426	-2.36532	1.64385e-89	8.30375e-87	down
FxaC_22g31620	465.073	262.168	61.3821	3.65035	-4.20377	5.88647e-89	2.89789e-86	down
FxaC_24g47220	619.78	200.17	44.9557	3.228	-3.93123	9.67401e-89	4.72246e-86	down
FxaC_25g56620	80.639	79.2632	105.789	13.3827	-3.0742	1.48382e-88	7.18303e-86	down
FxaC_21g09330	115.155	137.212	32.9058	3.21965	-3.4454	2.84124e-88	1.34187e-85	down
FxaC_25g24400	39.1847	233.761	137.077	21.7669	-2.77095	4.74697e-88	2.22384e-85	down
FxaC_8g38860	80.5365	52.5053	15.726	1.56635	-3.44015	3.86772e-87	1.76913e-84	down	SLP2	subtilisin-like serine protease 2
FxaC_23g41390	28.6976	38.427	53.2235	5.91601	-3.26392	4.25553e-87	1.93131e-84	down
FxaC_20g19630	1289.29	5460.84	3784.7	617.583	-2.7348	5.27964e-86	2.35923e-83	down
FxaC_19g16710	720.829	987.08	396.62	53.0101	-3.02336	3.96551e-85	1.75847e-82	down
FxaC_7g41500	49.0637	48.4768	16.1746	1.32786	-3.71929	1.16805e-84	5.14039e-82	down	BGAL5	beta-galactosidase 5
FxaC_7g30930	86.139	53.9766	100.975	15.3129	-2.83633	1.55953e-84	6.81163e-82	down
FxaC_17g14510	171.701	108.366	92.7571	24.8503	-2.00074	9.56802e-83	4.02765e-80	down
FxaC_21g00720	172.998	184.954	93.5782	18.2404	-2.46393	1.21292e-82	5.06903e-80	down
FxaC_22g73260	0.37077	36.6768	30.6204	4.26197	-2.93366	4.36957e-82	1.81309e-79	down
FxaC_10g06300	607.715	328.43	46.1635	9.00469	-2.4481	6.0614e-82	2.49725e-79	down
FxaC_10g10230	83.6001	161.009	39.6852	6.31465	-2.74257	9.00096e-82	3.68221e-79	down
FxaC_17g09200	5.58837	132.352	232.428	53.8593	-2.21622	6.64689e-81	2.68142e-78	down
FxaC_27g26480	87.8675	197.614	117.25	23.7923	-2.40957	1.12024e-80	4.48799e-78	down
FxaC_4g30630	60.14	57.2231	27.5006	1.8131	-3.9975	1.60364e-80	6.38063e-78	down	PRXQ	peroxiredoxin Q
FxaC_11g36650	102.352	139.372	173.831	37.0744	-2.33523	2.72519e-79	1.06248e-76	down	HTA12	histone H2A 12
FxaC_10g39740	117.843	147.487	172.72	42.6438	-2.11793	5.31939e-79	2.06006e-76	down	HTB9
FxaC_22g08720	507.206	110.488	51.3055	9.38172	-2.55803	1.00157e-78	3.85314e-76	down
FxaC_11g09510	56.6979	79.1091	9.86191	0.828818	-3.6539	1.53586e-78	5.8697e-76	down
FxaC_23g38060	104.494	151.226	172.629	41.3366	-2.15855	4.52137e-78	1.70553e-75	down
FxaC_6g43520	195.599	270.404	138.182	27.2441	-2.45459	3.99736e-77	1.47905e-74	down	TUB1	tubulin beta-1 chain
FxaC_23g06100	123.152	69.4115	24.7812	1.87883	-3.82907	7.65783e-77	2.79781e-74	down
FxaC_7g42220	31.1083	76.84	42.7005	2.64791	-4.10905	1.67925e-76	6.09684e-74	down	RSM3	RADIALIS-LIKE SANT/MYB 3
FxaC_23g39190	443.605	445.959	640.829	113.379	-2.6171	2.16495e-75	7.66855e-73	down
FxaC_26g35770	140.987	86.9774	24.237	2.9531	-3.13564	2.19207e-74	7.57972e-72	down
FxaC_10g39760	151.433	196.186	241.862	43.2537	-2.5938	2.32318e-74	7.98557e-72	down
FxaC_23g06010	219.344	197.493	41.0778	4.92797	-3.16298	8.64436e-74	2.95388e-71	down
FxaC_1g13770	6.52943	15.6887	7.82792	0.628978	-3.76593	2.07646e-73	7.05403e-71	down	BGAL3	beta-galactosidase 3
FxaC_16g27260	1157.32	842.826	332.458	78.1256	-2.19554	2.18039e-73	7.364e-71	down
FxaC_24g04811	152.539	78.7258	16.0682	0.53056	-5.04765	3.16068e-73	1.06131e-70	down
FxaC_24g23080	3.83829	109.768	127.874	27.9215	-2.28611	5.92981e-73	1.96839e-70	down
FxaC_6g46840	64.8636	84.5788	18.5623	2.43281	-3.04428	6.62516e-73	2.18672e-70	down
FxaC_24g08920	21.8337	101.92	49.2293	11.6553	-2.17318	1.19245e-72	3.91359e-70	down
FxaC_27g40780	376.983	256.573	166.331	29.5895	-2.59497	2.93824e-72	9.58905e-70	down
FxaC_4g28780	75.666	165.537	166.08	43.7645	-2.02422	5.52934e-72	1.79444e-69	down
FxaC_27g37090	29.8817	46.0305	69.4874	5.44191	-3.75202	4.18416e-71	1.33551e-68	down
FxaC_14g19630	1437.63	1691.2	352.312	57.174	-2.74435	6.99268e-71	2.20767e-68	down
FxaC_26g17970	83.6993	90.7136	97.8206	23.0465	-2.18775	1.70463e-70	5.29539e-68	down
FxaC_1g24560	484.32	265.233	87.7532	15.7939	-2.58917	3.07089e-70	9.38899e-68	down	OXY5
FxaC_13g54290	76.398	51.086	21.0082	3.52403	-2.6824	3.93942e-70	1.1919e-67	down
FxaC_9g14210	48.7804	62.895	78.5171	18.5045	-2.19214	5.27034e-70	1.58545e-67	down
FxaC_12g43780	141.161	102.474	51.5458	9.83357	-2.49361	8.08242e-70	2.39549e-67	down	COR414-TM1	cold regulated 414 thylakoid membrane 1
FxaC_24g33230	17.1839	38.4324	17.3186	2.9346	-2.65531	3.58111e-68	1.04015e-65	down
FxaC_15g37750	18.5535	38.6814	20.1441	2.16381	-3.3368	4.00883e-68	1.15859e-65	down
FxaC_11g45521	9.90418	21.0956	24.9285	2.44254	-3.43485	1.23554e-67	3.55316e-65	down
FxaC_19g40651	22.7239	41.4369	47.7156	3.7744	-3.73266	1.49161e-67	4.26843e-65	down
FxaC_22g14690	108.475	84.1949	17.3385	1.18905	-3.98431	1.6674e-67	4.7481e-65	down
FxaC_15g37120	12.75	20.8144	15.7223	1.37948	-3.60489	1.8683e-67	5.2942e-65	down	UGT78D2	UDP-glucosyl transferase 78D2
FxaC_24g18510	9215.55	1489.85	539.301	113.41	-2.36189	2.06407e-67	5.82057e-65	down
FxaC_22g03050	69.1152	35.4742	10.3545	1.03954	-3.42949	2.76655e-67	7.76386e-65	down
FxaC_13g38020	1207.31	298.552	36.9566	3.6771	-3.45839	6.56724e-67	1.81665e-64	down
FxaC_10g08810	5.82405	26.3569	46.4342	10.4734	-2.23382	4.7905e-66	1.3004e-63	down	PEX7	peroxin 7
FxaC_21g28890	950.036	94.3196	26.8148	2.08089	-3.80751	7.00082e-66	1.8828e-63	down
FxaC_7g07560	8.42597	19.382	11.4225	1.28543	-3.25155	9.50373e-66	2.54415e-63	down
FxaC_7g36210	1.69793	14.6327	23.3543	5.20017	-2.26004	1.06602e-65	2.84064e-63	down	CYP707A4	cytochrome P450, family 707, subfamily A, polypeptide 4
FxaC_15g39410	31.7749	29.1317	15.325	2.70328	-2.60154	2.47073e-65	6.55374e-63	down
FxaC_8g07740	64.301	77.2062	25.9985	3.28425	-3.10788	2.53598e-65	6.69626e-63	down	TUB1	tubulin beta-1 chain
FxaC_15g39850	42.1642	62.29	54.8786	9.75735	-2.58308	4.26828e-65	1.12194e-62	down	ELIP1	EARLY LIGHT-INDUCABLE PROTEIN
FxaC_9g38851	270.699	192.959	86.6975	18.4241	-2.3363	1.52394e-64	3.96983e-62	down	PSBR	photosystem II subunit R
FxaC_3g12200	102.237	152.372	112.513	28.2238	-2.09835	1.61809e-64	4.19626e-62	down
FxaC_11g05961	42.5925	61.3498	67.6159	10.197	-2.83874	2.00699e-64	5.18169e-62	down	H3.1	histone 3.1
FxaC_10g01290	58.0478	49.1126	26.1722	4.11782	-2.77963	2.23868e-64	5.75429e-62	down
FxaC_4g21190	76.7094	55.7114	19.2962	4.02656	-2.35229	4.09085e-64	1.03323e-61	down
FxaC_12g50260	521.636	300.954	40.3878	9.13775	-2.22835	4.36189e-64	1.09691e-61	down
FxaC_12g10480	203.053	231.384	256.41	46.2655	-2.5881	4.64476e-64	1.16301e-61	down
FxaC_12g10321	58.4765	56.9053	70.4449	11.8442	-2.66054	1.75453e-63	4.30053e-61	down
FxaC_18g30990	157.167	79.6142	21.5879	1.39033	-4.05135	5.14562e-63	1.24548e-60	down
FxaC_27g45680	98.7083	89.8854	32.7857	5.81104	-2.60469	5.94627e-63	1.4333e-60	down
FxaC_22g29420	45.0614	32.431	13.397	1.30426	-3.47206	6.41068e-63	1.53885e-60	down
FxaC_13g23940	118.034	89.7064	18.6202	1.71001	-3.53205	7.58306e-63	1.81279e-60	down
FxaC_13g23370	4.8375	10.3482	8.59037	0.68984	-3.74244	1.8023e-62	4.27337e-60	down
FxaC_21g44020	16.4918	18.5166	21.4044	2.95061	-2.96047	5.98237e-62	1.39567e-59	down
FxaC_9g33800	67023.2	74594	44668.6	9029.2	-2.42926	8.01051e-62	1.86135e-59	down	MT3	metallothionein 3
FxaC_15g05670	26.5254	38.8917	17.2049	4.52163	-2.01856	1.64017e-61	3.78092e-59	down
FxaC_18g41850	274.106	183.546	83.6485	15.7253	-2.50861	2.5127e-61	5.72413e-59	down
FxaC_3g13680	11.2783	29.5077	18.2812	4.36376	-2.17013	4.71795e-61	1.06229e-58	down	BGAL3	beta-galactosidase 3
FxaC_27g24140	2.06604	57.8866	36.3107	9.35303	-2.05386	1.06088e-60	2.3703e-58	down
FxaC_26g16720	145.535	151.544	151.344	37.2128	-2.12444	1.44051e-60	3.20615e-58	down
FxaC_20g21731	32.8684	43.2925	76.9841	9.69057	-3.09489	3.50398e-60	7.65982e-58	down
FxaC_11g15460	75.2404	63.3498	18.0286	2.70131	-2.8319	1.25187e-59	2.69342e-57	down	GOX1	glycolate oxidase 1
FxaC_23g26340	47.0821	59.0751	30.9263	5.40684	-2.60928	3.40716e-59	7.30351e-57	down
FxaC_21g09880	1.18325	18.601	16.7673	2.14618	-3.07862	9.98914e-59	2.12557e-56	down
FxaC_10g39750	68.9042	84.1508	97.7262	18.3881	-2.51546	1.18695e-58	2.51645e-56	down
FxaC_10g36670	71.8427	77.232	31.1916	4.63532	-2.85581	1.31171e-58	2.77085e-56	down	PIP2B	plasma membrane intrinsic protein 2
FxaC_24g13770	278.158	126.824	41.8345	3.583	-3.66244	2.49082e-58	5.22361e-56	down
FxaC_9g48450	183.377	115.364	40.6916	7.98264	-2.45376	4.89064e-58	1.02195e-55	down	COR413IM2	COLD REGULATED 314 INNER MEMBRANE 2
FxaC_8g38760	32.4892	33.2963	17.445	3.77911	-2.29623	5.69759e-57	1.15879e-54	down
FxaC_26g05370	0.84607	11.6957	15.4634	2.13592	-2.93357	6.95344e-57	1.40743e-54	down
FxaC_8g13440	251.948	238.013	128.09	26.8123	-2.36036	1.21038e-56	2.42456e-54	down
FxaC_21g33860	60.1305	33.1679	14.1506	1.69219	-3.18416	1.441e-56	2.8766e-54	down
FxaC_10g20820	1.73597	17.2185	15.2868	2.49084	-2.70521	2.12933e-56	4.22168e-54	down	CRU1
FxaC_20g05710	25.2385	45.6839	32.2031	4.08736	-3.0996	2.30582e-56	4.55604e-54	down
FxaC_21g23380	32.8581	24.1409	27.6943	6.49726	-2.19905	2.56846e-56	5.05777e-54	down
FxaC_16g21810	6.13759	14.337	9.15433	1.63671	-2.59125	6.94991e-56	1.34576e-53	down	XYL1	alpha-xylosidase 1
FxaC_21g17190	103.055	72.6438	46.728	12.4593	-2.01289	9.07686e-56	1.75177e-53	down
FxaC_22g16710	479.095	135.281	20.2058	1.54023	-3.85676	1.41683e-55	2.7074e-53	down
FxaC_3g16732	8.00574	28.9246	17.6131	1.4745	-3.68728	1.43777e-55	2.73841e-53	down	MES8	methyl esterase 8
FxaC_23g61600	424.745	126.065	25.8574	3.953	-2.80378	2.55305e-55	4.83091e-53	down
FxaC_9g12520	19.3298	44.2189	26.5896	6.66145	-2.08571	3.8543e-55	7.19935e-53	down	SOS5	salt overly sensitive 5
FxaC_2g17980	4.66087	13.0009	5.66992	0.647098	-3.21925	4.22256e-55	7.83683e-53	down	BGAL3	beta-galactosidase 3
FxaC_5g16110	16.0697	29.5066	22.3964	2.22637	-3.42389	8.57691e-55	1.57671e-52	down	PSB28	photosystem II reaction center PSB28 protein
FxaC_13g21830	14.271	60.5494	31.7854	2.32055	-3.87692	8.60577e-55	1.57703e-52	down
FxaC_25g56590	54.789	58.0943	72.1006	12.9581	-2.57602	1.39891e-54	2.54747e-52	down
FxaC_17g19580	67.6952	44.9619	17.0781	1.22112	-3.92381	2.38189e-54	4.29708e-52	down
FxaC_18g21230	33.3326	50.4034	37.5906	6.48356	-2.63638	2.40578e-54	4.32675e-52	down
FxaC_28g19930	23.3742	26.29	12.3792	1.55399	-3.06966	4.32321e-54	7.72738e-52	down
FxaC_14g00420	57.4194	56.8945	53.8803	13.7698	-2.0642	1.07332e-53	1.88369e-51	down
FxaC_20g15590	36.9395	31.5981	11.8395	1.56079	-3.01428	1.25767e-53	2.20058e-51	down
FxaC_22g07550	58.7362	52.6068	17.3307	2.80318	-2.7174	1.58242e-53	2.76049e-51	down
FxaC_17g18660	188.88	109.781	27.7075	4.27834	-2.78853	3.20892e-53	5.56446e-51	down
[truncated: 1,256 more rows]
