# Supplementary material for: Reannotation of the cultivated strawberry genome and establishment of a strawberry genome database
Source: Hortic Res. 2021 Mar 1;8:41. doi: 10.1038/s41438-021-00476-4 (PMC7917095; doi:10.1038/s41438-021-00476-4)
Supplement: Supplementary file 10 — Dataset 9 [file 41438_2021_476_MOESM10_ESM.xlsx]

## Sheet: Cluster receptacle
Geneid	Cluster	Green_receptacle (TPM)	White_receptacle (TPM)	Turning_receptacle (TPM)	Red_receptacle (TPM)	Symbol	Description
FxaC_10g16470	Cluster 1	0.88679	0.127593	0	0	ASML2	activator of spomin::LUC2
FxaC_10g22260	Cluster 1	3.11747	0.880225	3.67609	3.15182
FxaC_10g26350	Cluster 1	1.02662	0.0879567	0	0	IAMT1	IAA carboxylmethyltransferase 1
FxaC_10g32450	Cluster 1	0.946356	0.136261	0	0	MYB83	myb domain protein 83
FxaC_10g34430	Cluster 1	0	0.0552285	0.950046	0.651696
FxaC_11g01950	Cluster 1	1.4326	0.0257217	0	0	DLAH	DAD1-like acylhydrolase
FxaC_11g11990	Cluster 1	1.28639	0.0338099	0	0	BSMT1
FxaC_11g12080	Cluster 1	0.947693	0.0101748	0	0.552436	BSMT1
FxaC_11g17181	Cluster 1	1.26173	0.0113562	0	0
FxaC_11g18850	Cluster 1	0.931873	0.175628	0	0
FxaC_11g43160	Cluster 1	0.950304	0.0387236	0	0	NdhN	NADH dehydrogenase-like complex N
FxaC_11g45700	Cluster 1	0.639175	0.159055	0	0	LOX2	lipoxygenase 2
FxaC_12g06810	Cluster 1	0.820248	0.0724335	0	0
FxaC_12g07560	Cluster 1	0.651728	0.10582	0	0	TRM31	TON1 Recruiting Motif 31
FxaC_12g11900	Cluster 1	0	0.0737473	0.610117	0.695485
FxaC_12g27540	Cluster 1	0.794601	0.082661	0	0	TPS21	terpene synthase 21
FxaC_12g45180	Cluster 1	0.981325	0.0606115	0	0	DLAH	DAD1-like acylhydrolase
FxaC_13g01510	Cluster 1	0.683776	0.0534472	0	0	IDD4	indeterminate(ID)-domain 4
FxaC_13g03200	Cluster 1	0.865421	0.0116321	0	0
FxaC_13g32750	Cluster 1	0.883817	0.0210374	0	0
FxaC_13g34780	Cluster 1	1.23766	0.285951	0	0
FxaC_14g02331	Cluster 1	1.32321	0.138809	0	0
FxaC_14g05140	Cluster 1	0.522304	0.0205737	0	0
FxaC_14g09230	Cluster 1	1.26838	0.183586	0	0
FxaC_14g16410	Cluster 1	0.674311	0.0903297	0	0
FxaC_14g29080	Cluster 1	0.982953	0.0990919	0	0
FxaC_15g06250	Cluster 1	0.890007	0.0417746	0	0	RNS3	ribonuclease 3
FxaC_15g06350	Cluster 1	1.08225	0.0272959	0	0
FxaC_15g21130	Cluster 1	1.24045	0.161828	0	0	SAMDC4
FxaC_15g25490	Cluster 1	0.836094	0.071564	0	0	SCN1	SUPERCENTIPEDE1
FxaC_15g27260	Cluster 1	0	0.00763518	0	0.39298	ORG1	OBP3-responsive gene 1
FxaC_15g38900	Cluster 1	0.749811	0.0550181	0	0	SEOR1	Sieve-Element-Occlusion-Related 1
FxaC_16g16260	Cluster 1	0	0.0776159	0.851213	0.438087
FxaC_16g22420	Cluster 1	0.707252	0.0947306	0	0
FxaC_16g30290	Cluster 1	3.68387	1.3866	4.51235	3.2828
FxaC_16g30780	Cluster 1	55.1671	16.1658	60.6797	67.6028
FxaC_17g10440	Cluster 1	1.08315	0.040751	0	0
FxaC_17g25380	Cluster 1	0.67993	0.0165227	0	0
FxaC_18g00690	Cluster 1	6.59473	0.45647	6.93412	6.70283
FxaC_18g09370	Cluster 1	1.1384	0.0618467	0	0
FxaC_18g16030	Cluster 1	0.83002	0.0818707	0	0.00397261
FxaC_18g22480	Cluster 1	0.545505	0.0286811	0	0
FxaC_18g35690	Cluster 1	1.04179	0.0642342	0	0
FxaC_18g37750	Cluster 1	1.10538	0.0483236	0	0
FxaC_18g42450	Cluster 1	0.99478	0.1015	0	0
FxaC_18g43130	Cluster 1	0.908537	0.07933	0	0
FxaC_18g43691	Cluster 1	1.3225	0.0117796	0	0
FxaC_19g00210	Cluster 1	1.17337	0.0595581	0	0
FxaC_19g28650	Cluster 1	1.69885	0.263883	1.94606	1.81135
FxaC_19g32700	Cluster 1	0.519088	0.116762	0	0
FxaC_19g41770	Cluster 1	0.611874	0.10079	0	0
FxaC_1g11081	Cluster 1	0.783124	0.0990255	0	0	GLR3.6	glutamate receptor 3.6
FxaC_1g13530	Cluster 1	0.899298	0.0236362	0	0
FxaC_1g16640	Cluster 1	1.38488	0.03246	0	0	MES1	methyl esterase 1
FxaC_1g16800	Cluster 1	0.54907	0.0165848	0	0
FxaC_1g18750	Cluster 1	1.32636	0.0192481	0	0
FxaC_1g19940	Cluster 1	1.07697	0.0318746	1.77317	1.5808	CYP82C4	cytochrome P450, family 82, subfamily C, polypeptide 4
FxaC_1g20900	Cluster 1	0.48284	0.0113327	0	0	DRG	DRAGON
FxaC_1g38770	Cluster 1	0.966176	0.0305282	0	0
FxaC_1g39060	Cluster 1	0.831106	0.118816	0	0
FxaC_20g04710	Cluster 1	1.05397	0.0500425	0	0
FxaC_20g07550	Cluster 1	0	0.30768	0.95092	1.12963
FxaC_21g11261	Cluster 1	4.68554	1.18974	5.63092	4.26474
FxaC_21g18080	Cluster 1	0.948719	0.0504733	0	0
FxaC_21g47191	Cluster 1	0.67135	0.0673519	0	0
FxaC_21g48190	Cluster 1	0.82782	0.0249493	0	0
FxaC_21g71000	Cluster 1	0.575666	0.0645099	0	0
FxaC_22g01630	Cluster 1	0.52589	0.0149696	0	0
FxaC_22g07270	Cluster 1	0.623303	0.0101566	0.532316	0.396825
FxaC_22g41890	Cluster 1	0.922444	0.114068	0	0
FxaC_22g42370	Cluster 1	2.36629	0.257406	3.21419	4.13389
FxaC_22g51800	Cluster 1	1.12858	0.11247	0	0
FxaC_22g54140	Cluster 1	0.834793	0.0481931	0	0
FxaC_22g70950	Cluster 1	1.35389	0.0707279	0	0
FxaC_23g25050	Cluster 1	0.704548	0.074956	0	0
FxaC_23g31920	Cluster 1	0.748524	0.124924	0.790299	0.642248
FxaC_23g32581	Cluster 1	0.472261	0.0268	0	0
FxaC_23g35390	Cluster 1	1.0613	0.178309	0	0
FxaC_23g37700	Cluster 1	0.585047	0.0139249	0	0
FxaC_23g39430	Cluster 1	0.937404	0.0793194	0	0
FxaC_23g39611	Cluster 1	0.481309	0.00930312	0	0
FxaC_23g53991	Cluster 1	10.1905	1.5602	10.0307	8.18466
FxaC_23g56011	Cluster 1	1.21881	0.0879618	0	0
FxaC_23g56800	Cluster 1	1.30073	0.198644	0	0
FxaC_2g00420	Cluster 1	1.27666	0.114181	0	0
FxaC_2g08600	Cluster 1	0.672175	0.0558125	0	0
FxaC_2g12420	Cluster 1	0.635457	0.0154858	0	0
FxaC_2g19120	Cluster 1	0.484451	0.0103131	0	0
FxaC_2g20460	Cluster 1	0.864694	0.0197598	0	0	MES3	methyl esterase 3
FxaC_2g22440	Cluster 1	0.617649	0.0198624	0	0	CYCD3;2	CYCLIN D3;2
FxaC_2g22670	Cluster 1	1.07538	0.0488663	0	0	UGT84B2	UDP-glucosyl transferase 84B2
FxaC_2g25190	Cluster 1	0	0.121524	0.891885	0.61794
FxaC_2g26780	Cluster 1	1.34457	0.0276096	0	0
FxaC_2g38420	Cluster 1	0.386576	0.0984629	0.661645	0.495191
FxaC_2g40670	Cluster 1	12.2596	2.60638	16.4998	16.9733
FxaC_3g05970	Cluster 1	0.956882	0.0758929	0	0
FxaC_3g07700	Cluster 1	1.00205	0.203588	0	0
FxaC_3g13190	Cluster 1	0.697855	0.0502259	0	0	VND1	vascular related NAC-domain protein 1
FxaC_3g15340	Cluster 1	0.76906	0.040883	0	0	OFP7	ovate family protein 7
FxaC_3g25830	Cluster 1	0	0.0364881	0.917249	0.955588	MYB113	myb domain protein 113
FxaC_3g32770	Cluster 1	0.999033	0.0720007	0	0
FxaC_4g22910	Cluster 1	1.25891	0.256523	0	0
FxaC_4g24140	Cluster 1	0	0.0345581	0.841872	1.014	HEC1	HECATE 1
FxaC_4g27780	Cluster 1	1.29222	0.108267	0	0
FxaC_4g28570	Cluster 1	0.725378	0.116204	0	0	PER64	peroxidase 64
FxaC_4g32750	Cluster 1	0.563655	0.0323842	0	0
FxaC_4g35700	Cluster 1	1.08767	0.0490894	0	0	ABIL4	ABL interactor-like protein 4
FxaC_5g00170	Cluster 1	0.529645	0.0248273	0	0	SCZ	SCHIZORIZA
FxaC_5g04991	Cluster 1	0	0.0267655	1.36595	0.649136
FxaC_5g07682	Cluster 1	46.6793	10.5549	38.9818	62.0583	AAP2	amino acid permease 2
FxaC_5g07740	Cluster 1	0.615475	0.133442	0	0	CYCA1;1	Cyclin A1;1
FxaC_5g18010	Cluster 1	0.428316	0.00651842	0	0
FxaC_5g22070	Cluster 1	0.750076	0.087979	0	0
FxaC_5g27750	Cluster 1	1.19238	0.0335522	0	0	LAC14	laccase 14
FxaC_5g36470	Cluster 1	0.822513	0.0592833	0	0
FxaC_5g40530	Cluster 1	0.834707	0.00769925	0	0	scpl18	serine carboxypeptidase-like 18
FxaC_5g40600	Cluster 1	0.710692	0.0203132	0	0	scpl18	serine carboxypeptidase-like 18
FxaC_5g40601	Cluster 1	0.85747	0.0101781	0	0	scpl18	serine carboxypeptidase-like 18
FxaC_6g02690	Cluster 1	1.34672	0.0105106	0	0	scpl18	serine carboxypeptidase-like 18
FxaC_6g02770	Cluster 1	1.39927	0.02779	0	0	scpl18	serine carboxypeptidase-like 18
FxaC_6g32880	Cluster 1	1.03923	0.129567	0	0	PI	PISTILLATA
FxaC_6g37350	Cluster 1	0.766495	0.196046	0	0	IQD6	IQ-domain 6
FxaC_6g40200	Cluster 1	0.677816	0.0163063	0	0
FxaC_7g03610	Cluster 1	3.20287	0.428192	2.92683	4.87007	UGT84A1
FxaC_7g07370	Cluster 1	0.447654	0.0435975	0	0
FxaC_7g16530	Cluster 1	0.986211	0.0274519	0	0	BIR1	BAK1-interacting receptor-like kinase 1
FxaC_7g32550	Cluster 1	0.964869	0.0840559	0	0	TT2	TRANSPARENT TESTA 2
FxaC_7g42720	Cluster 1	0.660084	0.0110761	0	0	LAC14	laccase 14
FxaC_8g00350	Cluster 1	1.02745	0.0507738	0	0	ACL5	ACAULIS 5
FxaC_8g02270	Cluster 1	4.91095	1.09509	3.09566	4.20399	HRE2	HYPOXIA RESPONSIVE ERF (ETHYLENE RESPONSE FACTOR) 2
FxaC_8g03012	Cluster 1	1.05166	0.0714597	0	0	UMAMIT19	Usually multiple acids move in and out Transporters 19
FxaC_8g19060	Cluster 1	1.14397	0.178587	0	0	PLP9	PATATIN-like protein 9
FxaC_8g20860	Cluster 1	0.850906	0.0168965	0	0	ZFP11	zinc finger protein 11
FxaC_8g26580	Cluster 1	0.601406	0.0269469	0	0	LAC14	laccase 14
FxaC_8g37070	Cluster 1	1.26966	0.0275099	0	0	scpl18	serine carboxypeptidase-like 18
FxaC_8g37170	Cluster 1	0.793116	0.110897	0	0	scpl18	serine carboxypeptidase-like 18
FxaC_9g00630	Cluster 1	0.89848	0.397924	0	0	NPF2.7	NRT1/ PTR family 2.7
FxaC_9g04320	Cluster 1	0.67646	0.133478	0	0
FxaC_9g41270	Cluster 1	0.672593	0.0667305	0	0	NAC020	NAC domain containing protein 20
FxaC_9g51580	Cluster 1	0.480724	0.0112136	0	0	CYCD6;1	Cyclin D6;1
FxaC_10g09010	Cluster 1	0.584809	0.00864383	0	0
FxaC_10g36990	Cluster 1	0.448854	0.00774717	0	0
FxaC_11g44300	Cluster 1	0.553187	0.162081	0	0	KP1	kinesin-like protein 1
FxaC_12g11800	Cluster 1	0.421714	0.00825443	0	0	LAC17	laccase 17
FxaC_16g30410	Cluster 1	1.55339	0.558	2.09126	2.38722	BPC1	basic pentacysteine1
FxaC_18g24120	Cluster 1	0.439215	0.0138763	0	0
FxaC_20g02611	Cluster 1	0.436463	0.0675244	0	0
FxaC_20g17690	Cluster 1	0.423635	0.055203	0	0
FxaC_22g20460	Cluster 1	0.413047	0.0103131	0	0
FxaC_22g38980	Cluster 1	0.439731	0.0352605	1.23152	0.806936
FxaC_22g61020	Cluster 1	22.8945	4.35333	20.8261	36.0739
FxaC_2g27650	Cluster 1	28.1101	9.02291	52.3998	51.2909	DHS1	3-deoxy-D-arabino-heptulosonate 7-phosphate synthase 1
FxaC_6g43620	Cluster 1	1.65879	0.388277	4.21398	2.01448
FxaC_23g22650	Cluster 1	2.19658	0.461954	6.06359	2.96501
FxaC_8g02220	Cluster 1	0.753747	0.437113	1.66364	0.967558	GH9B13	glycosyl hydrolase 9B13
FxaC_10g06920	Cluster 1	1.46203	0.0448979	0	0
FxaC_3g04550	Cluster 1	1.34185	0.204646	0	0	ABIL4	ABL interactor-like protein 4
FxaC_21g64970	Cluster 1	1.48646	0.0538967	0	0
FxaC_5g01660	Cluster 10	9.85991	7.21608	3.78716	0.722359	WLIM1	WLIM1
FxaC_6g12910	Cluster 10	48.6285	37.0394	8.90788	1.67798
FxaC_6g33780	Cluster 10	11.7442	4.97161	2.87515	0.0649374	IAA29	indole-3-acetic acid inducible 29
FxaC_7g32080	Cluster 10	0	0.639868	0.368115	0.141002
FxaC_8g11640	Cluster 10	12.8568	7.72174	2.58272	0.680636	BKI1	BRI1 kinase inhibitor 1
FxaC_9g10810	Cluster 10	37.7614	21.8477	5.7592	0.411976	LHCB1.3	LIGHT-HARVESTING CHLOROPHYLL A/B-PROTEIN 1.3
FxaC_9g30880	Cluster 10	25.0078	13.8264	5.39589	0.532649	TZ	THIAZOLE REQUIRING
FxaC_9g49900	Cluster 10	2.14831	1.53985	0.286818	0.130617
FxaC_9g51780	Cluster 10	20.1584	8.96516	2.05419	0.517809	LFY3	LEAFY 3
FxaC_5g10441	Cluster 10	28.2311	21.995	4.03304	0.596508	ATGSTF13
FxaC_5g12070	Cluster 10	29.6754	21.8395	9.74286	1.86565
FxaC_5g18330	Cluster 10	328.375	226.959	61.7915	12.9514	SUMO2	small ubiquitin-like modifier 2
FxaC_5g25261	Cluster 10	10.267	6.72534	2.32205	0.107748
FxaC_5g25560	Cluster 10	6.52137	4.62943	1.5534	0.338763
FxaC_6g00640	Cluster 10	35.5388	21.5057	5.37893	0.429675	SLP2	subtilisin-like serine protease 2
FxaC_6g19200	Cluster 10	8.61002	6.88774	2.73711	0.431688	ROPGEF1	ROP (rho of plants) guanine nucleotide exchange factor 1
FxaC_6g21990	Cluster 10	6.4295	3.60112	2.14455	0.353028
FxaC_6g22830	Cluster 10	217.965	114.304	31.9818	6.53705	SUMO2	small ubiquitin-like modifier 2
FxaC_6g24010	Cluster 10	4.18607	3.16867	0.49453	0.405046	PIL5	phytochrome interacting factor 3-like 5
FxaC_6g26690	Cluster 10	133.617	69.5613	22.3346	3.41198	PSBW	photosystem II reaction center W
FxaC_6g30780	Cluster 10	36.0148	28.7744	20.052	4.66887
FxaC_6g31210	Cluster 10	2.3599	1.55473	0.219403	0.0601695
FxaC_6g31430	Cluster 10	10.2907	5.31675	0.337006	0.0967162	FLS1	flavonol synthase 1
FxaC_6g31930	Cluster 10	56.1997	37.8727	13.3983	0.267535	PSBS	PHOTOSYSTEM II SUBUNIT S
FxaC_6g35640	Cluster 10	1.55491	0	0.160067	0.236382
FxaC_7g01340	Cluster 10	22.8101	10.5998	3.46549	0.325372	PMDH1	peroxisomal NAD-malate dehydrogenase 1
FxaC_7g03230	Cluster 10	59.413	42.4469	16.0594	2.00343
FxaC_7g04250	Cluster 10	3.17234	2.23346	1.24784	0.232086	PUB26	plant U-box 26
FxaC_7g07721	Cluster 10	2.26462	1.10447	0.146717	0.0247706	BGAL3	beta-galactosidase 3
FxaC_7g08300	Cluster 10	12.1161	6.27877	0.997304	0.113802	FBA2	fructose-bisphosphate aldolase 2
FxaC_7g09640	Cluster 10	36.1206	22.1544	8.45327	1.92998	AtAGAL1	alpha-galactosidase 1
FxaC_7g10060	Cluster 10	19.1356	15.1587	5.39126	0.516656
FxaC_7g11730	Cluster 10	12.9506	7.98356	2.79763	0.348427
FxaC_7g12730	Cluster 10	31.2591	15.4423	2.88557	0.293039	TRXm2	thioredoxin m2
FxaC_7g23190	Cluster 10	20.8188	12.5206	6.24023	1.58376	CYCP1;1	cyclin p1;1
FxaC_7g26730	Cluster 10	4.5778	3.1984	0.571651	0.24556
FxaC_7g27550	Cluster 10	23.6596	13.9635	4.97072	0.145989	PSBS	PHOTOSYSTEM II SUBUNIT S
FxaC_7g30070	Cluster 10	7.1382	4.43919	1.8559	0.312904	IAA29	indole-3-acetic acid inducible 29
FxaC_7g32730	Cluster 10	3.86682	2.81438	0.828439	0.0675917	MSL10	mechanosensitive channel of small conductance-like 10
FxaC_7g36360	Cluster 10	11.1335	4.41959	0.786005	0.338031	BKI1	BRI1 kinase inhibitor 1
FxaC_7g39150	Cluster 10	4.54241	1.98343	0.314493	0.0107232
FxaC_7g39810	Cluster 10	4.28222	1.73955	0.412635	0.0405055
FxaC_7g40630	Cluster 10	5.02066	3.48928	0.503494	0.294638
FxaC_7g41872	Cluster 10	4.80568	3.43102	1.15763	0.292102	CYP722A1	cytochrome P450, family 722, subfamily A, polypeptide 1
FxaC_7g43750	Cluster 10	10.9616	4.50729	0.743865	0.562769	ENODL14	early nodulin-like protein 14
FxaC_8g06680	Cluster 10	178.013	146.232	43.0678	7.90804	BGAL5	beta-galactosidase 5
FxaC_8g08040	Cluster 10	7.76358	3.04135	0.467521	0.118238
FxaC_8g08770	Cluster 10	38.9316	27.8116	4.47274	4.17731
FxaC_8g09011	Cluster 10	4.25654	1.56895	0.228033	0.037507
FxaC_8g10370	Cluster 10	7.72914	5.18316	1.87247	0.479316	IRX9-L	IRREGULAR XYLEM 9-LIKE
FxaC_8g10460	Cluster 10	11.4317	4.71111	2.13225	0.51125	TIP4;1	tonoplast intrinsic protein 4;1
FxaC_8g15850	Cluster 10	66.8673	54.0202	29.5067	6.69339	PDE334	PIGMENT DEFECTIVE 334
FxaC_8g17590	Cluster 10	4.89931	2.15802	0.32664	0.117763
FxaC_8g26920	Cluster 10	38.938	21.7351	7.9243	1.91407	AtAGAL1	alpha-galactosidase 1
FxaC_8g29140	Cluster 10	34.3208	17.6847	4.4022	0.466236	FBA2	fructose-bisphosphate aldolase 2
FxaC_8g33880	Cluster 10	33.8907	13.711	2.26702	0.786118	CYCD3;1	CYCLIN D3;1
FxaC_8g33980	Cluster 10	26.3963	20.5388	6.7632	1.30919
FxaC_8g37050	Cluster 10	3.66429	2.15411	0.165055	0.0451172
FxaC_8g38860	Cluster 10	80.5365	52.5053	15.726	1.56635	SLP2	subtilisin-like serine protease 2
FxaC_9g00420	Cluster 10	1.47911	1.17221	0.187998	0.283326
FxaC_9g01450	Cluster 10	55.3649	35.809	8.39701	2.21991
FxaC_9g02633	Cluster 10	6.82315	4.21292	0.625756	0.539246
FxaC_9g06500	Cluster 10	120.638	53.9226	16.257	2.22221	PSAG	photosystem I subunit G
FxaC_9g08381	Cluster 10	3.84743	2.59726	1.33942	0.311867
FxaC_9g08700	Cluster 10	3.52964	2.34631	0.382606	0.0791071
FxaC_9g10200	Cluster 10	142.875	91.6604	38.2277	4.33959
FxaC_9g10340	Cluster 10	25.8962	19.7343	7.95718	1.86913
FxaC_9g11060	Cluster 10	2.91946	2.38525	0.429486	0.076593
FxaC_9g14820	Cluster 10	11.9358	8.35693	2.91162	0.206442
FxaC_9g15280	Cluster 10	7.27201	3.32544	0.469875	0.206888	RIP5	ROP interactive partner 5
FxaC_9g17100	Cluster 10	1.39	0.919795	0.0888157	0.0970228
FxaC_9g17160	Cluster 10	65.0219	35.3224	18.4527	3.86805	PIP2B	plasma membrane intrinsic protein 2
FxaC_9g20510	Cluster 10	26.3956	14.7616	6.83959	1.8404	NF-YB3	nuclear factor Y, subunit B3
FxaC_9g24350	Cluster 10	5.88104	4.2349	1.81641	0.27131	LYC	lycopene cyclase
FxaC_9g25560	Cluster 10	11.3887	8.65958	4.17939	0.934812
FxaC_9g27930	Cluster 10	2.76666	2.182	0.291329	0.266068
FxaC_9g29680	Cluster 10	2.87968	1.49689	0.245453	0.0938804
FxaC_9g36390	Cluster 10	43.7538	20.5675	4.24992	1.06472	LSH10	LIGHT SENSITIVE HYPOCOTYLS 10
FxaC_9g37300	Cluster 10	5.0783	4.18287	1.50559	0.198572
FxaC_9g38050	Cluster 10	18.3956	11.3555	4.11182	0.57666	HBP1	haem-binding protein 1
FxaC_9g38400	Cluster 10	38.4045	21.2554	6.75493	1.80782	GOX1	glycolate oxidase 1
FxaC_9g38851	Cluster 10	270.699	192.959	86.6975	18.4241	PSBR	photosystem II subunit R
FxaC_9g45240	Cluster 10	8.71243	5.57373	0.862039	0.19216
FxaC_9g45470	Cluster 10	178.664	73.7713	15.2277	2.44515	DYL1	dormancy-associated protein-like 1
FxaC_9g45830	Cluster 10	71.3726	45.5313	15.0089	3.01603	TPT	triose-phosphate &#8260; phosphate translocator
FxaC_9g47772	Cluster 10	5.95573	3.20139	0.446731	0.158886
FxaC_9g47910	Cluster 10	30.7229	13.133	1.44529	0.0852089	HCT	hydroxycinnamoyl-CoA shikimate/quinate hydroxycinnamoyl transferase
FxaC_9g48390	Cluster 10	1.71	0.766135	0.0913031	0.0131773	PHYE	phytochrome E
FxaC_9g48450	Cluster 10	183.377	115.364	40.6916	7.98264	COR413IM2	COLD REGULATED 314 INNER MEMBRANE 2
FxaC_9g48700	Cluster 10	189.299	71.7481	6.19275	0.472748	LHCB1.4	LIGHT-HARVESTING CHLOROPHYLL-PROTEIN COMPLEX II SUBUNIT B1
FxaC_10g02390	Cluster 10	0.648058	0.439335	0.0836282	0.0243356	RPS2	RESISTANT TO P. SYRINGAE 2
FxaC_10g02660	Cluster 10	4.71756	3.72875	0.651441	0.100999
FxaC_10g04921	Cluster 10	2.44481	1.06474	0.0733417	0.0754189
FxaC_10g06120	Cluster 10	33.5342	13.7666	5.39275	1.34906
FxaC_10g06170	Cluster 10	46.6986	20.9845	5.45656	1.15615
FxaC_10g06300	Cluster 10	607.715	328.43	46.1635	9.00469
FxaC_10g06940	Cluster 10	2.90214	1.90665	0.933217	0.207293	EHD2	EPS15 homology domain 2
FxaC_10g09111	Cluster 10	2.20856	1.17444	0.795367	0.102602
FxaC_10g09550	Cluster 10	61.6651	45.7338	18.5706	3.51803	TPT	triose-phosphate &#8260; phosphate translocator
FxaC_10g09790	Cluster 10	43.77	19.893	5.61091	1.33119
FxaC_10g09980	Cluster 10	810.748	486.363	27.0347	4.32667	DYL1	dormancy-associated protein-like 1
FxaC_10g10270	Cluster 10	27.3674	17.7651	6.48141	0.984397
FxaC_10g10580	Cluster 10	116.156	56.9817	13.6821	2.42083	BAG3	BCL-2-associated athanogene 3
FxaC_10g12030	Cluster 10	4.61261	2.06018	0.153038	0.0518443
FxaC_10g13210	Cluster 10	19.2499	12.2914	4.61148	1.21579	CYTC6A	cytochrome c6A
FxaC_10g13400	Cluster 10	18.3974	7.78925	0.791089	0.0895224
FxaC_10g16380	Cluster 10	11.3128	5.02609	0.996859	0.136371
FxaC_10g17520	Cluster 10	82.824	68.4038	26.7567	4.70966	PSBR	photosystem II subunit R
FxaC_10g21630	Cluster 10	23.9187	10.9331	1.7195	0.46569	LSH10	LIGHT SENSITIVE HYPOCOTYLS 10
FxaC_10g24180	Cluster 10	28.5333	14.747	8.86384	1.77786	TZ	THIAZOLE REQUIRING
FxaC_10g25610	Cluster 10	2.80057	2.14771	0.977359	0.226751	MAPKKK15	mitogen-activated protein kinase kinase kinase 15
FxaC_10g31060	Cluster 10	30.8518	21.8888	4.37113	0.504575	NPC2	non-specific phospholipase C2
FxaC_10g31110	Cluster 10	1.49637	0	0	0.0293481
FxaC_10g31320	Cluster 10	12.68	7.46367	2.62946	0.542752	SGAT	L-serine:glyoxylate aminotransferase
FxaC_10g31660	Cluster 10	8.47596	6.65391	0.957679	0.140205
FxaC_10g41690	Cluster 10	41.852	21.9295	8.01824	1.89299
FxaC_10g42030	Cluster 10	4.18368	1.98503	0.3626	0.0793136
FxaC_10g44410	Cluster 10	6.62652	4.53973	1.54746	0.302112
FxaC_10g46460	Cluster 10	50.6268	23.6558	10.0347	1.90356
FxaC_10g50541	Cluster 10	4.77115	2.82369	1.9056	0.443019	TIC55-IV	TRANSLOCON AT THE INNER ENVELOPE MEMBRANE OF CHLOROPLASTS, 55 KDA - IV
FxaC_11g06540	Cluster 10	37.4282	15.6267	5.08289	0.629624	DYL1	dormancy-associated protein-like 1
FxaC_11g06950	Cluster 10	63.6799	31.0503	2.01456	1.17937
FxaC_11g09511	Cluster 10	16.631	8.4177	4.02326	0.986344
FxaC_11g15150	Cluster 10	141.478	87.0429	47.7865	11.4303	PSBR	photosystem II subunit R
FxaC_11g15790	Cluster 10	36.0437	25.7973	10.6039	1.87153	HBP1	haem-binding protein 1
FxaC_11g16350	Cluster 10	11.9668	9.02967	3.9434	0.702314
FxaC_11g17160	Cluster 10	46.1564	18.9326	4.76295	1.24559	LSH10	LIGHT SENSITIVE HYPOCOTYLS 10
FxaC_11g19740	Cluster 10	24.9286	14.1704	4.1277	0.996917
FxaC_11g20190	Cluster 10	5.93987	4.234	1.61243	0.141417
FxaC_11g20720	Cluster 10	5.92657	2.60679	0.475756	0.448525	BBX28	B-box domain protein 28
FxaC_11g30110	Cluster 10	91.2122	37.325	15.1646	4.08217
FxaC_11g30960	Cluster 10	40.208	26.4451	5.19955	1.54024	CSLA2	CELLULOSE SYNTHASE-LIKE A 2
FxaC_11g40350	Cluster 10	51.8891	27.0472	5.22439	2.6405
FxaC_11g41330	Cluster 10	2.6647	1.35065	0.130018	0.0227687
FxaC_11g43180	Cluster 10	9.34801	5.17507	2.07058	0.542524	ELA1	EUI-like p450 A1
FxaC_11g45151	Cluster 10	6.57773	2.72533	0.206187	0.147222
FxaC_11g46730	Cluster 10	3.29713	2.46287	0.927314	0.125535
FxaC_12g02450	Cluster 10	1.43705	0.54953	0.0450818	0.0102401
FxaC_12g04160	Cluster 10	35.7527	23.2275	2.81578	3.10063	UKL4	uridine kinase-like 4
FxaC_12g05630	Cluster 10	33.1733	17.2128	3.74607	0.672618	RPT2	ROOT PHOTOTROPISM 2
FxaC_12g08370	Cluster 10	46.5645	27.9891	12.3046	1.33587
FxaC_12g08840	Cluster 10	3.22333	2.70175	0.933623	0.154355
FxaC_12g08850	Cluster 10	217.57	97.1898	28.7718	4.03609
FxaC_12g09280	Cluster 10	7.55206	4.81225	2.11468	0.318647
FxaC_12g10190	Cluster 10	2204.61	965.68	541.537	143.794	MT2B	metallothionein 2B
FxaC_12g11980	Cluster 10	25.0099	9.90824	1.2093	1.03974
FxaC_12g13370	Cluster 10	81.7397	45.5379	8.37124	2.17459	PIP2B	plasma membrane intrinsic protein 2
FxaC_12g15630	Cluster 10	294.171	198.747	12.2134	0.764686
FxaC_12g15940	Cluster 10	45.6958	18.6449	3.38149	0.838599	CSLA2	CELLULOSE SYNTHASE-LIKE A 2
FxaC_12g18150	Cluster 10	45.3665	29.0371	7.42397	1.78513	SGAT	L-serine:glyoxylate aminotransferase
FxaC_12g20850	Cluster 10	11.9046	9.02324	5.00314	1.30056
FxaC_12g23260	Cluster 10	55.9216	29.533	16.2395	1.67643
FxaC_12g26790	Cluster 10	32.5244	16.3998	4.38581	0.865282	TZ	THIAZOLE REQUIRING
FxaC_12g34160	Cluster 10	172.512	118.953	59.4437	14.1117	PSBR	photosystem II subunit R
FxaC_12g34930	Cluster 10	1.1161	0.422632	0.0572661	0.0147733
FxaC_12g36160	Cluster 10	7.28082	3.5509	1.02191	0.128738
FxaC_12g38090	Cluster 10	2.97138	2.0382	1.24966	0.109544	EXL7	EXORDIUM LIKE 7
FxaC_12g39210	Cluster 10	3.79311	3.08012	0.878565	0.171863
FxaC_12g40051	Cluster 10	1.8698	0.807659	0.126084	0.0586256	GHR1	GUARD CELL HYDROGEN PEROXIDE-RESISTANT 1
FxaC_12g41240	Cluster 10	53.7074	26.6932	5.02042	1.66996	DYL1	dormancy-associated protein-like 1
FxaC_12g41430	Cluster 10	44.6853	37.688	17.1547	4.38591	TPT	triose-phosphate &#8260; phosphate translocator
FxaC_12g43150	Cluster 10	0.835627	0.562365	0.0663634	0.0382928	RKF1	receptor-like kinase in flowers 1
FxaC_12g43220	Cluster 10	0.905983	0.578983	0.113025	0.0670481
FxaC_12g43780	Cluster 10	141.161	102.474	51.5458	9.83357	COR414-TM1	cold regulated 414 thylakoid membrane 1
FxaC_12g44270	Cluster 10	39.1167	15.315	6.67333	1.17599
FxaC_12g45430	Cluster 10	6.61537	3.0852	0.747208	0.158442
FxaC_12g48620	Cluster 10	49.3664	20.4432	2.91352	0.147739	ATPC1
FxaC_12g48621	Cluster 10	74.5904	30.6492	4.21314	0.453961	ATPC1
FxaC_12g50110	Cluster 10	41.8412	22.5468	8.55001	1.92315
FxaC_12g50260	Cluster 10	521.636	300.954	40.3878	9.13775
FxaC_13g01690	Cluster 10	46.3919	18.9832	2.02202	1.23427
FxaC_13g02080	Cluster 10	85.4624	35.1617	11.3569	1.06362	TRXH2	THIOREDOXIN H2
FxaC_13g03531	Cluster 10	7.71446	5.31409	3.0052	0.171518
FxaC_13g04770	Cluster 10	14.0372	5.81907	0.528136	0.276913	VIT1	vacuolar iron transporter 1
FxaC_13g05230	Cluster 10	7.09001	4.11519	1.2159	0.305285	NIK3	NSP-interacting kinase 3
FxaC_13g05480	Cluster 10	57.2875	28.5849	17.7832	2.71622
FxaC_13g08070	Cluster 10	5.36217	2.61438	0.147968	0
FxaC_13g08150	Cluster 10	28.8085	11.4691	3.42597	0.808659
FxaC_13g09810	Cluster 10	28.8399	22.5723	8.00585	1.85302
FxaC_13g10080	Cluster 10	0.597341	0.377492	0.0399681	0.0364669	PHYLLO	PHYLLO
FxaC_13g11382	Cluster 10	6.74235	3.02503	0.567726	0.160405	AtALMT9	aluminum-activated malate transporter 9
FxaC_13g20410	Cluster 10	14.9143	7.88601	3.10724	0.70164	YBR159
FxaC_13g22010	Cluster 10	27.1853	21.2283	14.9955	2.42162
FxaC_13g23940	Cluster 10	118.034	89.7064	18.6202	1.71001
FxaC_13g29580	Cluster 10	59.6282	28.6049	3.42939	0.281641
FxaC_13g30410	Cluster 10	8.76874	3.39089	1.41815	0.0711827
FxaC_13g38310	Cluster 10	16.5103	8.8946	3.34067	0.642307
FxaC_13g45770	Cluster 10	3.14457	1.28006	0.0944975	0.00983156
FxaC_13g46730	Cluster 10	8.20625	4.57652	1.1857	0.300242
FxaC_13g50880	Cluster 10	11.5922	8.35101	3.49741	0.325936
FxaC_13g54290	Cluster 10	76.398	51.086	21.0082	3.52403
FxaC_13g54340	Cluster 10	9.30731	6.15259	1.56993	0.117268
FxaC_14g01780	Cluster 10	150.485	91.8641	11.1233	1.76405
FxaC_14g01980	Cluster 10	54.8093	24.7411	6.9567	1.31984
FxaC_14g02341	Cluster 10	6.28638	3.02327	1.47511	0.320652
FxaC_14g02720	Cluster 10	7.01496	3.01461	0.433491	0.0239412
FxaC_14g07020	Cluster 10	10.9193	5.66953	3.38262	0.751707
FxaC_14g07742	Cluster 10	190.592	103.841	36.6283	6.1132
FxaC_14g08930	Cluster 10	676.68	364.466	176.414	47.4205
FxaC_14g09371	Cluster 10	18.1742	10.56	4.42343	0.800532
FxaC_14g11730	Cluster 10	9.86176	3.9089	1.11014	0.179757
FxaC_14g12260	Cluster 10	1.87508	1.07539	0.145224	0.0111214
FxaC_14g13610	Cluster 10	3.39398	1.78869	0.101591	0.0166383
FxaC_14g22010	Cluster 10	9.93764	7.26949	3.29469	0.0670123
FxaC_14g23310	Cluster 10	53.3509	26.4391	7.04199	1.00831
FxaC_14g35530	Cluster 10	17.3573	13.7755	3.45072	0.530887
FxaC_14g37280	Cluster 10	34.9136	21.8806	4.9612	1.05167
FxaC_14g37810	Cluster 10	1.4046	0.974772	0.811611	0.173405
FxaC_14g38150	Cluster 10	9.08472	4.77971	4.15885	0.816986
FxaC_15g01670	Cluster 10	144.736	67.5649	28.4833	6.53163	TRXH2	THIOREDOXIN H2
FxaC_15g01980	Cluster 10	1.68032	0.691432	0.0914541	0.079967
FxaC_15g03310	Cluster 10	4.80792	3.1915	0.790253	0.100048
FxaC_15g07572	Cluster 10	159.965	89.8886	31.7029	6.9165	SP1L1	SPIRAL1-like1
FxaC_15g09210	Cluster 10	371.652	226.92	103.548	23.1883
FxaC_15g15200	Cluster 10	132.142	58.8976	5.05151	0.349762	LHCA2	photosystem I light harvesting complex gene 2
FxaC_15g20590	Cluster 10	6.54707	2.54305	0.439067	0.138583	DXS1	1-deoxy-D-xylulose 5-phosphate (DXP) synthase 1
FxaC_15g21370	Cluster 10	17.692	7.56933	4.22631	0.903178	GS2	glutamine synthetase 2
FxaC_15g22980	Cluster 10	15.658	8.22512	3.25484	0.349837	FdC1	ferredoxin C 1
FxaC_15g31170	Cluster 10	20.9174	11.2993	4.88507	1.25216	LSB1	LESS SUSCEPTIBLE TO BSCTV 1
FxaC_15g31640	Cluster 10	298.773	140.326	18.4549	1.89659
FxaC_15g34280	Cluster 10	1.12433	0.638666	0.36251	0.0462571
FxaC_16g04670	Cluster 10	12.1596	5.99075	2.02924	0.121475
FxaC_16g06010	Cluster 10	54.7864	33.6055	11.8303	3.01538	PLA2-ALPHA
FxaC_16g07350	Cluster 10	12.0925	6.68055	1.59958	0.306793
FxaC_16g14670	Cluster 10	20.3358	10.8623	4.66127	0.889656	FdC1	ferredoxin C 1
FxaC_16g15090	Cluster 10	26.037	18.7313	2.97301	0.480005	LOX5
FxaC_16g17070	Cluster 10	3.63559	1.63412	0.690131	0.124143	DXS1	1-deoxy-D-xylulose 5-phosphate (DXP) synthase 1
FxaC_16g17540	Cluster 10	1.15297	0	0.215234	0.0448607
FxaC_16g18140	Cluster 10	112.177	43.8284	5.00745	0.348726	LHCA2	photosystem I light harvesting complex gene 2
FxaC_16g21720	Cluster 10	5.78072	2.95217	0.66862	0.117344	BBX15	B-box domain protein 15
FxaC_16g24350	Cluster 10	283.584	195.571	106.78	23.4201	SP1L1	SPIRAL1-like1
FxaC_16g27260	Cluster 10	1157.32	842.826	332.458	78.1256
FxaC_17g00071	Cluster 10	9.20377	5.66528	0.59825	0.827776
FxaC_17g02560	Cluster 10	7.27954	4.93523	2.23807	0.362074
FxaC_17g03540	Cluster 10	1.51703	0	0.0391837	0.049848
FxaC_17g05530	Cluster 10	7.80375	5.77564	3.079	0.4636
FxaC_17g05750	Cluster 10	15.9261	10.2047	5.21847	1.14113
FxaC_17g05780	Cluster 10	13.6225	5.71941	2.46482	0.432869
FxaC_17g06070	Cluster 10	3.83471	2.51706	0.820733	0.151186
FxaC_17g06630	Cluster 10	2.04382	1.48289	0.999393	0.111727
FxaC_17g06940	Cluster 10	10.5939	8.10384	5.2941	0.849819
FxaC_17g07510	Cluster 10	2.23001	0	0.0274807	0.0708682
FxaC_17g13540	Cluster 10	5.01921	4.03939	2.53833	0.65094
FxaC_17g14180	Cluster 10	3.68533	2.48372	0.723602	0.0651704
FxaC_17g14510	Cluster 10	171.701	108.366	92.7571	24.8503
FxaC_17g18400	Cluster 10	67.2627	40.7875	21.8174	2.93637
FxaC_17g18660	Cluster 10	188.88	109.781	27.7075	4.27834
FxaC_17g19580	Cluster 10	67.6952	44.9619	17.0781	1.22112
FxaC_17g19640	Cluster 10	9.20342	4.95055	2.33558	0.560787
FxaC_17g20190	Cluster 10	24.3757	18.1378	7.87983	1.93941
FxaC_17g22391	Cluster 10	4.23964	2.42808	0.456413	0.132079
FxaC_17g22520	Cluster 10	23.1091	11.7398	2.46058	0.333513
FxaC_17g22540	Cluster 10	6.92223	2.66585	0.486431	0.00744067
FxaC_17g22970	Cluster 10	166.391	107.049	44.8274	2.52408
FxaC_17g27930	Cluster 10	11.3611	6.39145	0.853444	0.293057
FxaC_17g37290	Cluster 10	3.63779	2.30468	0.858008	0.0422959
FxaC_17g38250	Cluster 10	7.21736	5.35827	2.54515	0.613403
FxaC_17g45640	Cluster 10	11.1038	6.41962	1.69783	0.329733
FxaC_17g49430	Cluster 10	1.90822	1.22228	0.158664	0.056
FxaC_17g54040	Cluster 10	15.9176	6.43972	1.21326	0.164197
FxaC_17g55720	Cluster 10	112.395	74.13	33.5896	7.59372
FxaC_17g56550	Cluster 10	4.64454	2.05975	1.17144	0.283754
FxaC_18g02400	Cluster 10	13.2163	5.29151	0.363656	0.153557
FxaC_18g08030	Cluster 10	2.04445	1.14543	0.12095	0.0223374
FxaC_18g08810	Cluster 10	6.4023	3.48067	1.50518	0.284337
FxaC_18g11600	Cluster 10	58.3303	44.4877	21.4872	4.57365
FxaC_18g12310	Cluster 10	10.9806	4.40624	1.59131	0.151516
FxaC_18g14440	Cluster 10	1.72495	0.661438	0.101439	0.0423283
FxaC_18g20300	Cluster 10	12.2188	7.86815	5.46517	1.38493
FxaC_18g20710	Cluster 10	0.800421	0.332831	0.0245349	0.00828817
FxaC_18g21970	Cluster 10	27.7719	14.0598	2.60681	0.0570714
FxaC_18g21990	Cluster 10	66.4564	35.391	12.7431	1.12407
FxaC_18g24070	Cluster 10	25.6743	17.2365	11.1519	2.35342
FxaC_18g28100	Cluster 10	10.1272	5.38294	4.43446	0.80961
FxaC_18g30330	Cluster 10	29.0597	21.5605	8.79803	2.19651
FxaC_18g30890	Cluster 10	50.9051	22.5834	7.56519	1.6263
FxaC_18g30990	Cluster 10	157.167	79.6142	21.5879	1.39033
FxaC_18g31360	Cluster 10	5.64669	2.85661	0.485972	0.347443
FxaC_18g36060	Cluster 10	6.63953	2.76024	1.14788	0.126775
FxaC_18g37860	Cluster 10	10.3262	6.73578	2.10113	0.472289
FxaC_18g41220	Cluster 10	6.08359	2.73618	1.41867	0.097434
FxaC_18g41850	Cluster 10	274.106	183.546	83.6485	15.7253
FxaC_18g41881	Cluster 10	14.4839	9.51501	2.81622	0.476052
FxaC_18g43200	Cluster 10	9.0049	4.79437	0.569395	0.0868248
FxaC_18g43201	Cluster 10	5.24865	3.45333	0.41725	0.106303
FxaC_18g44040	Cluster 10	17.8975	7.54078	1.63521	0.216651
FxaC_18g45210	Cluster 10	15.0797	6.69148	3.19556	0.646361
FxaC_18g46070	Cluster 10	5.97734	3.58824	3.18012	0.362587
FxaC_19g00140	Cluster 10	8.7397	4.63328	4.33164	0.896985
FxaC_19g01240	Cluster 10	20.6578	11.7377	7.07678	1.5805
FxaC_19g03580	Cluster 10	2.01767	0.975499	0.103156	0.101767
FxaC_19g03700	Cluster 10	9.57088	7.05761	0.486719	0.240716
FxaC_19g04370	Cluster 10	2.22344	1.30676	0.583703	0.0871569
FxaC_19g09871	Cluster 10	15.1476	6.74659	1.53542	0
FxaC_19g11190	Cluster 10	11.4455	8.82798	2.76652	0.443697
FxaC_19g12380	Cluster 10	1.36936	1.09516	0.53823	0.113305
FxaC_19g12900	Cluster 10	43.0617	31.6441	11.7733	1.37259
FxaC_19g13380	Cluster 10	2.1163	0	0	0.0681633
FxaC_19g15570	Cluster 10	3.4957	1.63121	0.183565	0.022322
FxaC_19g21390	Cluster 10	59.548	50.0988	19.1657	3.49437
FxaC_19g21400	Cluster 10	69.2398	41.1047	7.73111	0.367885
FxaC_19g22630	Cluster 10	6.07128	3.20634	0.831361	0.0568941
FxaC_19g29860	Cluster 10	108.227	65.3858	18.8418	2.39286
FxaC_19g31471	Cluster 10	34.0295	22.9497	11.3993	2.78164
FxaC_19g32480	Cluster 10	24.372	17.871	6.33825	1.5649
FxaC_19g36610	Cluster 10	18.5242	11.3076	0.442235	0.102816
FxaC_19g37050	Cluster 10	35.5791	13.9829	2.09689	0.103091
FxaC_19g40920	Cluster 10	1.4629	0.978444	0.0879758	0.12844
FxaC_1g01950	Cluster 10	2.15474	0.967176	0.522295	0.0297204
FxaC_1g02420	Cluster 10	64.2916	40.5103	28.4849	7.30932	RGA2	RESTORATION ON GROWTH ON AMMONIA 2
FxaC_1g07480	Cluster 10	14.0753	9.38693	4.38853	1.06051	TET2	tetraspanin2
FxaC_1g08640	Cluster 10	74.6826	30.9217	11.2329	1.14087	PSBX	photosystem II subunit X
FxaC_1g09960	Cluster 10	13.0518	4.93767	0.0807596	0.0235748
FxaC_1g09980	Cluster 10	26.8984	15.9473	5.05423	0.302022	PRXQ	peroxiredoxin Q
FxaC_1g10410	Cluster 10	46.2234	24.6793	21.9918	5.44883	PME44	pectin methylesterase 44
FxaC_1g11730	Cluster 10	12.7214	6.1065	4.24249	1.05617
FxaC_1g13220	Cluster 10	24.9927	12.0729	5.88328	1.22448
FxaC_1g13810	Cluster 10	0	0.540593	0.0817415	0.0255285	UMAMIT4	Usually multiple acids move in and out Transporters 4
FxaC_1g14090	Cluster 10	257.371	128.754	27.8149	5.30354	XERO1	dehydrin xero 1
FxaC_1g15940	Cluster 10	1.97223	1.30619	0.162961	0.0394967	SAW1	SAWTOOTH 1
FxaC_1g18100	Cluster 10	27.0841	22.2037	9.66737	1.73856	RALFL34	ralf-like 34
FxaC_1g19830	Cluster 10	70.8149	30.9711	6.54101	1.30061
FxaC_1g20561	Cluster 10	22.6376	16.1894	9.461	2.03417
FxaC_1g24560	Cluster 10	484.32	265.233	87.7532	15.7939	OXY5
FxaC_1g29280	Cluster 10	75.4698	29.3949	2.6211	0.228331	PSAN
FxaC_1g33310	Cluster 10	3.49053	1.60926	0.275074	0.0304805	PP2-B1	phloem protein 2-B1
FxaC_1g41350	Cluster 10	12.2064	5.37893	1.78122	0.190098	GDH1	glutamate dehydrogenase 1
FxaC_20g01390	Cluster 10	28.8508	14.5901	5.56454	0.850356
FxaC_20g03180	Cluster 10	28.8438	17.5014	3.76588	0.951632
FxaC_20g05320	Cluster 10	31.797	13.7517	2.02462	0.63643
FxaC_20g05340	Cluster 10	55.8523	41.1323	19.33	3.62946
FxaC_20g06590	Cluster 10	1.19069	0.735887	0.0406563	0.0285108
FxaC_20g09800	Cluster 10	2.40116	1.07992	0.142158	0.168843
FxaC_20g10071	Cluster 10	19.7856	12.6748	3.71352	0.368685
FxaC_20g12130	Cluster 10	8.82149	4.20517	1.07536	0.0896139
FxaC_20g13100	Cluster 10	11.0005	7.36279	2.29196	0.483694
FxaC_20g14671	Cluster 10	61.2189	42.9608	9.47133	1.28301
FxaC_20g15470	Cluster 10	77.1994	37.3352	9.53121	0.731702
FxaC_20g16020	Cluster 10	29.9063	22.5625	10.4453	2.57134
FxaC_20g17380	Cluster 10	40.56	27.3082	14.4807	2.66238
FxaC_20g17590	Cluster 10	4.40727	2.19107	0.233794	0.0350526
FxaC_20g25910	Cluster 10	5.60444	3.02434	0.956017	0.0820357
FxaC_20g30190	Cluster 10	61.189	33.5237	14.1421	3.14353
FxaC_20g35340	Cluster 10	117.222	97.0999	41.9113	11.2439
FxaC_20g37430	Cluster 10	29.0651	19.1805	2.15633	0.717698
FxaC_20g41410	Cluster 10	19.9918	12.4911	5.41653	1.29262
FxaC_21g00031	Cluster 10	3.60761	1.79518	0.359859	0.0608342
FxaC_21g01340	Cluster 10	158.799	91.7994	28.4536	1.21733
FxaC_21g08890	Cluster 10	11.2099	5.30175	0.857025	0.197336
FxaC_21g10290	Cluster 10	131.23	61.9117	26.112	5.24861
FxaC_21g10930	Cluster 10	14.2603	8.11588	0.704359	0.347051
FxaC_21g11170	Cluster 10	8.27376	3.74439	0.714937	0.0855286
FxaC_21g11961	Cluster 10	3.47143	1.99243	0.144873	0.0123547
FxaC_21g12930	Cluster 10	39.0234	26.0058	9.84865	1.44127
FxaC_21g16610	Cluster 10	44.0161	21.0013	6.00879	0.286507
FxaC_21g17190	Cluster 10	103.055	72.6438	46.728	12.4593
FxaC_21g17250	Cluster 10	71.9376	27.8002	3.71242	0.326584
FxaC_21g18880	Cluster 10	103.484	42.1013	9.73919	1.03079
FxaC_21g20760	Cluster 10	4.93126	3.68022	0.60348	0.0220825
FxaC_21g21880	Cluster 10	2.38839	1.32674	0.228865	0.0633567
FxaC_21g23920	Cluster 10	14.6071	7.20314	2.48143	0.598236
FxaC_21g31510	Cluster 10	8.67452	6.76429	1.21202	0.0542567
FxaC_21g32130	Cluster 10	13.2687	8.00148	5.73793	0.60634
FxaC_21g32310	Cluster 10	4.66116	2.81315	0.42137	0.372912
FxaC_21g33860	Cluster 10	60.1305	33.1679	14.1506	1.69219
FxaC_21g34040	Cluster 10	15.2247	6.61911	1.11176	0.621194
FxaC_21g34660	Cluster 10	33.7186	14.7781	12.2584	3.04241
FxaC_21g35970	Cluster 10	6.69771	3.94191	0.701157	0.73091
FxaC_21g37590	Cluster 10	5.99815	3.09566	0.562598	0.361138
FxaC_21g42400	Cluster 10	11.3615	4.97215	0.871296	0.210055
FxaC_21g43370	Cluster 10	11.2224	7.29605	2.2402	0.552662
FxaC_21g46850	Cluster 10	28.4324	12.8405	2.25306	0.375983
FxaC_21g46990	Cluster 10	8.14787	4.62317	1.85834	0.377086
FxaC_21g51320	Cluster 10	8.36586	4.1654	0.538839	0.920806
FxaC_21g52260	Cluster 10	23.7521	14.0177	11.9613	2.66735
FxaC_21g52610	Cluster 10	33.9847	22.1523	14.8078	2.63718
FxaC_21g53140	Cluster 10	36.0776	21.2906	12.5068	3.02645
FxaC_21g53660	Cluster 10	19.2396	8.58078	2.08785	0.105734
FxaC_21g58030	Cluster 10	5.75113	3.67008	0.276142	0.12771
FxaC_21g59820	Cluster 10	4.23707	2.31912	0.0837721	0
FxaC_21g60050	Cluster 10	14.6486	7.40063	7.30593	0.776617
FxaC_21g60601	Cluster 10	11.3684	6.34339	0.436481	0.0436216
FxaC_21g61430	Cluster 10	11.3688	5.72019	0.696888	0.0648139
FxaC_21g61600	Cluster 10	9.93215	4.60114	1.50514	0.363959
FxaC_21g62120	Cluster 10	7.65599	4.10268	3.24344	0.8551
FxaC_21g62130	Cluster 10	3.56177	1.52985	1.10495	0.123337
FxaC_21g62630	Cluster 10	8.80887	3.48658	0.559926	0.271555
FxaC_21g64200	Cluster 10	2.00796	1.06206	0.194977	0.0100595
FxaC_21g65240	Cluster 10	1.42872	1.00252	0.0121111	0.0104304
FxaC_21g65410	Cluster 10	3.00459	1.90574	0.350045	0.0117927
FxaC_21g70280	Cluster 10	5.74179	3.08338	0.855011	0.12878
FxaC_22g03050	Cluster 10	69.1152	35.4742	10.3545	1.03954
FxaC_22g06090	Cluster 10	611.598	278.685	33.1126	4.93787
FxaC_22g07180	Cluster 10	7.00245	4.69885	1.1653	0.191263
FxaC_22g08340	Cluster 10	0.798256	0.541921	0.0749865	0.0696594
FxaC_22g09510	Cluster 10	2.81815	1.13892	0.211066	0.165806
FxaC_22g09600	Cluster 10	3.93675	2.8678	1.04632	0.281099
FxaC_22g10910	Cluster 10	3.55466	2.7308	0.474694	0.0550078
FxaC_22g11330	Cluster 10	426.248	265.736	12.81	0.875461
FxaC_22g12840	Cluster 10	15.8495	11.9363	2.22153	0.332397
FxaC_22g14690	Cluster 10	108.475	84.1949	17.3385	1.18905
FxaC_22g15120	Cluster 10	128.212	62.718	11.8028	0.79631
FxaC_22g16160	Cluster 10	70.4989	27.6555	6.00866	0.498353
FxaC_22g20060	Cluster 10	4.52523	1.84141	0.271706	0.0678534
FxaC_22g21270	Cluster 10	5.12294	2.22126	0.247893	0.0255285
FxaC_22g23080	Cluster 10	4.95551	3.33283	0.659848	0.319394
FxaC_22g24971	Cluster 10	17.3884	6.53909	0.845892	0.0437286
FxaC_22g27750	Cluster 10	1.98941	1.06274	0.178426	0.227185
FxaC_22g29420	Cluster 10	45.0614	32.431	13.397	1.30426
FxaC_22g30080	Cluster 10	33.7538	18.3569	5.82123	0.316717
FxaC_22g31620	Cluster 10	465.073	262.168	61.3821	3.65035
FxaC_22g34160	Cluster 10	5.13611	2.44929	0.382693	0.660459
FxaC_22g53150	Cluster 10	359.381	147.872	19.7509	8.27316
FxaC_22g55020	Cluster 10	487.069	388.042	72.741	14.2396
FxaC_22g55410	Cluster 10	9.0915	4.57543	1.01337	0.0838697
FxaC_22g56330	Cluster 10	8.61476	5.88112	2.85457	0.475807
FxaC_22g59390	Cluster 10	1.06031	0.698338	0.0836176	0.0199122
FxaC_22g59960	Cluster 10	4.42602	2.71391	0.468634	0.181106
FxaC_22g60790	Cluster 10	17.0949	9.65345	3.36274	0.61146
FxaC_22g61170	Cluster 10	4.85741	2.68548	1.43573	0.134842
FxaC_22g65260	Cluster 10	20.5598	7.78038	0.241556	0.012276
FxaC_22g65600	Cluster 10	4.45539	3.72063	1.263	0.322135
FxaC_22g70970	Cluster 10	8.30751	4.19461	0.0478474	0.012276
FxaC_22g71130	Cluster 10	18.5672	9.69767	1.14887	3.2299
FxaC_22g71740	Cluster 10	17.562	10.6281	3.63454	0.940759
FxaC_23g01860	Cluster 10	9.35844	5.59087	1.53203	0.374827
FxaC_23g02590	Cluster 10	18.5532	10.3886	4.17169	0.996331
FxaC_23g05150	Cluster 10	2.66314	2.02985	1.15412	0.314459
FxaC_23g06100	Cluster 10	123.152	69.4115	24.7812	1.87883
FxaC_23g06660	Cluster 10	11.71	6.95555	3.60799	0.652388
FxaC_23g06710	Cluster 10	60.9256	45.0805	15.4351	0.972465
FxaC_23g10290	Cluster 10	5.09027	3.47692	0.50606	0.299624
FxaC_23g11970	Cluster 10	4.59877	3.55422	1.45046	0.273198
FxaC_23g13820	Cluster 10	722.859	459.807	113.753	6.3108
FxaC_23g16690	Cluster 10	2.47254	1.91732	0.249568	0.0863699
FxaC_23g24900	Cluster 10	11.5045	4.49613	0.835246	0.305927
FxaC_23g26720	Cluster 10	23.3003	9.73893	1.36405	1.16348
FxaC_23g30250	Cluster 10	691.409	487.096	133.368	25.3223
FxaC_23g31370	Cluster 10	68.1198	24.8707	4.71579	0.428878
FxaC_23g33520	Cluster 10	416.475	163.05	16.6172	1.23613
FxaC_23g36320	Cluster 10	18.8945	7.9598	1.52724	0.205572
FxaC_23g37150	Cluster 10	8.19588	6.77952	1.87922	0.401669
FxaC_23g37770	Cluster 10	20.8252	9.74928	1.19617	0.133454
FxaC_23g37790	Cluster 10	21.9492	10.1535	2.47685	0.27007
FxaC_23g44030	Cluster 10	47.5749	18.6928	3.21398	0.178592
FxaC_23g44120	Cluster 10	3.35511	2.32331	0.467712	0.501903
FxaC_23g44810	Cluster 10	13.1895	6.11762	2.75484	0.364245
FxaC_23g45520	Cluster 10	1.03938	0.639487	0.0526011	0.077389
FxaC_23g46790	Cluster 10	43.3443	22.5127	7.33293	1.15562
FxaC_23g47681	Cluster 10	3.74955	3.03221	1.22267	0.237247
FxaC_23g48080	Cluster 10	5.06487	1.9081	0.188149	0.0993392
FxaC_23g48240	Cluster 10	79.6773	39.5676	6.86031	1.02146
FxaC_23g52640	Cluster 10	7.74152	5.26106	0.546942	0.0885407
FxaC_23g53920	Cluster 10	10.326	4.83103	0.800218	0.250981
FxaC_23g56571	Cluster 10	19.729	7.98255	1.46324	0.141687
FxaC_23g58210	Cluster 10	319.81	146.824	45.3333	11.3943
FxaC_23g59240	Cluster 10	94.7678	54.531	2.61382	0.142799
FxaC_23g59860	Cluster 10	66.1587	37.8766	9.28979	0.370511
FxaC_23g61510	Cluster 10	4.89911	2.05617	0.373059	0.306829
FxaC_23g61660	Cluster 10	7.38497	4.22215	1.79363	0.354331
FxaC_24g00030	Cluster 10	9.54654	4.54266	1.77097	0.46219
FxaC_24g00800	Cluster 10	4.59086	3.31124	0.567196	0.652111
FxaC_2g08890	Cluster 10	27.4752	15.8983	6.60374	1.70666
FxaC_2g10270	Cluster 10	8.35446	4.05095	1.70478	0.308532	STP7	sugar transporter protein 7
FxaC_2g13270	Cluster 10	39.1511	17.3772	4.39938	0.314221	PSBX	photosystem II subunit X
FxaC_2g14380	Cluster 10	9.4071	4.21185	1.19897	0.0216932	PRXQ	peroxiredoxin Q
FxaC_2g16630	Cluster 10	2.18207	1.10756	0.0805741	0.0412774	MCA1	mid1-complementing activity 1
FxaC_2g16860	Cluster 10	4.44764	3.33217	0.997561	0.213534	HK1	histidine kinase 1
FxaC_2g22970	Cluster 10	1.09968	0.51221	0.0313963	0.0376396
FxaC_2g23140	Cluster 10	45.8713	31.1041	4.04819	0.681799
FxaC_2g36380	Cluster 10	27.5811	14.6681	6.12046	1.14851
FxaC_2g37130	Cluster 10	31.1191	19.641	7.94755	1.58758	GolS1	galactinol synthase 1
FxaC_3g04190	Cluster 10	45.36	24.4521	7.84207	1.73181	RGA2	RESTORATION ON GROWTH ON AMMONIA 2
FxaC_3g11370	Cluster 10	8.94654	4.01851	1.07639	0.138122	GLR3.3	glutamate receptor 3.3
FxaC_3g12490	Cluster 10	7.18934	4.00818	0.0150708	0
FxaC_3g12730	Cluster 10	3.39605	2.17006	0.668419	0.163333	HK1	histidine kinase 1
FxaC_3g16210	Cluster 10	29.0344	16.7298	5.59835	0.233108	PSBO1	PS II oxygen-evolving complex 1
FxaC_3g16760	Cluster 10	14.5729	7.72969	1.37269	1.35545
FxaC_3g18180	Cluster 10	2.14339	1.39817	0.167137	0.0854069
FxaC_3g19200	Cluster 10	39.2839	32.7201	16.4575	4.20474	LBD38	LOB domain-containing protein 38
FxaC_3g19690	Cluster 10	4.77456	3.24901	1.04869	0.274786	SHR	SHORT ROOT
FxaC_3g21430	Cluster 10	14.3344	5.67359	1.02888	0.396269	bHLH093	beta HLH protein 93
FxaC_3g22790	Cluster 10	7.06443	5.05404	0.863607	0.0792494
FxaC_3g24680	Cluster 10	2.36683	1.82711	1.4749	0.336655
FxaC_3g30900	Cluster 10	67.7037	30.0857	4.32422	0.318337	ALDH3I1	aldehyde dehydrogenase 3I1
FxaC_3g36960	Cluster 10	43.9094	16.8209	3.70366	0.811912	CRD1	COPPER RESPONSE DEFECT 1
FxaC_4g01670	Cluster 10	64.1323	23.6015	2.79677	0.195986
FxaC_4g06760	Cluster 10	7.1269	5.57797	0.370855	0	AAE12	acyl activating enzyme 12
FxaC_4g07180	Cluster 10	40.6338	17.5884	2.4699	0.264264
FxaC_4g09530	Cluster 10	3.52468	2.31599	0.450345	0.17236
FxaC_4g12150	Cluster 10	54.6896	20.4944	3.67868	0.219299	PSAN
FxaC_4g19780	Cluster 10	100.265	45.9418	10.7357	1.31676	XTH6	xyloglucan endotransglucosylase/hydrolase 6
FxaC_4g21190	Cluster 10	76.7094	55.7114	19.2962	4.02656
FxaC_4g21640	Cluster 10	461.509	364.162	124.887	33.1126
FxaC_4g25580	Cluster 10	1.51444	0.782923	0.11841	0.0235355	LYK4	LysM-containing receptor-like kinase 4
FxaC_4g33920	Cluster 10	2.95329	1.35669	0.229009	0.0491278
FxaC_4g34960	Cluster 10	21.5265	12.561	2.12216	0.439622
FxaC_5g01730	Cluster 10	3.25559	1.73454	0.115668	0.0344521
FxaC_5g01890	Cluster 10	112.918	55.7404	14.4986	3.00787
FxaC_5g03541	Cluster 10	2.78621	1.01816	0.0972459	0.0507358	MSL10	mechanosensitive channel of small conductance-like 10
FxaC_5g05810	Cluster 10	11.9254	6.48254	3.75255	0.777089
FxaC_5g07680	Cluster 10	50.2571	19.6375	4.98115	1.02807	ATAAP3
FxaC_5g08380	Cluster 10	84.3035	44.6982	13.7063	0.248259	PSBS	PHOTOSYSTEM II SUBUNIT S
FxaC_5g13860	Cluster 10	338.81	126.387	36.438	5.53505	PSBW	photosystem II reaction center W
FxaC_5g15800	Cluster 10	2.00263	1.11527	0.210438	0.254008
FxaC_5g18910	Cluster 10	18.391	9.12382	3.08854	0.481378
FxaC_5g19300	Cluster 10	3.58999	1.40119	0.44991	0.0490567	SYNC2_ARATH	ASPARAGINYL-TRNA SYNTHETASE 2
FxaC_5g23910	Cluster 10	18.7387	8.56882	2.36078	0.075051	TRXm2	thioredoxin m2
FxaC_5g27700	Cluster 10	30.5522	17.9321	7.87677	1.24905
FxaC_5g31370	Cluster 10	66.6734	25.3182	7.02429	0.566788	FBA2	fructose-bisphosphate aldolase 2
FxaC_5g31590	Cluster 10	2.76494	1.5364	0.29059	0.18494
FxaC_5g32200	Cluster 10	3.92772	1.66219	0.201673	0.0441291	BGAL3	beta-galactosidase 3
FxaC_5g35030	Cluster 10	29.6317	14.1605	10.2794	1.68979
FxaC_5g42270	Cluster 10	89.5293	48.0304	1.47801	0.494694	J11	DnaJ11
FxaC_5g42650	Cluster 10	88.9392	45.9266	8.85418	1.40673	SLP2	subtilisin-like serine protease 2
FxaC_5g44710	Cluster 10	21.3483	11.7664	3.75191	0.603352
FxaC_6g01770	Cluster 10	4.30374	2.27585	0.48471	0	PMDH2	peroxisomal NAD-malate dehydrogenase 2
FxaC_6g02010	Cluster 10	18.6805	7.74952	2.90301	0.77022
FxaC_6g05710	Cluster 10	9.54418	4.62409	2.23971	0.257935
FxaC_6g08100	Cluster 10	49.5455	19.3022	7.27191	0.736826
FxaC_6g10480	Cluster 10	37.6283	19.6895	7.80798	1.49182
FxaC_6g11621	Cluster 10	68.9865	31.1552	6.29908	0.417171	FBA2	fructose-bisphosphate aldolase 2
FxaC_6g15040	Cluster 10	1.38888	0	0.0113713	0.0768406
FxaC_6g17860	Cluster 10	29.9539	14.8337	4.24036	0.259793	TRXm2	thioredoxin m2
FxaC_6g20480	Cluster 10	75.7599	40.3418	14.7756	1.67598
FxaC_6g25290	Cluster 10	7.52321	3.00784	1.41691	0.338013	scpl50	serine carboxypeptidase-like 50
FxaC_6g28280	Cluster 10	11.3801	4.93063	0.926814	0.0456361	CSP41A	chloroplast stem-loop binding protein of 41 kDa
FxaC_6g29560	Cluster 10	4.77968	2.15734	0.373674	0.26066
FxaC_6g30250	Cluster 10	2.37219	1.05107	0.160597	0.0402185	GH3.9	putative indole-3-acetic acid-amido synthetase GH3.9
FxaC_6g40990	Cluster 10	10.0575	3.63798	0.30017	0.0526277	GATA12	GATA transcription factor 12
FxaC_7g03000	Cluster 10	47.1981	18.2023	4.65681	1.01374
FxaC_7g05650	Cluster 10	26.5774	10.3509	4.77247	0.990954
FxaC_7g21941	Cluster 10	71.2447	28.7537	6.74218	1.01608	PSBW	photosystem II reaction center W
FxaC_7g40360	Cluster 10	5.54516	2.49998	0.11608	0
FxaC_10g00650	Cluster 10	5.11978	3.00239	0.265713	1.087
FxaC_10g04891	Cluster 10	56.6335	20.6202	2.18226	0.227451	ATPC1
FxaC_10g12400	Cluster 10	7.65992	3.02168	0.554138	0.385837
FxaC_10g17170	Cluster 10	15.6127	6.09257	2.43038	0.477406
FxaC_10g36510	Cluster 10	1.30873	0.84292	0.115783	0.163228	REV	REVOLUTA
FxaC_11g01270	Cluster 10	2.13939	1.75522	0.189653	0.0107708	DSEL	DAD1-like seeding establishment-related lipase
FxaC_11g01710	Cluster 10	4.63439	3.32873	0.565859	0.429453
FxaC_11g03610	Cluster 10	12.3883	4.94894	0.400221	0	LHCB1.3	LIGHT-HARVESTING CHLOROPHYLL A/B-PROTEIN 1.3
FxaC_11g24500	Cluster 10	8.26661	6.59926	0.377279	0.0408829	G7
FxaC_11g29070	Cluster 10	5.11007	4.11964	0.521875	0.0296799
FxaC_11g43740	Cluster 10	37.5626	13.7371	2.87571	0.58165	PSAG	photosystem I subunit G
FxaC_12g29870	Cluster 10	256.728	95.938	32.5609	2.9788
FxaC_12g37340	Cluster 10	2.46589	1.12875	0.168286	0.392526	ZIP1	zinc transporter 1 precursor
FxaC_13g03380	Cluster 10	17.3354	14.4357	2.58206	0.325508	NCED4	nine-cis-epoxycarotenoid dioxygenase 4
FxaC_13g03591	Cluster 10	6.16048	2.2043	0.246773	0.0626277	CRR3	CHLORORESPIRATORY REDUCTION 3
FxaC_13g33380	Cluster 10	9.64324	3.96254	0.336423	0
FxaC_14g11940	Cluster 10	3.90338	1.35749	0.204357	0.0103835
FxaC_15g08730	Cluster 10	0.549001	0.459118	0.0509457	0.0631889	PHYLLO	PHYLLO
FxaC_15g22630	Cluster 10	11.1987	9.12785	1.53849	0.264765
FxaC_16g02100	Cluster 10	168.939	60.7327	2.9947	0.20116	SLR	SOLITARY ROOT
FxaC_17g20800	Cluster 10	4.50783	1.92121	0.314667	0.446962
FxaC_17g25690	Cluster 10	13.0706	5.19885	0.936736	0.750939
FxaC_18g01920	Cluster 10	18.9234	7.13748	1.84076	0.369251
FxaC_19g09610	Cluster 10	2.88513	1.06394	0.135082	0.0549054
FxaC_19g15970	Cluster 10	36.6506	13.342	2.61179	0.540496
FxaC_1g06630	Cluster 10	137.979	49.3068	3.44523	0.244949	MIOX4	myo-inositol oxygenase 4
FxaC_1g17550	Cluster 10	6.89072	2.52815	0.439614	0.0698366
FxaC_20g03920	Cluster 10	0.712582	0.620682	0.0697337	0.0380924
FxaC_20g12840	Cluster 10	5.544	4.46943	0.259106	0
FxaC_20g13600	Cluster 10	16.2351	13.8367	4.17504	0.995273
FxaC_20g23670	Cluster 10	24.3733	8.81956	0.5156	0.056516
FxaC_21g02610	Cluster 10	31.2865	11.1287	1.04613	0.646099
FxaC_21g11180	Cluster 10	4.73554	2.13065	0.0281152	0
FxaC_21g19430	Cluster 10	1.24728	0.476973	0.0818384	0.0558853
FxaC_21g62370	Cluster 10	2.27947	2.20357	0.110339	0
FxaC_21g63040	Cluster 10	0.950305	0.818438	0.16193	0.0165526
FxaC_22g02090	Cluster 10	15.8948	6.06933	0.612554	0.5706
FxaC_22g17860	Cluster 10	1.52072	1.12937	0.196169	0.833663
FxaC_22g21580	Cluster 10	361.69	130.033	30.7736	4.89706
FxaC_22g60480	Cluster 10	1.94627	0	0	0.163491
FxaC_23g43310	Cluster 10	182.716	63.5646	10.8776	1.1206
FxaC_24g00940	Cluster 10	9.54831	7.76291	1.22417	0.56791
FxaC_2g10350	Cluster 10	0.397274	0.349453	0.0596504	0.182528	DCL4	dicer-like 4
FxaC_2g34700	Cluster 10	11.5632	9.56676	2.77642	0.445835	ALDH3I1	aldehyde dehydrogenase 3I1
FxaC_3g00842	Cluster 10	9.70351	3.56895	1.13529	0.237594
FxaC_3g19920	Cluster 10	5.24026	1.91072	0.706295	0.0516118
FxaC_4g21780	Cluster 10	1.55313	0.519495	0.00843584	0.00996728	GH3.1
FxaC_4g26220	Cluster 10	9.14036	3.69426	0.322907	0
FxaC_5g08550	Cluster 10	5.14554	1.80681	0.214555	0.0470966
FxaC_5g09050	Cluster 10	5.01724	4.73224	0.313656	0	FLS1	flavonol synthase 1
FxaC_5g27020	Cluster 10	10.2629	3.81672	0.471659	0.501686
FxaC_6g01170	Cluster 10	8.40264	7.17157	1.11598	0.224084	PRP2	proline-rich protein 2
FxaC_6g42190	Cluster 10	0	0.318319	0.0807019	0.036598
FxaC_6g44420	Cluster 10	32.6097	29.8587	5.85448	6.3953
FxaC_7g11931	Cluster 10	10.2135	8.73841	2.6882	0.167427
FxaC_7g33580	Cluster 10	50.5102	18.712	3.56804	2.71389	NDL2	N-MYC downregulated-like 2
FxaC_8g12150	Cluster 10	2.02553	0.696986	0.0672846	0.00967815
FxaC_9g20160	Cluster 10	137.061	48.3849	8.61856	1.12654
FxaC_9g48060	Cluster 10	17.4318	5.99798	1.01747	0.0632163	HCT	hydroxycinnamoyl-CoA shikimate/quinate hydroxycinnamoyl transferase
FxaC_9g50440	Cluster 10	6.45218	5.49655	0.976438	0.0668912
FxaC_10g27600	Cluster 10	1.62527	1.42821	0.227372	0.153032	G7
FxaC_11g03591	Cluster 10	425.771	141.633	9.12701	0.899235	LHCB1.4	LIGHT-HARVESTING CHLOROPHYLL-PROTEIN COMPLEX II SUBUNIT B1
FxaC_11g15460	Cluster 10	75.2404	63.3498	18.0286	2.70131	GOX1	glycolate oxidase 1
FxaC_11g22610	Cluster 10	5.37985	2.38789	0.564593	0
FxaC_11g42910	Cluster 10	4.85506	1.69041	0.260575	0.0536909	RPT2	ROOT PHOTOTROPISM 2
FxaC_11g47380	Cluster 10	0	0	0.0113168	0.267909
FxaC_12g31580	Cluster 10	77.7385	27.7987	6.70448	1.71827	LSH10	LIGHT SENSITIVE HYPOCOTYLS 10
FxaC_12g43430	Cluster 10	84.7561	28.9317	3.4845	0.295935	HCT	hydroxycinnamoyl-CoA shikimate/quinate hydroxycinnamoyl transferase
FxaC_13g20620	Cluster 10	70.9117	24.4323	4.01957	0.749616	YCF32
FxaC_16g04730	Cluster 10	15.0127	5.4631	1.51991	0.399458	IAA12	indole-3-acetic acid inducible 12
FxaC_19g08810	Cluster 10	34.019	29.0438	10.6801	2.57344
FxaC_21g16130	Cluster 10	81.9886	27.8508	4.37471	0.436467
FxaC_22g25690	Cluster 10	3.01182	1.28571	0.218227	0.469895
FxaC_2g38720	Cluster 10	1.72987	1.8293	0.0306583	0
FxaC_20g39410	Cluster 10	3.16527	1.60229	2.04924	0.455795
FxaC_14g14400	Cluster 10	73.5728	24.6833	2.48304	0.255848
FxaC_21g60600	Cluster 10	25.5637	8.504	0.369109	0.136616
FxaC_9g37770	Cluster 10	288.862	96.7355	10.994	1.18743	LHCB5	light harvesting complex of photosystem II 5
FxaC_10g00860	Cluster 10	144.376	47.941	3.48792	0.319262	LHCB1.3	LIGHT-HARVESTING CHLOROPHYLL A/B-PROTEIN 1.3
FxaC_11g21700	Cluster 10	79.3089	27.3078	7.62259	0.637393	TZ	THIAZOLE REQUIRING
FxaC_1g08250	Cluster 10	62.1612	21.9322	5.73059	1.48987
FxaC_23g61010	Cluster 10	33.5852	11.3184	2.1608	0.143568
FxaC_5g12370	Cluster 10	8.24621	3.38852	0.487379	1.1482	CRK25	cysteine-rich RLK (RECEPTOR-like protein kinase) 25
FxaC_3g06690	Cluster 10	71.875	23.6226	1.31323	0.158842	MIOX2	myo-inositol oxygenase 2
FxaC_21g19510	Cluster 10	265.197	91.006	24.2362	2.86277
FxaC_21g19950	Cluster 10	42.4937	14.1431	1.58816	0.275414
FxaC_15g38660	Cluster 10	20.2946	7.06374	1.39532	0.56
FxaC_5g44810	Cluster 10	7.03201	2.42226	0.652569	0.105263	SFH3	SEC14-like 3
FxaC_22g26530	Cluster 10	21.2946	6.91876	0.304148	0.0431837
FxaC_10g50170	Cluster 10	17.7435	6.5235	1.2417	1.21845
FxaC_20g18650	Cluster 10	20.6893	7.36088	1.22393	1.10216
FxaC_1g39340	Cluster 10	46.3462	15.9262	4.44904	1.07605	CRD1	COPPER RESPONSE DEFECT 1
FxaC_9g49140	Cluster 10	51.0117	18.6098	9.38354	1.94926
FxaC_11g14570	Cluster 10	1.76127	0.611179	0.0983642	0.0709563
FxaC_5g40520	Cluster 10	7.50961	2.48387	0.161908	0.166058
FxaC_5g42740	Cluster 10	4.9101	1.59762	0.174406	0.0334725	AAP2	amino acid permease 2
FxaC_6g04420	Cluster 10	5.95896	1.93147	0.359823	0.007526	GH3.1
FxaC_6g05360	Cluster 10	39.8775	13.0228	1.91077	0.259917	CYCD3;1	CYCLIN D3;1
FxaC_8g08390	Cluster 10	532.198	170.909	16.6018	1.5567	PETE2	PLASTOCYANIN 2
FxaC_23g30430	Cluster 10	2.31165	1.22099	0.159633	0
FxaC_23g54750	Cluster 10	10.8864	3.52071	0.379886	0.078036
FxaC_22g55030	Cluster 10	1019.71	330.363	40.4204	10.5752
FxaC_23g25550	Cluster 10	4.76494	1.53291	0.163995	0.0454422
FxaC_10g42770	Cluster 11	11.1887	11.1002	1.75414	0.52902
FxaC_10g43290	Cluster 11	63.0974	78.5795	13.0922	3.38515
FxaC_10g48980	Cluster 11	0.663253	0.736526	0.140068	0.0159964	LOX2	lipoxygenase 2
FxaC_11g09510	Cluster 11	56.6979	79.1091	9.86191	0.828818
FxaC_11g33340	Cluster 11	53.1402	49.3819	17.0749	3.56923	PIP2B	plasma membrane intrinsic protein 2
FxaC_11g39460	Cluster 11	48.8181	67.9626	13.033	5.94904	MEE59	maternal effect embryo arrest 59
FxaC_11g42860	Cluster 11	1.4825	1.8405	0.610943	0.105281
FxaC_12g06070	Cluster 11	0.80966	0.942989	0.161381	0.346647
FxaC_12g38040	Cluster 11	10.8962	12.2052	2.70312	0.592604	NRB4	Non-Recognition-of-BTH 4
FxaC_12g41520	Cluster 11	2.67822	2.81617	0.791361	0.187215	HSL1	HAESA-like 1
FxaC_12g49500	Cluster 11	0.759642	0	0.0273735	0.111184
FxaC_12g49800	Cluster 11	1766.69	1747.21	582.629	50.08
FxaC_13g09401	Cluster 11	2.51509	2.59166	0.755479	0.0453169	CYP734A1
FxaC_13g10810	Cluster 11	11.1611	11.4081	3.10646	0.682144
FxaC_13g48250	Cluster 11	0.564872	0.812289	0.136363	0.204757
FxaC_13g51170	Cluster 11	7.1327	8.64938	1.12973	0.0832946
FxaC_13g52000	Cluster 11	0.67693	1.09068	0.141707	0.378145
FxaC_14g01260	Cluster 11	2.1964	2.74895	0.179939	0.21135
FxaC_14g05880	Cluster 11	13.6395	19.5645	5.41998	0.637249
FxaC_14g16020	Cluster 11	36.975	37.3877	23.2769	5.78541
FxaC_14g19630	Cluster 11	1437.63	1691.2	352.312	57.174
FxaC_14g24520	Cluster 11	2.06583	2.97226	0.551169	0.0251373
FxaC_14g35711	Cluster 11	2.06409	1.8771	0.781541	0.107312
FxaC_14g36200	Cluster 11	2.11878	2.72882	0.47587	0.429383
FxaC_15g04781	Cluster 11	2.12156	2.38104	0	0	MLP28	MLP-like protein 28
FxaC_15g12770	Cluster 11	4.53512	7.08274	1.21314	0.24985
FxaC_15g14432	Cluster 11	4.57006	4.20634	1.85379	0.152802	LHT1	lysine histidine transporter 1
FxaC_15g22470	Cluster 11	2.2897	2.21316	0.754976	0.190588	LOX5
FxaC_15g30950	Cluster 11	1.09003	1.34921	0.0960473	0.0679067
FxaC_15g36330	Cluster 11	33.0945	39.8423	5.99899	0.514033
FxaC_15g38710	Cluster 11	241.583	250.399	55.1125	5.43816	SEOR1	Sieve-Element-Occlusion-Related 1
FxaC_15g39981	Cluster 11	3.95973	3.77621	1.58765	0.132031	ATARD4
FxaC_16g01631	Cluster 11	68.2166	62.1159	31.0114	6.426
FxaC_16g03280	Cluster 11	3.64572	5.05301	0.931736	0.0100668	UGT78D2	UDP-glucosyl transferase 78D2
FxaC_16g04120	Cluster 11	1.82121	2.99771	0.343669	0.275329
FxaC_16g04130	Cluster 11	3.59835	4.02405	0.374925	0.519403
FxaC_16g22570	Cluster 11	3.6195	4.88092	1.79823	0.24404
FxaC_16g27270	Cluster 11	3.94455	4.55816	0.879706	0.430928	MLP28	MLP-like protein 28
FxaC_17g00800	Cluster 11	4.67286	5.79927	2.48673	0.473242
FxaC_17g20140	Cluster 11	16.8978	23.7624	4.3751	0.334161
FxaC_17g20790	Cluster 11	10.6765	12.7387	2.76749	0.667201
FxaC_17g29310	Cluster 11	23.4683	21.5924	10.6833	2.03957
FxaC_17g41880	Cluster 11	1.31042	1.34493	0.898324	0.239431
FxaC_17g42030	Cluster 11	22.2343	24.219	9.55843	2.25714
FxaC_17g46320	Cluster 11	2.9377	3.43013	0.49597	1.48587
FxaC_18g42160	Cluster 11	10.5715	10.7336	4.21108	0.706075
FxaC_18g43480	Cluster 11	1.72825	1.99097	0.22695	0.188071
FxaC_19g10310	Cluster 11	7.19773	6.72517	3.34962	0.812917
FxaC_19g11680	Cluster 11	3.43458	4.99396	0.713472	0.347947
FxaC_19g16600	Cluster 11	1.77924	2.16741	0.337773	0.239258
FxaC_19g16710	Cluster 11	720.829	987.08	396.62	53.0101
FxaC_19g18760	Cluster 11	1.69259	3.17602	0.556695	0
FxaC_19g30140	Cluster 11	3.27537	4.3633	0.857765	1.80571
FxaC_19g33410	Cluster 11	7.4654	8.42803	3.1216	0.453711
FxaC_19g41550	Cluster 11	1.93323	3.61317	0.640956	0
FxaC_1g02480	Cluster 11	26.8426	39.513	3.05692	6.59197
FxaC_1g06460	Cluster 11	6.07966	7.34032	0.560757	0.0955131
FxaC_1g19970	Cluster 11	15.3919	16.9939	3.59959	0.290508
FxaC_1g21800	Cluster 11	3.43245	3.82947	1.45142	0.340317	STM	SERINE TRANSHYDROXYMETHYLTRANSFERASE
FxaC_1g31270	Cluster 11	3.72606	4.78391	1.84638	0.276239	WEB2	WEAK CHLOROPLAST MOVEMENT UNDER BLUE LIGHT 2
FxaC_1g33640	Cluster 11	0.601184	0	0.0260236	0.0244368	STS	stachyose synthase
FxaC_1g35490	Cluster 11	3.41793	4.62539	2.21604	0.540081
FxaC_1g40140	Cluster 11	4.81674	5.91758	2.78996	0.339547	PPD6	PsbP-domain protein 6
FxaC_20g04050	Cluster 11	0.994902	0.970855	0.415307	0.0170586
FxaC_20g11080	Cluster 11	3.57324	3.79141	0.314808	0.0166308
FxaC_20g24120	Cluster 11	48.5956	51.0353	11.7192	0.927809
FxaC_20g24140	Cluster 11	62.0385	71.9158	21.546	2.80906
FxaC_20g37900	Cluster 11	0.576656	0.740563	0.055694	0.0373997
FxaC_21g00720	Cluster 11	172.998	184.954	93.5782	18.2404
FxaC_21g00790	Cluster 11	9.95246	21.5936	2.61248	0.17195
FxaC_21g02311	Cluster 11	27.7155	33.3214	19.0506	3.23628
FxaC_21g09330	Cluster 11	115.155	137.212	32.9058	3.21965
FxaC_21g11160	Cluster 11	7.97396	8.32122	2.51259	0.373329
FxaC_21g14730	Cluster 11	251.924	242.438	120.974	15.9508
FxaC_21g14731	Cluster 11	37.0186	47.4359	22.2196	0.948789
FxaC_21g24540	Cluster 11	3.79975	3.94735	0.175827	0.115844
FxaC_21g25231	Cluster 11	1.49684	1.57914	0.125452	0.108284
FxaC_21g50200	Cluster 11	0.977288	1.40133	0.609815	0.0987006
FxaC_21g53450	Cluster 11	7.63696	8.28979	4.92792	1.09621
FxaC_21g54890	Cluster 11	65.0746	99.1627	22.5681	5.59354
FxaC_21g55750	Cluster 11	0.73844	1.07685	0.199964	0.251043
FxaC_21g70020	Cluster 11	32.4864	30.3546	13.0876	2.70742
FxaC_22g12470	Cluster 11	27.4432	35.0403	12.2911	1.97975
FxaC_22g14540	Cluster 11	3.69107	3.89953	0.462162	0.0537219
FxaC_22g23680	Cluster 11	2.86735	3.34765	0.294025	0.186688
FxaC_22g31070	Cluster 11	9.46576	10.3665	3.87666	0.469562
FxaC_22g32160	Cluster 11	1.43911	1.48728	0.795958	0.0301733
FxaC_22g34530	Cluster 11	4.29856	4.56692	1.65978	0.393351
FxaC_22g37660	Cluster 11	3.6415	3.99654	1.13768	0.157539
FxaC_22g49340	Cluster 11	0.240472	0.263978	0.0334945	0.00620823
FxaC_22g51581	Cluster 11	1.8843	3.3894	1.02319	0.144199
FxaC_22g53000	Cluster 11	5.8062	6.27181	1.48361	0.342143
FxaC_22g58920	Cluster 11	3.60446	3.87717	1.45018	0.372528
FxaC_22g69760	Cluster 11	0.380992	0.666311	0.0119104	0.031003
FxaC_23g05600	Cluster 11	7.01742	11.2683	4.46639	1.173
FxaC_23g09340	Cluster 11	3.9393	3.86909	0.607112	0.0228745
FxaC_23g10460	Cluster 11	1.06198	1.13726	0.139558	0.185932
FxaC_23g12520	Cluster 11	4.48176	7.19216	3.10703	0.743467
FxaC_23g13310	Cluster 11	104.511	134.194	44.5577	5.68881
FxaC_23g17260	Cluster 11	3.79976	3.96266	1.68409	0.434934
FxaC_23g23570	Cluster 11	1.54866	2.37296	0	0
FxaC_23g26340	Cluster 11	47.0821	59.0751	30.9263	5.40684
FxaC_23g27370	Cluster 11	4.03743	3.7557	2.36749	0.229126
FxaC_23g35870	Cluster 11	17.1774	16.6779	10.9931	2.06334
FxaC_23g43450	Cluster 11	22.5035	20.6488	9.40651	2.38165
FxaC_23g49300	Cluster 11	0.436096	0.44897	0.0722375	0.0772525
FxaC_23g50510	Cluster 11	0.730216	0.936871	0.17909	0.0371825
FxaC_23g54522	Cluster 11	5.00126	8.88236	1.01906	0.0723236
FxaC_23g58460	Cluster 11	23.8128	23.9427	17.9588	4.64138
FxaC_24g01030	Cluster 11	2.26785	4.13589	1.01969	0.241129
FxaC_2g07220	Cluster 11	3.53614	3.19862	1.58191	0.10361
FxaC_2g08430	Cluster 11	21.302	25.6619	3.33609	0.237813	FLA6	FASCICLIN-like arabinogalactan 6
FxaC_2g16140	Cluster 11	1.44011	1.45381	0.931246	0.170805	AMR1	ascorbic acid mannose pathway regulator 1
FxaC_2g21920	Cluster 11	2.65808	2.55735	0.62851	0.106997
FxaC_2g25870	Cluster 11	13.0682	15.6166	5.90906	0.945263	STM	SERINE TRANSHYDROXYMETHYLTRANSFERASE
FxaC_2g35300	Cluster 11	6.22737	5.66592	2.39298	0.329561	WEB2	WEAK CHLOROPLAST MOVEMENT UNDER BLUE LIGHT 2
FxaC_2g42470	Cluster 11	6.02764	8.28704	4.05255	0.92996
FxaC_3g02120	Cluster 11	114.091	112.766	69.4855	18.325
FxaC_3g08080	Cluster 11	2.47181	3.06505	1.55045	0.154799
FxaC_3g13561	Cluster 11	3.49942	4.56569	0.790073	0.215536
FxaC_3g14020	Cluster 11	3.69295	3.34225	1.26288	0.0255285	XERO1	dehydrin xero 1
FxaC_3g15820	Cluster 11	16.7717	18.1976	10.7959	2.76303	LSU	Large subunit of Heterodimeric geranyl(geranyl)diphosphate synthase
FxaC_3g17800	Cluster 11	61.5651	69.0057	39.8145	8.61718	RALFL34	ralf-like 34
FxaC_3g18920	Cluster 11	13.4766	15.5358	10.3027	1.53352	CGLD27	CONSERVED IN THE GREEN LINEAGE AND DIATOMS 27
FxaC_3g20750	Cluster 11	14.3631	17.4649	1.99135	0.575667	XTH6	xyloglucan endotransglucosylase/hydrolase 6
FxaC_3g21600	Cluster 11	13.4648	12.8918	4.86259	0.409025	STM	SERINE TRANSHYDROXYMETHYLTRANSFERASE
FxaC_3g27040	Cluster 11	1.57571	1.65701	1.00394	0.0978967
FxaC_3g33540	Cluster 11	6.28318	11.104	3.25079	0.527777
FxaC_4g02870	Cluster 11	12.9839	12.3167	5.14922	1.28688	PPD6	PsbP-domain protein 6
FxaC_4g19980	Cluster 11	2.26941	3.05083	1.0532	0.112594	RLP44	receptor like protein 44
FxaC_4g21670	Cluster 11	21.2015	26.5367	12.4062	3.23772	KAI2	KARRIKIN INSENSITIVE 2
FxaC_4g23650	Cluster 11	1.88386	1.96883	0.644697	0.120308
FxaC_4g24110	Cluster 11	49.5433	44.7376	24.4918	3.95065	RALFL34	ralf-like 34
FxaC_4g25600	Cluster 11	14.2112	16.0775	3.1301	0.555819	CML41	calmodulin-like 41
FxaC_4g30630	Cluster 11	60.14	57.2231	27.5006	1.8131	PRXQ	peroxiredoxin Q
FxaC_4g35980	Cluster 11	5.834	13.2788	1.8834	2.83209
FxaC_4g36750	Cluster 11	7.06384	9.32024	5.1276	1.25121
FxaC_4g38610	Cluster 11	1.79231	2.07899	0.109956	0.634592
FxaC_5g03000	Cluster 11	7.00409	8.4658	2.98918	0.306903	SLD2	sphingoid LCB desaturase 2
FxaC_5g08610	Cluster 11	12.3148	15.2743	6.399	1.7031	LYP2	LysM-containing receptor protein 2
FxaC_5g09571	Cluster 11	17.8369	21.3929	11.2286	0.738142
FxaC_5g10810	Cluster 11	1.91314	4.18633	0.614696	0.11841
FxaC_5g16960	Cluster 11	6.41564	14.684	3.1069	0.409145	RR24	response regulator 24
FxaC_5g17400	Cluster 11	3.62598	4.79458	3.11724	0.575484	TMKL1	transmembrane kinase-like 1
FxaC_5g20180	Cluster 11	7.45551	8.21487	3.21682	0.816736	FH1	FORMIN HOMOLOGY 1
FxaC_5g25610	Cluster 11	1.40331	1.44258	0.5845	0.085079	GT2
FxaC_5g35770	Cluster 11	5.12704	4.83921	2.96175	0.795371
FxaC_5g41590	Cluster 11	0.679991	1.39218	0.25699	0.0911292	PMDH1	peroxisomal NAD-malate dehydrogenase 1
FxaC_6g03960	Cluster 11	11.2921	10.685	3.62255	0.73127
FxaC_6g08090	Cluster 11	1.06305	1.78572	0.224064	0.0669325
FxaC_6g08131	Cluster 11	17.534	27.8196	4.7099	0.970525
FxaC_6g10690	Cluster 11	2.31971	2.14024	1.63093	0.222569	CXE18	carboxyesterase 18
FxaC_6g11730	Cluster 11	2.91479	2.94963	1.21774	0.269452	SULA
FxaC_6g12470	Cluster 11	6.06512	5.78799	4.95668	1.2868
FxaC_6g24080	Cluster 11	17.7218	30.8948	12.9531	2.25364	RR24	response regulator 24
FxaC_6g24560	Cluster 11	10.119	13.6672	6.23373	1.58945	AtAAS
FxaC_6g24650	Cluster 11	19.6353	26.415	12.3997	1.82512	PSB28	photosystem II reaction center PSB28 protein
FxaC_6g29040	Cluster 11	27.7808	30.9883	9.3564	1.28424
FxaC_6g29810	Cluster 11	3.55472	4.45556	0.249349	0.0281662
FxaC_6g42690	Cluster 11	118.11	129.559	41.7013	6.04629	BGAL5	beta-galactosidase 5
FxaC_6g43520	Cluster 11	195.599	270.404	138.182	27.2441	TUB1	tubulin beta-1 chain
FxaC_6g43960	Cluster 11	24.0965	24.4869	12.0717	2.77473	CDSP32	chloroplastic drought-induced stress protein of 32 kD
FxaC_6g45400	Cluster 11	1.88609	1.86958	1.85014	0.385093	SMC3	structural maintenance of chromosome 3
FxaC_6g46840	Cluster 11	64.8636	84.5788	18.5623	2.43281
FxaC_7g11710	Cluster 11	5.98343	8.70619	2.92172	0.365101	GT2
FxaC_7g16570	Cluster 11	1.56902	1.63246	0.785779	0.148934	FH1	FORMIN HOMOLOGY 1
FxaC_7g19960	Cluster 11	19.3207	26.743	13.2208	1.40997	PSB28	photosystem II reaction center PSB28 protein
FxaC_7g28390	Cluster 11	8.00271	9.31053	5.16186	0.881139	CXE18	carboxyesterase 18
FxaC_7g30920	Cluster 11	7.83343	11.5869	1.31822	4.0636	RAN1	RAS-RELATED NUCLEAR PROTEIN
FxaC_7g37600	Cluster 11	0.845352	1.92987	0.300452	0.0424793	TINY2	TINY2
FxaC_7g40110	Cluster 11	6.55442	7.94315	3.59027	0.792464	CDSP32	chloroplastic drought-induced stress protein of 32 kD
FxaC_7g40690	Cluster 11	190.14	211.207	96.7037	24.0294	TUB1	tubulin beta-1 chain
FxaC_7g41500	Cluster 11	49.0637	48.4768	16.1746	1.32786	BGAL5	beta-galactosidase 5
FxaC_7g43610	Cluster 11	0.479747	0	0.0274807	0.0402418	WRKY40	WRKY DNA-binding protein 40
FxaC_7g43980	Cluster 11	149.7	196.261	41.5502	6.25088
FxaC_8g03270	Cluster 11	11.3837	13.7143	6.02149	0.23393	PSBS	PHOTOSYSTEM II SUBUNIT S
FxaC_8g05160	Cluster 11	3.65706	4.62745	1.57617	0.274857
FxaC_8g06030	Cluster 11	8.74069	12.3724	5.53154	0.411513	RSM3	RADIALIS-LIKE SANT/MYB 3
FxaC_8g06590	Cluster 11	3.392	4.87867	1.93858	0.434643	BLH11	BEL1-like homeodomain 11
FxaC_8g07740	Cluster 11	64.301	77.2062	25.9985	3.28425	TUB1	tubulin beta-1 chain
FxaC_8g11950	Cluster 11	2.29271	2.84897	1.45681	0.105701
FxaC_8g13440	Cluster 11	251.948	238.013	128.09	26.8123
FxaC_8g17190	Cluster 11	4.15545	8.24222	1.47487	0.0756716
FxaC_8g18200	Cluster 11	2.94127	5.60714	1.22053	0.197603
FxaC_8g19030	Cluster 11	9.09264	10.3041	4.40668	0.839262	CYCP1;1	cyclin p1;1
FxaC_8g26071	Cluster 11	21.1178	25.812	16.0112	1.91932	OHP2	one-helix protein 2
FxaC_8g38760	Cluster 11	32.4892	33.2963	17.445	3.77911
FxaC_9g00460	Cluster 11	1.31175	1.52955	0.822186	0.0610137	ZKT	protein containing PDZ domain, a K-box domain, and a TPR region
FxaC_9g00741	Cluster 11	1.98693	2.29475	1.42647	0.187877	ZKT	protein containing PDZ domain, a K-box domain, and a TPR region
FxaC_9g03100	Cluster 11	0.306741	0.550828	0.101586	0.00472452	LOX2	lipoxygenase 2
FxaC_9g05620	Cluster 11	2.8325	3.62186	1.81409	0.209107
FxaC_9g09540	Cluster 11	3.98356	4.56941	1.2653	0.268016	PLC2	phospholipase C 2
FxaC_9g10430	Cluster 11	2.60746	3.43592	1.38113	0.338709
FxaC_9g27401	Cluster 11	5.20039	5.67978	0.899686	0.616807	FAR1	fatty acid reductase 1
FxaC_9g30291	Cluster 11	0.700568	0.749157	0.0592083	0.00947895	CYP716A1	cytochrome P450, family 716, subfamily A, polypeptide 1
FxaC_9g32250	Cluster 11	1.18199	1.59625	0.542282	0.0131511	HLM1
FxaC_9g33800	Cluster 11	67023.2	74594	44668.6	9029.2	MT3	metallothionein 3
FxaC_9g37560	Cluster 11	4.20878	9.19163	2.04511	0.143421	CYP72A15	cytochrome P450, family 72, subfamily A, polypeptide 15
FxaC_9g38300	Cluster 11	2.93409	3.51555	2.22562	0.540474	RIP1	ROP INTERACTIVE PARTNER 1
FxaC_9g44010	Cluster 11	1.75716	1.75114	0.706027	0.185507	AIR9	AUXIN-INDUCED IN ROOT CULTURES 9
FxaC_9g44440	Cluster 11	40.056	44.3836	15.2146	1.89301	BAG3	BCL-2-associated athanogene 3
FxaC_9g48940	Cluster 11	13.9886	21.3212	6.0566	0.8309
FxaC_10g02680	Cluster 11	1.30379	2.00148	0.156337	0.0160998
FxaC_10g05820	Cluster 11	3820	4075.03	1502.23	141.117
FxaC_10g07530	Cluster 11	4.15816	4.32191	2.67963	0.505158
FxaC_10g10230	Cluster 11	83.6001	161.009	39.6852	6.31465
FxaC_10g10780	Cluster 11	4.73865	5.8819	2.72964	0.712855
FxaC_10g36670	Cluster 11	71.8427	77.232	31.1916	4.63532	PIP2B	plasma membrane intrinsic protein 2
FxaC_10g42510	Cluster 11	1.38178	1.98333	0.794094	0.122289
FxaC_10g42590	Cluster 11	12.0542	16.3216	5.70987	1.11981
FxaC_10g43490	Cluster 11	18.6202	25.1444	13.2832	3.37888	FADD	FATTY ACID DESATURASE D
FxaC_11g03240	Cluster 11	131.094	156.237	73.7603	8.62273
FxaC_11g06260	Cluster 11	24.1726	21.4692	11.4754	2.67448	TPT	triose-phosphate &#8260; phosphate translocator
FxaC_11g20520	Cluster 11	2.40965	3.26253	1.38998	0.131306	HLM1
FxaC_11g21990	Cluster 11	1.06441	0	0	0.00800895	TPS21	terpene synthase 21
FxaC_11g23900	Cluster 11	5.27608	8.46701	3.3034	0.260695
FxaC_11g36600	Cluster 11	61.6058	57.5849	49.2864	10.1175	HTB9
FxaC_11g37210	Cluster 11	0.324693	0	0.0139955	0.16608
FxaC_11g39290	Cluster 11	7.99813	7.26682	2.7997	0.298652	LHCB1.3	LIGHT-HARVESTING CHLOROPHYLL A/B-PROTEIN 1.3
FxaC_11g44880	Cluster 11	1.74228	2.87353	1.23034	0.293606	CSLE1	cellulose synthase like E1
FxaC_12g07540	Cluster 11	9.21653	13.5896	5.72394	1.42356	FADD	FATTY ACID DESATURASE D
FxaC_12g09230	Cluster 11	1.40669	2.58317	1.11142	0.180551	RCA	rubisco activase
FxaC_12g32520	Cluster 11	19.0762	22.3875	11.7568	2.39144
FxaC_12g39140	Cluster 11	15.345	14.5664	10.4464	2.01525	UGT76B1	UDP-dependent glycosyltransferase 76B1
FxaC_12g43620	Cluster 11	0.885245	3.01357	0.293229	0.035005
FxaC_12g44470	Cluster 11	6.9599	7.68156	5.79302	1.23386
FxaC_12g45350	Cluster 11	73.7443	66.9759	39.2167	10.2091
FxaC_12g46130	Cluster 11	0.815079	1.92	0.322796	0.0166211	DSEL	DAD1-like seeding establishment-related lipase
FxaC_13g07090	Cluster 11	3.76312	4.21062	2.28407	0.559199	TCP14	TEOSINTE BRANCHED, cycloidea and PCF (TCP) 14
FxaC_13g07720	Cluster 11	1.0496	1.12513	0.93326	0.0293469
FxaC_13g11240	Cluster 11	17.047	26.0527	7.32074	0.740465
FxaC_13g15630	Cluster 11	0.968679	1.89146	0.769398	0.097597
FxaC_13g17110	Cluster 11	0.79418	1.45603	0.278248	0.0165143	XYL1	alpha-xylosidase 1
FxaC_13g21280	Cluster 11	3.46014	7.36519	2.00693	0.451019
FxaC_13g24050	Cluster 11	21.4712	22.5696	15.9583	3.71454
FxaC_13g29560	Cluster 11	1.95541	2.98641	1.69029	0.370378
FxaC_13g37300	Cluster 11	1.06634	1.18484	0.914615	0.150305
FxaC_14g00420	Cluster 11	57.4194	56.8945	53.8803	13.7698
FxaC_14g06440	Cluster 11	1.07843	1.43822	0.766909	0.108256
FxaC_14g30690	Cluster 11	4.82608	4.53055	2.96715	0.277878
FxaC_15g05670	Cluster 11	26.5254	38.8917	17.2049	4.52163
FxaC_15g06800	Cluster 11	51.7585	45.9766	25.5424	5.85809
FxaC_15g06911	Cluster 11	2.25619	6.75241	1.16763	0.0939555
FxaC_15g17030	Cluster 11	10.3677	11.8569	8.94778	2.00128	HYH	HY5-homolog
FxaC_15g33380	Cluster 11	4.17774	5.79613	2.64363	0.553653	ATL43
FxaC_15g38580	Cluster 11	1.41863	2.24273	0.876903	0.175491	TZP
FxaC_15g39410	Cluster 11	31.7749	29.1317	15.325	2.70328
FxaC_16g02820	Cluster 11	5.51514	9.01838	4.45823	0.418294
FxaC_16g04291	Cluster 11	17.7334	26.9147	15.7852	1.81088	PGR5	proton gradient regulation 5
FxaC_16g05190	Cluster 11	0.103016	0.249983	0.0257449	0.0206038	XIB	myosin XI B
FxaC_17g00060	Cluster 11	1.57375	1.70585	1.50674	0.205513
FxaC_17g10500	Cluster 11	1.57427	2.19204	1.38315	0.0892157
FxaC_17g11480	Cluster 11	0.838541	0	0	0.0545013
FxaC_17g11731	Cluster 11	6.77106	6.10237	5.27911	1.28398
FxaC_17g17020	Cluster 11	2.10244	1.97035	1.5926	0.380196
FxaC_17g20720	Cluster 11	17.5518	29.8452	11.2967	1.93971
FxaC_17g36200	Cluster 11	23.1341	20.5171	10.9472	2.1406
FxaC_17g46350	Cluster 11	3.56424	7.08074	1.65436	0.175078
FxaC_18g00880	Cluster 11	1.2813	3.31984	0.457681	0
FxaC_18g12230	Cluster 11	0.931055	0	0	0.0237726
FxaC_19g13280	Cluster 11	1.33613	2.97073	0.565067	0.0264093
FxaC_19g21920	Cluster 11	3.76454	3.92677	2.91791	0.653482
FxaC_19g23210	Cluster 11	63.2952	56.0657	39.217	10.132
FxaC_1g20070	Cluster 11	0.967193	1.99044	0.866447	0.0866226	CYCD5;1	cyclin d5;1
FxaC_20g07670	Cluster 11	2.08061	1.86051	1.32452	0.118966
FxaC_21g10140	Cluster 11	3.05767	6.53758	1.50941	0.293934
FxaC_21g12540	Cluster 11	4.52045	6.13983	3.49122	0.840735
FxaC_21g18110	Cluster 11	1.14551	2.50397	0.670303	0.038437
FxaC_21g19770	Cluster 11	4.38824	5.82794	3.41083	0.838412
FxaC_21g47660	Cluster 11	10.6077	16.3733	8.84311	1.52421
FxaC_21g49640	Cluster 11	27.1321	45.0067	22.9492	3.78435
FxaC_21g53300	Cluster 11	268.403	236.671	179.232	38.4276
FxaC_21g59180	Cluster 11	2.37138	3.42681	2.12481	0.195495
FxaC_21g60040	Cluster 11	8.2034	17.3875	6.75165	0.892566
FxaC_21g63460	Cluster 11	5.89758	7.98036	4.99277	1.08315
FxaC_21g71920	Cluster 11	2.07533	4.28059	1.44577	0.255037
FxaC_22g04550	Cluster 11	0.45073	0.546215	0.412674	0.0514755
FxaC_22g20080	Cluster 11	6.56739	11.0855	4.95487	1.30807
FxaC_22g30400	Cluster 11	2.27354	3.41563	1.80988	0.0936427
FxaC_22g39190	Cluster 11	2.0096	1.60353	1.52328	0.205367
FxaC_23g38980	Cluster 11	277.17	547.639	214.831	51.6155
FxaC_23g49440	Cluster 11	0.647981	2.13339	0.210423	0.0167012
FxaC_23g58680	Cluster 11	0.246013	0	0.0351746	0.0420696
FxaC_3g14490	Cluster 11	1.80912	2.80874	1.70432	0.23919
FxaC_3g17850	Cluster 11	8.42079	13.2978	6.52223	1.45213
FxaC_3g18520	Cluster 11	5.25787	4.47459	4.4622	0.89612	EB1C	end binding protein 1C
FxaC_3g18820	Cluster 11	29.5923	44.7997	30.6184	6.46999	KAI2	KARRIKIN INSENSITIVE 2
FxaC_4g19430	Cluster 11	3.45907	6.94681	2.46265	0.489614	BAM1	BARELY ANY MERISTEM 1
FxaC_4g32340	Cluster 11	1.2365	2.00766	0.97014	0.193941
FxaC_5g40920	Cluster 11	7.2005	11.7135	7.3305	1.54555	UGT74D1	UDP-glucosyl transferase 74D1
FxaC_6g14801	Cluster 11	25.5683	39.0766	22.2186	3.28835	OHP2	one-helix protein 2
FxaC_6g15910	Cluster 11	3.75276	7.37123	3.42735	0.267771	GT2
FxaC_6g22620	Cluster 11	2.51576	3.36011	2.76953	0.703678	CDC45	cell division cycle 45
FxaC_6g24500	Cluster 11	0.227692	0	0.0217655	0.00911364	ATAMT1;1
FxaC_7g32890	Cluster 11	5.17531	4.41678	3.29413	0.867479
FxaC_7g34340	Cluster 11	10.3602	14.9586	9.91261	1.56723
FxaC_8g01721	Cluster 11	4.83314	8.46989	4.13318	0.748293
FxaC_8g05060	Cluster 11	0	0	0	0.633613	CYP82C4	cytochrome P450, family 82, subfamily C, polypeptide 4
FxaC_8g23230	Cluster 11	2.8699	4.08754	2.72832	0.651944
FxaC_9g02140	Cluster 11	15.5269	25.4668	15.5657	3.68034	LEA7	LATE EMBRYOGENESIS ABUNDANT 7
FxaC_9g13850	Cluster 11	20.4939	35.3801	17.4045	2.67795
FxaC_10g46380	Cluster 11	13.5173	21.8437	12.2449	2.75942	RPT2	ROOT PHOTOTROPISM 2
FxaC_12g49460	Cluster 11	4.5165	5.49521	5.23644	1.11757	FUS1	FUSCA 1
FxaC_13g03632	Cluster 11	10.1868	11.64	11.5178	1.33503	HMGA	high mobility group A
FxaC_13g12530	Cluster 11	20.9995	23.2417	22.3856	5.59644
FxaC_15g03420	Cluster 11	5.16816	6.01979	5.83451	0.953864	HMGA	high mobility group A
FxaC_15g06070	Cluster 11	3.22684	3.95003	3.66508	0.897541	ORC6	origin recognition complex protein 6
FxaC_16g09470	Cluster 11	8.71052	7.11793	6.42879	1.63531	LSB1	LESS SUSCEPTIBLE TO BSCTV 1
FxaC_16g28180	Cluster 11	2.37192	3.04381	2.49784	0.63859
FxaC_18g22890	Cluster 11	2.09362	1.63844	1.37645	0.103537
FxaC_23g35580	Cluster 11	5.17489	5.10463	0.963019	0.50922
FxaC_10g02870	Cluster 11	31.6348	29.5478	8.54141	1.32516	BGAL8	beta-galactosidase 8
FxaC_13g11510	Cluster 11	2.29635	2.24001	0.275561	0.0486383	NPF3.1	NRT1/ PTR family 3.1
FxaC_13g19760	Cluster 11	50.2693	46.8682	12.7983	2.23492
FxaC_7g24090	Cluster 11	10.7401	10.0009	2.92217	0.74057
FxaC_11g03881	Cluster 11	1.42832	1.56442	0.178184	0.54259
FxaC_16g26330	Cluster 11	3.76485	3.48318	0.821362	0.0973831
FxaC_22g31000	Cluster 11	20.2872	18.776	5.18659	0.889505
FxaC_19g23220	Cluster 11	3.91241	3.27338	2.27049	0.550633
FxaC_21g37830	Cluster 11	2.64571	2.46804	0.488445	0.0605384
FxaC_20g12970	Cluster 11	7.15023	6.52252	1.7527	0.297795
FxaC_22g07550	Cluster 11	58.7362	52.6068	17.3307	2.80318
FxaC_22g27600	Cluster 11	30.2931	25.0411	16.8454	3.32364
FxaC_6g15920	Cluster 11	7.10182	5.97698	3.51856	0.670099
FxaC_20g05360	Cluster 11	75.8696	67.7068	26.352	6.5902
FxaC_5g20950	Cluster 11	38.4132	32.258	17.9533	2.6636	EXL5	EXORDIUM like 5
FxaC_10g01290	Cluster 11	58.0478	49.1126	26.1722	4.11782
FxaC_11g47120	Cluster 11	3.76697	3.35099	1.13718	0.224646
FxaC_17g29320	Cluster 11	40.0634	35.8837	8.58582	0.705118
FxaC_1g21160	Cluster 11	38.0895	35.6958	4.18223	0.802833	XTH6	xyloglucan endotransglucosylase/hydrolase 6
FxaC_3g38851	Cluster 11	4.83307	4.22373	1.4675	0.194572
FxaC_7g33560	Cluster 11	0.92842	0.85475	0.123784	0.0195015	ATH1	homeobox gene 1
FxaC_21g04130	Cluster 11	45.8875	38.9672	21.6195	5.77179
FxaC_23g06010	Cluster 11	219.344	197.493	41.0778	4.92797
FxaC_10g17720	Cluster 11	52.3714	46.041	15.3959	3.29414	GOX1	glycolate oxidase 1
FxaC_11g12710	Cluster 11	2.48103	2.2748	0.30779	0.0451181	NANA	NANA
FxaC_16g19010	Cluster 11	0.915608	0	0.0267554	0.0395861	HSP21	heat shock protein 21
FxaC_5g00650	Cluster 11	3.53731	3.15611	0.793997	0.16109
FxaC_15g09400	Cluster 11	5.76472	5.08463	1.33652	0.239287
FxaC_20g15590	Cluster 11	36.9395	31.5981	11.8395	1.56079
FxaC_10g42730	Cluster 11	84.3603	69.8147	37.1984	5.69987
FxaC_17g05050	Cluster 11	0.814327	0	0.0279437	0.344671
FxaC_4g16490	Cluster 11	375.674	327.784	90.6651	15.0395	OXY5
FxaC_11g14790	Cluster 12	0.890665	5.61677	1.68639	1.05003	REV7
FxaC_11g45521	Cluster 12	9.90418	21.0956	24.9285	2.44254
FxaC_12g30880	Cluster 12	2.206	19.4119	16.1986	7.16285	CRU1
FxaC_12g42120	Cluster 12	12.273	68.9583	42.8354	22.8172
FxaC_13g14750	Cluster 12	1.5102	5.58651	4.29381	0.939482
FxaC_13g48191	Cluster 12	2.16149	13.6512	8.97835	5.13747
FxaC_18g45881	Cluster 12	2.58249	6.10536	4.36195	0.999671
FxaC_21g38030	Cluster 12	6.21395	28.2432	28.7636	8.63639
FxaC_23g49971	Cluster 12	0.361865	2.36848	1.49038	0.835295
FxaC_5g05451	Cluster 12	1.33877	7.42518	1.22974	1.9278	RAN1	RAS-RELATED NUCLEAR PROTEIN
FxaC_6g24580	Cluster 12	1.54654	6.81924	4.68787	3.14722
FxaC_7g35000	Cluster 12	9.2772	26.5039	18.0976	3.75478	ARA12
FxaC_8g12800	Cluster 12	32.6765	228.134	158.932	47.8915
FxaC_9g05180	Cluster 12	3.07763	7.52416	5.94482	0.478717	LTP1	LIPID TRANSFER PROTEIN 1
FxaC_9g34800	Cluster 12	0.0274446	0.681326	0.392305	0.341821	LecRK-IX.1	L-type lectin receptor kinase IX.1
FxaC_9g50710	Cluster 12	2.43512	11.4627	4.22857	0.561618
FxaC_10g03320	Cluster 12	1.79918	5.24424	3.38648	0.601601
FxaC_10g04620	Cluster 12	0.318163	1.65978	0.577812	0.610638
FxaC_10g05020	Cluster 12	6.67794	42.752	31.5122	16.563
FxaC_10g08230	Cluster 12	0.204004	1.18238	0.493897	0.286925	UNE1	unfertilized embryo sac 1
FxaC_10g11080	Cluster 12	4.1917	28.1966	12.5011	6.75153	VTC2	vitamin c defective 2
FxaC_10g12500	Cluster 12	0	9.49191	4.43687	0.210413
FxaC_10g16660	Cluster 12	0.945275	5.02267	1.84942	2.18391	REV7
FxaC_10g16710	Cluster 12	0.175355	0.676069	0.37369	0.0445878
FxaC_10g20820	Cluster 12	1.73597	17.2185	15.2868	2.49084	CRU1
FxaC_10g22830	Cluster 12	1.04217	4.09045	1.32091	0.18131	HLM1
FxaC_10g23710	Cluster 12	1.0055	2.36996	2.44729	0.257472
FxaC_10g36400	Cluster 12	0.189732	0.838463	0.47899	0.383242	ARF10	auxin response factor 10
FxaC_10g39490	Cluster 12	1.28789	6.88105	3.96071	0.854489
FxaC_10g41360	Cluster 12	0.16189	0	0	0.0159532
FxaC_10g41620	Cluster 12	3.0407	6.31966	3.87453	0.346423	RCA	rubisco activase
FxaC_10g47800	Cluster 12	1.15118	6.81851	5.14757	1.18275	SKM2	STERILITY-REGULATING KINASE MEMBER 2
FxaC_11g04680	Cluster 12	0.311172	2.0966	1.26067	0.410495	UNE1	unfertilized embryo sac 1
FxaC_11g04930	Cluster 12	0.392575	2.12744	0.929535	0.0519373	SNC2	suppressor of npr1-1, constitutive 2
FxaC_11g12320	Cluster 12	126.461	687.461	580.094	174.803	PCAP1	plasma-membrane associated cation-binding protein 1
FxaC_11g18050	Cluster 12	1.3089	13.0416	10.5602	1.68954	CRU1
FxaC_11g21330	Cluster 12	2.37076	9.75846	7.35608	1.45864
FxaC_11g22260	Cluster 12	0.594313	8.39694	8.19145	0.223445	FADA	fatty acid desaturase A
FxaC_11g24620	Cluster 12	1.79679	5.65186	4.56828	0.364766
FxaC_11g24840	Cluster 12	7.29723	26.8956	18.0052	3.92658
FxaC_11g35270	Cluster 12	0.258303	3.5188	1.75326	0.0763745
FxaC_11g46400	Cluster 12	1.49019	21.1406	12.5962	1.9849	LEA7	LATE EMBRYOGENESIS ABUNDANT 7
FxaC_11g46630	Cluster 12	4.14453	12.7463	6.59505	0.296059
FxaC_12g01500	Cluster 12	0.804269	6.23867	3.20568	1.45109
FxaC_12g04100	Cluster 12	1.61378	3.95995	2.23487	0.362489	SKM2	STERILITY-REGULATING KINASE MEMBER 2
FxaC_12g10850	Cluster 12	23.3303	38.5199	31.9978	8.54547	HTB9
FxaC_12g28090	Cluster 12	2.28592	9.83836	4.81154	0.379862	HLM1
FxaC_12g31750	Cluster 12	1.5425	6.7387	3.03335	1.94468	SRO2	similar to RCD one 2
FxaC_12g46040	Cluster 12	0.6098	8.07514	4.11137	0.474589
FxaC_13g04580	Cluster 12	4.00067	6.77137	5.81216	1.10671
FxaC_13g07530	Cluster 12	30.937	177.545	171.492	48.234	EXPA1	expansin A1
FxaC_13g13010	Cluster 12	0.667352	4.05045	1.20641	1.19873
FxaC_13g19390	Cluster 12	0.0682304	0.364046	0.182825	0.107099	SOP1
FxaC_13g20150	Cluster 12	1.59607	2.53418	2.67312	0.315113	HMGB6	high-mobility group box 6
FxaC_13g21830	Cluster 12	14.271	60.5494	31.7854	2.32055
FxaC_13g23370	Cluster 12	4.8375	10.3482	8.59037	0.68984
FxaC_13g32640	Cluster 12	1.9474	6.85732	3.54735	0.509449
FxaC_13g33080	Cluster 12	3.30122	5.58278	4.30652	0.717746
FxaC_13g34100	Cluster 12	0.0299215	2.14071	1.37821	0.334653
FxaC_13g50520	Cluster 12	4.53906	9.5914	6.53868	0.956134
FxaC_13g53880	Cluster 12	1.47885	4.96795	1.97656	0.214608
FxaC_14g02960	Cluster 12	12.1562	54.6059	30.5659	3.88589
FxaC_14g07502	Cluster 12	0.958781	2.96723	1.79726	0.362668
FxaC_14g12240	Cluster 12	4.68456	34.206	32.7265	6.07188
FxaC_14g23170	Cluster 12	0.0159436	1.74261	2.04376	0.0873043
FxaC_14g27700	Cluster 12	2.71736	7.29611	5.11415	1.03842
FxaC_14g37161	Cluster 12	1.09531	5.13319	2.58096	0.465201
FxaC_14g38830	Cluster 12	0.876673	5.86482	3.28434	1.75787
FxaC_15g01421	Cluster 12	2.87159	7.34961	3.43589	0.737123	PTR2-B
FxaC_15g04020	Cluster 12	1.98849	4.82244	4.57037	1.00757
FxaC_15g06521	Cluster 12	0.616086	1.52662	1.62462	0.308732
FxaC_15g08010	Cluster 12	0.0847492	0.896952	0.646093	0.0466237	CYP734A1
FxaC_15g09980	Cluster 12	0.0279408	0.665938	0.556791	0.0304041
FxaC_15g11170	Cluster 12	1.75798	8.2861	4.98417	3.95318
FxaC_15g13050	Cluster 12	11.8074	59.9832	63.741	19.8415
FxaC_15g16520	Cluster 12	0.626634	2.20567	1.8088	0.151786	GH3.17
FxaC_15g23490	Cluster 12	0.463306	3.13755	1.01952	0.338668	PAP85
FxaC_15g31060	Cluster 12	0.158318	0	0	0.00734604
FxaC_15g33680	Cluster 12	3.66648	13.5728	6.38436	0.780398	scpl18	serine carboxypeptidase-like 18
FxaC_15g35140	Cluster 12	3.51144	20.2586	18.5601	5.23372
FxaC_15g36150	Cluster 12	6.84256	14.4733	8.77944	1.03335	PGR5	proton gradient regulation 5
FxaC_16g00180	Cluster 12	1.46854	3.23714	1.6955	0.423086
FxaC_16g01290	Cluster 12	108.048	229.76	212.982	41.7606	ELIP1	EARLY LIGHT-INDUCABLE PROTEIN
FxaC_16g06530	Cluster 12	4.75798	8.29216	6.84387	1.82721	THX	thioredoxin X
FxaC_16g21810	Cluster 12	6.13759	14.337	9.15433	1.63671	XYL1	alpha-xylosidase 1
FxaC_16g22120	Cluster 12	0.472513	2.51068	1.06878	0.931195	TGA8	TGACG sequence-specific binding protein 8
FxaC_17g06210	Cluster 12	0.559328	2.69125	0.637597	0.289583
FxaC_17g07290	Cluster 12	0.0697866	0.668684	0.629658	0.0733159
FxaC_17g08550	Cluster 12	1.81051	12.1679	8.54182	4.20588
FxaC_17g21290	Cluster 12	1.80886	3.41563	2.23989	0.521786
FxaC_17g24360	Cluster 12	1.93467	4.88049	2.56432	0.131082
FxaC_17g24450	Cluster 12	2.43831	5.9994	3.96513	0.709111
FxaC_17g25780	Cluster 12	0.832564	5.57225	2.85388	1.58506
FxaC_17g28640	Cluster 12	1.70297	7.40022	3.41782	0.764249
FxaC_17g32410	Cluster 12	0.212924	0.914804	0.491552	0.0580733
FxaC_17g48910	Cluster 12	0.119188	0.626494	0.460145	0.180346
FxaC_17g53081	Cluster 12	1.76648	3.50142	3.2083	0.661767
FxaC_18g05800	Cluster 12	1.05257	6.22489	5.1905	2.19424
FxaC_18g08440	Cluster 12	0.111097	0.646438	0.523525	0.183021
FxaC_18g17550	Cluster 12	4.30307	30.3187	19.2183	5.68426
FxaC_18g21850	Cluster 12	0.185162	0.814661	0.289946	0.251901
FxaC_18g26010	Cluster 12	13.7309	36.7473	18.1468	2.26368
FxaC_18g33630	Cluster 12	1.25535	3.62328	2.23889	0.395768
FxaC_18g40770	Cluster 12	3.12025	10.962	2.09464	3.16347
FxaC_18g40950	Cluster 12	0.258413	0	0	0.0171516
FxaC_18g42140	Cluster 12	0.343662	2.17584	1.59528	0.934615
FxaC_19g00310	Cluster 12	0.892481	4.18981	3.38797	0.423657
FxaC_19g04570	Cluster 12	0.107112	0.503095	0.133304	0.0718762
FxaC_19g07330	Cluster 12	0.291062	3.06921	1.97236	1.05898
FxaC_19g07440	Cluster 12	3.05344	6.41742	6.9138	0.793494
FxaC_19g10260	Cluster 12	0.475798	0	0	0.0124117
FxaC_19g13200	Cluster 12	0.0690239	0.719773	0.400619	0.0126247
FxaC_19g16020	Cluster 12	0.432163	1.06786	0.933154	0.131251
FxaC_19g16100	Cluster 12	2.0407	9.57729	8.19733	1.63463
FxaC_19g35230	Cluster 12	0.244749	1.12115	0.886968	0.231351
FxaC_19g37611	Cluster 12	0.232869	1.591	1.49433	0.134935
FxaC_19g40651	Cluster 12	22.7239	41.4369	47.7156	3.7744
FxaC_1g04880	Cluster 12	0	3.14431	1.11595	0.156861
FxaC_1g08420	Cluster 12	0.409892	1.60367	0.718414	0.0575303
FxaC_1g09850	Cluster 12	6.28075	24.3834	10.9096	2.28069
FxaC_1g10130	Cluster 12	0.313907	8.32445	4.46348	1.14748
FxaC_1g10131	Cluster 12	0.137612	2.3768	1.01861	0.628835
FxaC_1g10132	Cluster 12	1.95288	30.6307	17.0375	8.33322
FxaC_1g13190	Cluster 12	0.578791	2.20566	1.09858	0.128529	WUS1	WUSCHEL 1
FxaC_1g13770	Cluster 12	6.52943	15.6887	7.82792	0.628978	BGAL3	beta-galactosidase 3
FxaC_1g18160	Cluster 12	0.13073	1.26745	0.38103	0.0182155
FxaC_1g20630	Cluster 12	1.2198	4.02046	2.55496	0.267103
FxaC_1g39031	Cluster 12	0.163043	1.15851	0.103614	0.300824	MUG3	MUSTANG 3
FxaC_20g00190	Cluster 12	0.48114	2.10929	1.00055	0.0889248
FxaC_20g00340	Cluster 12	4.06026	18.0455	13.6584	2.22035
FxaC_20g00600	Cluster 12	0.662841	3.15064	1.40824	0.688563
FxaC_20g02560	Cluster 12	5.59079	8.36729	8.74395	2.31272
FxaC_20g03330	Cluster 12	0.542173	0	0	0.0558033
FxaC_20g05261	Cluster 12	0.702541	8.46713	8.05938	1.97577
FxaC_20g10360	Cluster 12	6.89985	41.9342	24.421	16.9898
FxaC_20g17000	Cluster 12	1.7825	3.35766	2.40676	0.56277
FxaC_20g18190	Cluster 12	0.145423	0.856942	0.692522	0.0689495
FxaC_20g19630	Cluster 12	1289.29	5460.84	3784.7	617.583
FxaC_20g29870	Cluster 12	0.339517	1.50499	0.981826	0.795176
FxaC_21g00290	Cluster 12	0.536713	3.12245	2.02603	0.722734
FxaC_21g01730	Cluster 12	1.7926	15.3306	12.8191	2.39958
FxaC_21g07140	Cluster 12	0.146235	1.52413	1.27451	0.244585
FxaC_21g09880	Cluster 12	1.18325	18.601	16.7673	2.14618
FxaC_21g11060	Cluster 12	1.71828	9.387	4.90102	3.75083
FxaC_21g11140	Cluster 12	1.7538	2.64195	2.3957	0.616268
FxaC_21g11260	Cluster 12	2.65384	14.3768	8.48963	8.09053
FxaC_21g11520	Cluster 12	0.743596	1.63326	1.29503	0.305417
FxaC_21g11990	Cluster 12	0.113021	0.608931	0.0777159	0.194244
FxaC_21g19600	Cluster 12	2.18523	4.67926	4.78081	0.680705
FxaC_21g22660	Cluster 12	0.00774143	0	0.195899	0.0860876
FxaC_21g45650	Cluster 12	2.75537	9.47786	7.84998	1.91307
FxaC_21g47110	Cluster 12	0.778494	11.6082	2.91074	0.286738
FxaC_21g49642	Cluster 12	54.3876	197.555	169.673	36.1213
FxaC_21g50780	Cluster 12	5.03975	31.0833	11.4418	0.568886
FxaC_21g56362	Cluster 12	1.06898	2.088	1.29641	0.297706
FxaC_21g58620	Cluster 12	0.163226	0.955644	0.801032	0.317454
FxaC_21g65750	Cluster 12	48.3381	328.687	280.481	96.9868
FxaC_21g67031	Cluster 12	1.78166	8.3092	5.8824	3.86371
FxaC_21g68860	Cluster 12	0.811215	3.59617	1.42101	0.353136
FxaC_22g00910	Cluster 12	17.9373	51.9895	39.5659	1.40441
FxaC_22g05770	Cluster 12	0.545132	1.51509	1.17513	0.0737889
FxaC_22g06160	Cluster 12	0.131943	0.680197	0.308336	0.0334615
FxaC_22g07190	Cluster 12	0.731824	3.33326	2.54627	1.61596
FxaC_22g09570	Cluster 12	0.785206	4.834	1.07702	0.107076
FxaC_22g16830	Cluster 12	0.486928	2.61439	1.66453	0.12587
FxaC_22g17650	Cluster 12	0.858202	4.97607	1.72962	0.0365761
FxaC_22g19000	Cluster 12	0.51923	2.88453	1.74154	0.420356
FxaC_22g19220	Cluster 12	0.762476	4.06359	2.87516	0.761578
FxaC_22g25180	Cluster 12	1.02623	2.85101	1.50175	0.342958
FxaC_22g45120	Cluster 12	0.238745	2.40353	2.59657	0.486067
FxaC_22g46870	Cluster 12	0.225587	2.57775	1.99221	0.173768
FxaC_22g47770	Cluster 12	0.0296925	2.29844	0.295188	0.0295594
FxaC_22g51260	Cluster 12	5.7372	39.5845	10.9971	1.47829
FxaC_22g51270	Cluster 12	11.3216	95.6647	86.2469	25.0666
FxaC_22g56840	Cluster 12	7.22722	44.4663	26.8128	26.3024
FxaC_22g57390	Cluster 12	2.70874	25.7138	9.32568	4.04923
FxaC_22g57490	Cluster 12	0.226345	17.3953	11.1012	1.79444
FxaC_22g61120	Cluster 12	0.766168	4.35134	3.59101	1.24434
FxaC_22g62150	Cluster 12	0.104223	2.0647	1.55469	0.568692
FxaC_22g63640	Cluster 12	21.4849	36.1939	39.9293	9.95782
FxaC_22g66420	Cluster 12	14.5482	26.472	30.5273	7.96288
FxaC_22g69280	Cluster 12	27.1632	43.5071	47.6509	10.8302
FxaC_22g69290	Cluster 12	3.07903	7.7517	6.06637	0.910477
FxaC_22g69560	Cluster 12	0.17007	0.840929	0.531782	0.46084
FxaC_22g72680	Cluster 12	0.592543	0	0	0.187834
FxaC_22g73260	Cluster 12	0.37077	36.6768	30.6204	4.26197
FxaC_22g73350	Cluster 12	2.79744	20.5612	5.87112	2.79773
FxaC_23g02940	Cluster 12	5.27401	23.1061	10.5076	6.34824
FxaC_23g24880	Cluster 12	194.669	377.209	264.8	45.0489
FxaC_23g25641	Cluster 12	0.188004	1.88653	0.731022	0.11425
FxaC_23g26460	Cluster 12	0.171291	1.07958	0.739858	0.47804
FxaC_23g26600	Cluster 12	0.294108	1.49073	0.94163	0.375377
FxaC_23g29050	Cluster 12	56.8242	152.944	153.889	24.5236
FxaC_23g29290	Cluster 12	2.43976	8.32099	5.5797	0.540134
FxaC_23g30760	Cluster 12	1.00306	4.91358	1.77597	1.04173
FxaC_23g33390	Cluster 12	0.0823807	0.917073	0.210856	0.125021
FxaC_23g35100	Cluster 12	5.56209	47.1273	36.3181	17.4814
FxaC_23g44470	Cluster 12	2.1693	16.5302	12.1585	3.65346
FxaC_23g47110	Cluster 12	0.0960316	0.437942	0.117874	0.0541599
FxaC_23g52470	Cluster 12	0.0435935	1.57603	0.832501	0.256266
FxaC_23g52490	Cluster 12	0.645252	5.25702	3.57289	0.44494
FxaC_23g60570	Cluster 12	1.12449	20.0075	3.54824	0.401818
FxaC_2g10080	Cluster 12	0.746104	3.29107	2.09147	0.0298477
FxaC_2g11610	Cluster 12	4.04831	13.8986	4.55046	0.311668
FxaC_2g16370	Cluster 12	128.586	267.175	199.96	29.6376
FxaC_2g17980	Cluster 12	4.66087	13.0009	5.66992	0.647098	BGAL3	beta-galactosidase 3
FxaC_2g22030	Cluster 12	0.175574	1.1338	0.472392	0.0488189
FxaC_2g22310	Cluster 12	0.0810452	1.01002	0.90112	0.245331
FxaC_2g26160	Cluster 12	2.23964	8.81882	4.41521	0.715108
FxaC_2g38480	Cluster 12	2.21577	10.6876	3.65354	0.88967	AtAAE11
FxaC_3g04160	Cluster 12	0.681218	3.91448	0.14551	0.174445
FxaC_3g09400	Cluster 12	3.31625	19.0116	4.85654	0.499673
FxaC_3g11800	Cluster 12	0.159287	0.700764	0.598106	0.012943	PR3	PATHOGENESIS-RELATED 3
FxaC_3g12910	Cluster 12	0.906049	4.26599	3.22426	1.39671	ARO2	armadillo repeat only 2
FxaC_3g13680	Cluster 12	11.2783	29.5077	18.2812	4.36376	BGAL3	beta-galactosidase 3
FxaC_3g16732	Cluster 12	8.00574	28.9246	17.6131	1.4745	MES8	methyl esterase 8
FxaC_3g17530	Cluster 12	4.42229	16.2464	11.1497	2.92896
FxaC_3g19050	Cluster 12	2.07217	5.26317	2.22669	0.450072
FxaC_3g21030	Cluster 12	0.467698	1.41287	0.490924	0.0848514	BAM1	BARELY ANY MERISTEM 1
FxaC_3g21570	Cluster 12	0.509622	4.81909	3.61196	1.90251
FxaC_3g31650	Cluster 12	0.103679	2.09864	0.665526	0.0709312
FxaC_4g00111	Cluster 12	0.0720219	6.29324	2.4068	1.31113
FxaC_4g19480	Cluster 12	0.205233	1.56922	0.317289	0.537821
FxaC_4g28780	Cluster 12	75.666	165.537	166.08	43.7645
FxaC_4g38120	Cluster 12	0.181319	4.61427	1.68429	0.283951
FxaC_5g02900	Cluster 12	19.0847	149.221	76.1767	10.1654	ZIP4	zinc transporter 4 precursor
FxaC_5g05700	Cluster 12	7.38904	14.5697	12.9144	3.21659	TED 5	REVERSAL OF THE DET PHENOTYPE 5
FxaC_5g11661	Cluster 12	1.33302	12.0138	7.92218	4.02767
FxaC_5g15020	Cluster 12	4.71618	34.9875	32.5862	9.06037	CRU1
FxaC_5g16110	Cluster 12	16.0697	29.5066	22.3964	2.22637	PSB28	photosystem II reaction center PSB28 protein
FxaC_5g24700	Cluster 12	0.0829774	1.04579	0.341416	0.183868	NMNAT	nicotinate/nicotinamide mononucleotide adenyltransferase
FxaC_5g24710	Cluster 12	0	5.72785	3.73159	0.0861184
FxaC_5g28520	Cluster 12	0.170473	1.36292	0.133609	0.164844	STOP1	sensitive to proton rhizotoxicity 1
FxaC_5g36980	Cluster 12	3.8902	6.6637	6.23949	1.47348	PUB26	plant U-box 26
FxaC_5g40810	Cluster 12	0	16.7514	4.26357	0.900247	UGT74E2	Uridine diphosphate glycosyltransferase 74E2
FxaC_5g45450	Cluster 12	0.354393	1.52029	0.960457	0.159462
FxaC_6g00720	Cluster 12	4.06259	19.092	7.48121	5.47535
FxaC_6g02491	Cluster 12	0.02368	3.56977	0.49348	0.0137212	UGT74F2	UDP-glucosyltransferase 74F2
FxaC_6g03460	Cluster 12	0.140516	1.37047	0.680503	0.283226	LBD38	LOB domain-containing protein 38
FxaC_6g07450	Cluster 12	0.0668573	0.763404	0.428155	0.115187
FxaC_6g21740	Cluster 12	1.69709	5.05424	4.14368	0.835687
FxaC_6g25670	Cluster 12	0.0405945	0.503329	0.236975	0.186435	CRU1
FxaC_6g31640	Cluster 12	0.566868	3.42208	0.941677	0.449681	DREB26	dehydration response element-binding protein 26
FxaC_6g37620	Cluster 12	17.7913	54.964	19.9913	4.84362	ZIP4	zinc transporter 4 precursor
FxaC_6g38180	Cluster 12	20.4422	117.522	60.9933	45.7714	HAT14	homeobox from Arabidopsis thaliana
FxaC_6g38540	Cluster 12	8.86581	17.699	12.0267	1.71742
FxaC_6g40010	Cluster 12	0.0510834	0.319902	0.0949688	0.0554859	GLR2.7	glutamate receptor 2.7
FxaC_6g42620	Cluster 12	0.218991	1.0193	0.502391	0.150189	BLH11	BEL1-like homeodomain 11
FxaC_7g01930	Cluster 12	0.190993	12.0617	8.00535	2.81527	KLCR1	kinesin light chain-related 1
FxaC_7g07560	Cluster 12	8.42597	19.382	11.4225	1.28543
FxaC_7g10750	Cluster 12	0.56062	0	0	0.0494997
FxaC_7g20870	Cluster 12	1.99002	20.8445	12.8749	3.63964	CRU1
FxaC_7g20910	Cluster 12	5.16749	30.1486	20.6201	6.70366	CRU1
FxaC_7g27190	Cluster 12	0.909597	4.73218	0.785734	0.828129	DREB26	dehydration response element-binding protein 26
FxaC_7g30690	Cluster 12	15.2218	27.4638	20.0222	4.78322	TED 5	REVERSAL OF THE DET PHENOTYPE 5
FxaC_7g33430	Cluster 12	11.3354	48.0858	15.7269	3.74973	ZIP4	zinc transporter 4 precursor
FxaC_7g33550	Cluster 12	0.241313	8.71343	5.89526	1.31942	RCAR14	regulatory components of ABA receptor 14
FxaC_7g33920	Cluster 12	1.69222	15.1223	9.40667	5.47642	HAT9
FxaC_7g34980	Cluster 12	0.685125	5.273	1.80241	0.162398
FxaC_7g42220	Cluster 12	31.1083	76.84	42.7005	2.64791	RSM3	RADIALIS-LIKE SANT/MYB 3
FxaC_8g00120	Cluster 12	7.14586	12.5455	12.2409	2.94471	HAB1	HYPERSENSITIVE TO ABA1
FxaC_8g02930	Cluster 12	0.750281	6.44589	3.54051	3.33845	DREB26	dehydration response element-binding protein 26
FxaC_8g07960	Cluster 12	0.153637	2.76039	1.62062	0.273383
FxaC_8g13360	Cluster 12	2.88067	5.34345	4.25479	0.472237
FxaC_8g28440	Cluster 12	0.601744	2.59743	2.14989	0.3775
FxaC_9g03201	Cluster 12	0.0671806	0.303119	0.0639686	0.1062	BGLU13	beta glucosidase 13
FxaC_9g07150	Cluster 12	1.07981	5.27713	3.52388	0.752708	SKM2	STERILITY-REGULATING KINASE MEMBER 2
FxaC_9g11491	Cluster 12	1.76166	5.93643	3.78677	0.454419	RCA	rubisco activase
FxaC_9g12520	Cluster 12	19.3298	44.2189	26.5896	6.66145	SOS5	salt overly sensitive 5
FxaC_9g18770	Cluster 12	3.22482	15.9573	7.98405	2.05321
FxaC_9g30350	Cluster 12	0.192088	1.38673	1.41241	0.0146831	FADA	fatty acid desaturase A
FxaC_9g31410	Cluster 12	1.31378	3.76537	2.09881	0.166704
FxaC_9g35260	Cluster 12	1.54671	11.9633	8.05166	2.45634	CRU1
FxaC_9g41940	Cluster 12	0.327974	1.86995	1.05082	0.523502
FxaC_9g48580	Cluster 12	0.045906	6.2615	4.89819	1.09282
FxaC_19g14470	Cluster 12	1.46719	2.95926	1.69556	0.361863
FxaC_1g19730	Cluster 12	1.26197	3.47724	4.39471	0.894108	RHS19	root hair specific 19
FxaC_20g05710	Cluster 12	25.2385	45.6839	32.2031	4.08736
FxaC_22g58810	Cluster 12	0.283881	1.75376	2.11342	0.353911
FxaC_8g14180	Cluster 12	0.0925796	1.21672	1.6705	0.0467368	RCAR14	regulatory components of ABA receptor 14
FxaC_19g17220	Cluster 12	11.9884	26.2962	13.7952	1.82134
FxaC_10g18311	Cluster 12	0.892187	2.55824	0.80645	0.12124	CYP72A15	cytochrome P450, family 72, subfamily A, polypeptide 15
FxaC_13g17960	Cluster 12	15.3564	24.0094	18.9276	4.73801
FxaC_15g39850	Cluster 12	42.1642	62.29	54.8786	9.75735	ELIP1	EARLY LIGHT-INDUCABLE PROTEIN
FxaC_2g07770	Cluster 12	1.14001	2.51386	0	0
FxaC_5g38940	Cluster 12	49.6686	70.0116	64.6588	12.0496
FxaC_7g19930	Cluster 12	17.4765	32.2242	21.5223	1.70422	ELIP1	EARLY LIGHT-INDUCABLE PROTEIN
FxaC_9g41540	Cluster 12	36.0491	110.282	30.1871	4.59916	NANA	NANA
FxaC_13g15000	Cluster 12	0.400886	1.2698	0.333294	0.0153454
FxaC_4g24330	Cluster 12	2.21016	3.55089	2.83706	0.314561
FxaC_12g19101	Cluster 12	2.15794	3.78773	2.63676	0.27803
FxaC_9g21230	Cluster 12	3.60165	6.66242	4.06588	0.774621	RbcX2	homologue of cyanobacterial RbcX 2
FxaC_10g26810	Cluster 12	2.98266	6.27231	3.24326	0.36021
FxaC_14g09330	Cluster 12	0.698103	1.19168	0.866574	0.0464795
FxaC_4g32020	Cluster 12	4.8755	6.95297	5.97996	1.40646	UP3	UP3
FxaC_5g13770	Cluster 12	13.492	23.8605	15.2975	3.26673	IAA4	indole-3-acetic acid inducible 4
FxaC_11g29630	Cluster 12	7.78211	12.115	9.27566	2.0777	RbcX2	homologue of cyanobacterial RbcX 2
FxaC_14g16120	Cluster 12	0.799564	1.4362	0.922426	0.107819
FxaC_15g37120	Cluster 12	12.75	20.8144	15.7223	1.37948	UGT78D2	UDP-glucosyl transferase 78D2
FxaC_15g37750	Cluster 12	18.5535	38.6814	20.1441	2.16381
FxaC_16g28810	Cluster 12	17.4906	32.1553	20.5197	0.841634
FxaC_21g35110	Cluster 12	6.09209	9.02305	7.64132	0.72154
FxaC_9g28100	Cluster 12	3.5078	7.7362	3.64512	0.128683
FxaC_10g14830	Cluster 12	9.45198	25.6524	8.31644	0.303069	NANA	NANA
FxaC_11g36610	Cluster 12	19.5133	26.4931	27.198	4.7392
FxaC_16g25310	Cluster 12	1.37932	2.08849	1.67959	0.216324
FxaC_17g49490	Cluster 12	1.36423	2.80781	1.44771	0.0944423
FxaC_2g21890	Cluster 12	1.79108	6.06968	1.04701	0.164537
FxaC_9g38541	Cluster 12	3.75635	8.7367	3.38693	0.673666	GSTU19	glutathione S-transferase TAU 19
FxaC_12g42021	Cluster 12	9.48343	18.6328	9.92825	1.39816
FxaC_2g08770	Cluster 12	26.6045	38.1497	31.899	5.37083
FxaC_11g03360	Cluster 12	1.65837	3.76874	1.5875	0.116562
FxaC_19g00350	Cluster 12	2.09006	3.55833	2.28091	0.477493
FxaC_21g58630	Cluster 12	1.04152	2.01519	1.09369	0.16205
FxaC_12g21510	Cluster 12	2.00153	4.28194	1.94808	0.256421
FxaC_22g13430	Cluster 12	5.01125	7.05282	5.83908	1.37064
FxaC_22g63620	Cluster 12	1.26809	2.19059	1.33623	0.341227
FxaC_4g26650	Cluster 12	2.76577	4.67741	3.11321	0.341983
FxaC_5g10480	Cluster 12	3.57305	5.32206	4.05561	0.87756	WEE1	WEE1 kinase homolog
FxaC_5g18470	Cluster 12	2.33067	3.17588	2.73112	0.679181	CDC45	cell division cycle 45
FxaC_8g17450	Cluster 12	25.9717	40.4587	28.5503	6.55004
FxaC_10g00510	Cluster 12	7.41201	20.6537	5.24478	0.875494
FxaC_22g46160	Cluster 12	0.39311	0.849343	0.378039	0.0084139
FxaC_18g21230	Cluster 12	33.3326	50.4034	37.5906	6.48356
FxaC_22g04870	Cluster 12	1.66601	4.99438	0.98813	0.206002
FxaC_3g12200	Cluster 12	102.237	152.372	112.513	28.2238
FxaC_17g17160	Cluster 12	1.39365	2.45109	1.41268	0.308884
FxaC_8g05810	Cluster 12	1.71497	2.44253	1.91126	0.441913	SMC3	structural maintenance of chromosome 3
FxaC_8g05790	Cluster 12	0.596718	0.855911	0.665831	0.155104
FxaC_12g10840	Cluster 12	48.7513	62.2986	57.0117	11.125
FxaC_15g05120	Cluster 12	2.03987	2.57446	2.41227	0.441029
FxaC_16g28651	Cluster 12	14.7414	18.3638	18.0787	2.50049	HMGA	high mobility group A
FxaC_9g51490	Cluster 2	3.04778	0.194492	0.515549	0.764399
FxaC_10g03220	Cluster 2	23.6272	3.30474	3.05206	10.6148
FxaC_10g04930	Cluster 2	8.77895	0.758222	0.494436	3.6902
FxaC_10g04940	Cluster 2	6.98616	0.735814	0.682915	2.41214
FxaC_10g05540	Cluster 2	3.28287	0.808281	0.572549	1.58656	EFE	ethylene-forming enzyme
FxaC_10g12390	Cluster 2	51.5127	11.3349	9.74301	20.2273	CYP716A1	cytochrome P450, family 716, subfamily A, polypeptide 1
FxaC_10g15100	Cluster 2	2.11895	0.387062	0.124706	0
FxaC_10g18590	Cluster 2	20.865	2.02218	2.06449	5.52811
FxaC_10g32990	Cluster 2	12.5005	3.37272	2.73507	6.10424	TPK1	TWO PORE K CHANNEL 1
FxaC_10g33040	Cluster 2	12.5114	1.53023	2.57155	4.3088	ZIP11	zinc transporter 11 precursor
FxaC_10g35060	Cluster 2	273.162	37.2109	26.7381	94.0624
FxaC_10g40440	Cluster 2	2.18698	0.0966983	0.0341206	0	MBP2	myrosinase-binding protein 2
FxaC_10g40870	Cluster 2	12.2989	1.00206	0.554796	3.32254
FxaC_10g40880	Cluster 2	1.29419	0.0903609	0.0704955	0.565209
FxaC_10g43040	Cluster 2	1.38735	0.112863	0.247131	0.37445	ATAMT1;1
FxaC_10g46630	Cluster 2	2.9684	0.350777	0.125289	0	NdhN	NADH dehydrogenase-like complex N
FxaC_10g49480	Cluster 2	4.84802	1.06615	0.732371	2.49974	MEKK1	MAPK/ERK kinase kinase 1
FxaC_11g01610	Cluster 2	2.48003	0.141192	0	0
FxaC_11g04760	Cluster 2	3.49175	0.0480408	0.325438	0.883518
FxaC_11g07630	Cluster 2	1.93182	0.332265	0.0680812	0
FxaC_11g10140	Cluster 2	3.75581	0.951773	0.45345	1.39094
FxaC_11g12940	Cluster 2	2.00051	0.460816	0.104045	0
FxaC_11g15640	Cluster 2	24.868	4.5738	1.7542	8.21239	GA2OX1	gibberellin 2-oxidase 1
FxaC_11g16380	Cluster 2	141.238	18.2173	21.3778	67.1141	YLS9	YELLOW-LEAF-SPECIFIC GENE 9
FxaC_11g21230	Cluster 2	23.3707	3.22392	2.68638	8.29427	PAT1	phytochrome a signal transduction 1
FxaC_11g21900	Cluster 2	4.20106	0.713721	0.856146	1.3528	SGP1
FxaC_11g23070	Cluster 2	2.42288	0.389108	0.17304	0
FxaC_11g32310	Cluster 2	61.4888	14.2899	12.0098	29.3155
FxaC_11g37550	Cluster 2	27.3562	2.10169	1.36966	11.8373
FxaC_11g41740	Cluster 2	0.682511	0.164851	0.0518214	0.225228	WRKY33	WRKY DNA-binding protein 33
FxaC_12g03990	Cluster 2	2.44589	0.528539	0.531088	0.914191
FxaC_12g05210	Cluster 2	28.5242	5.55201	4.98083	9.51818
FxaC_12g09120	Cluster 2	4.12445	0.1294	0.176571	1.16545	HAI3	highly ABA-induced PP2C gene 3
FxaC_12g11280	Cluster 2	3.60258	0.913022	0.132744	1.26281	KCS12	3-ketoacyl-CoA synthase 12
FxaC_12g13380	Cluster 2	3.07067	0.161695	0	0
FxaC_12g13560	Cluster 2	1.92368	0.34172	0.0520097	0
FxaC_12g28020	Cluster 2	25.1352	3.71434	3.93472	10.3634
FxaC_12g32440	Cluster 2	14.0635	1.88706	2.23209	6.60655
FxaC_12g33070	Cluster 2	222.066	22.135	20.8716	63.485
FxaC_12g33360	Cluster 2	57.0345	14.5207	12.9465	23.1759	NTMC2TYPE6.1
FxaC_12g40990	Cluster 2	4.16458	0.151476	0.019581	0
FxaC_12g42810	Cluster 2	2.06966	0.301895	0.0743311	0	LEW2	LEAF WILTING 2
FxaC_12g48560	Cluster 2	80.5464	14.5683	10.9212	27.471	CPK21	calcium-dependent protein kinase 21
FxaC_12g48670	Cluster 2	9.65404	0.74864	0.892515	2.81363
FxaC_12g49440	Cluster 2	1.87468	0.363691	0.186565	0.630016	EFE	ethylene-forming enzyme
FxaC_13g02641	Cluster 2	3.09522	0.253011	0	0
FxaC_13g02740	Cluster 2	8.74	0.324775	0.128211	2.8089
FxaC_13g02750	Cluster 2	4.35248	0.453524	0.277868	1.19765	MMP	matrix metalloproteinase
FxaC_13g03720	Cluster 2	2.37369	0.18467	0.36469	0.593288	PCR2	PLANT CADMIUM RESISTANCE 2
FxaC_13g15950	Cluster 2	2.2542	0.492076	0.77297	1.03794	AKS2	ABA-responsive kinase substrate 2
FxaC_13g18110	Cluster 2	2.1874	0.0681401	0	0
FxaC_13g18841	Cluster 2	2.51275	0.246996	0	0
FxaC_13g19211	Cluster 2	3.37534	0.255634	0.0138516	0
FxaC_13g22230	Cluster 2	0.796726	0.0724131	0.0194697	0.233486	SPL13B	SQUAMOSA PROMOTER-BINDING PROTEIN LIKE 13B
FxaC_13g23280	Cluster 2	2.07603	0.307146	0.0254893	0	IRX10
FxaC_13g23620	Cluster 2	89.1461	11.6395	12.9458	25.7312
FxaC_13g26530	Cluster 2	3.78044	0.803021	0.516529	1.62645
FxaC_13g26760	Cluster 2	2.64387	0.374394	0.0165593	0
FxaC_13g27151	Cluster 2	1.10324	0.0762257	0.108219	0.344548
FxaC_13g27310	Cluster 2	2.5115	0.0796143	0.404459	0.66896
FxaC_13g45010	Cluster 2	0.551754	0.0957588	0.0350584	0.158836
FxaC_14g01010	Cluster 2	10.8084	1.49552	1.12586	4.15173
FxaC_14g01490	Cluster 2	2.31229	0.391524	0.0642303	0
FxaC_14g09592	Cluster 2	6.45156	0.408035	0.280905	1.80483
FxaC_14g10840	Cluster 2	4.64033	0.932255	0.140701	1.40698
FxaC_14g11930	Cluster 2	11.9002	2.49694	3.70226	6.19848
FxaC_14g18650	Cluster 2	2.18986	0.0940563	0.285627	0
FxaC_14g24060	Cluster 2	2.15383	0.28055	0.191872	0.831259
FxaC_14g27010	Cluster 2	8.78655	1.53312	2.32183	4.21608
FxaC_14g36620	Cluster 2	3.44256	0.544912	1.12467	1.32499
FxaC_15g00150	Cluster 2	8.43472	0.316665	0.823847	2.41593
FxaC_15g00720	Cluster 2	12.4903	2.98455	2.36781	6.87467	BPS1	BYPASS 1
FxaC_15g05760	Cluster 2	13.2575	2.90195	2.71149	5.80865	Kin2	kinase 2
FxaC_15g16800	Cluster 2	5.59912	0.672865	1.15292	1.96681	RBOHD	respiratory burst oxidase homologue D
FxaC_15g36310	Cluster 2	2.72421	0.628782	0.0376505	0
FxaC_16g01060	Cluster 2	3.75227	0.116359	0	0	EPFL4	epidermal patterning factor like 4
FxaC_16g01790	Cluster 2	5.93612	0.693122	0.471438	1.65774	PUB43	plant U-box 43
FxaC_16g04140	Cluster 2	2.01305	0.391479	0.0366409	0
FxaC_16g06201	Cluster 2	1.42233	0.350404	0.308232	0.641293	scpl18	serine carboxypeptidase-like 18
FxaC_16g12660	Cluster 2	2.56302	0.172968	0	0	SCN1	SUPERCENTIPEDE1
FxaC_16g17920	Cluster 2	22.2873	5.86417	7.72746	11.595	SRC2	soybean gene regulated by cold-2
FxaC_16g18001	Cluster 2	21.4455	4.38209	5.23451	9.8778	LTPG1	glycosylphosphatidylinositol-anchored lipid protein transfer 1
FxaC_16g18760	Cluster 2	282.824	49.6352	62.5001	122.68
FxaC_16g19660	Cluster 2	2.93055	0.445982	0.0137569	0	SEOR1	Sieve-Element-Occlusion-Related 1
FxaC_16g20120	Cluster 2	9.03833	1.99636	3.10651	4.38375
FxaC_16g30630	Cluster 2	1.93077	0.135658	0.529703	0.747093	KUP1	POTASSIUM UPTAKE TRANSPORTER 1
FxaC_16g30680	Cluster 2	2.55776	0.247862	0	0
FxaC_17g01630	Cluster 2	98.8767	14.7892	11.3984	33.4403
FxaC_17g01990	Cluster 2	177.598	36.5125	37.3116	69.7674
FxaC_17g02920	Cluster 2	0.804049	0.158636	0.193813	0.292254
FxaC_17g03440	Cluster 2	2.31383	0.0870801	0.0447143	0
FxaC_17g03750	Cluster 2	4.7714	0.182433	0.338444	1.23374
FxaC_17g03770	Cluster 2	21.0152	0.309542	0.213976	5.71229
FxaC_17g04260	Cluster 2	2.04649	0.0444698	0	0
FxaC_17g05810	Cluster 2	2.90248	0.177097	0	0
FxaC_17g09280	Cluster 2	12.5757	3.00778	2.18504	4.30792
FxaC_17g12150	Cluster 2	2.16337	0.348925	0.281029	0.905105
FxaC_17g13280	Cluster 2	18.499	4.10887	5.84912	6.88639
FxaC_17g15460	Cluster 2	2.18084	0.328199	0.265665	0.775339
FxaC_17g22700	Cluster 2	2.16683	0.286193	0	0
FxaC_17g27350	Cluster 2	22.4269	3.16093	2.93405	6.89865
FxaC_17g31530	Cluster 2	1.57094	0.156891	0.229495	0.534383
FxaC_17g32120	Cluster 2	1.01122	0.111354	0.189531	0.499473
FxaC_17g48570	Cluster 2	34.1691	8.62189	5.97091	13.3443
FxaC_17g52050	Cluster 2	10.7821	1.6994	1.4208	4.5216
FxaC_17g52941	Cluster 2	32.0284	6.59283	5.20273	14.4443
FxaC_17g55130	Cluster 2	24.2344	0.582935	0.524622	6.64496
FxaC_18g00510	Cluster 2	7.65989	0.136513	0.316285	1.99434
FxaC_18g02500	Cluster 2	1.91513	0.293553	0	0
FxaC_18g02501	Cluster 2	3.33848	0.465067	0.232778	0
FxaC_18g07290	Cluster 2	1.99169	0.161664	0.0283873	0
FxaC_18g09920	Cluster 2	0.753334	0.0989035	0.0567546	0.329321
FxaC_18g09990	Cluster 2	0.748005	0.108065	0.0185785	0.191157
FxaC_18g13031	Cluster 2	2.33481	0.0366092	0	0
FxaC_18g14620	Cluster 2	2.81447	0.18049	0.034186	0
FxaC_18g23740	Cluster 2	14.1968	2.02551	2.01589	4.59482
FxaC_18g27470	Cluster 2	1.83677	0.232163	0.0837913	0
FxaC_18g27480	Cluster 2	33.0202	8.67231	6.93573	14.3424
FxaC_18g42830	Cluster 2	13.8202	1.3591	2.04085	4.84924
FxaC_18g43620	Cluster 2	11.3946	2.57532	2.90367	5.03427
FxaC_18g43750	Cluster 2	2.16079	0.256225	0.0395462	0
FxaC_18g46470	Cluster 2	3.07474	0.475312	0.0765575	0
FxaC_19g01280	Cluster 2	19.4095	3.00528	3.03307	6.40476
FxaC_19g01500	Cluster 2	1.58061	0.222784	0.166503	0.74199
FxaC_19g03270	Cluster 2	15.7692	0.9957	1.13349	3.76579
FxaC_19g03280	Cluster 2	1.5856	0.127153	0.0253075	0.502781
FxaC_19g03410	Cluster 2	2.95436	0.0610496	0.105765	0
FxaC_19g05030	Cluster 2	3.18627	0.0922008	0.207455	0
FxaC_19g05411	Cluster 2	9.47713	1.94541	2.1274	5.31222
FxaC_19g09171	Cluster 2	1.81588	0.19224	0	0
FxaC_19g10750	Cluster 2	2.43663	0.129658	0.0255486	0
FxaC_19g13330	Cluster 2	3.19703	0.0522182	0	0
FxaC_19g29150	Cluster 2	3.93039	0.310305	0.0182936	0
FxaC_19g34390	Cluster 2	49.2381	7.84675	7.3418	19.1389
FxaC_1g04350	Cluster 2	2.34801	0.325502	0.353021	0.666475
FxaC_1g05180	Cluster 2	7.00716	0.818341	0.574227	3.14887
FxaC_1g11910	Cluster 2	2.26996	0.489953	0.8055	1.16806
FxaC_1g14990	Cluster 2	2.10376	0.463942	0.065807	0	MNP	MONOPOLE
FxaC_1g19560	Cluster 2	1.08932	0.184049	0.0537137	0.42275
FxaC_1g20150	Cluster 2	94.2818	7.7015	25.3387	31.3838	ACA2	calcium ATPase 2
FxaC_1g24480	Cluster 2	1.80227	0.452286	0.557408	0.847133	RABH1e	RAB GTPase homolog H1E
FxaC_1g26020	Cluster 2	4.35776	0.114133	0.299848	0
FxaC_1g26340	Cluster 2	1.7841	0.304224	0.0799231	0	NF-YB3	nuclear factor Y, subunit B3
FxaC_1g28150	Cluster 2	3.58111	0.384841	0.25658	0.94406
FxaC_1g38700	Cluster 2	2.50213	0.0831986	0	0
FxaC_1g39300	Cluster 2	26.0385	5.46103	3.17624	12.0833
FxaC_20g01370	Cluster 2	110.858	2.62987	14.9827	22.5001
FxaC_20g03430	Cluster 2	2.95407	0.22882	0.0639032	1.00196
FxaC_20g03561	Cluster 2	3.5102	0.312633	0.590045	1.50745
FxaC_20g04450	Cluster 2	10.8149	0.3021	0.153089	3.39787
FxaC_20g05970	Cluster 2	2.81576	0.731564	0.454133	1.15566
FxaC_20g06290	Cluster 2	0.703967	0.0144734	0.109123	0.190933
FxaC_20g07490	Cluster 2	2.19753	0.571034	0.75206	1.2049
FxaC_20g10840	Cluster 2	4.14154	0.239101	0.0254275	0
FxaC_20g12790	Cluster 2	2.28613	0.340426	0	0
FxaC_20g18220	Cluster 2	1.95908	0.266915	0.0231416	0.822012
FxaC_20g26450	Cluster 2	10.1064	1.48298	0.94704	2.87628
FxaC_20g40050	Cluster 2	0.868144	0.146924	0.0275686	0.307572
FxaC_20g40410	Cluster 2	2.18201	0.338457	0.337712	0.809176
FxaC_20g41080	Cluster 2	2.91661	0.591416	0.342034	1.47128
FxaC_21g01670	Cluster 2	15.8303	3.80321	2.74329	7.70805
FxaC_21g03500	Cluster 2	13.6035	2.16934	1.96002	4.45342
FxaC_21g11980	Cluster 2	44.8249	1.84044	2.18881	9.6948
FxaC_21g12950	Cluster 2	2.60266	0.560105	0.0492811	0
FxaC_21g13320	Cluster 2	3.76503	0.10466	0	0
FxaC_21g14220	Cluster 2	32.372	7.84692	1.81198	10.3339
FxaC_21g14340	Cluster 2	2.3786	0.0578273	0	0
FxaC_21g15850	Cluster 2	2.44148	0.437287	0.0419049	0
FxaC_21g16660	Cluster 2	1.88777	0.438885	0.0932015	0
FxaC_21g19850	Cluster 2	14.7077	1.25552	0.50963	4.68791
FxaC_21g21850	Cluster 2	2.25124	0.255462	0.0791538	0
FxaC_21g33481	Cluster 2	2.06108	0.483479	0.0983233	0
FxaC_21g34720	Cluster 2	2.92726	0.429552	0.0419156	0
FxaC_21g35790	Cluster 2	0.644968	0.0405884	0.0454211	0.249079
FxaC_21g37960	Cluster 2	39.1268	8.74393	9.62662	17.3735
FxaC_21g43460	Cluster 2	2.73295	0.106436	0.0554227	0.976311
FxaC_21g44720	Cluster 2	4.0084	0.212183	0.380993	0.962514
FxaC_21g47390	Cluster 2	10.9161	0.455169	0.348986	2.76184
FxaC_21g47391	Cluster 2	9.21927	0.433307	0.478324	2.86047
FxaC_21g50760	Cluster 2	2.27471	0.276506	0.017002	0
FxaC_21g54370	Cluster 2	4.97979	0.0622187	0.023091	0
FxaC_21g59160	Cluster 2	1.989	0.445034	0.053956	0
FxaC_21g63740	Cluster 2	19.2909	4.79775	5.41331	8.33675
FxaC_22g04110	Cluster 2	1.00282	0.178661	0.043155	0.480113
FxaC_22g08050	Cluster 2	1.79065	0.394109	0.54812	1.02142
FxaC_22g10640	Cluster 2	8.69414	0.477347	0.46979	1.88401
FxaC_22g11480	Cluster 2	3.92832	0.0661624	0.251134	1.0787
FxaC_22g12300	Cluster 2	2.97094	0.051936	0	0
FxaC_22g19810	Cluster 2	24.4885	0.471612	0.388889	4.8024
FxaC_22g22410	Cluster 2	3.76384	0.458948	0.191414	1.44278
FxaC_22g24150	Cluster 2	8.2222	0.796837	1.13847	2.41719
FxaC_22g25990	Cluster 2	2.46487	0.112328	0.0619742	0
FxaC_22g30900	Cluster 2	1.97101	0.434822	0.038907	0
FxaC_22g34100	Cluster 2	1.66269	0.117108	0.0927901	0.441373
FxaC_22g52330	Cluster 2	2.88842	0.545029	0.071335	0
FxaC_22g52340	Cluster 2	2.43438	0.120745	0	0
FxaC_22g61370	Cluster 2	7.64648	1.85004	1.95426	2.93178
FxaC_22g73410	Cluster 2	4.88183	0.0154858	0.0165401	0
FxaC_23g01410	Cluster 2	8.4248	0.60331	0.727042	3.75071
FxaC_23g01490	Cluster 2	1.79042	0.16427	0	0
FxaC_23g10920	Cluster 2	2.51851	0.516696	0.0547357	0
FxaC_23g11270	Cluster 2	33.7993	8.50014	7.54889	15.7519
FxaC_23g14320	Cluster 2	3.35404	0.307429	0.0843963	0
FxaC_23g16290	Cluster 2	2.21825	0.210922	0	0
FxaC_23g16920	Cluster 2	30.0406	7.84117	8.16576	15.469
FxaC_23g22370	Cluster 2	2.42005	0.162196	0	0
FxaC_23g23640	Cluster 2	2.02093	0.215027	0.0411674	0
FxaC_23g23920	Cluster 2	1.44854	0.318423	0.102546	0.470832
FxaC_23g35940	Cluster 2	20.8049	3.63587	3.45812	11.2809
FxaC_23g35960	Cluster 2	2.54081	0.656314	0.266185	0.857808
FxaC_23g37830	Cluster 2	2.62316	0.537325	0.282838	0
FxaC_23g44600	Cluster 2	2.24573	0.251616	0.0613165	0
FxaC_23g45691	Cluster 2	1.24662	0.16124	0.0854289	0.32011
FxaC_23g49690	Cluster 2	3.33236	0.263833	0.0439949	0
FxaC_23g52280	Cluster 2	3.03642	0.188372	0	0
FxaC_23g52340	Cluster 2	3.35507	0.381645	0.0150751	0
FxaC_23g61830	Cluster 2	2.35429	0.1733	0.0846998	0
FxaC_2g00410	Cluster 2	2.32285	0.18034	0.0831875	0
FxaC_2g10230	Cluster 2	38.2918	4.33059	3.31281	19.0455
FxaC_2g12840	Cluster 2	2.27557	0.260393	0.0465898	0
FxaC_2g12851	Cluster 2	25.5228	6.38672	5.9122	9.85696
FxaC_2g14410	Cluster 2	2.86001	0.69103	0.476451	1.4873	SUS4	sucrose synthase 4
FxaC_2g16550	Cluster 2	2.0205	0.0839137	0	0	PER64	peroxidase 64
FxaC_2g20171	Cluster 2	2.65185	0.154895	0.101337	0
FxaC_2g24060	Cluster 2	242.667	54.4012	62.4332	99.4785	WIH2	WINDHOSE 2
FxaC_2g27030	Cluster 2	130.54	34.9756	20.0226	54.6273
FxaC_2g29150	Cluster 2	0.857258	0.0450395	0.0947113	0.218066	ACA2	calcium ATPase 2
FxaC_2g34550	Cluster 2	25.7611	6.07762	3.41159	10.2295	ATAF1
FxaC_2g35660	Cluster 2	43.5662	8.55723	8.30451	14.2481
FxaC_3g08670	Cluster 2	3.18826	0.0602013	0.0587331	0.69474	OPR3	oxophytodienoate-reductase 3
FxaC_3g10130	Cluster 2	2.97668	0.442759	0.23403	0	RNS3	ribonuclease 3
FxaC_3g11710	Cluster 2	2.7172	0.58155	0.206197	1.11321	SERAT3;2	serine acetyltransferase 3;2
FxaC_3g13520	Cluster 2	3.23094	0.117201	0	0
FxaC_3g18200	Cluster 2	2.82999	0.490256	0.0719074	0	IRX15-L	IRX15-LIKE
FxaC_3g18710	Cluster 2	2.13281	0.324217	0	0	GH3.1
FxaC_3g19440	Cluster 2	2.17611	0.193034	0.0133795	0
FxaC_3g19540	Cluster 2	20.7059	3.16493	5.10645	7.45154	ACA2	calcium ATPase 2
FxaC_3g21110	Cluster 2	1.90591	0.477853	0.368867	0.831496
FxaC_3g28480	Cluster 2	1.2582	0.207943	0.24665	0.382938	CMPG2	CYS, MET, PRO, and GLY protein 2
FxaC_3g30750	Cluster 2	23.1295	1.19527	0.389049	7.70448	ATAF1
FxaC_3g31970	Cluster 2	30.994	8.25996	8.26348	11.7391
FxaC_4g10600	Cluster 2	35.6697	5.51425	5.01242	15.3459	DGK2	diacylglycerol kinase 2
FxaC_4g13540	Cluster 2	2.59598	0.406611	0.152074	1.05472
FxaC_4g14250	Cluster 2	4.78964	0.0424507	0.051644	0	WRKY51	WRKY DNA-binding protein 51
FxaC_4g15670	Cluster 2	3.09337	0.129999	0.141189	0
FxaC_4g16260	Cluster 2	4.25219	0.124256	0.104506	0.895164	TPPJ	trehalose-6-phosphate phosphatase J
FxaC_4g16820	Cluster 2	1.89297	0.0484953	0.138201	0.379055
FxaC_4g25620	Cluster 2	2.15901	0.241637	0.0174025	0	GATL2	galacturonosyltransferase-like 2
FxaC_4g28290	Cluster 2	9.45304	2.05796	0.990606	3.69686
FxaC_4g28670	Cluster 2	1.85461	0.174153	0.0255805	0	MCA1	mid1-complementing activity 1
FxaC_4g33020	Cluster 2	2.94709	0.161298	0	0
FxaC_4g34160	Cluster 2	4.37227	0.345214	0.310535	1.17307
FxaC_4g34942	Cluster 2	14.5842	3.89454	3.98866	6.91119	VRN5	VERNALIZATION 5
FxaC_5g00501	Cluster 2	2.03561	0.0751946	0.0399571	0
FxaC_5g01700	Cluster 2	1.50567	0.343511	0.689136	0.683597
FxaC_5g03611	Cluster 2	2.30626	0.147287	0	0	WER1	WEREWOLF 1
FxaC_5g05800	Cluster 2	1.8241	0.074191	0.034114	0
FxaC_5g05930	Cluster 2	1.77651	0.368862	0	0	SHN3	shine3
FxaC_5g07590	Cluster 2	2.23399	0.515711	0.134352	0.780763	RMG1	Resistance Methylated Gene 1
FxaC_5g11160	Cluster 2	3.76054	0.10865	0	0	YUC10	YUCCA 10
FxaC_5g11910	Cluster 2	1.28949	0.240054	0.344612	0.579979
FxaC_5g17600	Cluster 2	26.5407	2.52636	4.18984	10.825	PTS	PANTOTHENATE SYNTHETASE
FxaC_5g19530	Cluster 2	3.22222	0.0505692	0	0
FxaC_5g21391	Cluster 2	11.8654	1.95766	2.55308	4.13824	LYP1	LysM-containing receptor protein 1
FxaC_5g21780	Cluster 2	22.897	0.760164	1.02762	4.90336	sks5	SKU5 similar 5
FxaC_5g22130	Cluster 2	4.8118	1.2057	0.877234	2.64599	STY46	serine/threonine/tyrosine kinase 46
FxaC_5g23171	Cluster 2	11.1952	1.9678	2.37372	5.11429	LYP1	LysM-containing receptor protein 1
FxaC_5g25970	Cluster 2	2.06426	0.248014	0.0458564	0
FxaC_5g31470	Cluster 2	2.70133	0.487915	0.0444268	0	GH9B18	glycosyl hydrolase 9B18
FxaC_5g33370	Cluster 2	1.05805	0.258627	0.189676	0.445461	GBF1	G-box binding factor 1
FxaC_5g34680	Cluster 2	5.27929	1.04363	0.55868	1.82345	XLG1	extra-large G-protein 1
FxaC_5g42730	Cluster 2	105.165	14.6897	14.408	31.5221	ERD7	EARLY-RESPONSIVE TO DEHYDRATION 7
FxaC_6g00850	Cluster 2	1.90828	0.289966	0.239832	0	J11	DnaJ11
FxaC_6g00950	Cluster 2	2.62777	0.215753	0	0
FxaC_6g00990	Cluster 2	2.17368	0.23066	0	0
FxaC_6g02750	Cluster 2	3.24583	0.0622888	0	0	scpl18	serine carboxypeptidase-like 18
FxaC_6g08440	Cluster 2	0.735421	0.117108	0.352808	0.317174
FxaC_6g11420	Cluster 2	2.1091	0.290724	0.0654165	0	GATA5	GATA transcription factor 5
FxaC_6g11820	Cluster 2	85.3206	20.099	17.6482	31.0104	SPE2
FxaC_6g19720	Cluster 2	16.4583	1.79376	1.35555	5.80307
FxaC_6g20271	Cluster 2	2.50421	0.152433	0	0	ATL8
FxaC_6g21640	Cluster 2	4.11286	0.232272	0.0507336	0	DIR1	DEFECTIVE IN INDUCED RESISTANCE 1
FxaC_6g23390	Cluster 2	4.73611	1.22483	1.16574	2.2915	CLE44	CLAVATA3/ESR-RELATED 44
FxaC_6g29410	Cluster 2	1.53627	0.225509	0.168659	0.772355
FxaC_6g30150	Cluster 2	2.95663	0.166786	0	0	ATGSTF13
FxaC_6g32650	Cluster 2	6.58531	0.5246	0.48286	2.33599	ATAAP3
FxaC_6g33090	Cluster 2	8.28384	1.80736	1.40145	3.54503
FxaC_6g35120	Cluster 2	10.3491	0.544576	1.38793	3.38061
FxaC_6g35790	Cluster 2	1.66014	0.372522	0.0963031	0
FxaC_6g36130	Cluster 2	2.22769	0.579065	0.193973	0	CORI1	CORONATINE-INDUCED PROTEIN 1
FxaC_6g36880	Cluster 2	1.99918	0.0913062	0	0	MYB6	myb domain protein 6
FxaC_6g39430	Cluster 2	1.57036	0.273832	0.383314	0.679373	ASPGB1	asparaginase B1
FxaC_6g40150	Cluster 2	1.68902	0.36694	0.332779	0.83424	RHS1	ROOT HAIR SPECIFIC 1
FxaC_6g42900	Cluster 2	5.01087	1.14874	1.0175	2.85048	ATAP3
FxaC_7g01461	Cluster 2	2.55317	0.0304885	0	0	XF1
FxaC_7g01490	Cluster 2	1.93025	0.0991042	0.0630809	0.45744	XF1
FxaC_7g02190	Cluster 2	1.72432	0.121024	0	0	ABCG8	ATP-binding cassette G8
FxaC_7g05750	Cluster 2	1.97265	0.267665	0.18449	0.525904	XLG1	extra-large G-protein 1
FxaC_7g11370	Cluster 2	37.1555	8.15284	7.43279	19.6391
FxaC_7g14490	Cluster 2	33.3168	4.94668	5.81029	13.8763	LYP1	LysM-containing receptor protein 1
FxaC_7g28461	Cluster 2	15.9833	3.26198	3.37993	8.09106
FxaC_7g36330	Cluster 2	1.66373	0.219218	0.390438	0.852751
FxaC_7g36600	Cluster 2	8.49696	1.55407	1.1437	3.09271
FxaC_7g36870	Cluster 2	2.02881	0.450352	0.0975065	0
FxaC_7g37750	Cluster 2	3.80562	0.020803	0	0
FxaC_7g39660	Cluster 2	5.55713	0.838286	0.970016	2.06718
FxaC_7g42070	Cluster 2	3.80182	0.433748	0.431089	0.977717
FxaC_8g02590	Cluster 2	2.76236	0.691221	0.0457087	0
FxaC_8g11200	Cluster 2	2.36812	0.327639	0.0312207	0
FxaC_8g11430	Cluster 2	10.9478	1.79955	1.31993	3.59345
FxaC_8g11930	Cluster 2	2.74697	0.0224137	0	0	SCZ	SCHIZORIZA
FxaC_8g12300	Cluster 2	6.41924	0.597808	1.09012	1.83251	ASPGB1	asparaginase B1
FxaC_8g15030	Cluster 2	1.85525	0.366295	0.0244273	0	NdhM	NADH dehydrogenase-like complex M
FxaC_8g15290	Cluster 2	9.87123	1.82624	1.68736	4.89835
FxaC_8g15780	Cluster 2	2.38812	0.622368	0.336167	0
FxaC_8g17780	Cluster 2	9.19391	0.225584	0.473995	2.9205
FxaC_8g22210	Cluster 2	3.17254	0.384323	0.0203718	0
FxaC_8g22900	Cluster 2	11.9318	2.29765	1.36753	3.64364	STY46	serine/threonine/tyrosine kinase 46
FxaC_8g31560	Cluster 2	2.46259	0.574977	0.0339569	0	NSHB1
FxaC_8g32050	Cluster 2	25.6468	2.31378	2.99469	9.03468
FxaC_8g32820	Cluster 2	2.28212	0.125221	0.036139	0
FxaC_8g33260	Cluster 2	15.2149	1.38301	1.31789	7.03949	RRTF1	redox responsive transcription factor 1
FxaC_8g36700	Cluster 2	1.88856	0.204893	0.148486	0.843531	LBD38	LOB domain-containing protein 38
FxaC_8g37870	Cluster 2	2.55363	0.0179588	0	0	SQE3	squalene epoxidase 3
FxaC_9g03220	Cluster 2	2.92182	0.638474	0.274445	1.01577
FxaC_9g04930	Cluster 2	0.600489	0.088017	0.0143839	0.185541	BGLU13	beta glucosidase 13
FxaC_9g08120	Cluster 2	0.714994	0.0830119	0.0271468	0.195867	WRKY33	WRKY DNA-binding protein 33
FxaC_9g16660	Cluster 2	1.8078	0.176907	0.0205563	0	FLA11	FASCICLIN-like arabinogalactan-protein 11
FxaC_9g17120	Cluster 2	2.61708	0.132455	0	0
FxaC_9g17660	Cluster 2	5.16569	0.893488	0.475459	1.58853	LOG1	LONELY GUY 1
FxaC_9g20450	Cluster 2	1.2122	0.263825	0.23804	0.59465	TPK1	TWO PORE K CHANNEL 1
FxaC_9g24670	Cluster 2	1.28297	0.291583	0.27655	0.597229	NAC089	NAC domain containing protein 89
FxaC_9g32070	Cluster 2	6.09798	0.764574	0.575349	2.02723	DGK5	diacylglycerol kinase 5
FxaC_9g34500	Cluster 2	1.54408	0.36064	0	0
FxaC_9g47950	Cluster 2	3.69302	0.0156896	0	0
FxaC_10g00301	Cluster 2	1.91272	0.122634	0	0
FxaC_10g03420	Cluster 2	1.81519	0.0201845	0	0	BBX28	B-box domain protein 28
FxaC_10g31290	Cluster 2	2.36984	0.0159354	0	0	JB67
FxaC_11g00470	Cluster 2	2.36573	0.0464033	0	0	BBX28	B-box domain protein 28
FxaC_11g42990	Cluster 2	2.25096	0.0268489	0	0
FxaC_12g32290	Cluster 2	27.916	6.93672	8.00016	16.9741	STH3	SALT TOLERANCE HOMOLOG 3
FxaC_12g41261	Cluster 2	1.88557	0.0335949	0	0
FxaC_12g45590	Cluster 2	1.7926	0	0.041221	1.02158
FxaC_13g07231	Cluster 2	1.90389	0.0739089	0	0
FxaC_13g25800	Cluster 2	8.24507	1.42133	3.92093	3.21078
FxaC_14g19980	Cluster 2	3.34145	0.544573	0.716272	1.86473
FxaC_14g25740	Cluster 2	1.75209	0.204369	0	0
FxaC_14g33330	Cluster 2	1.92588	0.0567811	0	0
FxaC_15g02290	Cluster 2	4.96196	0.534169	0.519493	2.5938	UGT74B1	UDP-glucosyl transferase 74B1
FxaC_15g09560	Cluster 2	21.406	4.79459	8.53268	12.9343
FxaC_15g17430	Cluster 2	3.20045	0.831843	1.65734	2.14735	SnRK3.16	SNF1-RELATED PROTEIN KINASE 3.16
FxaC_15g38680	Cluster 2	1.7966	0.0761478	0	0	NRPE7
FxaC_16g30800	Cluster 2	1.54715	0.332101	0.454089	0.889744
FxaC_16g30820	Cluster 2	0.958201	0.0259998	0.448025	0.326423
FxaC_19g03650	Cluster 2	1.84298	0.0966355	0	0
FxaC_19g13000	Cluster 2	1.80891	0.149553	0	0
FxaC_20g18221	Cluster 2	174.255	25.5478	34.3388	96.0698
FxaC_21g04110	Cluster 2	1.76893	0.0736725	0	0
FxaC_22g01230	Cluster 2	30.0105	1.54935	2.50422	14.6912
FxaC_22g59470	Cluster 2	0.643129	0.0697311	0.319474	0.349747
FxaC_22g72430	Cluster 2	4.87056	1.07172	1.83424	2.94228
FxaC_2g21790	Cluster 2	1.7723	0.0177505	0	0
FxaC_2g32230	Cluster 2	1.71443	0.0253751	0	0	ABR1	ABA REPRESSOR1
FxaC_3g12960	Cluster 2	1.41802	0.336541	0	0
FxaC_5g43350	Cluster 2	4.07119	0.934692	1.09163	2.42955
FxaC_6g04270	Cluster 2	16.0423	2.71328	8.62456	10.0512
FxaC_6g36390	Cluster 2	1.75898	0.0265162	0	0
FxaC_7g41880	Cluster 2	1.69083	0.390068	0.446937	1.04972
FxaC_9g16051	Cluster 2	0.00322516	0.234254	0.378874	0.563327	GLR2.7	glutamate receptor 2.7
FxaC_9g28860	Cluster 2	1.60768	0.107842	0	0	IAMT1	IAA carboxylmethyltransferase 1
FxaC_9g50740	Cluster 2	1.52623	0.218835	0	0
FxaC_9g50890	Cluster 2	198.743	38.0734	88.8372	132.23
FxaC_10g04571	Cluster 2	1.69648	0.0383993	0	0	BGLU47	beta-glucosidase 47
FxaC_10g20160	Cluster 2	1.71548	0.0198624	0	0	SPL4	squamosa promoter binding protein-like 4
FxaC_12g38690	Cluster 2	3.18074	0.767523	0.923336	1.97224	LBD4	LOB domain-containing protein 4
FxaC_12g46080	Cluster 2	1.68127	0.236165	0.0370784	0
FxaC_12g48890	Cluster 2	1.47865	0.205783	0	0	AHP1	histidine-containing phosphotransmitter 1
FxaC_13g07460	Cluster 2	1.74265	0.126965	0.0147773	0	MYB105	myb domain protein 105
FxaC_15g04150	Cluster 2	1.50264	0.170436	0	0	VIT1	vacuolar iron transporter 1
FxaC_15g39520	Cluster 2	0.392437	0.0441267	0.0667163	0.224809
FxaC_16g29891	Cluster 2	1.65418	0.276404	0.054716	0	GLP7	germin-like protein 7
FxaC_16g30300	Cluster 2	21.5299	4.26444	9.35638	14.3151
FxaC_17g03300	Cluster 2	1.36918	0.27647	0	0
FxaC_17g30640	Cluster 2	1.63011	0.218033	0.0115708	0
FxaC_19g05890	Cluster 2	1.60085	0.0258637	0.0828737	0.849956
FxaC_19g08570	Cluster 2	1.54352	0.070103	0	0
FxaC_1g12420	Cluster 2	1.55985	0.0612153	0	0
FxaC_1g23120	Cluster 2	1.50981	0.0705307	0	0
FxaC_1g30610	Cluster 2	27.8626	3.75633	3.67676	15.3324	ATAF1
FxaC_1g40120	Cluster 2	147.609	9.6951	28.386	85.0342
FxaC_21g36870	Cluster 2	1.65793	0.0207561	0	0
FxaC_21g69541	Cluster 2	1.46492	0.100646	0	0
FxaC_22g62510	Cluster 2	1.30222	0.312406	0.860523	0.611217
FxaC_23g10700	Cluster 2	0.701052	0.0463107	0.125815	0.403723
FxaC_23g29300	Cluster 2	1.60005	0.12592	0.0283721	0
FxaC_2g16070	Cluster 2	0.508409	0.0514686	0.278404	0.348452
FxaC_3g27930	Cluster 2	1.53851	0.180945	0.211463	0
FxaC_4g13220	Cluster 2	29.922	3.43607	1.49757	16.3393	ATAF1
FxaC_4g31910	Cluster 2	1.59366	0.187557	0.0159548	0	OPR3	oxophytodienoate-reductase 3
FxaC_5g06070	Cluster 2	3.04632	0.514579	0.354412	1.75618
FxaC_5g22670	Cluster 2	1.59322	0.232053	0.0144953	0
FxaC_8g39870	Cluster 2	27.1892	7.02108	10.1119	18.4455
FxaC_10g32860	Cluster 2	25.3502	6.20004	4.59072	15.4824
FxaC_10g35140	Cluster 2	3.0855	0.548057	1.58412	2.1942
FxaC_10g45650	Cluster 2	1.56269	0.291	0.0591463	0
FxaC_15g05400	Cluster 2	1.55531	0.0788526	0.0287162	0
FxaC_15g19440	Cluster 2	1.45357	0.355449	0.0910957	0	LBO1	LATERAL BRANCHING OXIDOREDUCTASE 1
FxaC_17g46360	Cluster 2	1.53643	0.219177	0.0118437	0
FxaC_1g14150	Cluster 2	4.40199	0.789987	1.25359	2.90479	XERO2
FxaC_21g62020	Cluster 2	1.50195	0.121764	0.0349681	0
FxaC_22g47390	Cluster 2	0.305901	0.00982429	0.0431599	0.183099
FxaC_23g09030	Cluster 2	6.43161	1.61835	2.05489	4.44319
FxaC_23g24120	Cluster 2	1.59432	0.0418347	0.0152855	0
FxaC_23g26580	Cluster 2	1.55961	0.154489	0.043083	0
FxaC_23g46460	Cluster 2	1.53614	0.059272	0.0209377	0
FxaC_3g17490	Cluster 2	0.417001	0.0339907	0.0122136	0.235424
FxaC_3g27910	Cluster 2	1.4527	0.30874	0.0594229	0
FxaC_3g28600	Cluster 2	1.52924	0.174156	0.0331842	0	PGSIP1	plant glycogenin-like starch initiation protein 1
FxaC_5g25881	Cluster 2	69.9714	12.1122	14.8748	45.9338
FxaC_5g40650	Cluster 2	3.88963	0.206274	0.0812909	2.15892
FxaC_5g44150	Cluster 2	1.51713	0.113692	0.0187453	0
FxaC_8g14840	Cluster 2	0.443377	0.0852877	0.0942406	0.289388	RMG1	Resistance Methylated Gene 1
FxaC_9g11440	Cluster 2	1.80871	0.109876	0.349989	1.11437	HAI3	highly ABA-induced PP2C gene 3
FxaC_9g21200	Cluster 2	1.55781	0.0623406	0.0159678	0	MYB83	myb domain protein 83
FxaC_9g40010	Cluster 2	2.3241	0.557061	0.540958	1.51012	CYP72A9	cytochrome P450, family 72, subfamily A, polypeptide 9
FxaC_10g02610	Cluster 2	1.42918	0.231076	0.103913	0	scpl31	serine carboxypeptidase-like 31
FxaC_11g38580	Cluster 2	2.29712	0.228012	0.245529	1.37357	HAI3	highly ABA-induced PP2C gene 3
FxaC_11g43280	Cluster 2	24.5679	5.6506	4.41128	15.8553
FxaC_14g14470	Cluster 2	1.4355	0.143469	0.114486	0
FxaC_14g22440	Cluster 2	1.43254	0.25236	0.113254	0
FxaC_15g04350	Cluster 2	0.291111	0.0466018	0.0103819	0.169064	WOL1	WOODEN LEG 1
FxaC_15g09520	Cluster 2	1.44779	0.180549	0.0152494	0
FxaC_15g17110	Cluster 2	1.70212	0.252473	0.398186	1.10245	IAA31	indole-3-acetic acid inducible 31
FxaC_16g21030	Cluster 2	3.15318	0.245575	0.213423	1.83327
FxaC_16g22000	Cluster 2	3.63345	0.31362	0.72278	2.28477
FxaC_17g23910	Cluster 2	1.43229	0.267334	0.0197978	0
FxaC_17g32620	Cluster 2	1.27576	0.239425	0.0915962	0.793912
FxaC_17g52860	Cluster 2	30.3201	4.60674	4.79761	19.9656
FxaC_18g02920	Cluster 2	1.54445	0.344336	0.158622	0.958119
FxaC_20g09450	Cluster 2	1.43509	0.20788	0.0581502	0
FxaC_20g38840	Cluster 2	34.0677	4.44516	5.75945	22.6754
FxaC_21g43320	Cluster 2	1.43039	0.206968	0.0845323	0
FxaC_21g49590	Cluster 2	1.43283	0.312746	0.0239518	0
FxaC_22g02110	Cluster 2	1.39529	0.0906772	0.011613	0
FxaC_22g07110	Cluster 2	1.65635	0.372762	0.269804	1.06626
FxaC_22g37750	Cluster 2	342.636	33.9872	84.4264	232.028
FxaC_23g23830	Cluster 2	1.45602	0.275138	0.0171866	0
FxaC_23g38460	Cluster 2	0	0.0565323	0.0336258	0.507126
FxaC_23g44430	Cluster 2	12.8882	2.44863	1.82194	8.50498
FxaC_2g33110	Cluster 2	1.46401	0.132597	0.00954949	0	PGSIP1	plant glycogenin-like starch initiation protein 1
FxaC_5g08030	Cluster 2	1.37784	0.344786	0.0384292	0
FxaC_6g34920	Cluster 2	1.29431	0.513448	0.0633818	0	SPIK	Shaker pollen inward K+ channel
FxaC_7g11380	Cluster 2	50.625	11.4271	13.3736	35.1841
FxaC_7g26380	Cluster 2	1.43151	0.168486	0.0137409	0
FxaC_8g19650	Cluster 2	1.34392	0.126692	0.0686478	0
FxaC_9g15100	Cluster 2	1.29526	0.343751	0.118339	0	NPF2.7	NRT1/ PTR family 2.7
FxaC_10g13170	Cluster 2	1.98449	0.288251	0.215824	1.25584
FxaC_10g13670	Cluster 2	1.51417	0	0.145194	1.03125
FxaC_11g09100	Cluster 2	2.03568	0.851781	0.0755691	0
FxaC_12g41110	Cluster 2	1.33774	0.0893909	0.0259916	0
FxaC_13g46170	Cluster 2	0.625733	0.0824353	0.285414	0.484353
FxaC_14g10910	Cluster 2	1.34653	0.0335949	0.0368972	0
FxaC_15g27460	Cluster 2	1.41624	0.0699877	0.0188915	0
FxaC_16g21340	Cluster 2	1.32409	0.0710094	0.0385985	0
FxaC_17g03810	Cluster 2	1.99552	0.189447	0.0501957	1.32008
FxaC_18g04650	Cluster 2	48.2214	5.97832	8.42131	34.3301
FxaC_19g26820	Cluster 2	46.2005	6.29989	7.51803	31.413
FxaC_20g19590	Cluster 2	1.32959	0.175418	0.0127755	0
FxaC_21g01520	Cluster 2	1.24261	0	0.0189795	0
FxaC_23g35610	Cluster 2	1.30914	0.275695	0.0583095	0
FxaC_3g10770	Cluster 2	16.1033	2.75313	1.26188	10.7604	SUS4	sucrose synthase 4
FxaC_3g23730	Cluster 2	14.9272	1.42233	6.47795	11.4169
FxaC_6g46320	Cluster 2	1.30477	0.249955	0.0702626	0	ChiC	class V chitinase
FxaC_7g25980	Cluster 2	440.808	20.7175	13.0135	295.364	SAG21	senescence-associated gene 21
FxaC_8g33760	Cluster 2	1.22551	0.217469	0.123131	0
FxaC_12g08460	Cluster 2	1.26212	0.130365	0.0474167	0	LMCO4	LACCASE-LIKE MULTICOPPER OXIDASE 4
FxaC_13g10930	Cluster 2	1.27841	0.243002	0.0304988	0
FxaC_13g26190	Cluster 2	5.73256	0.714421	0.973757	4.03607
FxaC_13g28210	Cluster 2	1.25647	0.253097	0.0175876	0
FxaC_14g25670	Cluster 2	20.8907	3.77275	2.96702	14.7205
FxaC_15g04140	Cluster 2	1.2872	0.202333	0.0212754	0	VIT1	vacuolar iron transporter 1
FxaC_16g25800	Cluster 2	1.27927	0.124858	0.0284532	0	ZHD11	ZINC FINGER HOMEODOMAIN 11
FxaC_19g38030	Cluster 2	29.957	5.46727	5.64961	22.2141
FxaC_22g39240	Cluster 2	12.0458	2.08078	2.0375	8.68697
FxaC_2g20860	Cluster 2	1.25171	0.21729	0.02327	0
FxaC_5g11310	Cluster 2	14.7541	1.10593	2.46246	10.8612
FxaC_5g14280	Cluster 2	1.24649	0.225269	0.0520632	0	ZFP11	zinc finger protein 11
FxaC_5g25880	Cluster 2	27.394	6.34633	7.59061	21.1821
FxaC_6g26310	Cluster 2	1.21904	0.0824835	0.110427	0	ZFP11	zinc finger protein 11
FxaC_7g00350	Cluster 2	127.866	34.3323	43.1814	101.249	ERD7	EARLY-RESPONSIVE TO DEHYDRATION 7
FxaC_7g43390	Cluster 2	1.24637	0.167802	0.0103977	0	PIZ	PIZZA
FxaC_8g25560	Cluster 2	20.535	5.19217	5.91743	15.6984
FxaC_10g36330	Cluster 2	1.20015	0.139394	0.0656455	0
FxaC_12g01080	Cluster 2	8.18014	2.13917	3.05584	6.59144	PUT4	POLYAMINE UPTAKE TRANSPORTER 4
FxaC_13g54180	Cluster 2	0.27297	0.0202773	0.0370423	0.199708
FxaC_17g15310	Cluster 2	1.21415	0.257132	0.0290471	0
FxaC_18g44410	Cluster 2	10.9288	3.22853	1.00654	7.96227
FxaC_1g20450	Cluster 2	1.17588	0.0304055	0.0333943	0	NAGS2	N-acetyl-l-glutamate synthase 2
FxaC_1g39670	Cluster 2	4.02757	0.384113	0.413145	2.96001
FxaC_21g15230	Cluster 2	1.167	0.141731	0.0981591	0
FxaC_22g03930	Cluster 2	1.17859	0.177097	0.0253668	0
FxaC_22g41810	Cluster 2	11.738	2.6988	3.00984	9.12816
FxaC_23g44910	Cluster 2	0.693172	0.0776201	0.0322469	0.499546
FxaC_2g30980	Cluster 2	1.15817	0.0184064	0.0411126	0
FxaC_2g34250	Cluster 2	1.1745	0.0237843	0.0341732	0
FxaC_5g38790	Cluster 2	1.05609	0.909896	0.469552	0	FUC95A
FxaC_6g08290	Cluster 2	9.90419	1.70213	2.17446	7.88933	MEE14	maternal effect embryo arrest 14
FxaC_6g19880	Cluster 2	1.17941	0.300835	0.0502348	0	CYCB2;4	CYCLIN B2;4
FxaC_1g01700	Cluster 2	1.66047	0.322951	0.544861	1.36017	HSFC1	heat shock transcription factor C1
FxaC_12g07300	Cluster 2	1.17773	0.212598	0.411347	0.976934	MAPKKK14	mitogen-activated protein kinase kinase kinase 14
FxaC_17g03780	Cluster 2	7.93791	0.67252	0.294603	6.03053
FxaC_19g40250	Cluster 2	3.44699	0.476994	0.479387	2.69871
FxaC_3g33410	Cluster 2	8.68636	2.0236	1.41924	6.90864
FxaC_20g06510	Cluster 2	1.11676	0.294005	0.0175876	0
FxaC_16g20920	Cluster 2	1.12431	0	0.0368972	0
FxaC_20g03220	Cluster 2	1.09591	0.131571	0.0605436	0
FxaC_6g10870	Cluster 2	1.1024	0.367356	0.00666484	0	BGAL3	beta-galactosidase 3
FxaC_7g29320	Cluster 2	3.92045	0.733037	0.760749	3.20062
FxaC_13g54820	Cluster 2	2.99541	0.347889	0.140833	2.33574
FxaC_17g36560	Cluster 2	46.2215	11.3337	9.9523	37.875
FxaC_1g20460	Cluster 2	267.224	49.7085	78.9263	224.374	WIH2	WINDHOSE 2
FxaC_20g14280	Cluster 2	1.10006	0.185214	0.0239804	0
FxaC_2g16810	Cluster 2	1.09031	0.245983	0.0436422	0
FxaC_17g50390	Cluster 2	1.0942	0.142884	0.0100501	0
FxaC_14g00680	Cluster 2	1.65776	0.219611	0.146868	1.32989
FxaC_23g54600	Cluster 2	88.7351	4.03211	7.54639	71.4352
FxaC_18g04740	Cluster 3	0.753096	0.117749	0.0848001	0
FxaC_19g04172	Cluster 3	3.6237	0.709342	0.475567	2.99312
FxaC_21g46330	Cluster 3	0.949197	0.0672473	0.0675783	0
[truncated: 4,436 more rows]
