# Supplementary material for: Reannotation of the cultivated strawberry genome and establishment of a strawberry genome database
Source: Hortic Res. 2021 Mar 1;8:41. doi: 10.1038/s41438-021-00476-4 (PMC7917095; doi:10.1038/s41438-021-00476-4)
Supplement: Supplementary file 11 — Dataset 10 [file 41438_2021_476_MOESM11_ESM.xlsx]

## Sheet: Cluster 1
Class	GO_Name	GO_ID	GO_Level	P_value	EnrichmentScore	HitsGenesCountsInSelectedSet	HitsGenesCountsInBackground	AllGenesCountsInSelectedSet	AllGenesCountsInBackground	GenesOfSelectedSetInGOterm	corrected p-value(BH method)
Molecular function	DNA-binding transcription factor activity	GO:0003700	3	9.06067e-05	3.72022	9	1397	13	7507	FxaC_14g09230,FxaC_6g32880,FxaC_1g20900,FxaC_18g43130,FxaC_4g24140,FxaC_22g61020,FxaC_5g00170,FxaC_16g22420,FxaC_13g01510,	0.000996674
Biological process	biosynthetic process	GO:0009058	3	3.73707e-05	2.51141	14	3712	17	11320	FxaC_16g30780,FxaC_23g56011,FxaC_14g09230,FxaC_6g32880,FxaC_23g31920,FxaC_1g20900,FxaC_18g43130,FxaC_4g24140,FxaC_15g27260,FxaC_22g61020,FxaC_5g00170,FxaC_16g22420,FxaC_2g27650,FxaC_13g01510,	0.00104638
Biological process	nucleobase-containing compound metabolic process	GO:0006139	5	0.0104693	2.01051	10	3312	17	11320	FxaC_14g09230,FxaC_6g32880,FxaC_1g20900,FxaC_18g43130,FxaC_4g24140,FxaC_15g27260,FxaC_22g61020,FxaC_5g00170,FxaC_16g22420,FxaC_13g01510,	0.14657
Biological process	cellular process	GO:0009987	2	0.0133362	1.28885	17	8783	17	11320	FxaC_16g30780,FxaC_23g56011,FxaC_11g43160,FxaC_14g09230,FxaC_6g32880,FxaC_1g11081,FxaC_23g31920,FxaC_1g20900,FxaC_18g43130,FxaC_4g24140,FxaC_15g27260,FxaC_22g61020,FxaC_5g00170,FxaC_16g22420,FxaC_2g27650,FxaC_8g00350,FxaC_13g01510,	0.124471
Biological process	metabolic process	GO:0008152	2	0.0432436	1.32558	15	7535	17	11320	FxaC_16g30780,FxaC_23g56011,FxaC_14g09230,FxaC_6g32880,FxaC_23g31920,FxaC_1g20900,FxaC_18g43130,FxaC_4g24140,FxaC_15g27260,FxaC_22g61020,FxaC_5g00170,FxaC_16g22420,FxaC_2g27650,FxaC_8g00350,FxaC_13g01510,	0.302705

## Sheet: Cluster 2
Class	GO_Name	GO_ID	GO_Level	P_value	EnrichmentScore	HitsGenesCountsInSelectedSet	HitsGenesCountsInBackground	AllGenesCountsInSelectedSet	AllGenesCountsInBackground	GenesOfSelectedSetInGOterm	corrected p-value(BH method)
Molecular function	DNA-binding transcription factor activity	GO:0003700	3	0.000320619	2.38829	16	1397	36	7507	FxaC_1g14990,FxaC_21g47390,FxaC_13g10930,FxaC_19g13330,FxaC_17g03440,FxaC_22g34100,FxaC_2g32230,FxaC_22g47390,FxaC_22g03930,FxaC_15g27460,FxaC_13g15950,FxaC_23g35940,FxaC_8g11930,FxaC_15g09520,FxaC_1g01700,FxaC_23g23920,	0.00320619
Cellular component	plasma membrane	GO:0005886	3	0.00100895	1.99582	21	3056	66	19169	FxaC_20g07490,FxaC_9g16660,FxaC_20g09450,FxaC_12g33360,FxaC_1g20150,FxaC_4g28670,FxaC_10g33040,FxaC_12g48560,FxaC_12g01080,FxaC_19g03410,FxaC_12g42810,FxaC_6g32650,FxaC_19g34390,FxaC_15g17430,FxaC_8g31560,FxaC_23g23830,FxaC_22g22410,FxaC_2g29150,FxaC_11g09100,FxaC_3g19540,FxaC_18g43750,	0.0201789
Cellular component	membrane	GO:0016020	2	0.0186478	1.34922	34	7319	66	19169	FxaC_20g07490,FxaC_9g16660,FxaC_13g23280,FxaC_10g43040,FxaC_20g09450,FxaC_12g33360,FxaC_1g20150,FxaC_4g28670,FxaC_10g33040,FxaC_5g25970,FxaC_4g25620,FxaC_6g20271,FxaC_23g14320,FxaC_12g48560,FxaC_12g01080,FxaC_19g03410,FxaC_12g42810,FxaC_12g13380,FxaC_6g32650,FxaC_19g34390,FxaC_15g17430,FxaC_8g31560,FxaC_9g17120,FxaC_23g23830,FxaC_22g22410,FxaC_14g22440,FxaC_2g29150,FxaC_22g10640,FxaC_15g00720,Fxa…	0.186478
Biological process	biosynthetic process	GO:0009058	3	0.000234843	1.77892	28	3712	48	11320	FxaC_1g14990,FxaC_13g23280,FxaC_18g27470,FxaC_1g20150,FxaC_21g47390,FxaC_13g10930,FxaC_4g25620,FxaC_7g43390,FxaC_19g13330,FxaC_17g03440,FxaC_20g01370,FxaC_12g42810,FxaC_18g02920,FxaC_5g17600,FxaC_22g34100,FxaC_2g32230,FxaC_22g47390,FxaC_22g03930,FxaC_15g27460,FxaC_13g15950,FxaC_23g35940,FxaC_8g11930,FxaC_2g29150,FxaC_15g09520,FxaC_20g40050,FxaC_1g01700,FxaC_23g23920,FxaC_3g19540,	0.00634077
Biological process	carbohydrate metabolic process	GO:0005975	4	0.0386628	2.66178	5	443	48	11320	FxaC_13g23280,FxaC_4g25620,FxaC_12g42810,FxaC_18g02920,FxaC_20g40050,	0.347965

## Sheet: Cluster 4
Class	GO_Name	GO_ID	GO_Level	P_value	EnrichmentScore	HitsGenesCountsInSelectedSet	HitsGenesCountsInBackground	AllGenesCountsInSelectedSet	AllGenesCountsInBackground	GenesOfSelectedSetInGOterm	corrected p-value(BH method)
Molecular function	DNA-binding transcription factor activity	GO:0003700	3	0.0243764	2.68683	5	1397	10	7507	FxaC_21g05000,FxaC_14g10510,FxaC_15g11280,FxaC_16g21290,FxaC_13g12170,	0.170635

## Sheet: Cluster 5
Class	GO_Name	GO_ID	GO_Level	P_value	EnrichmentScore	HitsGenesCountsInSelectedSet	HitsGenesCountsInBackground	AllGenesCountsInSelectedSet	AllGenesCountsInBackground	GenesOfSelectedSetInGOterm	corrected p-value(BH method)
Cellular component	endosome	GO:0005768	7	0.0289459	2.90475	5	452	73	19169	FxaC_21g23390,FxaC_23g02470,FxaC_22g02370,FxaC_21g06013,FxaC_21g23750,	0.549972
Cellular component	extracellular region	GO:0005576	2	0.0312338	2.31502	7	794	73	19169	FxaC_21g23390,FxaC_23g02470,FxaC_1g30600,FxaC_23g02000,FxaC_11g13760,FxaC_14g04760,FxaC_21g23750,	0.296721
Cellular component	cell wall	GO:0005618	4	0.0486064	2.27022	6	694	73	19169	FxaC_17g10220,FxaC_21g23390,FxaC_23g02470,FxaC_1g30600,FxaC_21g23750,FxaC_9g47150,	0.30784
Cellular component	external encapsulating structure	GO:0030312	3	0.0491673	2.2637	6	696	73	19169	FxaC_17g10220,FxaC_21g23390,FxaC_23g02470,FxaC_1g30600,FxaC_21g23750,FxaC_9g47150,	0.233545
Biological process	biosynthetic process	GO:0009058	3	0.000608283	1.65854	31	3712	57	11320	FxaC_10g22240,FxaC_11g18400,FxaC_18g39450,FxaC_22g05690,FxaC_10g02100,FxaC_1g30600,FxaC_23g00160,FxaC_9g32650,FxaC_4g35350,FxaC_13g37760,FxaC_8g35850,FxaC_18g45220,FxaC_4g14540,FxaC_20g06931,FxaC_3g23350,FxaC_13g03460,FxaC_21g32780,FxaC_13g44550,FxaC_18g23860,FxaC_3g17790,FxaC_10g20510,FxaC_6g44880,FxaC_17g30730,FxaC_1g23980,FxaC_14g11760,FxaC_9g47150,FxaC_4g17000,FxaC_11g20020,FxaC_5g34910,FxaC_…	0.0206816
Biological process	metabolic process	GO:0008152	2	0.013837	1.2124	46	7535	57	11320	FxaC_21g23390,FxaC_10g22240,FxaC_11g24080,FxaC_22g52010,FxaC_11g18400,FxaC_11g43940,FxaC_18g39450,FxaC_22g05690,FxaC_1g10460,FxaC_10g02100,FxaC_23g02470,FxaC_1g30600,FxaC_23g00160,FxaC_22g54150,FxaC_9g32650,FxaC_20g11130,FxaC_4g35350,FxaC_7g01610,FxaC_13g37760,FxaC_2g00070,FxaC_8g35850,FxaC_18g45220,FxaC_4g14540,FxaC_20g06931,FxaC_3g23350,FxaC_13g03460,FxaC_1g05850,FxaC_2g14670,FxaC_21g32780,FxaC…	0.235229

## Sheet: cluster 6
Class	GO_Name	GO_ID	GO_Level	P_value	EnrichmentScore	HitsGenesCountsInSelectedSet	HitsGenesCountsInBackground	AllGenesCountsInSelectedSet	AllGenesCountsInBackground	GenesOfSelectedSetInGOterm	corrected p-value(BH method)
Molecular function	catalytic activity	GO:0003824	2	0.0239638	1.31604	27	4053	38	7507	FxaC_19g07250,FxaC_1g05930,FxaC_5g19230,FxaC_17g01530,FxaC_6g16890,FxaC_20g13641,FxaC_14g03480,FxaC_5g45320,FxaC_2g28620,FxaC_16g28870,FxaC_22g56120,FxaC_10g46070,FxaC_22g56030,FxaC_3g13690,FxaC_22g59680,FxaC_14g10080,FxaC_19g11040,FxaC_20g12180,FxaC_6g21510,FxaC_16g01770,FxaC_16g08340,FxaC_21g50360,FxaC_23g05190,FxaC_21g68952,FxaC_17g52360,FxaC_20g01930,FxaC_19g39130,	0.359458
Biological process	flower development	GO:0009908	7	0.0168012	2.4159	8	595	63	11320	FxaC_22g32930,FxaC_23g15430,FxaC_22g56120,FxaC_21g36330,FxaC_22g56030,FxaC_3g17853,FxaC_23g47390,FxaC_3g18100,	0.294021

## Sheet: Cluster 7
Class	GO_Name	GO_ID	GO_Level	P_value	EnrichmentScore	HitsGenesCountsInSelectedSet	HitsGenesCountsInBackground	AllGenesCountsInSelectedSet	AllGenesCountsInBackground	GenesOfSelectedSetInGOterm	corrected p-value(BH method)
Biological process	flower development	GO:0009908	7	0.0188678	3.17087	5	595	30	11320	FxaC_19g08430,FxaC_20g05670,FxaC_1g18090,FxaC_21g53100,FxaC_8g03600,	0.660374
Biological process	response to external stimulus	GO:0009605	3	0.0289021	2.27701	7	1160	30	11320	FxaC_19g08430,FxaC_5g20330,FxaC_17g15380,FxaC_16g10900,FxaC_22g38300,FxaC_22g06000,FxaC_9g35060,	0.505786

## Sheet: Cluster 8
Class	GO_Name	GO_ID	GO_Level	P_value	EnrichmentScore	HitsGenesCountsInSelectedSet	HitsGenesCountsInBackground	AllGenesCountsInSelectedSet	AllGenesCountsInBackground	GenesOfSelectedSetInGOterm	corrected p-value(BH method)
Cellular component	cell wall	GO:0005618	4	1.14877e-06	6.90526	10	694	40	19169	FxaC_21g23720,FxaC_18g06150,FxaC_15g00160,FxaC_1g18860,FxaC_22g53790,FxaC_23g30610,FxaC_17g51020,FxaC_21g23380,FxaC_13g51590,FxaC_19g36370,	2.29753e-05
Cellular component	external encapsulating structure	GO:0030312	3	1.17908e-06	6.88542	10	696	40	19169	FxaC_21g23720,FxaC_18g06150,FxaC_15g00160,FxaC_1g18860,FxaC_22g53790,FxaC_23g30610,FxaC_17g51020,FxaC_21g23380,FxaC_13g51590,FxaC_19g36370,	1.17908e-05

## Sheet: Cluster 9
Class	GO_Name	GO_ID	GO_Level	P_value	EnrichmentScore	HitsGenesCountsInSelectedSet	HitsGenesCountsInBackground	AllGenesCountsInSelectedSet	AllGenesCountsInBackground	GenesOfSelectedSetInGOterm	corrected p-value(BH method)
Molecular function	DNA-binding transcription factor activity	GO:0003700	3	3.08747e-09	1.97518	68	1397	185	7507	FxaC_2g38360,FxaC_14g32640,FxaC_11g06460,FxaC_23g17980,FxaC_19g23360,FxaC_1g27880,FxaC_20g15890,FxaC_23g41201,FxaC_4g35400,FxaC_3g05750,FxaC_19g17890,FxaC_18g20020,FxaC_16g30020,FxaC_3g18240,FxaC_12g20670,FxaC_19g05010,FxaC_22g66750,FxaC_16g30850,FxaC_16g30840,FxaC_18g34240,FxaC_14g02270,FxaC_4g26950,FxaC_21g67590,FxaC_1g18610,FxaC_19g11690,FxaC_4g13690,FxaC_15g05840,FxaC_2g03540,FxaC_11g21000,Fx…	4.93995e-08
Molecular function	transporter activity	GO:0005215	2	0.0493426	1.3851	27	791	185	7507	FxaC_7g26830,FxaC_5g15540,FxaC_19g07210,FxaC_16g05050,FxaC_18g39490,FxaC_15g22340,FxaC_19g34300,FxaC_6g37330,FxaC_10g11290,FxaC_10g04570,FxaC_10g13060,FxaC_4g20840,FxaC_16g15160,FxaC_15g35300,FxaC_20g36970,FxaC_5g09100,FxaC_17g48700,FxaC_3g05930,FxaC_7g32440,FxaC_22g03601,FxaC_13g49970,FxaC_2g05980,FxaC_1g00270,FxaC_6g27270,FxaC_3g04100,FxaC_18g08640,FxaC_2g23700,	0.26316
Cellular component	membrane	GO:0016020	2	9.1777e-11	1.37556	250	7319	476	19169	FxaC_23g01560,FxaC_16g18430,FxaC_8g06190,FxaC_6g36780,FxaC_5g16050,FxaC_4g39320,FxaC_10g37780,FxaC_20g14950,FxaC_12g38700,FxaC_21g31700,FxaC_9g49170,FxaC_23g11780,FxaC_6g05630,FxaC_12g05380,FxaC_18g19820,FxaC_23g27770,FxaC_21g35650,FxaC_21g56590,FxaC_15g16410,FxaC_5g37820,FxaC_7g42061,FxaC_9g44300,FxaC_15g11171,FxaC_19g15750,FxaC_7g26830,FxaC_21g03200,FxaC_5g34350,FxaC_23g50960,FxaC_3g12480,FxaC_…	2.20265e-09
Cellular component	thylakoid	GO:0009579	4	5.32865e-07	2.12867	49	927	476	19169	FxaC_12g38700,FxaC_23g11780,FxaC_12g05380,FxaC_18g19820,FxaC_21g56590,FxaC_9g44300,FxaC_19g15750,FxaC_1g16240,FxaC_21g29300,FxaC_22g64500,FxaC_23g07380,FxaC_9g50550,FxaC_21g24910,FxaC_10g28920,FxaC_18g04890,FxaC_7g14080,FxaC_10g32160,FxaC_11g29440,FxaC_12g26600,FxaC_10g47200,FxaC_12g40510,FxaC_17g52561,FxaC_10g10720,FxaC_1g29260,FxaC_21g52490,FxaC_9g30730,FxaC_22g04140,FxaC_5g07370,FxaC_11g16030,…	6.39438e-06
Cellular component	extracellular region	GO:0005576	2	1.47545e-06	2.18092	43	794	476	19169	FxaC_13g38550,FxaC_7g17460,FxaC_10g04880,FxaC_10g04450,FxaC_15g36450,FxaC_12g48590,FxaC_12g29850,FxaC_12g48140,FxaC_6g21620,FxaC_23g49110,FxaC_1g03390,FxaC_7g17500,FxaC_22g12711,FxaC_9g03440,FxaC_23g22550,FxaC_5g37700,FxaC_9g32440,FxaC_15g03680,FxaC_21g00810,FxaC_6g05290,FxaC_5g43990,FxaC_5g19340,FxaC_5g19310,FxaC_22g04140,FxaC_8g00610,FxaC_16g04001,FxaC_23g57381,FxaC_24g00790,FxaC_3g18890,FxaC_1…	1.18036e-05
Cellular component	external encapsulating structure	GO:0030312	3	2.89647e-05	2.08298	36	696	476	19169	FxaC_10g04450,FxaC_5g34350,FxaC_23g50960,FxaC_12g48140,FxaC_2g09360,FxaC_17g48830,FxaC_21g62770,FxaC_9g03440,FxaC_7g06020,FxaC_11g04920,FxaC_10g40100,FxaC_15g03170,FxaC_21g08380,FxaC_18g04560,FxaC_12g20390,FxaC_14g17250,FxaC_9g24010,FxaC_17g03410,FxaC_10g08500,FxaC_3g18890,FxaC_11g45380,FxaC_9g12940,FxaC_5g39380,FxaC_6g03760,FxaC_21g61650,FxaC_1g34430,FxaC_8g39600,FxaC_12g03070,FxaC_5g00220,FxaC_…	0.000173788
Cellular component	cell wall	GO:0005618	4	6.23073e-05	2.03096	35	694	476	19169	FxaC_10g04450,FxaC_5g34350,FxaC_23g50960,FxaC_12g48140,FxaC_2g09360,FxaC_21g62770,FxaC_9g03440,FxaC_7g06020,FxaC_11g04920,FxaC_10g40100,FxaC_15g03170,FxaC_21g08380,FxaC_18g04560,FxaC_12g20390,FxaC_14g17250,FxaC_9g24010,FxaC_17g03410,FxaC_10g08500,FxaC_3g18890,FxaC_11g45380,FxaC_9g12940,FxaC_5g39380,FxaC_6g03760,FxaC_21g61650,FxaC_1g34430,FxaC_8g39600,FxaC_12g03070,FxaC_5g00220,FxaC_12g48210,FxaC_…	0.000299075
Cellular component	plasma membrane	GO:0005886	3	0.000244852	1.38366	105	3056	476	19169	FxaC_16g18430,FxaC_8g06190,FxaC_5g16050,FxaC_4g39320,FxaC_10g37780,FxaC_23g27770,FxaC_7g42061,FxaC_15g11171,FxaC_7g26830,FxaC_21g03200,FxaC_5g34350,FxaC_3g12480,FxaC_5g15530,FxaC_21g12910,FxaC_21g57850,FxaC_23g25181,FxaC_8g00071,FxaC_9g49990,FxaC_3g21410,FxaC_10g00870,FxaC_11g01970,FxaC_9g03370,FxaC_19g07210,FxaC_16g05050,FxaC_18g39490,FxaC_17g48830,FxaC_5g21751,FxaC_8g08240,FxaC_15g22340,FxaC_19…	0.000979408
Biological process	response to endogenous stimulus	GO:0009719	3	0.000148346	1.62361	56	1351	289	11320	FxaC_14g32640,FxaC_11g06460,FxaC_2g21090,FxaC_1g27880,FxaC_7g26830,FxaC_23g41201,FxaC_8g05310,FxaC_17g18710,FxaC_3g05750,FxaC_7g03300,FxaC_19g17890,FxaC_16g30020,FxaC_19g37040,FxaC_3g18240,FxaC_22g66750,FxaC_16g05050,FxaC_15g22340,FxaC_19g00990,FxaC_14g02270,FxaC_21g67590,FxaC_1g18610,FxaC_22g02221,FxaC_4g13690,FxaC_7g14950,FxaC_2g03540,FxaC_20g14691,FxaC_10g06200,FxaC_2g22220,FxaC_21g00810,FxaC_…	0.00623053
Biological process	response to stress	GO:0006950	3	0.000189595	1.39467	94	2640	289	11320	FxaC_8g06190,FxaC_6g36780,FxaC_23g11780,FxaC_12g05380,FxaC_23g48230,FxaC_2g21090,FxaC_8g23960,FxaC_7g42061,FxaC_22g48860,FxaC_1g27880,FxaC_5g34350,FxaC_3g12480,FxaC_2g13400,FxaC_5g15540,FxaC_9g45570,FxaC_2g37850,FxaC_7g39740,FxaC_20g08610,FxaC_22g29180,FxaC_16g30020,FxaC_10g00870,FxaC_19g07210,FxaC_3g33830,FxaC_1g12700,FxaC_18g39490,FxaC_18g38210,FxaC_17g48830,FxaC_10g32160,FxaC_5g03900,FxaC_15g2…	0.0039815
Biological process	response to biotic stimulus	GO:0009607	3	0.000495669	1.78268	36	791	289	11320	FxaC_6g36780,FxaC_12g05380,FxaC_1g27880,FxaC_2g13400,FxaC_5g15540,FxaC_20g08610,FxaC_10g00870,FxaC_18g38210,FxaC_5g03900,FxaC_10g24140,FxaC_6g24860,FxaC_4g13690,FxaC_10g04570,FxaC_17g28810,FxaC_9g48710,FxaC_11g04920,FxaC_8g22190,FxaC_20g09600,FxaC_19g20990,FxaC_22g04140,FxaC_6g32120,FxaC_21g36760,FxaC_11g03580,FxaC_5g15850,FxaC_8g00680,FxaC_10g08500,FxaC_14g15530,FxaC_22g00101,FxaC_15g16110,FxaC_…	0.00693936
Biological process	response to external stimulus	GO:0009605	3	0.00470188	1.48574	44	1160	289	11320	FxaC_6g36780,FxaC_12g05380,FxaC_1g27880,FxaC_3g12480,FxaC_2g13400,FxaC_5g15540,FxaC_20g08610,FxaC_10g00870,FxaC_18g38210,FxaC_5g03900,FxaC_10g24140,FxaC_6g24860,FxaC_4g13690,FxaC_10g04570,FxaC_17g28810,FxaC_9g48710,FxaC_11g04920,FxaC_8g22190,FxaC_20g09600,FxaC_1g07460,FxaC_19g20990,FxaC_22g04140,FxaC_12g07350,FxaC_6g32120,FxaC_21g36760,FxaC_11g03580,FxaC_20g28950,FxaC_5g15850,FxaC_10g43800,FxaC_8…	0.0493697
Biological process	biosynthetic process	GO:0009058	3	0.00470886	1.22405	116	3712	289	11320	FxaC_2g38360,FxaC_14g32640,FxaC_4g39320,FxaC_14g11710,FxaC_11g06460,FxaC_15g16410,FxaC_23g17980,FxaC_10g07940,FxaC_19g23360,FxaC_22g48860,FxaC_1g27880,FxaC_20g15890,FxaC_21g57490,FxaC_23g41201,FxaC_8g05310,FxaC_23g17580,FxaC_2g13400,FxaC_5g15540,FxaC_4g35400,FxaC_3g05750,FxaC_9g20320,FxaC_19g17890,FxaC_7g39740,FxaC_18g20020,FxaC_16g30020,FxaC_19g37040,FxaC_3g18240,FxaC_12g20670,FxaC_23g17130,FxaC…	0.0395544
Biological process	cell death	GO:0008219	3	0.0239614	2.06156	10	190	289	11320	FxaC_9g45570,FxaC_10g24140,FxaC_17g28810,FxaC_21g52440,FxaC_19g20990,FxaC_6g20530,FxaC_10g09880,FxaC_12g41350,FxaC_5g20700,FxaC_7g15130,	0.16773
Biological process	cell differentiation	GO:0030154	4	0.0472445	1.46304	22	589	289	11320	FxaC_7g17460,FxaC_6g21620,FxaC_5g15530,FxaC_5g03550,FxaC_12g20670,FxaC_19g05010,FxaC_7g32720,FxaC_13g07910,FxaC_17g28810,FxaC_3g20420,FxaC_19g20990,FxaC_5g19340,FxaC_6g36970,FxaC_6g20530,FxaC_5g20700,FxaC_7g15130,FxaC_20g27700,FxaC_10g37200,FxaC_11g26110,FxaC_23g17430,FxaC_3g04100,FxaC_9g25060,	0.283467
Biological process	photosynthesis	GO:0015979	4	0.0479266	1.83035	10	214	289	11320	FxaC_21g56590,FxaC_10g28920,FxaC_10g47200,FxaC_10g04570,FxaC_11g16030,FxaC_9g24590,FxaC_21g55390,FxaC_12g04790,FxaC_11g25640,FxaC_12g23830,	0.251614

## Sheet: Cluster 10
Class	GO_Name	GO_ID	GO_Level	P_value	EnrichmentScore	HitsGenesCountsInSelectedSet	HitsGenesCountsInBackground	AllGenesCountsInSelectedSet	AllGenesCountsInBackground	GenesOfSelectedSetInGOterm	corrected p-value(BH method)
Cellular component	thylakoid	GO:0009579	4	4.01222e-09	3.57407	28	927	162	19169	FxaC_9g06500,FxaC_20g25910,FxaC_11g21700,FxaC_10g13210,FxaC_18g30990,FxaC_7g39150,FxaC_11g43740,FxaC_22g15120,FxaC_23g31370,FxaC_5g08380,FxaC_12g26790,FxaC_23g25550,FxaC_10g24180,FxaC_1g13220,FxaC_23g47681,FxaC_17g06940,FxaC_17g22391,FxaC_8g09011,FxaC_21g16130,FxaC_20g15470,FxaC_17g18400,FxaC_6g31930,FxaC_7g27550,FxaC_9g30880,FxaC_2g08890,FxaC_18g20300,FxaC_17g19580,FxaC_10g00650,	8.42566e-08
Cellular component	plastid	GO:0009536	6	7.86703e-05	1.56199	61	4621	162	19169	FxaC_9g06500,FxaC_12g18150,FxaC_20g25910,FxaC_13g10080,FxaC_11g16350,FxaC_11g21700,FxaC_10g13210,FxaC_18g30990,FxaC_7g39150,FxaC_6g17860,FxaC_11g43740,FxaC_22g15120,FxaC_23g31370,FxaC_3g30900,FxaC_7g12730,FxaC_5g08380,FxaC_10g50541,FxaC_13g03380,FxaC_9g27930,FxaC_12g26790,FxaC_23g25550,FxaC_10g24180,FxaC_1g13220,FxaC_9g20160,FxaC_23g47681,FxaC_16g14670,FxaC_17g06940,FxaC_17g22391,FxaC_13g03591,Fx…	0.000826038
Cellular component	cell wall	GO:0005618	4	0.00232331	2.387	14	694	162	19169	FxaC_23g46790,FxaC_22g03050,FxaC_7g09640,FxaC_8g38860,FxaC_5g31590,FxaC_11g09511,FxaC_23g02590,FxaC_8g26920,FxaC_21g52260,FxaC_18g43201,FxaC_18g43200,FxaC_20g03180,FxaC_10g12400,FxaC_21g23920,	0.0162632
Cellular component	external encapsulating structure	GO:0030312	3	0.00238492	2.38014	14	696	162	19169	FxaC_23g46790,FxaC_22g03050,FxaC_7g09640,FxaC_8g38860,FxaC_5g31590,FxaC_11g09511,FxaC_23g02590,FxaC_8g26920,FxaC_21g52260,FxaC_18g43201,FxaC_18g43200,FxaC_20g03180,FxaC_10g12400,FxaC_21g23920,	0.0125208
Cellular component	membrane	GO:0016020	2	0.00595927	1.26104	78	7319	162	19169	FxaC_9g06500,FxaC_3g18180,FxaC_7g32730,FxaC_21g00031,FxaC_8g10460,FxaC_12g18150,FxaC_20g25910,FxaC_3g12730,FxaC_13g10080,FxaC_11g16350,FxaC_4g25580,FxaC_22g02090,FxaC_18g20710,FxaC_18g30990,FxaC_13g11382,FxaC_8g38860,FxaC_10g06940,FxaC_11g43740,FxaC_9g38050,FxaC_23g59240,FxaC_22g15120,FxaC_23g31370,FxaC_15g31170,FxaC_2g16860,FxaC_13g05230,FxaC_3g11370,FxaC_2g16630,FxaC_5g08380,FxaC_6g35640,FxaC_1…	0.025029
Cellular component	extracellular region	GO:0005576	2	0.00753925	2.08637	14	794	162	19169	FxaC_12g18150,FxaC_20g25910,FxaC_23g46790,FxaC_22g03050,FxaC_7g09640,FxaC_8g38860,FxaC_14g37280,FxaC_11g09511,FxaC_8g26920,FxaC_10g31320,FxaC_22g06090,FxaC_10g12400,FxaC_18g20300,FxaC_16g06010,	0.0263874
Biological process	response to abiotic stimulus	GO:0009628	3	6.27845e-07	2.27133	35	2005	87	11320	FxaC_7g32730,FxaC_19g31471,FxaC_20g25910,FxaC_3g12730,FxaC_11g21700,FxaC_18g30990,FxaC_3g30900,FxaC_2g16860,FxaC_11g42910,FxaC_2g16630,FxaC_5g08380,FxaC_12g26790,FxaC_7g30070,FxaC_22g55030,FxaC_10g24180,FxaC_19g00140,FxaC_5g03541,FxaC_21g52260,FxaC_12g05630,FxaC_19g29860,FxaC_20g15470,FxaC_23g52640,FxaC_6g33780,FxaC_21g34660,FxaC_17g18400,FxaC_6g30250,FxaC_6g31930,FxaC_23g30250,FxaC_7g27550,FxaC_…	2.26024e-05
Biological process	photosynthesis	GO:0015979	4	0.000232277	4.86411	8	214	87	11320	FxaC_9g06500,FxaC_13g10080,FxaC_11g43740,FxaC_23g31370,FxaC_23g47681,FxaC_13g03591,FxaC_15g08730,FxaC_17g55720,	0.00418099
Biological process	generation of precursor metabolites and energy	GO:0006091	4	0.000869964	3.9882	8	261	87	11320	FxaC_9g06500,FxaC_13g10080,FxaC_11g43740,FxaC_23g31370,FxaC_23g47681,FxaC_13g03591,FxaC_23g52640,FxaC_15g08730,	0.0104396

## Sheet: Cluster 11
Class	GO_Name	GO_ID	GO_Level	P_value	EnrichmentScore	HitsGenesCountsInSelectedSet	HitsGenesCountsInBackground	AllGenesCountsInSelectedSet	AllGenesCountsInBackground	GenesOfSelectedSetInGOterm	corrected p-value(BH method)
Molecular function	nucleic acid binding	GO:0003676	4	0.0182975	2.4952	7	702	30	7507	FxaC_2g25870,FxaC_1g21800,FxaC_14g00420,FxaC_7g33560,FxaC_13g52000,FxaC_3g21600,FxaC_7g37600,	0.118934
Cellular component	thylakoid	GO:0009579	4	0.000165925	3.23881	13	927	83	19169	FxaC_9g00741,FxaC_2g25870,FxaC_1g21800,FxaC_11g03881,FxaC_9g00460,FxaC_4g02870,FxaC_16g04291,FxaC_7g19960,FxaC_3g21600,FxaC_1g40140,FxaC_19g23220,FxaC_6g24650,FxaC_8g03270,	0.00348442
Cellular component	plastid	GO:0009536	6	0.00926547	1.49936	30	4621	83	19169	FxaC_10g07530,FxaC_21g70020,FxaC_3g14490,FxaC_19g30140,FxaC_22g20080,FxaC_22g12470,FxaC_9g00741,FxaC_2g25870,FxaC_7g40110,FxaC_1g21800,FxaC_6g29040,FxaC_16g01631,FxaC_21g37830,FxaC_22g34530,FxaC_12g32520,FxaC_10g17720,FxaC_23g43450,FxaC_9g00460,FxaC_11g12710,FxaC_4g02870,FxaC_15g39410,FxaC_16g04291,FxaC_7g19960,FxaC_3g21600,FxaC_1g40140,FxaC_19g23220,FxaC_23g35580,FxaC_6g43960,FxaC_6g24650,FxaC_8…	0.0972875
Cellular component	extracellular region	GO:0005576	2	0.0214921	2.32697	8	794	83	19169	FxaC_2g25870,FxaC_1g21800,FxaC_21g04130,FxaC_21g14731,FxaC_10g17720,FxaC_5g08610,FxaC_3g21600,FxaC_19g23220,	0.112834
Cellular component	membrane	GO:0016020	2	0.0397401	1.2622	40	7319	83	19169	FxaC_7g34340,FxaC_9g00741,FxaC_17g46320,FxaC_15g33380,FxaC_22g53000,FxaC_2g25870,FxaC_14g30690,FxaC_7g32890,FxaC_1g21800,FxaC_24g01030,FxaC_4g23650,FxaC_21g10140,FxaC_16g09470,FxaC_6g29040,FxaC_5g17400,FxaC_21g14730,FxaC_8g05060,FxaC_16g22570,FxaC_17g42030,FxaC_21g37830,FxaC_22g34530,FxaC_10g10780,FxaC_12g32520,FxaC_10g17720,FxaC_13g10810,FxaC_9g00460,FxaC_5g08610,FxaC_15g05670,FxaC_16g26330,FxaC…	0.166908
Biological process	response to abiotic stimulus	GO:0009628	3	0.000717734	2.10337	19	2005	51	11320	FxaC_8g07740,FxaC_2g35300,FxaC_3g18520,FxaC_6g43520,FxaC_2g25870,FxaC_7g40110,FxaC_1g21800,FxaC_21g10140,FxaC_10g46380,FxaC_1g31270,FxaC_7g33560,FxaC_21g53300,FxaC_16g04291,FxaC_3g21600,FxaC_7g40690,FxaC_1g33640,FxaC_19g23220,FxaC_6g43960,FxaC_8g03270,	0.024403

[truncated: 1 more sheets: Cluster 12]
