# Supplementary material for: Reannotation of the cultivated strawberry genome and establishment of a strawberry genome database
Source: Hortic Res. 2021 Mar 1;8:41. doi: 10.1038/s41438-021-00476-4 (PMC7917095; doi:10.1038/s41438-021-00476-4)
Supplement: Supplementary file 12 — Dataset 11 [file 41438_2021_476_MOESM12_ESM.xlsx]

## Sheet: Cluster achene
Geneid	Cluster	green_achene (TPM)	white_achene (TPM)	turning_achene (TPM)	red_achene (TPM)	Symbol	Description
FxaC_9g35140	Cluster 1	5.26333	0.316968	0.842189	3.15964	HCF243	high chlorophyll fluorescence 243
FxaC_9g39310	Cluster 1	1.224	0.178146	0.715682	0.736833
FxaC_10g06190	Cluster 1	1.75409	0.132526	1.00087	1.14046	FRS10	FAR1-related sequence 10
FxaC_10g17881	Cluster 1	1.08895	0.174796	0.0984225	0.681452	ORF102
FxaC_10g19840	Cluster 1	1.44266	0.0922775	0.172787	0.835676	SPA3	SPA1-related 3
FxaC_10g32390	Cluster 1	18.9513	0.832229	1.38692	10.8967	RbcX2	homologue of cyanobacterial RbcX 2
FxaC_10g40030	Cluster 1	4.14597	0.243122	1.03239	2.49201
FxaC_10g48690	Cluster 1	1.50079	0.246081	1.07447	1.34016
FxaC_11g00610	Cluster 1	4.01498	0.339539	0.241062	3.72377
FxaC_11g08231	Cluster 1	1.45669	0.00583632	0.00832686	0	GHR1	GUARD CELL HYDROGEN PEROXIDE-RESISTANT 1
FxaC_11g08920	Cluster 1	1.49554	0.00887185	0.0200144	0	CHUP1	CHLOROPLAST UNUSUAL POSITIONING 1
FxaC_11g09480	Cluster 1	23.2912	3.77194	12.9313	22.3488	CYP716A1	cytochrome P450, family 716, subfamily A, polypeptide 1
FxaC_11g14970	Cluster 1	3.65091	0.738778	2.46882	2.66602
FxaC_11g15330	Cluster 1	20.1696	5.27731	2.02564	14.8344	GSTU19	glutathione S-transferase TAU 19
FxaC_11g20320	Cluster 1	8.60378	0.981033	4.99915	9.17917
FxaC_11g23960	Cluster 1	3.66773	0.433506	1.46345	3.5595
FxaC_11g29790	Cluster 1	5.94146	0.159821	0.601425	5.11084	Tic20-V	translocon at the inner envelope membrane of chloroplasts 20-V
FxaC_11g34990	Cluster 1	11.597	1.70401	6.78555	14.2083	TET3	tetraspanin3
FxaC_11g37970	Cluster 1	2.44515	0.455323	0.477974	2.74121	SCL14	SCARECROW-like 14
FxaC_11g38870	Cluster 1	5.44415	0.117628	1.19428	3.55858
FxaC_11g38930	Cluster 1	2.43313	0.0151043	1.38803	1.84447	UGT76E2	UDP-glucosyl transferase 76E2
FxaC_11g47681	Cluster 1	1.7578	0.0276621	0	0	PUM12	pumilio 12
FxaC_12g08950	Cluster 1	2.98196	0.0497645	0.73814	3.96467
FxaC_12g11150	Cluster 1	3.20081	0.425418	2.0572	2.50174
FxaC_12g20320	Cluster 1	0.641381	0.114332	0.496201	0.626942	RCF1	regulator of CBF gene expression 1
FxaC_12g20470	Cluster 1	5.21314	0.752802	3.33432	5.51696	CYP89A6	cytochrome P450, family 87, subfamily A, polypeptide 6
FxaC_12g34740	Cluster 1	1.06372	0.14288	0.078217	0.685666	SIR3	SIRTINOL RESISTANT 3
FxaC_12g36620	Cluster 1	1.80523	0.045313	0	0
FxaC_12g37410	Cluster 1	1.28167	0.0127208	0	0
FxaC_12g42120	Cluster 1	3.0181	0.153789	2.0624	3.55206
FxaC_12g42490	Cluster 1	2.22223	0.0947038	0.164786	1.23697
FxaC_12g42770	Cluster 1	6.79571	0.41171	1.85713	3.8044
FxaC_13g05851	Cluster 1	7.11705	1.22404	5.18406	8.01001	scpl50	serine carboxypeptidase-like 50
FxaC_13g11382	Cluster 1	1.47504	0.011941	0.0135138	0	AtALMT9	aluminum-activated malate transporter 9
FxaC_13g33080	Cluster 1	3.83124	0.519957	1.98704	4.45175
FxaC_13g46540	Cluster 1	5.256	0.620839	2.36029	2.97736
FxaC_13g52890	Cluster 1	4.283	1.09315	4.00564	4.53781
FxaC_14g03060	Cluster 1	0	0.320562	0	0
FxaC_14g04190	Cluster 1	14.1355	2.40877	8.63335	12.8857
FxaC_14g05800	Cluster 1	3.69694	0.629455	2.18228	2.40708
FxaC_14g06440	Cluster 1	1.61007	0.0168349	0	0
FxaC_14g10060	Cluster 1	17.504	0.376095	7.43789	23.5196
FxaC_14g20920	Cluster 1	1.29415	0.11464	0.314293	1.76602
FxaC_14g21830	Cluster 1	0.486557	0.0611396	0.0435525	0.368589
FxaC_14g23070	Cluster 1	5.4794	0.2531	0.256299	3.00959
FxaC_14g27020	Cluster 1	2.21025	0.120524	0.736265	1.16298
FxaC_14g35711	Cluster 1	3.76811	0.152885	0.479953	2.98345
FxaC_15g03480	Cluster 1	2.44878	0.238221	0.993669	1.53518
FxaC_15g05060	Cluster 1	1.277	0.130333	0.153748	0.850267
FxaC_15g18930	Cluster 1	4.10346	0.761054	2.78453	3.25027
FxaC_15g20080	Cluster 1	0.60922	0.0131047	0.0572455	0.46266	EMB1270	embryo defective 1270
FxaC_15g22100	Cluster 1	34.3349	5.53666	18.6144	24.2573
FxaC_15g33220	Cluster 1	4.04927	0.301413	0.404725	3.42485	XTR6	xyloglucan endotransglycosylase 6
FxaC_15g35300	Cluster 1	0.915082	0.096276	0.0748059	0.971194	ATAMT1;1
FxaC_16g01770	Cluster 1	2.865	0.217564	0.66623	1.56627	KCS2	3-ketoacyl-CoA synthase 2
FxaC_16g05050	Cluster 1	5.54704	0.693337	0.799832	6.77553	ATAMT1;1
FxaC_16g07180	Cluster 1	3.03418	0.127403	0.729998	5.08375	CIA2	chloroplast import apparatus 2
FxaC_16g10170	Cluster 1	4.66325	0.196292	0.136103	2.76256
FxaC_16g17300	Cluster 1	2.29634	0.0126648	0.547878	2.66676	CYP78A7	cytochrome P450, family 78, subfamily A, polypeptide 7
FxaC_16g19990	Cluster 1	42.4745	4.00959	13.6685	54.1238	MLP423	MLP-like protein 423
FxaC_16g21760	Cluster 1	16.9277	0.475905	4.41793	15.6411	POP1	POLLEN-PISTIL INCOMPATIBILITY 1
FxaC_16g22850	Cluster 1	24.9687	2.85918	9.78251	28.2463
FxaC_16g27600	Cluster 1	2.4547	0.366302	1.90186	1.7764	TBL2	TRICHOME BIREFRINGENCE-LIKE 2
FxaC_16g29210	Cluster 1	0	0.177723	0	0
FxaC_17g01072	Cluster 1	0.406168	0.0385133	0.0111302	0.437347
FxaC_17g23640	Cluster 1	251.365	18.6625	68.6704	182.042
FxaC_17g28990	Cluster 1	5.55671	1.29187	4.2303	7.14161
FxaC_17g29930	Cluster 1	1.63722	0.15216	0.638778	1.14668
FxaC_17g32240	Cluster 1	1.18999	0.0332854	0.251368	0.655742
FxaC_17g34900	Cluster 1	1.11487	0.0455511	0.466245	0.872
FxaC_17g37080	Cluster 1	1.43951	0.0130232	0.10435	0.930754
FxaC_17g38770	Cluster 1	0.960161	0.092163	0.592014	0.943586
FxaC_17g53050	Cluster 1	3.39527	0.395182	0.74881	5.36613
FxaC_17g53900	Cluster 1	1.4381	0.140209	0.0174363	1.45903
FxaC_17g54580	Cluster 1	6.59715	1.21567	3.98147	6.13818
FxaC_18g02240	Cluster 1	1.44867	0.155881	0.625507	0.885341
FxaC_18g08640	Cluster 1	9.47897	1.37818	6.43395	10.6286
FxaC_18g13640	Cluster 1	12.2519	1.06893	4.77374	19.2786
FxaC_18g16110	Cluster 1	1.17837	0.0422293	0.0142748	0
FxaC_18g17360	Cluster 1	3.02717	0.280249	0.93339	1.96785
FxaC_18g19770	Cluster 1	7.42801	0.621554	2.25575	4.90355
FxaC_18g21450	Cluster 1	6.10992	0.187491	1.02651	3.81071
FxaC_18g22280	Cluster 1	3.14309	0.691062	2.36963	4.06968
FxaC_18g28310	Cluster 1	1.69728	0.0136409	0	0
FxaC_18g29850	Cluster 1	1.92383	0.161263	0.339776	1.87555
FxaC_18g32830	Cluster 1	9.17038	1.50699	6.21709	7.36407
FxaC_18g36220	Cluster 1	2.10498	0.589818	2.01076	2.56083
FxaC_18g43530	Cluster 1	1.05502	0.178391	0.975605	0.814591
FxaC_18g45220	Cluster 1	18.7285	0.034207	3.33194	26.6257
FxaC_19g07210	Cluster 1	7.97204	0.963954	1.33777	9.13178
FxaC_19g08300	Cluster 1	2.28524	0.21418	0.245648	1.50021
FxaC_19g12240	Cluster 1	1.59396	0.0156613	0	0
FxaC_19g29051	Cluster 1	0.496452	0.0646368	0.355951	0.743521
FxaC_19g30890	Cluster 1	2.92645	0.266805	1.10402	1.71098
FxaC_19g41460	Cluster 1	0.866148	0.148295	0.62424	0.665298
FxaC_1g01780	Cluster 1	3.106	0.170528	1.67161	1.71531	PMT5	polyol/monosaccharide transporter 5
FxaC_1g12750	Cluster 1	1.32509	0.0329906	0.0150156	0
FxaC_1g15460	Cluster 1	5.12827	0.845707	3.27064	7.53328	IDD1	INDETERMINATE DOMAIN 1
FxaC_1g19580	Cluster 1	3.21789	0.459974	1.50196	1.96674	ACBP3	acyl-CoA-binding domain 3
FxaC_1g22670	Cluster 1	0.782705	0.0481034	0	0
FxaC_1g32250	Cluster 1	6.73035	0.545513	1.33386	4.9036	NMD3	Nonsense-Mediated mRNA Decay 3
FxaC_20g00450	Cluster 1	2.65287	0.0752613	0.218943	1.3984
FxaC_20g01430	Cluster 1	11.5845	1.42714	5.44335	9.08704
FxaC_20g08610	Cluster 1	2.12246	0.111958	0.74392	2.35665
FxaC_20g12380	Cluster 1	2.80937	0.138206	0.502183	2.17385
FxaC_20g28520	Cluster 1	1.56156	0.167939	0.60939	1.02607
FxaC_21g06050	Cluster 1	1.88941	0.355043	1.89944	2.35029
FxaC_21g07140	Cluster 1	5.47827	0.446933	1.48942	4.50137
FxaC_21g11150	Cluster 1	9.51392	0.442877	6.23261	12.3655
FxaC_21g12390	Cluster 1	0	0.263175	0	0
FxaC_21g12430	Cluster 1	1.22665	0.0555741	0.00996355	0
FxaC_21g13540	Cluster 1	7.15475	0.89567	4.06906	5.67502
FxaC_21g14270	Cluster 1	5.23763	0.615318	0.857451	5.25702
FxaC_21g17050	Cluster 1	5.15368	1.25737	1.49512	7.96227
FxaC_21g20001	Cluster 1	1.71272	0.14255	0.733401	1.07087
FxaC_21g21450	Cluster 1	0.563611	0.109023	0.0667116	0.490113
FxaC_21g21700	Cluster 1	1.35451	0.210066	0.0708082	0.830125
FxaC_21g25991	Cluster 1	0.541648	0.0961548	0.0823815	0.522547
FxaC_21g26500	Cluster 1	1.35513	0.0144622	0	0
FxaC_21g30660	Cluster 1	0	0.593269	0.670569	0.949648
FxaC_21g33320	Cluster 1	1.33756	0.0148756	0	0
FxaC_21g36750	Cluster 1	3.59194	0.573275	2.36885	3.56874
FxaC_21g42400	Cluster 1	5.13198	0.141576	0.691134	3.65539
FxaC_21g62650	Cluster 1	11.9946	0.981936	3.5298	7.24571
FxaC_21g62660	Cluster 1	1.64415	0.209725	0.206607	1.21795
FxaC_21g70010	Cluster 1	3.15821	0.249138	0.975826	1.99595
FxaC_22g04650	Cluster 1	1.86923	0.0489018	0.431347	1.05035
FxaC_22g05981	Cluster 1	20.466	2.01785	8.05688	15.2543
FxaC_22g55240	Cluster 1	0	0.0273987	0.20954	1.43042
FxaC_22g67400	Cluster 1	1.65757	0.162466	0.958295	1.28276
FxaC_23g10400	Cluster 1	11.7658	1.02113	3.62153	10.8397
FxaC_23g28330	Cluster 1	1.79278	0.0689527	0.638834	1.3031
FxaC_23g29170	Cluster 1	2.00812	0.385237	1.72976	2.45007
FxaC_23g38530	Cluster 1	1.98355	0.28424	0.388113	2.07944
FxaC_23g45290	Cluster 1	2.72433	0.194993	0.293437	2.13339
FxaC_23g54930	Cluster 1	4.06515	0.30591	0.336953	2.59611
FxaC_23g55970	Cluster 1	0.796311	0.0196012	0.0210004	0
FxaC_2g00500	Cluster 1	0.795789	0.0464249	0.165928	0.522515	IAA22	indole-3-acetic acid inducible 22
FxaC_2g05850	Cluster 1	1.11694	0.209164	1.299	1.0794
FxaC_2g06020	Cluster 1	1.06192	0.178543	0.0870726	0.711459
FxaC_2g16220	Cluster 1	0	0.204355	0	0
FxaC_2g21340	Cluster 1	1.13743	0.104201	0.403471	0.968205
FxaC_2g23400	Cluster 1	32.562	2.60459	5.91693	19.9407	LBD38	LOB domain-containing protein 38
FxaC_2g37290	Cluster 1	4.74008	0.857722	3.65288	2.9167	BOR1	REQUIRES HIGH BORON 1
FxaC_2g38430	Cluster 1	2.19213	0.129423	1.10424	1.68631
FxaC_3g14790	Cluster 1	8.87752	2.49643	8.56585	6.53263
FxaC_3g21220	Cluster 1	30.8248	7.20938	25.4062	46.1474	PEPCK	PHOSPHOENOLPYRUVATE CARBOXYKINASE
FxaC_3g28740	Cluster 1	1.68769	0.0248731	0.0247429	0	NFB1
FxaC_3g40280	Cluster 1	1.13676	0.185111	0.159044	0.923384	ATARF8
FxaC_4g09470	Cluster 1	1.69918	0.076716	0.400734	0.92162	NMD3	Nonsense-Mediated mRNA Decay 3
FxaC_4g19521	Cluster 1	7.47321	1.84827	7.33431	6.57105
FxaC_4g24200	Cluster 1	3.7644	0.379972	1.86928	3.51157	ZEP	ZEAXANTHIN EPOXIDASE
FxaC_4g29150	Cluster 1	2.64614	0.083136	0.915346	1.97644
FxaC_4g35500	Cluster 1	0.944265	0.0581331	0.329196	0.76
FxaC_4g37810	Cluster 1	43.6246	3.87841	15.2934	28.7575	VHP1
FxaC_5g03240	Cluster 1	1.48415	0.349091	0.233238	1.37459
FxaC_5g04800	Cluster 1	2.11866	0.503166	1.72445	3.14301
FxaC_5g05850	Cluster 1	0.70439	0.0191885	0.00643364	0
FxaC_5g10110	Cluster 1	0.483645	0.0685925	0.175336	0.951433	PMS1	POSTMEIOTIC SEGREGATION 1
FxaC_5g12340	Cluster 1	35.8163	9.06727	34.7686	45.2129	OEP7	outer envelope membrane protein 7
FxaC_5g12880	Cluster 1	12.6747	2.78092	9.98336	10.4162
FxaC_5g18160	Cluster 1	4.27761	0.500976	3.18477	2.74676
FxaC_5g21440	Cluster 1	0.636259	0.124066	0.641368	0.559573
FxaC_5g34870	Cluster 1	19.5199	3.01873	11.9766	11.359	COR413-PM2	cold-regulated 413-plasma membrane 2
FxaC_5g37621	Cluster 1	1.75741	0.194405	0.251111	1.67944	VAR3	VARIEGATED 3
FxaC_5g45040	Cluster 1	2.03317	0.28652	0.390401	4.11531	APL3
FxaC_6g01500	Cluster 1	0.412546	0.0195499	0.034289	0.272252
FxaC_6g07760	Cluster 1	1.98718	0.153453	1.24197	1.33796
FxaC_6g14920	Cluster 1	3.38967	0.201322	1.07632	2.27191
FxaC_6g21150	Cluster 1	5.3001	1.13075	4.29673	4.84611	UGT74F2	UDP-glucosyltransferase 74F2
FxaC_6g30400	Cluster 1	2.68551	0.201582	0.726927	4.34878	MRP4	multidrug resistance-associated protein 4
FxaC_6g39580	Cluster 1	1.32458	0.0467957	0.0105919	0
FxaC_6g40850	Cluster 1	18.2515	3.32859	3.659	22.923	NADP-ME3	NADP-malic enzyme 3
FxaC_7g07400	Cluster 1	5.76657	0.480569	0.498166	5.53101	APL3
FxaC_7g25520	Cluster 1	6.03771	0.565982	1.96257	3.30381	TOC86	TRANSLOCON AT THE OUTER ENVELOPE MEMBRANE OF CHLOROPLASTS 86
FxaC_7g25580	Cluster 1	2.28473	0.0567962	0.27221	2.63276	MRP4	multidrug resistance-associated protein 4
FxaC_7g30930	Cluster 1	13.6924	0.461219	2.15202	15.321
FxaC_7g33390	Cluster 1	6.4253	0.617259	2.61198	6.42462
FxaC_7g35090	Cluster 1	84.9633	8.45776	9.24369	49.4289
FxaC_7g36480	Cluster 1	5.88289	0.338829	0.785423	3.65243
FxaC_7g40270	Cluster 1	2.58387	0.0185546	0.0977358	1.43199	CAD9	cinnamyl alcohol dehydrogenase 9
FxaC_8g01670	Cluster 1	4.19378	0.199669	1.89763	2.90421
FxaC_8g05790	Cluster 1	0.905578	0.00940367	0	0
FxaC_8g05802	Cluster 1	4.82441	0.798424	2.72541	4.64969
FxaC_8g14340	Cluster 1	15.9511	0.838536	4.35666	11.5334
FxaC_8g17321	Cluster 1	4.80375	0.295969	0.897266	3.09435	SWEET15
FxaC_8g19060	Cluster 1	4.97642	0.535369	3.82331	3.13378	PLP9	PATATIN-like protein 9
FxaC_8g36870	Cluster 1	1.20542	0.0421761	0	0
FxaC_8g39680	Cluster 1	0.952716	0.0722126	0.252207	0.682337
FxaC_9g03020	Cluster 1	1.89526	0.0906261	0.195536	1.15737
FxaC_9g03480	Cluster 1	1.28422	0.291786	1.21014	1.57543
FxaC_9g51360	Cluster 1	0.575957	0.142044	0.0753666	1.04125	NDB2	NAD(P)H dehydrogenase B2
FxaC_10g17670	Cluster 1	54.5024	16.6894	7.9642	57.3126	GSTU19	glutathione S-transferase TAU 19
FxaC_10g20290	Cluster 1	2.48516	0.439166	1.43159	3.1688
FxaC_10g27220	Cluster 1	0	0.14153	0	0	WAK2	wall-associated kinase 2
FxaC_10g32240	Cluster 1	0.611072	0.229646	0.131437	0.962648	TOC75-III	translocon at the outer envelope membrane of chloroplasts 75-III
FxaC_11g00810	Cluster 1	0.857566	0.103259	0.191546	1.23392	NDB2	NAD(P)H dehydrogenase B2
FxaC_11g07700	Cluster 1	0.616583	0.235217	0.0936532	0.74683	MRP13	multidrug resistance-associated protein 13
FxaC_11g10080	Cluster 1	0	0.22027	0	0
FxaC_11g12250	Cluster 1	5.63133	1.35337	4.71129	8.47611	GALS2	galactan synthase 2
FxaC_11g38940	Cluster 1	4.03542	0.116807	2.49543	5.77217	UGT76E1	UDP-glucosyl transferase 76E1
FxaC_12g02852	Cluster 1	0	0.239905	0	0	BGLU17	beta glucosidase 17
FxaC_13g00400	Cluster 1	6.32648	0.452126	1.59366	12.7849	GSR 1	glutamine synthase clone R1
FxaC_14g06790	Cluster 1	0.552329	0.134144	0.136599	0.850475
FxaC_14g08940	Cluster 1	25.2407	3.08066	11.2054	40.4302
FxaC_15g09210	Cluster 1	13.9564	0.711243	7.07212	24.5698
FxaC_17g45640	Cluster 1	9.86894	2.31654	9.68962	12.4209
FxaC_18g24390	Cluster 1	0.852182	0.132922	0.785029	1.37421
FxaC_22g69750	Cluster 1	1.1162	0.229908	0.884844	1.8714
FxaC_23g20410	Cluster 1	0.184861	0.0180986	0.150857	0.305552
FxaC_2g28860	Cluster 1	4.92185	1.40729	5.69869	6.23819
FxaC_3g37310	Cluster 1	3.77834	0.536618	3.79112	6.31663	HMGA	high mobility group A
FxaC_5g05440	Cluster 1	5.95723	0.625538	5.26651	10.978
FxaC_5g21751	Cluster 1	2.9981	0.619072	0.611731	5.78909
FxaC_7g04440	Cluster 1	1.27466	0.732772	0.377846	2.13915	RLP6	receptor like protein 6
FxaC_10g09170	Cluster 1	5.73448	2.94773	0.827033	7.75263
FxaC_12g28280	Cluster 1	5.99103	1.47227	8.00951	6.78031
FxaC_12g43400	Cluster 1	0	0.612168	0.24327	0
FxaC_22g12030	Cluster 1	1.59822	0.314391	1.33862	2.90907
FxaC_18g08440	Cluster 1	0.53451	0.0617593	0.648771	0.865689
FxaC_21g08300	Cluster 1	26.1269	8.92348	29.6027	39.0477
FxaC_6g33810	Cluster 1	1.15447	0.368022	1.58398	1.24116
FxaC_5g00502	Cluster 1	0.946601	0.263891	1.25248	1.46237
FxaC_21g37970	Cluster 1	26.417	1.28926	2.20151	14.0074
FxaC_22g10540	Cluster 1	1.74175	0.0126944	0.0130876	0
FxaC_3g19460	Cluster 1	1.73957	0.0162323	0.0183703	0	BT4	BTB and TAZ domain protein 4
FxaC_10g42820	Cluster 1	1.86732	0.0227258	0	0	CDC6	cell division control 6
FxaC_17g53500	Cluster 1	11.2472	0.176242	0.666173	5.69265
FxaC_2g15960	Cluster 1	4.601	0.203605	1.01897	2.35173
FxaC_7g41380	Cluster 1	8.4641	1.01654	3.36764	4.59651
FxaC_12g34380	Cluster 1	5.61594	0.916203	3.14144	3.08843
FxaC_16g02120	Cluster 1	0.590828	0.101779	0.454315	0.319423	RNL	RNAligase
FxaC_23g19610	Cluster 1	2.28227	0.480592	1.84059	1.27982
FxaC_5g03541	Cluster 1	0.766744	0.0880697	0.0677066	0.425936	MSL10	mechanosensitive channel of small conductance-like 10
FxaC_22g24800	Cluster 1	5.13913	0.634268	0.523434	2.84923
FxaC_23g43470	Cluster 1	3.97435	0.298599	1.02609	2.04153
FxaC_3g15140	Cluster 1	1.81779	0.111913	0	0	SOM4
FxaC_18g13950	Cluster 1	1.7541	0.0529079	0.0112507	0
FxaC_19g30560	Cluster 1	4.12352	0.204851	0.504302	2.07875
FxaC_21g18271	Cluster 1	13.0925	0.480567	3.64506	6.33698
FxaC_8g31400	Cluster 1	1.82485	0.0293465	0.0584434	0	Tic62	translocon at the inner envelope membrane of chloroplasts 62
FxaC_17g00610	Cluster 1	1.36066	0.0873603	0.101434	0.692065
FxaC_17g01530	Cluster 1	27.308	0.0863887	1.46326	12.9278
FxaC_17g43820	Cluster 1	63.5971	3.0454	9.26559	31.5618
FxaC_18g02330	Cluster 1	8.56304	0.231141	1.70801	4.13813
FxaC_1g08010	Cluster 1	2.04782	0.0951914	0.348916	1.01541	RECA2	A. thaliana recA homolog 2
FxaC_20g21000	Cluster 1	2.04469	0.128859	0.347674	1.02861
FxaC_2g05940	Cluster 1	0.881284	0.0546711	0.351032	0.427184
FxaC_6g29170	Cluster 1	8.04752	0.334667	0.926641	3.97564
FxaC_15g06780	Cluster 1	7.81492	2.16488	0.769911	4.88066	MINE1	homologue of bacterial MinE 1
FxaC_1g02800	Cluster 1	1.74326	0.106088	0.338517	0.855808	OTP82	ORGANELLE TRANSCRIPT PROCESSING 82
FxaC_2g03520	Cluster 1	0.588855	0.00621455	0.230402	0.262152	emb2726	embryo defective 2726
FxaC_4g37930	Cluster 1	10.2157	0.401172	0.645087	4.95856
FxaC_15g16520	Cluster 1	2.00128	0.0204367	0	0	GH3.17
FxaC_18g45700	Cluster 1	0.605742	0.00700559	0.0609538	0.280441
FxaC_20g41680	Cluster 1	1.85476	0.0451049	0.0102102	0
FxaC_8g18790	Cluster 1	2.86069	0.396413	1.52688	1.46081	TBL10	TRICHOME BIREFRINGENCE-LIKE 10
FxaC_9g51041	Cluster 10	0.376237	1.43556	0.853545	0.641934
FxaC_10g25970	Cluster 10	0.159742	2.07679	0.949124	1.02447
FxaC_10g44830	Cluster 10	1.0498	12.5775	6.28441	6.29289
FxaC_11g04050	Cluster 10	12.0981	120.717	56.5509	46.8677
FxaC_11g43770	Cluster 10	14.6185	23.2489	18.7648	17.2643	ATARP8	actin-related protein 8
FxaC_11g47790	Cluster 10	4.5876	25.2141	13.5103	8.07343	BCDH BETA1	branched-chain alpha-keto acid decarboxylase E1 beta subunit
FxaC_12g09500	Cluster 10	6.01387	17.4028	11.0305	7.8664	CYP707A2	cytochrome P450, family 707, subfamily A, polypeptide 2
FxaC_12g46690	Cluster 10	1.94359	25.7264	11.8888	5.02895
FxaC_12g50020	Cluster 10	52.1723	107.521	75.5382	71.9683
FxaC_13g01011	Cluster 10	3.88221	26.9829	14.2708	13.6452	MIOX1	myo-inositol oxygenase 1
FxaC_13g19760	Cluster 10	0.488867	2.32543	1.26939	0.846346
FxaC_13g20910	Cluster 10	6.58445	29.2223	17.1975	11.9902	DAW1	DUO1-activated WD40 1
FxaC_13g29210	Cluster 10	2.38703	47.1975	22.1395	13.513
FxaC_13g34990	Cluster 10	11.079	58.3238	33.9722	28.9126
FxaC_13g37800	Cluster 10	2.9803	4.57484	3.83013	3.47867
FxaC_13g47310	Cluster 10	2.42107	19.5119	10.3297	5.43901
FxaC_14g03920	Cluster 10	1.58724	6.07838	3.75656	3.32082
FxaC_15g21180	Cluster 10	2.01011	6.47233	3.81682	4.24298
FxaC_15g30990	Cluster 10	34.6271	332.073	166.325	48.8057	RBCS3B	Rubisco small subunit 3B
FxaC_15g36090	Cluster 10	0.18411	0.915344	0.503973	0.288935
FxaC_16g06050	Cluster 10	5.44324	10.1683	7.80964	6.3503
FxaC_16g17360	Cluster 10	7.28574	178.75	95.0861	45.3132
FxaC_16g18980	Cluster 10	0.450052	2.34859	1.26985	0.25352
FxaC_16g28970	Cluster 10	9.26398	39.3845	24.171	18.5176
FxaC_17g38840	Cluster 10	7.69031	79.044	35.2168	34.9054
FxaC_17g50930	Cluster 10	2.32381	4.11961	3.15492	2.79026
FxaC_18g30510	Cluster 10	6.26525	12.8966	9.54155	6.12646
FxaC_18g44350	Cluster 10	0.0886817	4.88604	2.09258	1.10182
FxaC_19g08740	Cluster 10	0.359033	0.851824	0.609735	0.40604
FxaC_19g18140	Cluster 10	4.22929	5.81149	5.04598	5.03565
FxaC_19g37090	Cluster 10	0.587342	2.54941	1.47329	1.25072
FxaC_1g01060	Cluster 10	31.0336	369.031	174.38	138.912	MBF1C	multiprotein bridging factor 1C
FxaC_1g02850	Cluster 10	3.15941	5.44936	4.2157	4.14271
FxaC_1g06280	Cluster 10	0.758399	2.60214	1.51123	1.36196
FxaC_1g13481	Cluster 10	20.4648	31.5078	26.8265	21.522
FxaC_1g14610	Cluster 10	0.129317	1.06416	0.514247	0.300358
FxaC_1g20810	Cluster 10	1.15876	15.668	8.66299	5.2157	bZIP6	basic leucine-zipper 6
FxaC_1g21610	Cluster 10	11.2915	46.0219	26.4369	11.696	bHLH093	beta HLH protein 93
FxaC_1g24030	Cluster 10	20.2607	325.129	171.584	56.8852
FxaC_1g35690	Cluster 10	17.3444	24.9385	21.3433	20.397	ATARLA1A	ADP-ribosylation factor-like A1A
FxaC_1g36700	Cluster 10	0.52288	3.43937	1.81392	1.60285
FxaC_1g40680	Cluster 10	0.683251	3.23882	1.77993	1.87232
FxaC_20g09100	Cluster 10	26.1759	61.8792	45.3843	30.0457
FxaC_20g29790	Cluster 10	73.6072	188.267	125.838	57.524
FxaC_20g38120	Cluster 10	0.829279	2.65395	1.63155	1.3664
FxaC_21g03700	Cluster 10	0.39731	1.45159	0	0.0957065
FxaC_21g06360	Cluster 10	29.5986	154.505	96.646	73.2638
FxaC_21g07970	Cluster 10	0.113201	1.72836	0.896581	0.600653
FxaC_21g16850	Cluster 10	5.34563	24.5267	13.9378	12.6438
FxaC_21g35200	Cluster 10	0.595623	3.60368	1.83567	1.51712
FxaC_21g48910	Cluster 10	0.368578	1.44693	0.901724	0.428456
FxaC_21g50410	Cluster 10	8.24113	21.7105	16.1182	12.3324
FxaC_21g65693	Cluster 10	0.0900884	2.97639	1.37895	0.817343
FxaC_22g00270	Cluster 10	9.29495	58.0102	30.5973	32.2942
FxaC_22g47141	Cluster 10	2.89589	8.49662	5.62733	4.8403
FxaC_22g54130	Cluster 10	2.78208	5.16503	4.26052	3.50469
FxaC_22g61610	Cluster 10	0.108539	1.33008	0.772413	0.0960236
FxaC_23g18191	Cluster 10	131.937	725.218	399.38	317.011
FxaC_23g40320	Cluster 10	3.67817	30.4722	15.4225	14.6418
FxaC_2g21090	Cluster 10	10.1991	43.5961	26.8104	15.0989	SRK2I
FxaC_2g30540	Cluster 10	5.2752	143.654	80.3427	45.5121
FxaC_3g00720	Cluster 10	0.213558	3.66681	1.61005	1.29275
FxaC_3g06410	Cluster 10	12.2125	212.077	107.068	36.3289
FxaC_3g10330	Cluster 10	9.29319	17.7624	13.3061	10.7208
FxaC_3g13040	Cluster 10	15.7427	49.2943	35.0104	24.6915	J11	DnaJ11
FxaC_3g25670	Cluster 10	45.5295	1039.44	484.482	284.608
FxaC_3g33410	Cluster 10	16.4157	37.4049	26.8937	14.4232
FxaC_4g19540	Cluster 10	52.1556	114.441	80.9504	64.4661	PMDH1	peroxisomal NAD-malate dehydrogenase 1
FxaC_4g25270	Cluster 10	8.19262	21.7897	14.81	11.3768
FxaC_4g27170	Cluster 10	7.30615	42.0839	26.6786	16.2595	BGAL3	beta-galactosidase 3
FxaC_4g35190	Cluster 10	18.2562	150.032	88.0905	42.8134	MBF1C	multiprotein bridging factor 1C
FxaC_4g39900	Cluster 10	0.0590254	3.6628	1.80048	0.447761	OTP82	ORGANELLE TRANSCRIPT PROCESSING 82
FxaC_5g02760	Cluster 10	12.9031	42.9498	25.2939	20.6251
FxaC_5g05740	Cluster 10	34.5653	1300.16	603.784	579.498
FxaC_5g06650	Cluster 10	14.9053	48.1315	31.7246	29.0267
FxaC_5g39940	Cluster 10	21.4982	54.6647	38.3482	32.6918	ZAT10
FxaC_5g45950	Cluster 10	3.76163	7.86819	6.20445	3.71033
FxaC_6g01640	Cluster 10	1.59808	11.1599	6.52942	5.1102	PDE346	PIGMENT DEFECTIVE 346
FxaC_6g02810	Cluster 10	0.440755	2.81237	1.42174	0.776749
FxaC_6g09280	Cluster 10	4.00599	8.71122	6.5271	5.17208
FxaC_6g09760	Cluster 10	7.72809	26.5015	17.6432	14.6363	RD2
FxaC_6g19110	Cluster 10	6.57318	12.5647	9.51364	6.21288
FxaC_6g26600	Cluster 10	4.33033	17.2095	10.1311	5.45111	DRIP2	DREB2A-interacting protein 2
FxaC_6g28532	Cluster 10	12.9674	40.0851	29.6728	18.3442
FxaC_6g28730	Cluster 10	1.15918	6.29622	3.42982	1.36174	EDL3	EID1-like 3
FxaC_6g34270	Cluster 10	5.35279	165.629	89.6374	63.5515
FxaC_6g39020	Cluster 10	21.4612	156.895	88.8169	60.0425	ZAT10
FxaC_6g40410	Cluster 10	0.888278	10.3292	5.12955	4.85711
FxaC_6g40730	Cluster 10	41.1789	73.7947	58.9973	49.8563
FxaC_7g06260	Cluster 10	39.3063	100.75	69.8164	56.3085	RCE1	RUB1 conjugating enzyme 1
FxaC_7g12200	Cluster 10	174.86	311.859	253.43	172.939
FxaC_7g12930	Cluster 10	73.4599	2213.27	1366.08	847.409	ATADH1
FxaC_7g20870	Cluster 10	550.243	8892.63	5218.67	3657.84	CRU1
FxaC_7g22870	Cluster 10	6.16987	10.5388	8.1236	7.3761
FxaC_7g29530	Cluster 10	13.9794	47.8741	31.7349	25.4445
FxaC_7g33510	Cluster 10	10.0307	28.6584	19.5265	18.3071
FxaC_7g34350	Cluster 10	37.0234	165.848	98.1454	92.8438
FxaC_7g34850	Cluster 10	27.7137	168.224	88.6357	61.4493	ZAT10
FxaC_7g36410	Cluster 10	9.50661	23.1045	16.7312	15.1885
FxaC_8g00700	Cluster 10	15.3099	51.9979	34.7316	21.1289
FxaC_8g01880	Cluster 10	23.9814	859.691	440.106	373.756
FxaC_8g02230	Cluster 10	5.78667	201.231	103.258	95.8614	SUS3	sucrose synthase 3
FxaC_8g04790	Cluster 10	31.8407	98.4824	66.1958	39.1167	ATAAT1
FxaC_8g07660	Cluster 10	2.63646	20.162	12.3835	8.07224
FxaC_8g11600	Cluster 10	8.22911	22.4546	15.6919	12.1076
FxaC_8g12870	Cluster 10	17.6856	63.8413	37.7627	20.1266	ZAT10
FxaC_8g14260	Cluster 10	4.15168	14.58	9.88974	8.82319
FxaC_8g15460	Cluster 10	13.3948	61.5847	39.2051	34.7802
FxaC_8g17200	Cluster 10	5.92507	7.98093	7.21686	6.1739
FxaC_8g30281	Cluster 10	7.45742	33.3782	22.3774	13.4424	RD2
FxaC_8g30680	Cluster 10	1.29085	7.10533	4.66939	2.11839
FxaC_8g33130	Cluster 10	1.08229	3.24744	2.21615	1.80186	CML30	calmodulin-like 30
FxaC_8g33460	Cluster 10	1.88827	3.8955	2.7775	2.09607
FxaC_8g37081	Cluster 10	9.20654	17.0196	14.0483	10.2944	scpl17	serine carboxypeptidase-like 17
FxaC_9g10520	Cluster 10	9.82759	57.7745	36.907	28.43
FxaC_9g27090	Cluster 10	0.751461	12.9092	6.00606	1.5521	DPBF2
FxaC_9g34910	Cluster 10	6.76023	12.1651	9.16619	8.93759	TAT7	tyrosine aminotransferase 7
FxaC_9g36540	Cluster 10	7.65244	30.4423	19.4099	14.4437
FxaC_9g49750	Cluster 10	14.83	146.134	78.036	42.5901	ERO1	endoplasmic reticulum oxidoreductins 1
FxaC_9g51460	Cluster 10	0.463595	12.4096	6.08348	1.84513
FxaC_10g00510	Cluster 10	2.17821	16.2648	9.43592	4.03402
FxaC_10g01780	Cluster 10	12.59	68.3719	38.2653	27.7459	ERO2	endoplasmic reticulum oxidoreductins 2
FxaC_10g03190	Cluster 10	1.79047	37.2475	17.364	12.5001
FxaC_10g10230	Cluster 10	6.5665	117.056	60.0103	25.8364
FxaC_10g31310	Cluster 10	31.3574	999.707	609.348	407.014	ATALY3	ARABIDOPSIS THALIANA ALWAYS EARLY 3
FxaC_10g36800	Cluster 10	4.64118	12.608	9.72769	5.27553
FxaC_10g38210	Cluster 10	1.65352	10.551	5.58644	4.80573
FxaC_10g46660	Cluster 10	0.0299092	0.388011	0.237733	0.0883436	ELA1	EUI-like p450 A1
FxaC_10g48921	Cluster 10	0.0749548	0.583964	0.395559	0.21217	BGLU12	beta glucosidase 12
FxaC_10g49640	Cluster 10	7.2923	10.4355	9.31506	7.86323
FxaC_11g01860	Cluster 10	2.631	33.2455	19.9899	16.6184
FxaC_11g02430	Cluster 10	0.271715	2.13399	1.3926	0.993978	ERO1	endoplasmic reticulum oxidoreductins 1
FxaC_11g17040	Cluster 10	6.70865	22.9201	15.4754	13.0377
FxaC_11g25820	Cluster 10	6.38225	14.81	11.7925	7.60101
FxaC_11g28600	Cluster 10	21.5366	1364.25	743.62	334.105
FxaC_11g30120	Cluster 10	0.344101	1.77852	1.02677	0.730395	TPK1	TWO PORE K CHANNEL 1
FxaC_11g38190	Cluster 10	2.61611	22.6382	15.023	7.83083	SMR4	SIAMESE-RELATED 4
FxaC_11g40980	Cluster 10	3.45695	36.9608	19.1844	10.2565	MAPKKK13	mitogen-activated protein kinase kinase kinase 13
FxaC_12g42131	Cluster 10	181.672	554.273	406.72	344.085
FxaC_13g06740	Cluster 10	1.52666	4.29504	2.87412	2.9478
FxaC_13g07770	Cluster 10	0.104007	4.67442	2.56747	2.19123
FxaC_13g21641	Cluster 10	5.04148	12.4048	8.92074	4.46385
FxaC_13g28620	Cluster 10	1.19183	2.40482	1.84851	1.07762
FxaC_13g55210	Cluster 10	127.124	236.167	199.39	124.158
FxaC_13g55300	Cluster 10	11.4626	146.427	82.3235	38.3462
FxaC_14g05710	Cluster 10	2.90706	4.95331	3.92405	2.78315
FxaC_14g11302	Cluster 10	0.124223	0.372098	0.264038	0.10704
FxaC_14g12280	Cluster 10	4.476	11.7487	8.9317	6.77764
FxaC_14g18760	Cluster 10	216.957	1087.81	757.045	597.878
FxaC_15g00430	Cluster 10	2.61838	8.60698	5.89992	2.04566	CYP86B1	cytochrome P450, family 86, subfamily B, polypeptide 1
FxaC_15g11121	Cluster 10	1.06304	3.45824	2.65588	1.03405
FxaC_16g00651	Cluster 10	7.77678	167.539	103.994	53.7499
FxaC_16g03250	Cluster 10	1.19729	4.79337	3.60885	2.13381	SMP1	SWELLMAP 1
FxaC_16g18970	Cluster 10	0.0689194	8.02749	5.17501	1.33562
FxaC_16g20840	Cluster 10	1.05485	10.0385	6.78283	2.78782	BBX27	B-box domain protein 27
FxaC_16g21200	Cluster 10	2.64562	11.1512	7.72478	5.38349
FxaC_17g10460	Cluster 10	45.3152	204.731	141.622	90.3018
FxaC_17g14980	Cluster 10	12.9137	22.2537	19.0622	16.8362
FxaC_17g21330	Cluster 10	4.23879	8.78077	6.65204	2.38431
FxaC_17g52790	Cluster 10	0.331915	0.919862	0.679935	0.531927
FxaC_18g01680	Cluster 10	3.11388	6.20018	5.02871	3.64554
FxaC_18g04750	Cluster 10	6.14313	28.7734	20.6582	12.3544
FxaC_18g04760	Cluster 10	0.62982	8.84291	5.21208	1.79895
FxaC_18g04940	Cluster 10	2.41109	3.25567	3.02537	2.74795
FxaC_18g21620	Cluster 10	12.0116	180.493	122.293	61.8903
FxaC_18g44200	Cluster 10	15.195	20.609	18.6514	13.9129
FxaC_19g00430	Cluster 10	2.81258	6.63405	4.62181	4.8662
FxaC_19g07370	Cluster 10	9.75791	14.156	12.544	11.7846
FxaC_19g08440	Cluster 10	10.425	16.7085	14.4111	9.72448
FxaC_1g02790	Cluster 10	86.5759	4822.04	3316.73	1064.08
FxaC_1g04661	Cluster 10	12.4457	39.9793	27.5476	23.818
FxaC_1g29380	Cluster 10	0.451561	2.28294	1.55824	0.858279
FxaC_1g36211	Cluster 10	2.41013	4.38509	3.49774	3.28607
FxaC_1g37310	Cluster 10	0.212361	0.546388	0.425657	0.323553
FxaC_20g11730	Cluster 10	1.86352	9.98547	7.10902	4.22055
FxaC_21g00570	Cluster 10	1.01308	2.18785	1.76175	0.794201
FxaC_21g16880	Cluster 10	1.42611	2.80209	2.18821	1.98885
FxaC_21g18070	Cluster 10	1.41698	3.27088	2.56536	1.85616
FxaC_21g24250	Cluster 10	12.3423	104.656	64.8888	46.791
FxaC_21g26890	Cluster 10	0.353372	2.50266	1.64295	0.842401
FxaC_21g29990	Cluster 10	4.11059	8.4982	6.62032	2.69853
FxaC_21g45370	Cluster 10	3.69116	7.09592	5.67461	2.76119
FxaC_21g53650	Cluster 10	2.14429	4.48394	3.50347	2.20647
FxaC_21g61590	Cluster 10	11.469	22.1373	18.4501	13.2692
FxaC_22g00190	Cluster 10	0.0412812	0.295386	0.196036	0.0731666
FxaC_22g01160	Cluster 10	24.2205	61.3119	44.7316	18.5793
FxaC_22g18000	Cluster 10	1.60201	8.66372	6.2288	4.0953
FxaC_22g25720	Cluster 10	0.43227	1.08272	0.910628	0.527768
FxaC_22g29160	Cluster 10	32.1443	64.5028	47.5153	48.6638
FxaC_22g29770	Cluster 10	6.25616	15.227	11.9018	8.87256
FxaC_22g53910	Cluster 10	0.735602	3.97898	2.75665	2.04652
FxaC_23g08711	Cluster 10	1.02244	7.2453	4.07423	3.8254
FxaC_23g18190	Cluster 10	7.22362	26.2991	19.221	14.8226
FxaC_23g25960	Cluster 10	0.42245	1.95283	1.21595	1.0354
FxaC_23g27180	Cluster 10	3.17777	17.6437	10.5497	10.0176
FxaC_23g28480	Cluster 10	0.115143	1.0077	0.666312	0.174606
FxaC_23g49640	Cluster 10	0.106727	0.808303	0.587041	0.343412
FxaC_24g01140	Cluster 10	5.42956	36.81	25.7911	13.6798
FxaC_2g04050	Cluster 10	1.1524	35.3892	22.5505	13.6541	MBF1C	multiprotein bridging factor 1C
FxaC_2g06600	Cluster 10	9.12176	176.618	111.923	63.458	MBF1C	multiprotein bridging factor 1C
FxaC_2g06621	Cluster 10	0.292437	1.41942	0.974095	0.379993	REF1	REDUCED EPIDERMAL FLUORESCENCE1
FxaC_2g19460	Cluster 10	2.20585	4.99828	3.87065	3.23886	UGT72E2
FxaC_2g21610	Cluster 10	0	6.19091	4.17674	0.482802
FxaC_3g00670	Cluster 10	2.01489	31.1235	19.9456	9.31693
FxaC_3g03880	Cluster 10	117.341	3852.82	2687.34	1120.59
FxaC_3g16760	Cluster 10	5.43584	14.3595	11.753	8.9973
FxaC_3g20220	Cluster 10	6.225	20.6735	15.3348	6.44464	bZIP5	basic leucine-zipper 5
FxaC_3g20770	Cluster 10	32.3303	144.855	97.2114	81.2981	UBC1	UBIQUITIN CONJUGATING ENZYME 1
FxaC_4g02690	Cluster 10	2.3195	8.27941	6.65112	2.50116
FxaC_4g24770	Cluster 10	0.103035	0.321461	0.238739	0.133229
FxaC_5g00031	Cluster 10	1.95416	28.6203	15.1702	15.0853	COR27	cold regulated gene 27
FxaC_5g01300	Cluster 10	47.5423	220.444	150.518	115.799	ZAT10
FxaC_5g22630	Cluster 10	4.17988	19.4926	14.6623	8.76454
FxaC_5g41680	Cluster 10	0.951125	1.88945	1.5425	1.11189	PDE346	PIGMENT DEFECTIVE 346
FxaC_6g06070	Cluster 10	2.48891	4.81067	3.85981	3.52795	COR27	cold regulated gene 27
FxaC_6g20710	Cluster 10	0.871554	1.73215	1.51968	1.11422	MAD3	miRNA action deficient 3
FxaC_6g22170	Cluster 10	1.58108	15.8612	10.1161	7.93257
FxaC_6g23390	Cluster 10	5.20225	12.1295	9.66285	8.12378	CLE44	CLAVATA3/ESR-RELATED 44
FxaC_6g33260	Cluster 10	18.332	67.7463	51.246	39.4638
FxaC_7g02300	Cluster 10	3.52355	32.7658	24.2262	10.1994
FxaC_7g07610	Cluster 10	10.6915	23.9924	18.4116	17.2724	RD2
FxaC_7g20910	Cluster 10	1194.55	14815.8	9142.87	6912.91	CRU1
FxaC_7g28240	Cluster 10	1.59409	2.8257	2.45699	1.86084
FxaC_7g28610	Cluster 10	18.932	325.974	185.61	173.034	SUS3	sucrose synthase 3
FxaC_8g16490	Cluster 10	226.785	641.721	475.822	406.881
FxaC_8g18700	Cluster 10	11.8578	33.8241	26.6866	19.331
FxaC_8g22890	Cluster 10	2.85264	5.09042	4.61565	3.46024
FxaC_8g23630	Cluster 10	24.438	60.6846	47.9945	36.6773	SKP2A
FxaC_8g39500	Cluster 10	0.0728304	1.3274	0	0.513453
FxaC_9g22380	Cluster 10	18.1304	952.3	685.763	362.719
FxaC_9g33800	Cluster 10	4235.27	11129	8227.42	7545.8	MT3	metallothionein 3
FxaC_9g35260	Cluster 10	440.406	5002.16	3116.23	2557.73	CRU1
FxaC_9g46460	Cluster 10	93.2365	342.24	259.578	194.689
FxaC_10g19190	Cluster 10	115.38	480.05	344.405	281.053
FxaC_10g21560	Cluster 10	5.62852	25.4785	20.6192	12.2828
FxaC_10g48920	Cluster 10	0.636264	24.1715	16.5735	8.44632	BGLU13	beta glucosidase 13
FxaC_11g18050	Cluster 10	266.349	7902.91	5744.78	3132.9	CRU1
FxaC_14g12240	Cluster 10	0.638488	1.6408	1.41409	0.878221
FxaC_15g06050	Cluster 10	7.14015	46.8584	31.2949	25.2594
FxaC_17g09970	Cluster 10	23.0952	32.9098	28.9464	28.4871
FxaC_18g30910	Cluster 10	23.0663	52.5255	44.7741	25.0602
FxaC_19g01750	Cluster 10	3.49951	7.20502	6.21549	3.67819
FxaC_1g09040	Cluster 10	4.63907	26.9369	15.2535	16.9109
FxaC_1g21590	Cluster 10	7.51272	103.486	75.4038	39.952
FxaC_20g15460	Cluster 10	4.88793	63.6347	40.631	32.0379
FxaC_5g13910	Cluster 10	1.73809	7.12305	5.85682	3.22963	DRIP2	DREB2A-interacting protein 2
FxaC_7g38681	Cluster 10	1.81517	3.38753	2.67103	2.66983
FxaC_20g18410	Cluster 10	6.52304	13.0235	9.63331	10.3034
FxaC_10g09770	Cluster 10	18.9693	45.5154	32.3383	33.9129
FxaC_11g21680	Cluster 10	110.245	201.555	156.548	164.558
FxaC_18g46250	Cluster 10	1.6074	3.31373	2.69968	1.07037
FxaC_6g16580	Cluster 10	394.989	677.818	563.82	250.68
FxaC_10g48890	Cluster 10	0.0456582	2.72699	1.98943	0.12063	BGLU17	beta glucosidase 17
FxaC_11g05490	Cluster 10	129.616	495.447	407.625	266.394
FxaC_11g36410	Cluster 10	3.30263	12.9217	10.1999	2.82998
FxaC_13g24190	Cluster 10	2.93954	6.82993	5.80916	2.99871
FxaC_14g05490	Cluster 10	11.8466	17.1134	15.3605	9.9165
FxaC_17g00010	Cluster 10	1.99972	4.58204	3.90778	1.87115
FxaC_20g24340	Cluster 10	49.6968	76.6474	70.7744	53.2165
FxaC_23g31990	Cluster 10	12.952	158.069	83.8314	95.965
FxaC_4g24190	Cluster 10	23.9066	66.7615	54.1277	42.6035
FxaC_7g41840	Cluster 10	58.394	160.434	110.525	117.66	BBD2	bifunctional nuclease in basal defense response 2
FxaC_7g43880	Cluster 10	10.8981	28.0429	22.4527	18.8984
FxaC_12g21260	Cluster 10	0.9849	3.61794	2.41471	2.42658
FxaC_13g50350	Cluster 10	0.789209	3.86903	2.8146	2.22073
FxaC_15g15161	Cluster 10	1.00408	3.79273	2.35698	2.6563
FxaC_22g19230	Cluster 10	1.56383	4.26496	3.25275	2.90892
FxaC_4g33970	Cluster 10	0.323741	0.752815	0.607449	0.0875986
FxaC_5g12270	Cluster 10	15.7596	31.1183	28.0408	21.8945
FxaC_12g26700	Cluster 10	0.540568	2.38779	1.49819	1.60166	MAPKKK19	mitogen-activated protein kinase kinase kinase 19
FxaC_15g36080	Cluster 10	0.358963	2.13466	1.47142	1.24329
FxaC_17g06180	Cluster 10	0.200493	0	0.718894	0.153717
FxaC_19g06351	Cluster 10	49.4321	280.668	236.18	137.03
FxaC_21g49350	Cluster 10	1.80873	7.74744	6.5045	2.66424
FxaC_3g13370	Cluster 10	0.038571	0.726171	0.580473	0.162901	HIS1-3	histone H1-3
FxaC_4g00030	Cluster 10	1121.99	2309.98	1797.72	1802.97
FxaC_5g13141	Cluster 10	9.52657	20.842	18.7185	14.0651	MCCA
FxaC_8g36410	Cluster 10	7.4618	14.7788	12.0314	11.4105
FxaC_8g38070	Cluster 10	2.45808	9.61205	6.56532	6.39557	PDE346	PIGMENT DEFECTIVE 346
FxaC_9g09141	Cluster 10	1.61286	30.5803	21.6742	14.7283	MAPKKK14	mitogen-activated protein kinase kinase kinase 14
FxaC_10g21620	Cluster 10	0.118717	0.651656	0.475027	0.377603
FxaC_11g41520	Cluster 10	17.8776	42.6931	38.0641	28.219
FxaC_12g07300	Cluster 10	3.58395	28.599	22.3222	14.622	MAPKKK14	mitogen-activated protein kinase kinase kinase 14
FxaC_13g03280	Cluster 10	25.6256	92.7714	67.7764	60.5655	TPS10	TREHALOSE PHOSPHATE SYNTHASE 10
FxaC_15g21610	Cluster 10	6.33643	8.69546	8.24802	7.47264
FxaC_16g23310	Cluster 10	7.20539	72.0972	50.8033	39.0443
FxaC_17g36361	Cluster 10	2.99711	7.36393	6.66299	4.70872
FxaC_17g49660	Cluster 10	0.602712	13.4038	8.67461	7.20993
FxaC_1g15500	Cluster 10	22.7898	57.5253	51.7537	33.1066
FxaC_20g23980	Cluster 10	7.97878	26.2868	22.8728	10.834
FxaC_22g25221	Cluster 10	5.99825	14.7849	11.6469	10.6519
FxaC_22g43950	Cluster 10	0.309812	1.04896	0	0.266197
FxaC_2g14360	Cluster 10	1.19499	2.25049	1.86773	1.78107
FxaC_2g19320	Cluster 10	29.3441	72.6893	64.3748	30.3948
FxaC_2g24600	Cluster 10	5.12218	14.8057	12.8263	5.5047	bZIP6	basic leucine-zipper 6
FxaC_4g33840	Cluster 10	0.134737	4.07429	3.28745	1.79841
FxaC_4g35180	Cluster 10	0.487645	27.0058	22.302	9.30501	REF1	REDUCED EPIDERMAL FLUORESCENCE1
FxaC_5g13530	Cluster 10	0.694082	4.3122	3.69906	1.30362
FxaC_5g41190	Cluster 10	2.11382	7.08431	6.1648	4.11009	PRB1	basic pathogenesis-related protein 1
FxaC_5g43810	Cluster 10	1.06598	2.9356	2.51026	1.92351
FxaC_8g30530	Cluster 10	1.36892	4.20546	3.22064	2.83066	PGP10	P-glycoprotein 10
FxaC_8g38590	Cluster 10	2.19718	3.80322	3.4086	1.71731
FxaC_10g16420	Cluster 10	7.97075	15.5156	12.8	12.075	WIN1	HOPW1-1-interacting 1
FxaC_11g05200	Cluster 10	6.03652	21.7393	18.8145	12.6293
FxaC_12g45260	Cluster 10	2.44709	22.4206	15.3017	13.0386
FxaC_12g50220	Cluster 10	0.286727	1.7666	1.51638	0.880853	SVR7	suppressor of variegation 7
FxaC_16g28370	Cluster 10	5.54492	9.88497	9.24682	5.78545
FxaC_17g07000	Cluster 10	13.5573	19.9547	19.2135	15.7336
FxaC_17g38860	Cluster 10	1.50294	65.5155	52.4513	28.8663
FxaC_17g51210	Cluster 10	17.7014	53.2989	46.3728	33.585
FxaC_18g37340	Cluster 10	12.7205	20.4667	19.4835	14.1519
FxaC_19g36510	Cluster 10	25.0601	42.5441	40.1745	28.7187
FxaC_1g26020	Cluster 10	28.6936	547.33	370.546	293.446
FxaC_20g32971	Cluster 10	7.24507	25.5424	19.1212	17.1834
FxaC_22g04010	Cluster 10	4.44489	25.0112	18.1265	15.42
FxaC_23g53630	Cluster 10	245.512	499.858	424.424	378.12
FxaC_4g15670	Cluster 10	30.6334	170.531	124.503	102.938
FxaC_5g24230	Cluster 10	93.1519	602.361	515.31	305.706	SAD6	STEAROYL-ACYL CARRIER PROTEIN &#916;9-DESATURASE6
FxaC_6g18320	Cluster 10	28.2117	70.8801	63.0121	47.8364	SKP2A
FxaC_6g36800	Cluster 10	4.98631	35.3043	20.2834	23.7449	PAA2	P-type ATPase of Arabidopsis 2
FxaC_10g18370	Cluster 10	223.969	321.195	309.097	225.973	HIRD11	dehydrin 11kDa
FxaC_10g20820	Cluster 10	402.016	9905.33	8147.52	4744.17	CRU1
FxaC_10g48810	Cluster 10	2.44566	4.44401	4.06381	1.41776
FxaC_13g11961	Cluster 10	3.76553	102.694	70.8448	55.7545
FxaC_13g24920	Cluster 10	2.14248	3.55348	3.30853	1.22032
FxaC_17g40950	Cluster 10	24.468	84.7808	74.9935	51.5167
FxaC_18g24910	Cluster 10	0.482029	0.871548	0.80819	0.304509
FxaC_1g16010	Cluster 10	2.40811	23.6046	19.5812	12.3598
FxaC_20g02000	Cluster 10	5.31917	7.79781	7.54734	4.52396
FxaC_20g11710	Cluster 10	18.6776	60.1958	52.0284	38.8826
FxaC_21g42230	Cluster 10	0.290383	5.77186	4.4961	2.94093
FxaC_22g69910	Cluster 10	0.160929	33.6291	24.7595	17.3216
FxaC_4g00040	Cluster 10	46.3072	830.876	574.184	461.841
FxaC_4g28141	Cluster 10	76.6126	212.256	156.794	156.927	STR18	sulfurtransferase 18
FxaC_6g43461	Cluster 10	3.45425	24.3479	21.4505	13.0244
FxaC_8g22750	Cluster 10	1.21408	4.18467	3.83039	2.04743
FxaC_10g11160	Cluster 10	0.0191905	2.4715	2.15181	0.512605	WAKL2	wall associated kinase-like 2
FxaC_12g05740	Cluster 10	1.28822	2.15491	2.05111	1.18529
FxaC_14g17820	Cluster 10	10.5542	18.1138	15.9045	14.8602
FxaC_15g11461	Cluster 10	5.45328	259.963	196.854	132.964
FxaC_17g10450	Cluster 10	7.34986	20.5244	18.8046	13.4345
FxaC_18g00480	Cluster 10	7.36434	32.7811	24.2735	21.659
FxaC_18g07780	Cluster 10	0.0578993	1.13907	1.03395	0.498904
FxaC_19g16000	Cluster 10	0.0216126	0.401381	0.356627	0.136967
FxaC_1g09850	Cluster 10	9.28603	14.724	13.9866	2.00121
FxaC_1g38930	Cluster 10	0.807836	1.20616	1.15627	0.466034
FxaC_23g36370	Cluster 10	12.3876	888.123	666.092	463.134
FxaC_2g24370	Cluster 10	5.01716	30.6379	22.6996	19.063	ACR1	ACT domain repeat 1
FxaC_6g17600	Cluster 10	129.431	899.241	836.211	431.712	SAD6	STEAROYL-ACYL CARRIER PROTEIN &#916;9-DESATURASE6
FxaC_7g01240	Cluster 10	1.15186	3.85398	3.6156	2.02551	PDE346	PIGMENT DEFECTIVE 346
FxaC_9g31990	Cluster 10	2.09353	3.86899	3.74241	2.81076	BBX28	B-box domain protein 28
FxaC_10g15680	Cluster 10	3.21307	13.08	8.9761	9.15163
FxaC_12g28880	Cluster 10	142.589	542.695	391.996	376.706
FxaC_13g50171	Cluster 10	4.81303	63.4908	50.2461	35.5091
FxaC_15g01040	Cluster 10	0.679423	5.41735	3.70736	3.39527	MIOX1	myo-inositol oxygenase 1
FxaC_15g23410	Cluster 10	13.1503	24.1996	23.3061	12.7661
FxaC_18g09320	Cluster 10	108.198	582.678	488.052	353.175
FxaC_18g41040	Cluster 10	0.316568	0.706307	0.682631	0.296176
FxaC_21g55720	Cluster 10	5.97736	8.04794	7.99739	5.77755
FxaC_21g56890	Cluster 10	6.35279	11.6113	9.73059	9.53205
FxaC_21g57950	Cluster 10	0.193377	2.0136	1.87445	0.478358
FxaC_22g39270	Cluster 10	0.284601	1.57579	1.06407	1.053
FxaC_23g31980	Cluster 10	1.6206	2.31446	2.29456	1.17059
FxaC_2g02210	Cluster 10	2.44896	29.9848	17.9532	19.2146
FxaC_5g15020	Cluster 10	1108.39	21963.8	18159.7	11673.1	CRU1
FxaC_6g22180	Cluster 10	11.7923	34.7041	33.6633	20.6832
FxaC_7g13160	Cluster 10	18.0779	50.8803	48.9744	33.0397	SKP2A
FxaC_9g11530	Cluster 10	0.920109	6.25417	4.7114	3.94963	PCL1	PHYTOCLOCK 1
FxaC_11g24780	Cluster 10	3.8183	14.0764	13.8948	2.5063	DPBF2
FxaC_15g02591	Cluster 10	8.0469	14.1248	13.3822	11.2757	TPS10	TREHALOSE PHOSPHATE SYNTHASE 10
FxaC_17g49651	Cluster 10	0.688545	9.55922	7.28294	5.52438
FxaC_21g33570	Cluster 10	7.8507	26.9637	18.29	19.9553
FxaC_23g10480	Cluster 10	8.9827	13.8719	13.0291	11.7287
FxaC_2g23520	Cluster 10	22.4825	66.6591	64.2044	44.5952
FxaC_3g38690	Cluster 10	18.5132	30.3933	27.6802	25.4827	ATARLA1A	ADP-ribosylation factor-like A1A
FxaC_5g01580	Cluster 10	4.99081	14.6168	14.2908	6.84297	QQT1	QUATRE-QUART 1
FxaC_5g21610	Cluster 10	0.0868489	0.625342	0.574357	0.358887	PR3	PATHOGENESIS-RELATED 3
FxaC_6g25560	Cluster 10	772.719	20188.1	16665.5	11291.9	CRU1
FxaC_7g40740	Cluster 10	4.21614	25.757	25.1907	14.1886
FxaC_9g02170	Cluster 10	0.513192	0	0	0.00806607	TBL1	TRICHOME BIREFRINGENCE-LIKE 1
FxaC_9g14540	Cluster 10	8.17714	16.0503	15.8702	11.8118
FxaC_9g49630	Cluster 10	1.62143	2.78404	2.55741	2.28242
FxaC_11g42390	Cluster 10	0.999188	3.00788	2.14249	2.25788	ZIK2
FxaC_12g30850	Cluster 10	0.293334	16.6678	10.198	10.3343
FxaC_12g32110	Cluster 10	3.81231	7.20604	6.52373	5.72725
FxaC_14g27180	Cluster 10	25.4649	97.9943	75.8883	67.7759
FxaC_15g39570	Cluster 10	0.455648	0	0	0.026292
FxaC_18g39190	Cluster 10	5.9295	17.6655	17.536	9.36241
FxaC_18g45790	Cluster 10	1.17974	6.76737	5.17819	4.4225
FxaC_2g18860	Cluster 10	1.05771	2.14669	2.1717	0.647279
FxaC_4g10460	Cluster 10	2.44006	6.85606	5.6341	5.02267
FxaC_4g31030	Cluster 10	0.515191	0	0	0.00836567	SUS1	sucrose synthase 1
FxaC_9g05810	Cluster 10	5.32909	7.71193	7.86703	4.32625
FxaC_9g29460	Cluster 10	3.45931	5.92577	5.36906	4.93153
FxaC_10g27950	Cluster 10	4.95879	8.63428	8.97397	1.6666	DPBF2
FxaC_14g10981	Cluster 10	0.900751	4.84936	4.85149	2.04769
FxaC_1g17840	Cluster 10	0	2.04528	2.08792	0.516237	RRTF1	redox responsive transcription factor 1
FxaC_7g34890	Cluster 10	7.52086	20.0677	20.9496	6.20799	LBD39	LOB domain-containing protein 39
FxaC_11g16620	Cluster 10	7.79822	19.9726	17.1617	14.9484
FxaC_16g02771	Cluster 10	1.06301	4.87956	3.98109	3.28692
FxaC_20g36590	Cluster 10	21.7475	68.8868	69.7246	43.6806
FxaC_23g05370	Cluster 10	0.353588	4.28065	4.38021	1.82976
FxaC_5g09510	Cluster 10	0.0686462	2.01643	2.11611	0.521969
FxaC_11g13770	Cluster 10	39.5333	69.1483	72.2498	39.2738	PDF2.4	PLANT DEFENSIN 2.4
FxaC_11g36890	Cluster 10	0.912866	69.5643	68.266	37.145	DSI-1VOC	dessication-induced 1VOC superfamily protein
FxaC_12g09260	Cluster 10	0.785069	2.7151	2.28913	1.92573	PCL1	PHYTOCLOCK 1
FxaC_14g08571	Cluster 10	12.7131	20.8289	22.0081	8.79416
FxaC_17g07572	Cluster 10	1.41956	2.67083	2.74391	1.92601
FxaC_18g40930	Cluster 10	8.6681	21.3189	20.746	15.71
FxaC_18g44540	Cluster 10	0.93174	15.8093	12.5539	9.63792
FxaC_19g06660	Cluster 10	0	1.73667	1.72754	1.35018
FxaC_19g12850	Cluster 10	2.15701	42.3191	43.4252	19.0226
FxaC_20g41231	Cluster 10	2.1773	4.55451	4.73125	2.61162
FxaC_22g38930	Cluster 10	50.1917	106.981	111.35	62.3234
FxaC_5g01700	Cluster 10	15.6615	306.441	316.504	171.627
FxaC_5g23990	Cluster 10	213.846	333.331	302.763	288.366
FxaC_11g45470	Cluster 10	2.90479	4.58223	4.80147	3.00699
FxaC_12g08540	Cluster 10	3.40059	8.31691	7.07299	6.37091
FxaC_15g37190	Cluster 10	0.23612	1.43247	1.46887	0.874277	SMP1	SWELLMAP 1
FxaC_17g29130	Cluster 10	8.15012	34.382	31.8145	23.2478
FxaC_18g09110	Cluster 10	9.83178	123.145	107.549	74.0438
FxaC_19g15780	Cluster 10	0.0100924	0.170704	0.182113	0.059663
FxaC_22g23590	Cluster 10	5.22151	12.6327	11.7572	9.55667
FxaC_22g65050	Cluster 10	1.75133	14.4977	13.7603	8.95945
FxaC_2g07960	Cluster 10	4.38934	9.73367	10.1581	6.63535
FxaC_2g19880	Cluster 10	5.54667	32.8688	34.4283	20.488
FxaC_10g21340	Cluster 10	0.285469	0.541374	0.586665	0.301185	ABCG10	ATP-binding cassette G10
FxaC_11g19740	Cluster 10	53.2844	1188.81	884.072	740.098
FxaC_13g12840	Cluster 10	0.837733	1.92809	2.05404	1.19245	RHA2A	RING-H2 finger A2A
FxaC_14g13260	Cluster 10	0.81384	1.60192	1.63792	1.25424
FxaC_14g17270	Cluster 10	67.7842	101.148	105.539	79.3071
FxaC_15g16020	Cluster 10	15.1267	329.198	238.841	208.157
FxaC_15g33340	Cluster 10	5.93221	74.8621	83.1841	28.6177
FxaC_16g21450	Cluster 10	6.25672	315.656	292.058	183.33
FxaC_19g00020	Cluster 10	71.4147	135.385	140.996	105.627
FxaC_19g34930	Cluster 10	0.874162	4.29995	4.86199	1.05508
FxaC_19g35580	Cluster 10	0.149086	2.16145	2.35223	1.20728
FxaC_20g28580	Cluster 10	5.42761	262.535	226.387	156.641
FxaC_21g68170	Cluster 10	1.51029	9.31857	7.39762	6.23965
FxaC_23g42990	Cluster 10	0.206059	0.71673	0.810395	0.166532
FxaC_2g30431	Cluster 10	2.134	4.10178	4.47963	2.10881
FxaC_7g17930	Cluster 10	16.3433	61.7063	57.0983	43.3673
FxaC_9g45040	Cluster 10	2.59714	6.20226	6.77258	3.36644
FxaC_10g13420	Cluster 10	2.65566	5.43893	5.9096	3.17645	EMB3007	embryo defective 3007
FxaC_13g32830	Cluster 10	34.8016	62.9931	68.2676	40.577
FxaC_15g14950	Cluster 10	7.5581	13.5238	12.2267	11.2746	emb1688	embryo defective 1688
FxaC_17g28750	Cluster 10	1.92743	3.93211	4.25315	2.65084
FxaC_1g18220	Cluster 10	11.179	15.4624	15.8389	13.7855
FxaC_23g49750	Cluster 10	1.90182	3.26938	3.67672	1.31407
FxaC_23g56290	Cluster 10	0.563741	10.9787	12.4235	4.86851
FxaC_3g13050	Cluster 10	14.444	29.865	32.7201	18.2668	HIS1-3	histone H1-3
FxaC_4g20970	Cluster 10	10.5564	76.2998	85.5672	44.8546
FxaC_7g05210	Cluster 10	0.0442935	0.745667	0	0.109733
FxaC_7g37080	Cluster 10	24.1415	45.2302	46.5084	36.6042
FxaC_15g22470	Cluster 10	0.433105	0.612243	0.650581	0.498015	LOX5
FxaC_1g13321	Cluster 10	89.3004	867.223	1005.96	408.237	HIS1-3	histone H1-3
FxaC_6g22330	Cluster 10	12.6604	23.2076	26.776	9.30712
FxaC_8g15090	Cluster 10	4.49918	8.12203	8.83191	6.09951
FxaC_22g38500	Cluster 10	0.561532	4.0761	4.91496	1.65944
FxaC_3g12030	Cluster 10	17.7074	141.548	127.205	92.9666	SEN1	SENESCENCE ASSOCIATED GENE 1
FxaC_11g36790	Cluster 10	3.80275	7.95033	8.86776	5.69468
FxaC_14g09240	Cluster 10	2.93993	5.7463	5.23799	4.70286
FxaC_16g20120	Cluster 10	12.2192	23.7991	27.263	14.2449
FxaC_18g22130	Cluster 10	2.05148	7.00955	6.59908	5.07136
FxaC_20g09110	Cluster 10	0.382625	2.42566	3.08601	0.554976
FxaC_21g12550	Cluster 10	9.02038	15.5027	17.0743	11.7604
FxaC_5g18720	Cluster 10	4.90269	10.6224	12.6582	4.46736
FxaC_7g34440	Cluster 10	5.86285	124.76	149.088	68.7816
FxaC_10g45220	Cluster 10	1.35621	3.44338	4.20973	1.20689
FxaC_12g28640	Cluster 10	24.0258	227.541	275.342	119.01	RD26	RESPONSIVE TO DESICCATION 26
FxaC_14g19270	Cluster 10	15.7912	49.92	45.0308	37.0234
FxaC_22g04320	Cluster 10	3.56934	24.5482	20.9321	16.5596
FxaC_23g49320	Cluster 10	11.2897	23.3071	23.136	18.7354
FxaC_6g17690	Cluster 10	190.222	2409.61	1981.91	1569.29	ATADH1
FxaC_12g30880	Cluster 10	467.166	9601.34	7503.87	6171.02	CRU1
FxaC_13g06830	Cluster 10	0.0350173	0.650173	0	0.0147324	Kin2	kinase 2
FxaC_10g02030	Cluster 11	4.88884	0.286327	0.13475	0.125659	GALT2	AGP galactosyltransferase 2
FxaC_10g04340	Cluster 11	25.1447	1.27965	2.10362	1.03153
FxaC_10g05820	Cluster 11	361.376	16.8107	65.0518	62.3001
FxaC_10g09100	Cluster 11	14.6695	0.934698	0.406867	0.673688	TBL38	TRICHOME BIREFRINGENCE-LIKE 38
FxaC_10g09320	Cluster 11	2.2454	0	0	0	TCP4	TCP family transcription factor 4
FxaC_10g09490	Cluster 11	5.52246	0.0744131	0.0569733	0.0451094
FxaC_10g10180	Cluster 11	12.3806	0.386335	0.0256516	0.0239929
FxaC_10g11060	Cluster 11	1.68503	0.00810129	0.0796669	0.077244	HERK2	hercules receptor kinase 2
FxaC_10g13531	Cluster 11	24.238	1.42497	1.12015	0.623278	TT16	TRANSPARENT TESTA16
FxaC_10g13960	Cluster 11	32.4306	0.404518	0.265122	0.293806	QRT3	QUARTET 3
FxaC_10g16390	Cluster 11	16.9513	0.436096	0	0.0649099
FxaC_10g18960	Cluster 11	17.5379	0.0384396	0	0
FxaC_10g23930	Cluster 11	29.4053	0.399372	0.141744	0.180219	LGT6
FxaC_10g25900	Cluster 11	3.98628	0.325257	0.211028	1.02018	PHB2	prohibitin 2
FxaC_10g32690	Cluster 11	1.18332	0	0	0	AAC2	ADP/ATP carrier 2
FxaC_10g35290	Cluster 11	74.5822	2.9136	3.27488	1.51681	scpl48	serine carboxypeptidase-like 48
FxaC_10g35530	Cluster 11	10.8591	0.177428	0.845832	0.428567
FxaC_10g37020	Cluster 11	4.11662	0.0335063	0.133323	0.255992	NF-YC10	nuclear factor Y, subunit C10
FxaC_10g39490	Cluster 11	14.2801	0.56902	1.81632	0.686156
FxaC_10g42621	Cluster 11	8.51244	1.29053	0.0921953	0.403399	THIC	thiaminC
FxaC_10g43660	Cluster 11	1.82924	0.0921543	0.0379553	0.374662	PUB43	plant U-box 43
FxaC_10g45650	Cluster 11	2.78544	0.196629	0.0950647	0.0276343
FxaC_10g46990	Cluster 11	2.89126	0.0330037	0.0984564	0.187243	BRL1	BRI1 like
FxaC_10g49940	Cluster 11	67.7373	1.27217	1.26949	0.800633
FxaC_11g04920	Cluster 11	24.0639	0.458447	0.259246	0.241564	LEW2	LEAF WILTING 2
FxaC_11g05030	Cluster 11	8.02168	0.303723	0.0133856	0.0249451
FxaC_11g05381	Cluster 11	51.8419	3.70816	2.68124	4.85053	GRF9	general regulatory factor 9
FxaC_11g08010	Cluster 11	6.21555	0.191625	0.119379	0.131808	PHB-1D	PHABULOSA 1D
FxaC_11g09220	Cluster 11	3.15517	0.10543	0.207358	0.259456	UGT76B1	UDP-dependent glycosyltransferase 76B1
FxaC_11g10450	Cluster 11	7.03978	0.551473	0.58319	1.1434	IMPL1	myo-inositol monophosphatase like 1
FxaC_11g11280	Cluster 11	43.1498	1.96291	0.56148	0.28594	TT16	TRANSPARENT TESTA16
FxaC_11g12080	Cluster 11	13.8685	0.0679367	0.0484637	0.0359566	BSMT1
FxaC_11g19620	Cluster 11	5.38089	0.274006	0.343562	1.01974
FxaC_11g21460	Cluster 11	16.256	0.310274	0.133432	0.184473	LGT6
FxaC_11g24050	Cluster 11	5.2369	0.261648	0.139529	0.220386	NAT12	nucleobase-ascorbate transporter 12
FxaC_11g28610	Cluster 11	17.5191	1.11639	0.482463	0.45819	SGAT	L-serine:glyoxylate aminotransferase
FxaC_11g29850	Cluster 11	5.63884	0.0269835	0	0	NF-YB6	nuclear factor Y, subunit B6
FxaC_11g32010	Cluster 11	2.86756	0.101271	0.0812508	0.28564
FxaC_11g33190	Cluster 11	96.4038	0.585647	0.285499	0.215622
FxaC_11g33240	Cluster 11	1.39244	0.00871775	0.0689576	0.0918217	ARF16	auxin response factor 16
FxaC_11g34690	Cluster 11	21.9289	0.934868	0.126417	0	TZ	THIAZOLE REQUIRING
FxaC_11g37370	Cluster 11	3.05289	0.189265	0.345216	0.26662	SOS5	salt overly sensitive 5
FxaC_11g37710	Cluster 11	40.6576	0	0.022183	0.186339	EXPA4	expansin A4
FxaC_11g47680	Cluster 11	6.05743	0.117743	0.197191	0.179909	ZKT	protein containing PDZ domain, a K-box domain, and a TPR region
FxaC_12g00690	Cluster 11	143.789	9.87407	12.6415	12.022
FxaC_12g01590	Cluster 11	0.734158	0.016442	0.0119766	0.0111809
FxaC_12g02130	Cluster 11	6.8659	1.29751	0.0586772	0.553496	MOD1	MOSAIC DEATH 1
FxaC_12g03010	Cluster 11	4.82559	0.0725419	0.319704	0.492756
FxaC_12g03090	Cluster 11	48.2877	2.60372	4.34251	3.65661
FxaC_12g04970	Cluster 11	2.85883	0.10085	0.131105	0.407589	BRL1	BRI1 like
FxaC_12g07230	Cluster 11	10.4205	0.146267	0.138897	0.178061
FxaC_12g08280	Cluster 11	17.1606	1.06645	0.523611	0.769966
FxaC_12g08310	Cluster 11	4.88243	0.0621495	0.0127689	0.0126158	MYB119	myb domain protein 119
FxaC_12g08440	Cluster 11	3.30381	0.0858375	0.169828	0.0944
FxaC_12g08870	Cluster 11	4.38485	0.0155108	0.015007	0	UGT76E2	UDP-glucosyl transferase 76E2
FxaC_12g09540	Cluster 11	3.24794	0.199193	0.373114	0.508789
FxaC_12g09640	Cluster 11	4.40988	0.0963494	0.418574	0.976814	SCL14	SCARECROW-like 14
FxaC_12g11950	Cluster 11	11.5614	2.25058	0.295359	0.821304	RIP5	ROP interactive partner 5
FxaC_12g12760	Cluster 11	12.8617	0.908989	0.535821	0.811104	MLO6	MILDEW RESISTANCE LOCUS O 6
FxaC_12g14030	Cluster 11	61.6026	7.95587	1.51405	0.838761
FxaC_12g14830	Cluster 11	79.8694	0.67634	0.233002	0.215773	IRX7	IRREGULAR XYLEM 7
FxaC_12g16820	Cluster 11	1.61551	0	0	0	AAC2	ADP/ATP carrier 2
FxaC_12g27100	Cluster 11	22.095	0.941232	0.219642	0.135491	LGT6
FxaC_12g27510	Cluster 11	20.1678	0.693106	0.0832261	0.199278
FxaC_12g27880	Cluster 11	11.9069	0.0500166	0.0483922	0.0475065	PBP1	pinoid-binding protein 1
FxaC_12g29520	Cluster 11	1.24786	0.0643015	0.232934	0.289011	SPA3	SPA1-related 3
FxaC_12g31060	Cluster 11	14.2703	0.800724	1.05649	0.64169	TCP4	TCP family transcription factor 4
FxaC_12g32370	Cluster 11	29.9341	0	0	0
FxaC_12g34370	Cluster 11	13.8673	0.926833	3.17586	0.773811
FxaC_12g34590	Cluster 11	8.6206	0.526345	0.430587	0.364651
FxaC_12g40150	Cluster 11	23.4025	1.71575	1.38837	2.55395	RFNR1	root FNR 1
FxaC_12g41030	Cluster 11	15.7212	0.762011	1.77719	2.15033
FxaC_12g41740	Cluster 11	3.75029	0.0291253	0.0148074	0.0145364
FxaC_12g42140	Cluster 11	12.3012	0.739679	0.0973923	0
FxaC_12g46370	Cluster 11	5.37001	0.375057	0.543814	0.444453
FxaC_13g03160	Cluster 11	257.379	6.17674	3.50987	4.03736	MLP423	MLP-like protein 423
FxaC_13g03290	Cluster 11	7.28975	0.547863	2.09745	1.59972	KUP6	K+ uptake permease 6
FxaC_13g03780	Cluster 11	6.74287	0.399497	0.257682	0.583438
FxaC_13g05210	Cluster 11	68.2975	3.97354	0.92262	0.717635	PAP8	purple acid phosphatase 8
FxaC_13g05230	Cluster 11	6.47608	0.909812	0.0824268	0.0731381	NIK3	NSP-interacting kinase 3
FxaC_13g07900	Cluster 11	2.21754	0.143074	0.173172	0.26867
FxaC_13g07910	Cluster 11	0.926261	0.0467127	0.0360135	0.115968	ZIP	ZIPPY
FxaC_13g10380	Cluster 11	2.75297	0.117522	0.229827	0.167716
FxaC_13g14650	Cluster 11	3.47516	0.0342483	0	0.036253	RIC2	ROP-interactive CRIB motif-containing protein 2
FxaC_13g14840	Cluster 11	5.25622	0.362592	0.418467	0.896973
FxaC_13g17280	Cluster 11	45.5442	2.37893	0.495853	1.20009	RBCS1A	ribulose bisphosphate carboxylase small chain 1A
FxaC_13g20620	Cluster 11	48.1618	2.41423	1.17978	0.475238	YCF32
FxaC_13g21350	Cluster 11	2.25282	0.0958283	0.381692	0.45427	URE	urease
FxaC_13g24620	Cluster 11	1331.95	35.4562	29.3142	40.1537
FxaC_13g32580	Cluster 11	2.30875	0.100985	0.198041	0.455046
FxaC_13g35620	Cluster 11	5.13411	0	0	0
FxaC_13g46410	Cluster 11	25.1808	0	0	0.0590621
FxaC_13g51830	Cluster 11	10.4479	0.85223	0.937283	1.42857
FxaC_13g53450	Cluster 11	4.6539	0.0403008	0.015203	0.0141291
FxaC_13g53620	Cluster 11	56.8573	0.218359	0.295961	0.843892
FxaC_13g53970	Cluster 11	8.14735	0.399703	0.314607	0.388926
FxaC_13g55430	Cluster 11	2.74255	0.0323243	0.117862	0.20481
FxaC_14g01570	Cluster 11	1.79433	0.107424	0.112515	0.450305
FxaC_14g01860	Cluster 11	13.5826	0.802916	0.534581	0.97462
FxaC_14g06820	Cluster 11	4.44237	0.239551	0.208884	0.0935348
FxaC_14g07270	Cluster 11	5.62385	0.382019	0.430934	0.22947
FxaC_14g07821	Cluster 11	16.1263	0.0475816	0.3712	1.0049
FxaC_14g07830	Cluster 11	1.14784	0.0733405	0.0908828	0.130024
FxaC_14g13650	Cluster 11	1.89155	0.0142622	0.165565	0.207164
FxaC_14g14091	Cluster 11	6.72272	0.305163	0.176237	0.199262
FxaC_14g15430	Cluster 11	50.7721	2.83656	1.23509	2.67108
FxaC_14g19080	Cluster 11	4.99047	0.337565	0.184183	0.017162
FxaC_14g19980	Cluster 11	4.77549	0	0.115342	0.730131
FxaC_14g22020	Cluster 11	1.71262	0.0643445	0.151486	0.345351
FxaC_14g23080	Cluster 11	17.5184	0.288633	0.207705	0.419262
FxaC_14g23960	Cluster 11	5.71936	0.226916	0.182988	0.828651
FxaC_14g29800	Cluster 11	3.05053	0.211869	0.0636694	0.162432
FxaC_14g36760	Cluster 11	2.63241	0.140721	0.0279419	0.109934
FxaC_14g37860	Cluster 11	16.0054	0.772534	0.390781	1.3856
FxaC_15g00290	Cluster 11	3.07624	0.204596	0.136294	0.231192
FxaC_15g02510	Cluster 11	230.678	2.26552	1.00498	1.45664	MLP423	MLP-like protein 423
FxaC_15g03280	Cluster 11	57.7457	3.91808	3.46548	5.10537	GolS4	galactinol synthase 4
FxaC_15g07210	Cluster 11	2.52382	0.111692	0.0933963	0.111548	TPT	triose-phosphate &#8260; phosphate translocator
FxaC_15g07950	Cluster 11	3.15115	0.149313	0.225981	0.899594
FxaC_15g08951	Cluster 11	47.4096	1.46358	3.17292	9.24093
FxaC_15g09910	Cluster 11	2.25809	0.0555771	0.253471	0.392801
FxaC_15g11160	Cluster 11	4.45143	0.338261	1.0533	0.565357
FxaC_15g18900	Cluster 11	2.47623	0.116421	0.103584	0.144043
FxaC_15g29020	Cluster 11	12.2736	0.94957	2.05795	2.7958	HMA2	heavy metal atpase 2
FxaC_15g33960	Cluster 11	4.21915	0.102296	0.151239	0.35373	REF3	REDUCED EPRDERMAL FLUORESCENCE 3
FxaC_15g34920	Cluster 11	5.70435	0.383746	0.626232	0.751921
FxaC_15g36420	Cluster 11	22.2373	1.41672	0	0.109059
FxaC_15g37750	Cluster 11	4.76626	0.0378208	0.0436912	0.144041
FxaC_15g38900	Cluster 11	28.7281	0.273299	0.451425	0.469527	SEOR1	Sieve-Element-Occlusion-Related 1
FxaC_15g38980	Cluster 11	6.1083	0.474197	0.066725	0.0550374	SLR	SOLITARY ROOT
FxaC_15g39850	Cluster 11	79.2128	0.541361	0.985782	2.0829	ELIP1	EARLY LIGHT-INDUCABLE PROTEIN
FxaC_16g03060	Cluster 11	5.7144	0	0	0
FxaC_16g05960	Cluster 11	7.75355	0	0	0
FxaC_16g15110	Cluster 11	4.10866	0.306315	0.415845	0.592801	KMS1	Killing Me Slowly 1
FxaC_16g16460	Cluster 11	8.06485	0.611103	0.434351	0.944201	GS2	glutamine synthetase 2
FxaC_16g18140	Cluster 11	82.9324	2.57495	0.880635	0.535189	LHCA2	photosystem I light harvesting complex gene 2
FxaC_16g18550	Cluster 11	1.06158	0.0459325	0.0755267	0.153883	URE	urease
FxaC_16g20320	Cluster 11	2.51596	0.0848631	0.183913	0.0961309
FxaC_16g21800	Cluster 11	17.3849	1.4448	1.9674	4.7421	CRF10	cytokinin response factor 10
FxaC_16g21810	Cluster 11	9.45277	0.215342	0.0963075	0.191281	XYL1	alpha-xylosidase 1
FxaC_16g25900	Cluster 11	3.14263	0.0647044	0.0307719	0	ORC6	origin recognition complex protein 6
FxaC_16g29990	Cluster 11	6.62021	0.272947	0.20234	0.0871043
FxaC_17g02420	Cluster 11	2.44348	0.104871	0.0612929	0.180839
FxaC_17g04270	Cluster 11	63.489	0.0371091	0.155524	0.0706778
FxaC_17g05390	Cluster 11	5.9821	0.193661	0.455595	0.608951
FxaC_17g18460	Cluster 11	9.99383	0.492582	0.0562483	0.06497
FxaC_17g19180	Cluster 11	5.40766	0.362401	0.305039	0.384345
FxaC_17g20190	Cluster 11	28.6228	5.31922	0.856508	1.07758
FxaC_17g20980	Cluster 11	12.082	0.360269	0.463503	0.351926
FxaC_17g21810	Cluster 11	2.7524	0.205003	0.250179	0.443655
FxaC_17g22970	Cluster 11	259.833	7.29827	1.30179	1.05443
FxaC_17g24130	Cluster 11	15.591	0.308328	0.939116	0.520153
FxaC_17g26430	Cluster 11	1.792	0.015056	0.129874	0.0634438
FxaC_17g26930	Cluster 11	11.6247	0.832098	0.477097	0.620623
FxaC_17g29250	Cluster 11	12.3392	0.186065	0	0
FxaC_17g32850	Cluster 11	4.03982	0.00990969	0.0778407	0.0522079
FxaC_17g33460	Cluster 11	29.0171	1.66538	2.56912	1.53037
FxaC_17g48830	Cluster 11	7.33095	0.551409	0.96927	0.81003
FxaC_17g50000	Cluster 11	7.02969	0	0	0
FxaC_17g51330	Cluster 11	5.94608	0.0105231	0.0262879	0
FxaC_17g51410	Cluster 11	43.586	3.0885	11.423	11.4937
FxaC_17g51420	Cluster 11	38.0776	2.36194	8.77686	8.99839
FxaC_18g01081	Cluster 11	21.1915	0.0434025	0.0173607	0.108225
FxaC_18g02400	Cluster 11	1.74464	0.0399255	0.032162	0.0498168
FxaC_18g04970	Cluster 11	5.42406	0.0964978	0	0
FxaC_18g05130	Cluster 11	137.995	1.58755	0.716609	0.447765
FxaC_18g05660	Cluster 11	2.70346	0.0750791	0.165669	0.288178
FxaC_18g09100	Cluster 11	20.8195	1.37977	0.491176	0.0852528
FxaC_18g09890	Cluster 11	28.8527	0.815185	0.813845	1.17027
FxaC_18g10790	Cluster 11	8.08719	0.645941	1.16085	0.907663
FxaC_18g16510	Cluster 11	6.45148	0.33727	0.153596	0.4871
FxaC_18g20710	Cluster 11	6.33847	0.26153	0.0642038	0.00587973
FxaC_18g24130	Cluster 11	2.50157	0.0529199	0.0668423	0.143853
FxaC_18g25060	Cluster 11	11.7397	0.306924	0.0476841	0.0176891
FxaC_18g28010	Cluster 11	2.67321	0.0870779	0.0734591	0.789347
FxaC_18g30230	Cluster 11	2.74368	0.0665252	0.0169495	0.217171
FxaC_18g31340	Cluster 11	48.3578	0.281765	0.414223	0.220897
FxaC_18g32880	Cluster 11	21.5749	1.1277	1.34892	2.1868
FxaC_18g33260	Cluster 11	3.28102	0.136993	0.024462	0.0241687
FxaC_18g33530	Cluster 11	27.7613	2.20226	2.09188	1.97742
FxaC_18g36770	Cluster 11	12.7079	0.255806	0.410571	0.7746
FxaC_18g37120	Cluster 11	1.63869	0.130685	0.114426	0.0993031
FxaC_18g39350	Cluster 11	3.96046	0.070914	0.0457405	0.0674994
FxaC_18g39760	Cluster 11	4.48525	0.121877	0	0.0362151
FxaC_18g40500	Cluster 11	4.78366	0.269755	0.461016	0.869923
FxaC_19g00600	Cluster 11	3.18486	0.243444	0.134274	0.0755016
FxaC_19g00930	Cluster 11	5.22958	0.182283	0	0.10654
FxaC_19g03040	Cluster 11	27.8558	1.8559	0.687348	0.296673
FxaC_19g03740	Cluster 11	4.34685	0.0466371	0.0476635	0
FxaC_19g09060	Cluster 11	17.5168	0.355295	0.128203	0.272878
FxaC_19g10710	Cluster 11	6.59725	0.198913	0.0115538	0.0795882
FxaC_19g13090	Cluster 11	2.10492	0.01826	0.0795123	0.244062
FxaC_19g19130	Cluster 11	1.15428	0.0111109	0.0601309	0.316353
FxaC_19g20830	Cluster 11	2.91154	0.181513	0.249597	0.717558
FxaC_19g26090	Cluster 11	5.66676	0.381593	0.348698	0.223748
FxaC_19g27630	Cluster 11	6.86285	0.0486954	0.265211	0.201525
FxaC_19g29150	Cluster 11	135.57	0.0769332	0.275869	0.158862
FxaC_19g32940	Cluster 11	33.3454	1.46321	0.676794	0.785489
FxaC_19g34080	Cluster 11	2.3848	0.140846	0.619969	0.384932
FxaC_19g34950	Cluster 11	8.47842	0.306977	0.284677	0.407264
FxaC_19g39000	Cluster 11	1.39514	0.0366134	0.0798013	0.0604284
FxaC_1g12360	Cluster 11	135.281	1.99724	0.188899	0.165326	PER64	peroxidase 64
FxaC_1g17720	Cluster 11	8.03794	0.218084	0.44362	0.31465	KRP2	KIP-related protein 2
FxaC_1g18480	Cluster 11	5.7292	0.148784	0.0389364	0.100555	FRA1	FRAGILE FIBER 1
FxaC_1g18650	Cluster 11	52.9172	3.06803	1.30585	1.43611	IRX14-L	IRREGULAR XYLEM 14-LIKE
FxaC_1g19830	Cluster 11	14.9058	0.579176	0.735786	0.739712
FxaC_1g20150	Cluster 11	129.398	1.08892	0.551436	0.705611	ACA2	calcium ATPase 2
FxaC_1g31671	Cluster 11	7.44399	0	0	0
FxaC_1g32530	Cluster 11	16.6688	0.0394474	0.042335	0.133849
FxaC_1g33950	Cluster 11	3.58132	0.0174242	0.0290064	0.022818	LACS1	LONG-CHAIN ACYL-COA SYNTHASE 1
FxaC_1g35490	Cluster 11	8.67676	0.233741	0.0404167	0.0391468
FxaC_20g00410	Cluster 11	37.414	6.1422	2.24138	0.633808
FxaC_20g02270	Cluster 11	14.5122	0	0.101743	0
FxaC_20g05300	Cluster 11	26.7293	3.74834	2.10838	0.29208
FxaC_20g05800	Cluster 11	9.29875	0.422324	0.348817	0.631918
FxaC_20g09060	Cluster 11	131.666	1.11908	0.231489	0.16471
FxaC_20g10390	Cluster 11	137.854	1.14665	0.675068	0.472146
FxaC_20g10770	Cluster 11	8.15272	0.331744	0.0687113	0.187511
FxaC_20g11090	Cluster 11	15.9084	1.29882	1.14126	0.85482
FxaC_20g12290	Cluster 11	6.59162	0.507263	0.174753	0.0804282
FxaC_20g14240	Cluster 11	4.92176	0.307704	0.663308	1.22443
FxaC_20g14950	Cluster 11	1.30078	0.0618543	0.0590943	0.0883966
FxaC_20g15880	Cluster 11	19.2092	3.21345	0.21626	0.495017
FxaC_20g16540	Cluster 11	1.17722	0.0562659	0.0628474	0.0340035
FxaC_20g16930	Cluster 11	46.3939	1.89104	1.93146	1.90147
FxaC_20g19590	Cluster 11	5.13076	0.328137	0.0430658	0.175391
FxaC_20g25510	Cluster 11	4.09102	0.111896	0.0220598	0.0118231
FxaC_20g31050	Cluster 11	2.13786	0.154215	0.159072	0.422072
FxaC_20g33170	Cluster 11	5.6283	0.281326	0.216609	0.77338
FxaC_20g37430	Cluster 11	8.9866	0.147433	0.0351519	0.166658
FxaC_20g38290	Cluster 11	19.7144	0.802654	0.802116	0.18794
FxaC_21g02890	Cluster 11	15.0551	0.483243	0.501353	0.801464
FxaC_21g06321	Cluster 11	10.7255	0.178714	0.21697	0.893975
FxaC_21g08861	Cluster 11	19.2301	0.729794	0.0389734	0.545461
FxaC_21g11470	Cluster 11	4.97419	0.321934	0.493152	0.414312
FxaC_21g14130	Cluster 11	495.92	27.8992	4.9762	3.26969
FxaC_21g15420	Cluster 11	3.73375	0.286386	0.209431	0.5835
FxaC_21g16710	Cluster 11	1.51769	0.0438388	0.0571757	0.0450477
FxaC_21g16961	Cluster 11	10.2589	0.818966	0.892676	1.63735
FxaC_21g17760	Cluster 11	12.9081	0.824998	1.00636	0.612984
FxaC_21g22801	Cluster 11	88.6382	2.62034	1.12612	2.71371
FxaC_21g27530	Cluster 11	88.6521	2.67109	3.93354	3.51611
FxaC_21g30440	Cluster 11	2.9668	0.331335	0	0
FxaC_21g32730	Cluster 11	0.960466	0	0	0
FxaC_21g32810	Cluster 11	4.84241	0.18597	0.2241	0.470488
FxaC_21g32870	Cluster 11	1.92543	0.0739387	0.0996708	0.15621
FxaC_21g37830	Cluster 11	2.1774	0.048881	0.0301035	0.0237666
FxaC_21g45220	Cluster 11	4.40196	0.270044	0.497895	0.700602
FxaC_21g45420	Cluster 11	9.71926	0.60642	0.377553	0.605176
FxaC_21g46740	Cluster 11	6.38863	0.109105	0.0366546	0.0864733
FxaC_21g47420	Cluster 11	14.5337	0.0505756	0.0196415	0.0773646
FxaC_21g47630	Cluster 11	14.7148	0.14637	0.0350314	0.1175
FxaC_21g51300	Cluster 11	24.1068	0	0.0470534	0.104285
FxaC_21g58780	Cluster 11	6.22273	0.355905	0.26488	0.268793
FxaC_21g59120	Cluster 11	2.05204	0.150995	0.0657295	0.133466
FxaC_21g69910	Cluster 11	0.82305	0.0671214	0.0488451	0.0894027
FxaC_21g70050	Cluster 11	5.62283	0.221079	0.173412	0.182042
FxaC_22g04220	Cluster 11	28.7194	1.43585	0.877494	0.945848
FxaC_22g07740	Cluster 11	3.04252	0.217978	0.0777407	0
FxaC_22g08900	Cluster 11	28.4041	0.264994	0.222949	0.117957
FxaC_22g15480	Cluster 11	3.29438	0	0	0
FxaC_22g16100	Cluster 11	2.50513	0.133966	0.115751	0.180066
FxaC_22g18130	Cluster 11	66.4226	1.96135	0.51716	0.765982
FxaC_22g20250	Cluster 11	11.5779	0.358005	0.314922	0.554846
FxaC_22g20330	Cluster 11	32.9184	0.842994	0.266331	0.241427
FxaC_22g21100	Cluster 11	3.98427	0.264845	0.2408	0.279008
FxaC_22g21840	Cluster 11	5.65725	0.378944	1.85071	1.67326
FxaC_22g22490	Cluster 11	4.78148	0.201307	0.0670561	1.26388
FxaC_22g26160	Cluster 11	6.69963	0.243801	0.560916	0.935651
FxaC_22g28130	Cluster 11	1.59799	0.0139923	0.0698216	0.0134067
FxaC_22g31320	Cluster 11	90.3623	0.0850601	0.273055	0.694667
FxaC_22g34530	Cluster 11	6.79775	0.0989709	0.232326	0.452297
FxaC_22g54010	Cluster 11	5.60417	0.366933	0.964962	1.98246
FxaC_22g54110	Cluster 11	27.1835	0.297279	0.0996734	0
FxaC_22g55390	Cluster 11	9.65553	0.104133	0.0379258	0.389258
FxaC_22g55570	Cluster 11	26.4471	1.37334	0.496168	0.59748
FxaC_22g55820	Cluster 11	5.34512	0.366293	0.68286	1.64621
FxaC_22g56030	Cluster 11	16.463	0.855338	2.18469	3.3931
FxaC_22g59270	Cluster 11	6.44928	0.506038	0.487661	0.848137
FxaC_22g60180	Cluster 11	14.6402	0.989583	1.30738	2.58576
FxaC_22g60790	Cluster 11	23.7658	1.93868	1.50165	2.00262
FxaC_22g61710	Cluster 11	5.77882	0.297442	0.335464	0.538392
FxaC_22g64830	Cluster 11	7.63866	0.601711	0.606031	1.36674
FxaC_22g65240	Cluster 11	5.24206	0	0.148403	0
FxaC_22g71610	Cluster 11	7.57969	0.173151	0.0319895	0.047378
FxaC_23g05790	Cluster 11	183.297	2.80357	3.30944	3.878
FxaC_23g13310	Cluster 11	14.0199	1.06378	0.907264	2.17966
FxaC_23g16350	Cluster 11	33.3919	2.02661	0.406947	0.124919
FxaC_23g16560	Cluster 11	12.3737	0.517801	0.0671828	2.75514
FxaC_23g16700	Cluster 11	14.4154	0.0953091	0.534203	1.04784
FxaC_23g26850	Cluster 11	2.13685	0.0273178	0.0117323	0.00870454
FxaC_23g27500	Cluster 11	14.6149	3.12171	0.583529	1.40296
FxaC_23g28780	Cluster 11	22.1228	0.75432	0.470754	0.151746
FxaC_23g30100	Cluster 11	3.51847	0.176853	0.0607185	0.0399881
FxaC_23g34340	Cluster 11	4.96693	0.0954214	0.029536	0.164894
FxaC_23g34940	Cluster 11	20.1579	0.223057	0.161678	0.0657256
FxaC_23g34951	Cluster 11	1.01328	0	0	0
FxaC_23g34960	Cluster 11	22.3233	0.0606787	0	0.0743524
FxaC_23g35290	Cluster 11	18.7041	0.829273	0.390492	0.450179
FxaC_23g35310	Cluster 11	102.965	0.0816839	0.237465	0.879303
FxaC_23g39170	Cluster 11	261.635	14.7717	7.63817	10.7596
FxaC_23g42540	Cluster 11	3.23665	0.0731146	0	0
FxaC_23g45520	Cluster 11	5.84186	0.410395	0.352231	0.341547
FxaC_23g53290	Cluster 11	253.242	12.067	9.83835	16.8946
FxaC_23g54524	Cluster 11	17.2036	0.784725	0.9418	3.00291
FxaC_23g55431	Cluster 11	4.7889	0.122642	0.325595	0.0488744
FxaC_23g56810	Cluster 11	3.50532	0.0970994	0.217869	0.0940019
FxaC_23g57740	Cluster 11	4.23929	0	0	0.0135733
FxaC_24g00890	Cluster 11	20.8386	1.46202	3.47316	4.21515
FxaC_2g00850	Cluster 11	3.21456	0.0194025	0.0208396	0.320366
FxaC_2g01160	Cluster 11	3.21497	0	0	0	OPR3	oxophytodienoate-reductase 3
FxaC_2g01170	Cluster 11	7.14589	0.315224	0.111675	0.568406	OPR3	oxophytodienoate-reductase 3
FxaC_2g03880	Cluster 11	11.4115	0.336737	0	0.145814
FxaC_2g03950	Cluster 11	2.07683	0.149542	0.118052	0.527465
FxaC_2g09612	Cluster 11	5.64804	0.311764	0.332792	0.932719
FxaC_2g12630	Cluster 11	11.1702	0.878299	0.860936	1.9932
FxaC_2g16020	Cluster 11	11.258	0.192359	1.0631	0.715199
FxaC_2g17700	Cluster 11	5.65422	0.0814796	0.0461058	0.042849
FxaC_2g21750	Cluster 11	3.26398	0.171081	0.583651	0.994902	ZEP	ZEAXANTHIN EPOXIDASE
FxaC_2g21791	Cluster 11	15.2117	0.0406905	0	0
FxaC_2g22360	Cluster 11	0.571187	0.0273243	0.0558498	0.0247688
FxaC_2g36190	Cluster 11	26.2276	2.06427	0.641951	0.415036
FxaC_2g36870	Cluster 11	1156.15	55.7965	24.1616	52.255	SAM1	S-adenosylmethionine synthetase 1
FxaC_2g37780	Cluster 11	3.93064	0.109195	0.0910358	0.057499
FxaC_2g38690	Cluster 11	2.25572	0.154679	0.077029	0.0696266
FxaC_3g01341	Cluster 11	11.7514	0.373746	0.146325	0.205856
FxaC_3g05980	Cluster 11	5.95917	0.255702	0.287762	0.155263	TINY2	TINY2
FxaC_3g07530	Cluster 11	4.37688	0.120764	0.383115	0.346347	BGAL12	beta-galactosidase 12
FxaC_3g14090	Cluster 11	18.2398	1.23382	1.67487	2.18389	PLP3b	phosducin-like protein 3 homolog
FxaC_3g15770	Cluster 11	6.21119	0.400828	0.625995	0.4518	HOS3-1
FxaC_3g16852	Cluster 11	1.34154	0.0891462	0.141749	0.093659
FxaC_3g18920	Cluster 11	5.08363	0.122801	0.504964	0.381294	CGLD27	CONSERVED IN THE GREEN LINEAGE AND DIATOMS 27
FxaC_3g20020	Cluster 11	27.8063	1.28709	0.810832	0.409051
FxaC_3g23350	Cluster 11	209.204	7.4549	6.69041	7.86778	DHS1	3-deoxy-D-arabino-heptulosonate 7-phosphate synthase 1
FxaC_3g26930	Cluster 11	1.76444	0.135377	0.0657078	0.388111
FxaC_3g31160	Cluster 11	3.9318	0.290365	0.243007	0.649343
FxaC_3g31970	Cluster 11	18.0152	0.988136	1.44169	3.61656
FxaC_4g05460	Cluster 11	946.56	13.1863	5.53408	13.9575	ATMS1	methionine synthesis 1
FxaC_4g12960	Cluster 11	9.17005	0.48534	0.907589	0.677576	SIP2;1	small and basic intrinsic protein 2;1
FxaC_4g14860	Cluster 11	2.15184	0.0404097	0.0589266	0.0851957	CER22	ECERIFERUM 22
FxaC_4g15900	Cluster 11	10.7143	0.0885202	0.15578	0.13477
FxaC_4g21350	Cluster 11	17.3943	0.407739	0.160919	0.633942
FxaC_4g21670	Cluster 11	19.7032	0.961812	2.38308	6.18874	KAI2	KARRIKIN INSENSITIVE 2
FxaC_4g25370	Cluster 11	1.33814	0.0388496	0.0563124	0.0399469
FxaC_4g29560	Cluster 11	2.3366	0.0329107	0.0139556	0.0467406	DAW1	DUO1-activated WD40 1
FxaC_4g33710	Cluster 11	4.16631	0.217164	0.213953	0.772151	EDA22	embryo sac development arrest 22
FxaC_5g01190	Cluster 11	111.393	3.80497	7.30747	4.20075	ARA12
FxaC_5g02090	Cluster 11	7.41933	0.351419	0.113697	0.106654
FxaC_5g13870	Cluster 11	2.88617	0.208531	0.353619	0.51493	GAUT6	galacturonosyltransferase 6
FxaC_5g15431	Cluster 11	6.82307	0.25673	0.236793	0.404483
FxaC_5g18730	Cluster 11	30.0708	0.945166	0.27833	0.298264	CYP82C4	cytochrome P450, family 82, subfamily C, polypeptide 4
FxaC_5g20180	Cluster 11	1.04871	0.0460465	0.0200084	0.0886934	FH1	FORMIN HOMOLOGY 1
FxaC_5g20850	Cluster 11	1.44879	0.0147531	0.0346787	0.147712	THE1	THESEUS1
FxaC_5g21760	Cluster 11	2.78122	0.0380292	0.0244989	0.108874
FxaC_5g24390	Cluster 11	3.53659	0.236436	0.0629894	0.318968
FxaC_5g25820	Cluster 11	8.07482	0.548782	0.706369	1.05793	PIS1	phosphatidylinositol synthase 1
FxaC_5g27990	Cluster 11	7.10424	0.258462	0.287707	0.807547
FxaC_5g32060	Cluster 11	2.33704	0.103787	0.0350314	0.251771
FxaC_5g35030	Cluster 11	22.6977	0.779219	0.77186	0.312594
FxaC_5g37800	Cluster 11	15.9616	0.334668	0.105385	0.133385
FxaC_5g37920	Cluster 11	761.943	31.5928	20.6268	18.6798	CAD4	CINNAMYL ALCOHOL DEHYDROGENASE 4
FxaC_5g39060	Cluster 11	151.649	0.26838	0.133806	0.329833
FxaC_5g40090	Cluster 11	5.35549	0.0134956	0	0.0649863	PUT5	POLYAMINE UPTAKE TRANSPORTER 5
FxaC_5g42650	Cluster 11	13.8622	0.217472	0.439483	0.69981	SLP2	subtilisin-like serine protease 2
FxaC_5g44120	Cluster 11	29.3719	1.29158	1.25697	2.02959
FxaC_6g01170	Cluster 11	78.7199	0.2826	0.219707	0.389684	PRP2	proline-rich protein 2
FxaC_6g02320	Cluster 11	3.88093	0.0932115	0.182313	0.0225583	XF1
FxaC_6g02620	Cluster 11	7.0575	0.3747	0.423617	0.175364	ZED1	hopZ-ETI-deficient 1
FxaC_6g06270	Cluster 11	0.97416	0.0360748	0.0306843	0.0826538	RAD54	homolog of RAD54
FxaC_6g08620	Cluster 11	1.3629	0.0605427	0.139177	0.118126
FxaC_6g11360	Cluster 11	1.46652	0.0614781	0.067848	0.0420152
FxaC_6g13820	Cluster 11	4.30623	0.189589	0.22034	0.235949	PDE332	PIGMENT DEFECTIVE 332
FxaC_6g17040	Cluster 11	351.355	18.2984	4.57687	5.34534	CYTB5-D
FxaC_6g18050	Cluster 11	6.89099	0.227348	0.373974	0.10862	MYB52	myb domain protein 52
FxaC_6g19470	Cluster 11	4.53351	0.261819	0.220377	0.0854152	NAC036	NAC domain containing protein 36
FxaC_6g19880	Cluster 11	8.3647	1.15044	0.0306336	0.0602818	CYCB2;4	CYCLIN B2;4
FxaC_6g21550	Cluster 11	3.74296	0.15669	0.0182751	0.102431
FxaC_6g26310	Cluster 11	7.07519	0.0910808	0.384435	0.149189	ZFP11	zinc finger protein 11
FxaC_6g26601	Cluster 11	3.34249	0.239224	0.305625	0.352184	MRS2-7
FxaC_6g31170	Cluster 11	10.4917	0.130005	0.129	0.065217
FxaC_6g37350	Cluster 11	9.11507	1.15806	0.0305162	0.11674	IQD6	IQ-domain 6
FxaC_6g37560	Cluster 11	5.67077	0.325024	0.290441	0.0998044	PXC1	PXY/TDR-correlated 1
FxaC_6g38300	Cluster 11	9.29635	0.262098	0.104118	0.213521
FxaC_6g43880	Cluster 11	36.108	1.00827	0.621769	0.494391
FxaC_6g46060	Cluster 11	6.51268	0.200948	0.324743	0.714204	ADR1-L1	ADR1-like 1
FxaC_6g46740	Cluster 11	4.03527	0.148636	0.139556	0.427643
FxaC_7g01461	Cluster 11	1.86918	0.0606382	0.0438123	0.0124874	XF1
FxaC_7g05520	Cluster 11	5.26038	0	0.070296	0.208359	MLP43	MLP-like protein 43
FxaC_7g05650	Cluster 11	8.60859	0.268071	0	0.0672419
FxaC_7g17000	Cluster 11	1.34341	0.0282521	0.00947251	0.0186581	CDT1A	homolog of yeast CDT1 A
FxaC_7g18170	Cluster 11	4.14901	0.0689079	0.0116955	0.0345781
FxaC_7g20090	Cluster 11	8.12119	0.345437	0.254428	0.189371	GONST4	golgi nucleotide sugar transporter 4
FxaC_7g20170	Cluster 11	131.455	7.55023	2.58356	1.04326	NWS2
FxaC_7g22690	Cluster 11	5.90695	0.319102	0.138563	0.871655
FxaC_7g23210	Cluster 11	4.8443	0.179061	0.159443	0.0486045	CSP41A	chloroplast stem-loop binding protein of 41 kDa
FxaC_7g27320	Cluster 11	13.1452	2.19232	0.373429	0.532049	LYP2	LysM-containing receptor protein 2
FxaC_7g28480	Cluster 11	0.996281	0.0625923	0.0877919	0.139045
FxaC_7g35060	Cluster 11	18.1909	0.537259	0.440012	0.91007
FxaC_7g37220	Cluster 11	7.62621	0.492261	0.702504	1.13727	NADP-ME3	NADP-malic enzyme 3
FxaC_7g37390	Cluster 11	5.44519	0.412739	0.389042	0.292649
FxaC_7g38020	Cluster 11	23.8189	1.2886	3.44901	1.58335
FxaC_7g41500	Cluster 11	22.0017	0.304837	0.115762	0.190975	BGAL5	beta-galactosidase 5
FxaC_7g42061	Cluster 11	1584.98	9.6358	4.63061	7.42407
FxaC_7g42230	Cluster 11	2.62872	0.138835	0.501054	0.838034
FxaC_7g42630	Cluster 11	7.25926	0.307378	0.111629	0.0413221	SUT1	SUCROSE TRANSPORTER 1
FxaC_7g42660	Cluster 11	38.2634	1.27423	0.936715	0.498185
FxaC_8g01481	Cluster 11	9.85414	0.252602	0.291826	0.515218
FxaC_8g07450	Cluster 11	16.5157	1.2051	0.621956	0.692042	GH9B5	glycosyl hydrolase 9B5
FxaC_8g11750	Cluster 11	2.77976	0.154854	0.0648879	0.195382
FxaC_8g14740	Cluster 11	4.51596	0.515647	0	0	CYCA1;1	Cyclin A1;1
FxaC_8g17490	Cluster 11	7.82194	0.401195	0.0498367	0.0489246
FxaC_8g18360	Cluster 11	17.3328	0.544984	0.782745	1.48946
FxaC_8g18780	Cluster 11	2.91528	0.083966	0.217567	0.375829
FxaC_8g19000	Cluster 11	2.85252	0.142823	0.0219042	0.0485886	CSP41A	chloroplast stem-loop binding protein of 41 kDa
FxaC_8g19050	Cluster 11	2.30323	0.0385541	0.0868867	0.0828845	ARIA	ARM repeat protein interacting with ABF2
FxaC_8g20270	Cluster 11	7.3166	0.45676	0.886127	1.2607	EOL1	ETO1-like 1
FxaC_8g20990	Cluster 11	10.0609	0.328054	0.671514	0.48586
FxaC_8g23960	Cluster 11	25.8247	1.03687	0.833025	0.431464	TRXm2	thioredoxin m2
FxaC_8g29230	Cluster 11	1.3691	0.0567406	0.0147237	0.0108825	FAH1	ferulic acid 5-hydroxylase 1
FxaC_8g33090	Cluster 11	3.72291	0.167179	0.0258842	0.140054
FxaC_8g37070	Cluster 11	3.9564	0	0	0	scpl18	serine carboxypeptidase-like 18
FxaC_9g05690	Cluster 11	9.33098	0	0	0
FxaC_9g06060	Cluster 11	17.948	0.712897	0.401373	0.352804
FxaC_9g06740	Cluster 11	6.13686	0.133195	0	0
FxaC_9g09063	Cluster 11	6.24884	0.143615	0.13463	0.0321788
FxaC_9g12520	Cluster 11	4.29519	0.23923	0.131058	0.174085	SOS5	salt overly sensitive 5
FxaC_9g13130	Cluster 11	104.807	0	0	0	LAC2	laccase 2
FxaC_9g13500	Cluster 11	5.30714	0.380561	1.06869	1.17379	HERK1	hercules receptor kinase 1
FxaC_9g14020	Cluster 11	70.9325	4.6775	2.95372	3.34383
FxaC_9g19080	Cluster 11	37.2738	2.4238	1.57159	0.998651	SCPL51	serine carboxypeptidase-like 51
FxaC_9g24080	Cluster 11	9.37641	0.416963	0.806298	2.00871	CYP89A6	cytochrome P450, family 87, subfamily A, polypeptide 6
FxaC_9g27490	Cluster 11	27.2312	0.568916	0.189451	0.635192	CYP94C1	cytochrome P450, family 94, subfamily C, polypeptide 1
FxaC_9g28860	Cluster 11	4.37272	0.183553	0.0643234	0.107226	IAMT1	IAA carboxylmethyltransferase 1
FxaC_9g29251	Cluster 11	6.17117	0.0362395	0	0.0383607
FxaC_9g33150	Cluster 11	3.94325	0.318864	0.184081	0.373943
FxaC_9g33340	Cluster 11	6.28974	0.0547801	0	0.104062
FxaC_9g35400	Cluster 11	4.24571	0.2054	0.0494453	0.614523	CPR30	CONSTITUTIVE EXPRESSER OF PR GENES 30
FxaC_9g39300	Cluster 11	9.22269	0.353492	0.380303	0.21183
FxaC_9g40610	Cluster 11	332.043	16.9066	1.56417	0.788331	LCR79	LOW-MOLECULAR-WEIGHT CYSTEINE-RICH 79
FxaC_9g43390	Cluster 11	4.16379	0.097278	0.118052	0.192213
FxaC_9g43780	Cluster 11	3.01227	0.0219479	0.14762	0.123592	HERK2	hercules receptor kinase 2
FxaC_9g51690	Cluster 11	0.804198	0.0318079	0.00570266	0.047788	HK2	histidine kinase 2
FxaC_10g00301	Cluster 11	14.6986	0.0336929	0.0360979	0.017765
FxaC_10g00500	Cluster 11	1.088	0	0	0
FxaC_10g00741	Cluster 11	27.2361	1.66617	0.743207	0.778109	RWA1	REDUCED WALL ACETYLATION 1
FxaC_10g00860	Cluster 11	38.7149	0.602068	0.150312	0.223231	LHCB1.3	LIGHT-HARVESTING CHLOROPHYLL A/B-PROTEIN 1.3
FxaC_10g00930	Cluster 11	26.3707	2.01983	2.49508	3.29984
FxaC_10g01030	Cluster 11	7.42206	0	0.263667	0.287151	AGL29	AGAMOUS-like 29
FxaC_10g01110	Cluster 11	3.60077	0.272089	0.0362038	0.153894	MCM3	MINICHROMOSOME MAINTENANCE 3
FxaC_10g01260	Cluster 11	3.2566	0.219814	0.275914	0.497981	TRANS11	translocase 11
FxaC_10g02040	Cluster 11	6.99626	0.108161	0.422435	0.298354	ERD4	early-responsive to dehydration 4
FxaC_10g02160	Cluster 11	9.2844	0.0849901	0.0911147	0.208158
FxaC_10g02210	Cluster 11	2.28892	0.0183085	0.0718529	0.0872173
FxaC_10g02420	Cluster 11	3.1167	0	0	0
FxaC_10g02710	Cluster 11	7.07769	0.495018	0.525162	1.18229	DWA3	DWD hypersensitive to ABA 3
FxaC_10g02830	Cluster 11	6.92593	0.165767	0.421733	1.2292	ENDO1	ENDONUCLEASE 1
FxaC_10g03100	Cluster 11	6.30365	0.449326	0.399944	0.716924
FxaC_10g03450	Cluster 11	11.3096	0.164141	0.207325	0.0557037	PBP1	pinoid-binding protein 1
FxaC_10g03480	Cluster 11	11.4806	0.66531	1.2045	2.51852	B120
FxaC_10g03590	Cluster 11	5.27695	0.375703	0.253053	0.280298
FxaC_10g03680	Cluster 11	9.63566	0.642465	1.17541	1.78481
FxaC_10g03770	Cluster 11	38.6675	2.02894	1.31562	1.02269
FxaC_10g04230	Cluster 11	1.29858	0	0	0
FxaC_10g04240	Cluster 11	211.783	1.65422	0.36269	0.0496659
FxaC_10g04500	Cluster 11	75.3437	3.55705	1.86448	1.19139	RIC7
FxaC_10g04670	Cluster 11	4.68832	0.268624	0.170442	0.309599
FxaC_10g04891	Cluster 11	38.1249	2.50892	1.25785	0.949719	ATPC1
FxaC_10g04970	Cluster 11	216.503	9.47627	2.13659	1.71593
FxaC_10g04971	Cluster 11	5.47688	0.170522	0.108357	0.0334632
FxaC_10g05020	Cluster 11	254.925	16.2876	6.69928	4.63044
FxaC_10g05090	Cluster 11	28.5268	1.8278	0.0537679	0.0845764	sks4	SKU5 similar 4
FxaC_10g05320	Cluster 11	76.0455	5.62463	7.69453	15.6607
FxaC_10g05440	Cluster 11	36.2233	0.676336	0.123809	0.127668	ALE1	ABNORMAL LEAF-SHAPE 1
FxaC_10g05520	Cluster 11	33.3323	2.76602	2.41042	7.22611	PGL35	plastoglobulin 35
FxaC_10g05550	Cluster 11	11.6396	0.570803	1.20937	2.41916	Phox2	Phox2
FxaC_10g05560	Cluster 11	22.9449	0.753524	0.217271	0.538342	FUS1	FUSCA 1
FxaC_10g05600	Cluster 11	15.2741	0	0	0.222591
FxaC_10g05770	Cluster 11	12.4168	0.253522	0.153768	0.47719	SCN1	SUPERCENTIPEDE1
FxaC_10g05860	Cluster 11	9.12992	0.440393	0.709025	1.38409	TDT	tonoplast dicarboxylate transporter
FxaC_10g06200	Cluster 11	28.6531	6.2467	3.56247	0.78337
FxaC_10g06260	Cluster 11	153.465	10.5521	13.2377	22.5028
FxaC_10g06300	Cluster 11	73.1129	3.82212	1.90314	2.54684
FxaC_10g06490	Cluster 11	29.3502	1.54304	3.06513	4.54364	FPS2	farnesyl diphosphate synthase 2
FxaC_10g06500	Cluster 11	4.75775	0.2529	0.203295	0.234578
FxaC_10g06682	Cluster 11	8.32211	0.232299	0.161864	0.305515
FxaC_10g06772	Cluster 11	6.51395	0.10458	0.252959	0.0996511	RS6	raffinose synthase 6
FxaC_10g06820	Cluster 11	6.38621	0.275944	0.278117	0.383311	VTC4
FxaC_10g06920	Cluster 11	367.015	1.82499	0.634667	0.860144
FxaC_10g06940	Cluster 11	9.9268	0.619873	0.110589	0.178157	EHD2	EPS15 homology domain 2
FxaC_10g07210	Cluster 11	8.02248	0.558558	0.418953	0.805729	ETT	ETTIN
FxaC_10g07271	Cluster 11	6.41623	0.23579	0.14645	0
FxaC_10g08350	Cluster 11	12.7113	0	0	0.11951
FxaC_10g08500	Cluster 11	47.0613	0.943662	0.548905	0.302124	LEW2	LEAF WILTING 2
FxaC_10g08580	Cluster 11	13.0533	0.0538427	0.0548511	0.096379
FxaC_10g08590	Cluster 11	11.2894	0.643874	0.306792	0.237323
FxaC_10g08640	Cluster 11	7.95279	0.0570438	0	0.163175
FxaC_10g08720	Cluster 11	4.97681	0.354725	0.150351	0.205609
FxaC_10g08740	Cluster 11	1.16408	0.00896862	0.0127958	0.0851411
FxaC_10g09111	Cluster 11	3.38688	0.263828	0.077995	0.118915
FxaC_10g09290	Cluster 11	68.8599	0.189835	0.404007	0.498925
FxaC_10g09330	Cluster 11	16.3182	0.249176	0.0455844	0.0223751	iqd9	IQ-domain 9
FxaC_10g09550	Cluster 11	21.7703	1.43136	1.35638	1.95836	TPT	triose-phosphate &#8260; phosphate translocator
FxaC_10g09790	Cluster 11	77.476	0.165597	0.195409	0.0792922
FxaC_10g10040	Cluster 11	21.2818	0.433577	0.0430846	0.127704	SPL3	squamosa promoter binding protein-like 3
FxaC_10g10120	Cluster 11	3.35111	0.229339	0.33126	0.403058
FxaC_10g10580	Cluster 11	67.5277	3.07344	0.864162	0.618886	BAG3	BCL-2-associated athanogene 3
FxaC_10g10640	Cluster 11	3.83941	0.253758	0.248376	0.349449
FxaC_10g10720	Cluster 11	89.4799	6.08783	2.08824	0.960571	PSAK	photosystem I subunit K
FxaC_10g10990	Cluster 11	10.8303	0.681099	0.629518	0.681061
FxaC_10g11100	Cluster 11	4.31378	0.243818	0.0699034	0.236946	HEN1	HUA ENHANCER 1
FxaC_10g11290	Cluster 11	6.61507	0.214185	0.221959	0.278122	CNGC1	cyclic nucleotide gated channel 1
FxaC_10g11590	Cluster 11	37.8857	2.04254	2.26852	3.92711
FxaC_10g11680	Cluster 11	4.6647	0.320976	0.503076	0.829594
FxaC_10g11990	Cluster 11	18.3536	1.43627	2.01305	2.8453
FxaC_10g12000	Cluster 11	9.11737	0.659977	0.987215	1.6881	NCLPP4	NUCLEAR-ENCODED CLP PROTEASE P4
FxaC_10g12030	Cluster 11	45.8703	1.53651	0.0270854	0.142472
FxaC_10g12390	Cluster 11	34.9066	1.01561	3.98074	2.04947	CYP716A1	cytochrome P450, family 716, subfamily A, polypeptide 1
FxaC_10g12470	Cluster 11	4.60212	0.0139445	0	0.117597	pPLAIIIbeta	patatin-related phospholipase IIIbeta
FxaC_10g12490	Cluster 11	46.6897	2.99325	3.05857	7.91412
FxaC_10g12870	Cluster 11	1.41557	0.0558473	0.117421	0.288025
FxaC_10g12921	Cluster 11	4.69897	0.190348	0.0793874	0.323468
FxaC_10g13130	Cluster 11	7.83558	0.653343	0.59324	1.5977	IMPL1	myo-inositol monophosphatase like 1
FxaC_10g13200	Cluster 11	15.1846	0.914651	1.18931	1.59593
FxaC_10g13360	Cluster 11	105.621	7.48898	7.75982	11.304
FxaC_10g13830	Cluster 11	28.6585	2.30019	1.9027	3.28763	RAN1	RESPONSIVE-TO-ANTAGONIST 1
FxaC_10g14320	Cluster 11	8.24533	0	0	0.0178635
FxaC_10g14510	Cluster 11	4.05368	0.30057	0.838361	0.415622	PUP4	purine permease 4
FxaC_10g14530	Cluster 11	2.31749	0.0312035	0.190286	0.219314	MCM6	MINICHROMOSOME MAINTENANCE 6
FxaC_10g14600	Cluster 11	13.6592	0.813688	0.611587	1.90114
FxaC_10g14830	Cluster 11	4.37092	0.150001	0.742107	0.28825	NANA	NANA
FxaC_10g15100	Cluster 11	29.5904	2.24336	0.457284	0.28299
FxaC_10g15440	Cluster 11	86.0833	3.62179	0.369479	0.0881959	LCR79	LOW-MOLECULAR-WEIGHT CYSTEINE-RICH 79
FxaC_10g15790	Cluster 11	12.3208	0.828799	0.23452	0.474346	SPK1	SPIKE1
FxaC_10g15810	Cluster 11	29.1323	0	0	0.0658884
FxaC_10g15830	Cluster 11	9.0281	0	0	0.0667713
FxaC_10g15920	Cluster 11	25.5896	1.16548	0.688718	0.75213
FxaC_10g16280	Cluster 11	2.45992	0.17137	0.117527	0.466172
FxaC_10g16630	Cluster 11	12.7969	0.749629	0.905573	1.60219
FxaC_10g16900	Cluster 11	3.98837	0.299875	0.0775482	0.0453494
FxaC_10g17040	Cluster 11	3.52829	0.28389	0.117562	0.819938	ENP1	Essential Nuclear Protein 1
FxaC_10g17230	Cluster 11	1.20253	0	0	0
FxaC_10g17600	Cluster 11	1.35673	0.0399688	0.0786344	0.0724012
FxaC_10g17620	Cluster 11	5.38051	0.267964	0.29094	0.362628
FxaC_10g17790	Cluster 11	22.149	0.854547	0.447092	0.207808	RIP1	ROP INTERACTIVE PARTNER 1
FxaC_10g18010	Cluster 11	2.08148	0.128729	0.682435	0.390565	STO1	SALT TOLERANT 1
FxaC_10g18110	Cluster 11	1.51636	0.0999315	0.140254	0.0420353	UBP15	ubiquitin-specific protease 15
FxaC_10g18260	Cluster 11	56.2043	0.754488	0.545574	0.364937	LHCB5	light harvesting complex of photosystem II 5
FxaC_10g18520	Cluster 11	4.44306	0.188368	0.0217722	0.223386
FxaC_10g18780	Cluster 11	19.4082	0.17389	0.0661197	0.124714	TBL42	TRICHOME BIREFRINGENCE-LIKE 42
FxaC_10g18800	Cluster 11	6.7901	0.190025	0.0886264	0.0516212	TBL43	TRICHOME BIREFRINGENCE-LIKE 43
FxaC_10g18830	Cluster 11	0.914372	0.0198903	0.00861733	0.0127384
FxaC_10g19390	Cluster 11	6.47264	0.107848	0	0.153788
FxaC_10g20021	Cluster 11	7.07925	0.103362	0.255292	0.164677	ENODL2	early nodulin-like protein 2
FxaC_10g20560	Cluster 11	16.8528	1.33851	1.48659	3.18359
FxaC_10g21052	Cluster 11	38.6661	1.76287	3.70357	8.427	NCL	Na+/Ca2+ exchanger
FxaC_10g21100	Cluster 11	23.1594	0.719307	0.191249	0.282343
FxaC_10g21140	Cluster 11	9.97394	0.423551	0.655418	0.969293	TCP4	TCP family transcription factor 4
FxaC_10g21660	Cluster 11	3.19533	0.0413479	0.0627206	0.174655
FxaC_10g21680	Cluster 11	2.66064	0.0414855	0.119182	0.219052
FxaC_10g22320	Cluster 11	5.80593	0	0.715553	0.310202
FxaC_10g22330	Cluster 11	4.22454	0.336998	0.686924	0.409935
FxaC_10g22620	Cluster 11	1.04755	0.0332881	0.131252	0.210971	LDL2	LSD1-like2
FxaC_10g22780	Cluster 11	65.5432	0.822162	0.181242	0.202014	LHCB3*1
FxaC_10g22840	Cluster 11	7.8113	0.0561549	0.280562	0.533458
FxaC_10g23050	Cluster 11	22.1555	0.0503817	0	0	PBP1	pinoid-binding protein 1
FxaC_10g23290	Cluster 11	1.50715	0.0837068	0.0675636	0.0890976
FxaC_10g23600	Cluster 11	1.95476	0.0804559	0.0569343	0.179151	TPS21	terpene synthase 21
FxaC_10g23710	Cluster 11	4.20114	0.228091	0.155096	0.12092
FxaC_10g23820	Cluster 11	13.482	0.427057	0.18304	0.659684	KATC	KINESIN-LIKE PROTEIN IN ARABIDOPSIS THALIANA C
FxaC_10g23880	Cluster 11	33.8137	1.75313	0.41692	0.776827	KATAP	KINESIN-LIKE PROTEIN IN ARABIDOPSIS THALIANA A PROTEIN
FxaC_10g24951	Cluster 11	0.554176	0.0297672	0.00690364	0.122347	EMB2788	EMBRYO DEFECTIVE 2788
FxaC_10g25250	Cluster 11	3.92679	0.258974	0.161302	0.124959	ATPC2
FxaC_10g25490	Cluster 11	6.39639	0.401882	0.368423	0.465298
FxaC_10g26150	Cluster 11	6.85613	0.172316	0.210621	0.55448	EHD1	EPS15 homology domain 1
FxaC_10g26170	Cluster 11	5.65142	0.383897	0.562387	0.244784
FxaC_10g26660	Cluster 11	3.35799	0.129957	0.00754291	0.0111357
FxaC_10g26790	Cluster 11	6.12113	0.465958	0.616907	1.40289	PAT1	phytochrome a signal transduction 1
FxaC_10g27171	Cluster 11	9.26177	0.684374	0.926633	1.54394
FxaC_10g27250	Cluster 11	10.4435	0.682605	0.793954	1.72175	INV-E	alkaline/neutral invertase E
FxaC_10g27440	Cluster 11	14.2226	0.472436	0.433539	0.864003	CYP94C1	cytochrome P450, family 94, subfamily C, polypeptide 1
FxaC_10g27740	Cluster 11	3.68816	0.15318	0.166196	0.155139
FxaC_10g28640	Cluster 11	3.74882	0	0	0
FxaC_10g28670	Cluster 11	5.75904	0.274133	0.419142	1.29165	SLP2	Shewenella-like protein phosphatase 2
FxaC_10g28720	Cluster 11	16.1185	1.07738	1.23386	1.7585	ATAPY2	apyrase 2
FxaC_10g28920	Cluster 11	133.704	14.3915	4.84689	1.25077	PSAO	photosystem I subunit O
FxaC_10g29030	Cluster 11	4.87284	0.071196	0.154221	0.113426
FxaC_10g29820	Cluster 11	13.9079	1.13852	1.01909	1.12393	SSL3	strictosidine synthase-like 3
FxaC_10g30080	Cluster 11	8.92272	0.700477	2.14247	1.9276	CYP89A6	cytochrome P450, family 87, subfamily A, polypeptide 6
FxaC_10g31070	Cluster 11	4.77625	0.291831	0.096088	0.0235824	AHL17	AT-hook motif nuclear localized protein 17
FxaC_10g31080	Cluster 11	6.78027	0.0932434	0.0912314	0.0927618
FxaC_10g31320	Cluster 11	20.2225	1.05947	0.812775	0.801147	SGAT	L-serine:glyoxylate aminotransferase
FxaC_10g32160	Cluster 11	61.2674	1.59305	0.562812	0.955106
FxaC_10g32450	Cluster 11	32.8689	0.443842	0.0614772	0.0792922	MYB83	myb domain protein 83
FxaC_10g32740	Cluster 11	4.7729	0.129996	0.160032	0.623379	Tic20-V	translocon at the inner envelope membrane of chloroplasts 20-V
FxaC_10g32900	Cluster 11	11.391	0.407434	0.0714276	0
FxaC_10g33280	Cluster 11	5.18654	0.0396684	0.0405413	0.0376776
FxaC_10g33360	Cluster 11	297.05	7.87397	5.85481	14.3971	PDR6	pleiotropic drug resistance 6
FxaC_10g33361	Cluster 11	885.51	48.0053	18.4093	44.7908	PDR6	pleiotropic drug resistance 6
FxaC_10g33362	Cluster 11	7.70809	0.194678	0.0899849	0.341809	PDR11	pleiotropic drug resistance 11
FxaC_10g33391	Cluster 11	11.0768	0.374101	0.269145	0.770155	PDR11	pleiotropic drug resistance 11
FxaC_10g33450	Cluster 11	43.7622	0.896167	2.8338	2.04094	AtADT6	Arabidopsis thaliana arogenate dehydratase 6
FxaC_10g33860	Cluster 11	11.9047	0.514511	0.743207	1.56746	CSLA2	CELLULOSE SYNTHASE-LIKE A 2
FxaC_10g34530	Cluster 11	187.936	6.42591	5.10382	4.80521	SCPL51	serine carboxypeptidase-like 51
FxaC_10g34540	Cluster 11	7.35473	0.0566654	0	0
FxaC_10g35360	Cluster 11	86.6513	1.6138	0.202954	0.273507	IRX7	IRREGULAR XYLEM 7
FxaC_10g35560	Cluster 11	1.73713	0.0726817	0.13621	0.248433
FxaC_10g35850	Cluster 11	3.27675	0.258917	0.565793	0.59469	PAO	PHEOPHORBIDE A OXYGENASE
FxaC_10g36100	Cluster 11	21.9405	0.138046	0.267125	0
FxaC_10g36140	Cluster 11	1.30465	0.0672437	0.173706	0.139788	CNGC15	cyclic nucleotide-gated channel 15
FxaC_10g36300	Cluster 11	2.91888	0.013333	0.00714237	0.00701165
FxaC_10g36310	Cluster 11	2.52497	0.173525	0.15922	0.20672
FxaC_10g36320	Cluster 11	47.3298	1.24908	0.480119	0.372494
FxaC_10g36330	Cluster 11	46.6635	0.0782416	0.0598041	0.0587607
FxaC_10g36510	Cluster 11	11.337	0.571428	0.314221	0.327304	REV	REVOLUTA
FxaC_10g36730	Cluster 11	47.3982	3.51852	1.7036	4.58748	PDIL1-4	PDI-like 1-4
FxaC_10g36750	Cluster 11	7.44059	0.552591	0.81079	0.59041	APAP1	ARABINOXYLAN PECTIN ARABINOGALACTAN PROTEIN 1
FxaC_10g36861	Cluster 11	10.5625	0.743847	1.34931	1.15559
FxaC_10g37040	Cluster 11	83.4051	0.301714	0.598717	0.584468	FLA11	FASCICLIN-like arabinogalactan-protein 11
FxaC_10g37200	Cluster 11	6.15864	0.125153	0.102983	0.131009	ARF4	auxin response factor 4
FxaC_10g38060	Cluster 11	26.2925	0.988649	0.767181	0.611545	NPF2.7	NRT1/ PTR family 2.7
FxaC_10g38200	Cluster 11	67.5247	1.18512	1.14405	0.506095	EXPA23	expansin A23
FxaC_10g38400	Cluster 11	7.77465	0.188397	0.387525	0.723429	RPT1	ROOT PHOTOTROPISM 1
FxaC_10g38500	Cluster 11	75.4287	0.906528	0.510418	0.440778	LAC17	laccase 17
FxaC_10g38930	Cluster 11	6.9093	0.429309	0.412217	1.27923
FxaC_10g38990	Cluster 11	22.8096	0	0.077302	0.167428	KCS12	3-ketoacyl-CoA synthase 12
FxaC_10g39871	Cluster 11	52.3318	5.76193	6.705	1.40921
FxaC_10g40460	Cluster 11	10.8281	0.655952	1.99682	1.26008	XBAT31	XB3 ortholog 1 in Arabidopsis thaliana
FxaC_10g41010	Cluster 11	35.1877	0.0197879	0	0.0627047	EXPA4	expansin A4
FxaC_10g41020	Cluster 11	5.96286	0.294024	0.272049	0.167302	RBL1	RHOMBOID-like 1
FxaC_10g41240	Cluster 11	1.69492	0.054641	0.165101	0.105518	DOT4	DEFECTIVELY ORGANIZED TRIBUTARIES 4
FxaC_10g41400	Cluster 11	26.3568	1.43014	0.704201	1.45248
FxaC_10g41620	Cluster 11	21.8867	0.926812	1.35249	1.50282	RCA	rubisco activase
FxaC_10g41690	Cluster 11	21.682	0.894326	1.11573	1.09201
FxaC_10g41720	Cluster 11	7.33339	0.486198	0.284205	1.23556	SMO2-1	sterol 4-alpha-methyl-oxidase 2-1
FxaC_10g41780	Cluster 11	5.04049	0	0	0.0659804
FxaC_10g41840	Cluster 11	2.84547	0.104742	0.0706031	0.0677379	MTPB1	metal tolerance protein B1
FxaC_10g41990	Cluster 11	2.95679	0.0684578	0.307828	0.361158
FxaC_10g42580	Cluster 11	15.2933	0.35401	0.881753	1.45855
FxaC_10g42730	Cluster 11	47.0213	1.02041	3.01676	1.08452
FxaC_10g42790	Cluster 11	3.38891	0.147394	0.0169715	0.0125917	MYB119	myb domain protein 119
FxaC_10g43260	Cluster 11	6.40347	0.401949	0.237855	0.130262	APD2	ABERRANT POLLEN DEVELOPMENT 2
FxaC_10g43630	Cluster 11	6.8878	0	0	0
FxaC_10g43871	Cluster 11	5.47296	0.446887	0.254682	0.450845	CHC1	clathrin heavy chain 1
FxaC_10g44070	Cluster 11	17.8585	1.03614	0.711198	0.808493	BAG4	BCL-2-associated athanogene 4
FxaC_10g44190	Cluster 11	11.62	0	0	0	BZIP34
FxaC_10g44230	Cluster 11	40.1269	1.05403	1.35816	2.81393
FxaC_10g44280	Cluster 11	24.9334	0.889083	0.178964	0.684393
FxaC_10g44300	Cluster 11	1.70024	0	0	0
FxaC_10g44610	Cluster 11	5.98546	0.0821702	0.132436	0.742908	MEE67	maternal effect embryo arrest 67
FxaC_10g45430	Cluster 11	1.84428	0.0774739	0.22441	0.188835
FxaC_10g45540	Cluster 11	254.028	8.71627	0.670788	0.721795	PRX52	peroxidase 52
FxaC_10g45550	Cluster 11	3.56878	0.126125	0.122946	0.0302905	LBD13	LOB domain-containing protein 13
FxaC_10g45690	Cluster 11	28.1988	0	0	0	OFP17	ovate family protein 17
FxaC_10g46070	Cluster 11	131.066	4.60906	5.23491	5.5692	REF3	REDUCED EPRDERMAL FLUORESCENCE 3
FxaC_10g46360	Cluster 11	3.12709	0.229597	0.0576323	0.0645361
FxaC_10g46610	Cluster 11	5.09096	0.159064	0.0135459	0.0800711
FxaC_10g46770	Cluster 11	29.4157	1.04683	1.30208	1.15338
FxaC_10g47180	Cluster 11	1.78676	0.0406434	0.0576841	0.0129053
FxaC_10g47460	Cluster 11	20.5361	0.411982	0.457397	0.986961	AAP7	amino acid permease 7
FxaC_10g47710	Cluster 11	7.01475	0	0.163176	0.0605325
FxaC_10g47830	Cluster 11	264.125	9.40438	3.91486	12.0209	Hsp81.4	HEAT SHOCK PROTEIN 81.4
FxaC_10g47920	Cluster 11	65.6731	0.945317	0.95341	0.480546
FxaC_10g48090	Cluster 11	10.5252	0.104197	0	0.0836046
FxaC_10g48700	Cluster 11	18.14	0.678307	0.856333	1.00547
FxaC_10g48750	Cluster 11	8.58684	0.632079	1.62524	1.02938	FBH3	FLOWERING BHLH 3
FxaC_10g48770	Cluster 11	2.98939	0.234032	0.0629111	0.039341
FxaC_10g48780	Cluster 11	4.01004	0.198618	0.273751	1.01058
FxaC_10g48800	Cluster 11	3.84252	0.153171	0.0312062	0	CYCB1;2	cyclin B 1;2
FxaC_10g48880	Cluster 11	2.47375	0.0506185	0.487475	0.380291	BGLU13	beta glucosidase 13
FxaC_10g49140	Cluster 11	6.14271	0.188588	0.314008	0.383959
FxaC_10g49270	Cluster 11	3.84546	0.280596	0.54642	0.283765	RLK1	receptor-like protein kinase 1
FxaC_10g49271	Cluster 11	3.92699	0.169555	0.880023	0.947859
FxaC_10g49410	Cluster 11	1.61816	0.0849523	0.132456	0.125424
FxaC_10g49480	Cluster 11	4.55599	0.217003	0.364279	0.677634	MEKK1	MAPK/ERK kinase kinase 1
FxaC_10g49650	Cluster 11	13.0635	0.148409	0	0	GATA29	GATA transcription factor 29
FxaC_10g49830	Cluster 11	1.93146	0.155992	0.163255	0.483785
FxaC_10g49970	Cluster 11	12.1583	0.300206	0.108735	0.188285
FxaC_10g50390	Cluster 11	1.20973	0.0145618	0.101796	0.0971561	PUT4	POLYAMINE UPTAKE TRANSPORTER 4
FxaC_10g50420	Cluster 11	16.6397	0	0.0456865	0.0404719	PUT4	POLYAMINE UPTAKE TRANSPORTER 4
FxaC_10g50541	Cluster 11	8.57219	0.599334	0.401096	0.412349	TIC55-IV	TRANSLOCON AT THE INNER ENVELOPE MEMBRANE OF CHLOROPLASTS, 55 KDA - IV
FxaC_10g50560	Cluster 11	61.143	2.6357	1.0538	1.50202	SUB1
FxaC_10g50660	Cluster 11	3.36088	0.223129	0.374828	0.308348
FxaC_10g51371	Cluster 11	100.46	5.5034	3.73726	5.59484
FxaC_10g51400	Cluster 11	19.4638	1.1605	0.749483	1.17848
FxaC_11g00020	Cluster 11	1.63178	0.0162407	0.0807392	0.11617	RK3	receptor kinase 3
FxaC_11g00390	Cluster 11	10.098	0.672177	0.324909	1.02399	B120
FxaC_11g00770	Cluster 11	2.08412	0.0954671	0.145437	0.12615
FxaC_11g01020	Cluster 11	2.42606	0.134127	0.0756727	0.297756	SNF4	homolog of yeast sucrose nonfermenting 4
FxaC_11g01070	Cluster 11	5.5672	0.0962146	0.049044	0.399213	ENDO1	ENDONUCLEASE 1
FxaC_11g01100	Cluster 11	103.65	2.25866	1.71821	1.83889
FxaC_11g01610	Cluster 11	14.4628	0.324253	0.213936	0.50544
FxaC_11g01840	Cluster 11	3.93965	0.229639	0.321104	0.582351
FxaC_11g01950	Cluster 11	2.01105	0.0738117	0.19892	0.0500777	DLAH	DAD1-like acylhydrolase
FxaC_11g01970	Cluster 11	39.2008	1.30623	1.83519	2.56806	ERD4	early-responsive to dehydration 4
FxaC_11g01980	Cluster 11	3.7032	0.0688202	0.0643941	0.0676983	GALT2	AGP galactosyltransferase 2
FxaC_11g02860	Cluster 11	2.63344	0.084939	0.150267	0.431363	NCED5	nine-cis-epoxycarotenoid dioxygenase 5
FxaC_11g03081	Cluster 11	8.076	0.433526	0.358033	0.315038
FxaC_11g03170	Cluster 11	8.09838	0.65728	1.00652	1.13831	MNS3	alpha-mannosidase 3
FxaC_11g03180	Cluster 11	3.85588	0.163767	0.0908673	0.227577	KAT1	potassium channel in Arabidopsis thaliana 1
FxaC_11g03240	Cluster 11	16.0009	2.147	0.391601	0.75092
FxaC_11g03580	Cluster 11	1.83646	0.0851842	0.0757029	0.0898248	FLS2	FLAGELLIN-SENSITIVE 2
FxaC_11g03591	Cluster 11	195.263	4.11654	0.840847	1.42894	LHCB1.4	LIGHT-HARVESTING CHLOROPHYLL-PROTEIN COMPLEX II SUBUNIT B1
FxaC_11g03610	Cluster 11	19.8294	0.303367	0.174148	0.0753893	LHCB1.3	LIGHT-HARVESTING CHLOROPHYLL A/B-PROTEIN 1.3
FxaC_11g03700	Cluster 11	22.5439	1.03723	0.403228	0.498126	RWA1	REDUCED WALL ACETYLATION 1
FxaC_11g04140	Cluster 11	3.28681	0.185234	0.241469	0.167643
FxaC_11g04240	Cluster 11	6.34446	0.311731	0.475102	0.284346
FxaC_11g04530	Cluster 11	3.09542	0.14519	0.332444	0.193814	NLM2	NOD26-LIKE INTRINSIC PROTEIN 2
FxaC_11g04600	Cluster 11	4.64085	0.294069	0.19514	0.408746	HSF A4A	heat shock transcription factor A4A
FxaC_11g04620	Cluster 11	1.01983	0	0	0
FxaC_11g04790	Cluster 11	3.94828	0.145572	0.249545	0.222078
FxaC_11g04800	Cluster 11	10.8771	0	0	0.114382
FxaC_11g04930	Cluster 11	1.9375	0.0777986	0.061408	0.015071	SNC2	suppressor of npr1-1, constitutive 2
FxaC_11g04951	Cluster 11	11.5128	0.30363	0.526985	0.706591
FxaC_11g05020	Cluster 11	14.6055	0.05841	0.0735947	0.0363088
FxaC_11g05210	Cluster 11	23.0705	0.362245	0.30497	0.224249
FxaC_11g05240	Cluster 11	1.77648	0.0475808	0.0924806	0.240958
FxaC_11g05270	Cluster 11	2.49735	0.125945	0.300459	0.366182
FxaC_11g05560	Cluster 11	27.9852	0	0	0.109967
FxaC_11g05680	Cluster 11	6.94233	0	0.0314218	0.0293343
FxaC_11g05920	Cluster 11	26.0621	0.122603	0.141515	0.0898459
FxaC_11g06011	Cluster 11	6.24884	0.447702	1.03644	0.490377
FxaC_11g06090	Cluster 11	4.95266	0.11516	0.0170366	0.0629424	MLO6	MILDEW RESISTANCE LOCUS O 6
FxaC_11g06330	Cluster 11	13.6657	0.0566654	0.12132	0
FxaC_11g06600	Cluster 11	8.2407	0.0394506	0.0985519	0.0835195	SPL3	squamosa promoter binding protein-like 3
FxaC_11g06850	Cluster 11	30.2493	2.0006	0.0770205	0.0494785
FxaC_11g07090	Cluster 11	11.7379	0.901652	0.649342	2.25664	NFD1	NUCLEAR FUSION DEFECTIVE 1
FxaC_11g07150	Cluster 11	0.590106	0.0299209	0.0937611	0.0828112	PMR4	POWDERY MILDEW RESISTANT 4
FxaC_11g07460	Cluster 11	21.9777	0.343539	0.0261887	0.0773607	BAG3	BCL-2-associated athanogene 3
FxaC_11g07530	Cluster 11	1.04451	0.0336143	0.0070191	0.0458399	BRCA1	breast cancer susceptibility1
FxaC_11g07550	Cluster 11	3.65544	0.250874	0.0853317	0.194236
FxaC_11g07840	Cluster 11	3.72509	0.187104	0.206713	0.652341	HAP5	HAPLESS 5
FxaC_11g07900	Cluster 11	5.2529	0.296815	0.154774	0.0653037	AIR9	AUXIN-INDUCED IN ROOT CULTURES 9
FxaC_11g08190	Cluster 11	0.771394	0.00731595	0.0343938	0.0462873	HERK2	hercules receptor kinase 2
FxaC_11g08240	Cluster 11	2.10373	0.0746238	0.0905361	0.385615	HEN1	HUA ENHANCER 1
FxaC_11g09100	Cluster 11	17.7411	0.60936	0.0832323	0.0130077
FxaC_11g09200	Cluster 11	54.6355	3.0644	2.91929	7.76939	UXE1	UDP-D-XYLOSE 4-EPIMERASE 1
FxaC_11g09430	Cluster 11	7.13188	0.384395	0	0.0291949	NF-YB6	nuclear factor Y, subunit B6
FxaC_11g09460	Cluster 11	161.754	8.04781	24.8233	29.4829	CYP716A1	cytochrome P450, family 716, subfamily A, polypeptide 1
FxaC_11g09510	Cluster 11	4.73517	0.207297	0.288509	0.286843
FxaC_11g09590	Cluster 11	11.5457	0.919905	0.353926	1.01694
FxaC_11g09610	Cluster 11	27.0047	2.05375	0.08787	0.346382
FxaC_11g10580	Cluster 11	2.92529	0.080368	0.0292705	0.0819584	EXL7	EXORDIUM LIKE 7
FxaC_11g11181	Cluster 11	9.40582	0.356579	1.05999	1.4807	RAN1	RESPONSIVE-TO-ANTAGONIST 1
FxaC_11g11650	Cluster 11	5.83853	0.0932961	0.182884	0.961562	ZIP1	zinc transporter 1 precursor
FxaC_11g11790	Cluster 11	3.15867	0.0682363	0.0293836	0.0171053
FxaC_11g11940	Cluster 11	1.52618	0	0	0	BSMT1
FxaC_11g11990	Cluster 11	17.2934	0.0679367	0.056639	0.0358418	BSMT1
FxaC_11g12310	Cluster 11	2.23215	0.122926	0.0462585	0.04239	MCM6	MINICHROMOSOME MAINTENANCE 6
FxaC_11g12390	Cluster 11	10.7246	0.504271	0.681978	1.34075
FxaC_11g12601	Cluster 11	6.47264	0.0849204	0.0317848	0.0470574	SVL1	SHV3-like 1
FxaC_11g12940	Cluster 11	26.2843	1.25604	0.381194	0.199747
FxaC_11g13021	Cluster 11	1.90748	0.129944	0.0716991	0.1651	KS1	ENT-KAURENE SYNTHASE 1
FxaC_11g13780	Cluster 11	9.59912	0.100033	0	0	PDF2.4	PLANT DEFENSIN 2.4
FxaC_11g13900	Cluster 11	21.7644	0.0336929	0.0742287	0	SK3	SKP1-like 3
FxaC_11g13910	Cluster 11	9.19163	0.0207276	0.0624219	0.276411	SK4	SKP1-like 4
FxaC_11g13920	Cluster 11	4.80596	0.361895	0.565829	0.917981	SWA3	SLOW WALKER 3
FxaC_11g13940	Cluster 11	2.49677	0.0985931	0.0526207	0.284652	FTSH12	FTSH protease 12
FxaC_11g13950	Cluster 11	6.82605	0.386959	0.208058	0.398833	SPK1	SPIKE1
FxaC_11g14600	Cluster 11	19.1931	0.0341698	0	0.0324549
FxaC_11g14720	Cluster 11	1.85694	0	0	0
FxaC_11g14940	Cluster 11	6.84918	0.154529	0.132733	0.0489246	SAUR74	SMALL AUXIN UPREGULATED RNA 74
FxaC_11g14990	Cluster 11	3.32592	0.243812	0.319965	0.452432
FxaC_11g15200	Cluster 11	2.13038	0.0906374	0.0729849	0.161535
FxaC_11g15540	Cluster 11	39.1236	0.560929	0.165887	0.173345	RIP1	ROP INTERACTIVE PARTNER 1
FxaC_11g16030	Cluster 11	52.5972	0.715399	0.339691	0.94502	LHCB5	light harvesting complex of photosystem II 5
FxaC_11g16120	Cluster 11	2.78268	0.0147706	0.0474748	0.171469	SPS2	solanesyl diphosphate synthase 2
FxaC_11g16690	Cluster 11	5.25258	0.0777529	0	0
FxaC_11g16870	Cluster 11	30.3244	0.0392176	0	0.149192
FxaC_11g16930	Cluster 11	3.94997	0.182218	0.281843	0.828171
FxaC_11g17140	Cluster 11	4.73635	0.050319	0.0883484	0.135569
FxaC_11g17250	Cluster 11	1.97074	0.0691879	0.0211288	0.122597	PPC1	phosphoenolpyruvate carboxylase 1
FxaC_11g17260	Cluster 11	10.2135	0.77439	0.387087	1.41915	RPL16	ribosomal protein L16
FxaC_11g17400	Cluster 11	8.83738	0.252272	0.527809	1.39054
FxaC_11g17640	Cluster 11	5.50789	0.132089	0.466619	0.295121	TCP4	TCP family transcription factor 4
FxaC_11g17680	Cluster 11	2.55658	0	0	0	NCL	Na+/Ca2+ exchanger
FxaC_11g17700	Cluster 11	7.94643	0.61206	0.751115	1.68192	NCL	Na+/Ca2+ exchanger
FxaC_11g17960	Cluster 11	2.69682	0.0480438	0.216942	0.487809	CPR30	CONSTITUTIVE EXPRESSER OF PR GENES 30
FxaC_11g18270	Cluster 11	3.69096	0.2082	0.13963	0.671229	MMS21	METHYL METHANE SULFONATE SENSITIVITY 2
FxaC_11g18820	Cluster 11	3.77797	0	0	0	GLX1	glyoxalase I homolog
FxaC_11g18851	Cluster 11	11.9847	0.507794	0.524071	1.45531
FxaC_11g18880	Cluster 11	110.684	7.51127	4.71264	2.24541	ENODL3	early nodulin-like protein 3
FxaC_11g19680	Cluster 11	6.82051	0.536945	0.961284	1.16246
FxaC_11g19860	Cluster 11	3.39461	0.0415094	0.0848015	0.0835171
FxaC_11g20170	Cluster 11	5.82452	0.204034	0.244531	0.357864	THE1	THESEUS1
FxaC_11g20420	Cluster 11	84.1788	1.4148	0.201173	0.27889	LHCB3*1
FxaC_11g20750	Cluster 11	26.8127	0.176794	0	0.116407	PBP1	pinoid-binding protein 1
FxaC_11g20770	Cluster 11	2.26281	0.0627497	0.036372	0.0322304
FxaC_11g20900	Cluster 11	7.92507	0.379137	0.502853	0.452907
FxaC_11g21100	Cluster 11	30.84	2.46397	0.877911	0.49016
FxaC_11g21330	Cluster 11	2.57748	0.110795	0.145853	0.151137
FxaC_11g21341	Cluster 11	3.23352	0.256808	0.14909	0.382427	LEC2	LEAFY COTYLEDON 2
FxaC_11g21421	Cluster 11	22.3959	1.10179	0.8387	2.38556	GR1	GLYOXYLATE REDUCTASE 1
FxaC_11g21700	Cluster 11	152.891	21.8131	3.42752	6.06581	TZ	THIAZOLE REQUIRING
FxaC_11g21920	Cluster 11	10.0839	0.80584	0.205975	0.116949	CHL	chloroplastic lipocalin
FxaC_11g22800	Cluster 11	2.52176	0.0677521	0.0998201	0.28573	ATPC1
FxaC_11g23880	Cluster 11	6.32739	0.52505	0.404945	1.06501	PAT1	phytochrome a signal transduction 1
FxaC_11g24181	Cluster 11	13.2527	0.729783	1.02001	2.07297
FxaC_11g24240	Cluster 11	9.60023	0.64987	0.827921	1.92566	INV-E	alkaline/neutral invertase E
FxaC_11g24500	Cluster 11	15.8212	0.137729	0.0740483	0.107144	G7
FxaC_11g25260	Cluster 11	3.35418	0.252699	0.191115	0.531439	WTF1	what's this factor?
FxaC_11g25372	Cluster 11	14.51	1.09421	1.129	1.89961	ATAPY2	apyrase 2
FxaC_11g25640	Cluster 11	120.036	7.70954	2.35095	1.02972	PSAO	photosystem I subunit O
FxaC_11g25880	Cluster 11	3.41194	0.109966	0.189842	0.248899
FxaC_11g26390	Cluster 11	5.67854	0	0.047029	0.0464651	CRR42	CHLORORESPIRATORY REDUCTION 42
FxaC_11g27390	Cluster 11	26.0957	0.735041	0.593572	0.60567	CYP94C1	cytochrome P450, family 94, subfamily C, polypeptide 1
FxaC_11g28060	Cluster 11	5.10706	0.182709	0.0729009	0.206116	PDR6	pleiotropic drug resistance 6
FxaC_11g28390	Cluster 11	7.9134	0.127645	0.192905	0.185923
FxaC_11g28900	Cluster 11	33.9142	5.49565	1.01768	1.6898	UBC19	ubiquitin-conjugating enzyme19
FxaC_11g29320	Cluster 11	3.25045	0.189239	0.154142	0.156006
FxaC_11g29440	Cluster 11	77.5345	1.08859	0.494561	0.31275
FxaC_11g29630	Cluster 11	7.42819	0.0591689	0.111894	0.887843	RbcX2	homologue of cyanobacterial RbcX 2
FxaC_11g29670	Cluster 11	15.5771	0.496045	0.0675385	0.0196957	MYB83	myb domain protein 83
FxaC_11g29940	Cluster 11	6.71668	0.266266	0.0323587	0
FxaC_11g30320	Cluster 11	6.25085	0.373478	0.381144	0.43993	SERAT2;2	serine acetyltransferase 2;2
FxaC_11g30330	Cluster 11	0.69263	0.034363	0.0145278	0.0537867	TIL1	TILTED 1
FxaC_11g30450	Cluster 11	187.01	10.9943	5.76198	2.43655
FxaC_11g30540	Cluster 11	56.7957	1.16259	1.03769	4.31937	PDR6	pleiotropic drug resistance 6
FxaC_11g30710	Cluster 11	31.4353	1.07377	1.68658	1.58602	AtADT6	Arabidopsis thaliana arogenate dehydratase 6
FxaC_11g30960	Cluster 11	6.72096	0.286191	0.182334	0.559559	CSLA2	CELLULOSE SYNTHASE-LIKE A 2
FxaC_11g31540	Cluster 11	7.03359	0.0278268	0	0
FxaC_11g32031	Cluster 11	13.1706	0.471752	0.227737	0.195564	LIG1	DNA ligase 1
FxaC_11g32040	Cluster 11	23.0849	0.117858	0.279026	0.284968
FxaC_11g32110	Cluster 11	209.041	0.755987	0.451392	0.647491	IRX7	IRREGULAR XYLEM 7
FxaC_11g32160	Cluster 11	16.1162	1.12634	2.14043	1.51232	XTH32	xyloglucan endotransglucosylase/hydrolase 32
FxaC_11g32210	Cluster 11	55.129	3.36056	1.555	0.942389	scpl48	serine carboxypeptidase-like 48
FxaC_11g33170	Cluster 11	1.76781	0.0346996	0.0416564	0.04217
FxaC_11g33180	Cluster 11	4.56117	0.155613	0.374911	0.619785
FxaC_11g33280	Cluster 11	3.06029	0.113431	0.0602648	0.150876
FxaC_11g33500	Cluster 11	4.40372	0.241344	0.170578	0.31176	REV	REVOLUTA
FxaC_11g33520	Cluster 11	6.30352	0.0860661	0.324232	0.579172	APAP1	ARABINOXYLAN PECTIN ARABINOGALACTAN PROTEIN 1
FxaC_11g33931	Cluster 11	97.9916	0.923848	0.910559	0.427236
FxaC_11g34220	Cluster 11	10.0568	0.287141	0.213866	0.385059	ARF4	auxin response factor 4
FxaC_11g34650	Cluster 11	33.0851	1.21249	0.110222	0.0879345
FxaC_11g35020	Cluster 11	11.4531	1.91686	0.139679	0.227669	RIP5	ROP interactive partner 5
FxaC_11g35360	Cluster 11	5.01211	0.196377	0.0296395	0.0277229	EXPA23	expansin A23
FxaC_11g35590	Cluster 11	7.10375	0.0735682	0.112529	0.198944	RPT1	ROOT PHOTOTROPISM 1
FxaC_11g35780	Cluster 11	3.72505	0.296307	0.330029	0.702606	HERK1	hercules receptor kinase 1
FxaC_11g35790	Cluster 11	17.712	1.17591	2.23127	2.53256
FxaC_11g35810	Cluster 11	5.54607	0.182437	0.141739	0.913661
FxaC_11g35850	Cluster 11	6.48905	0.281365	0.49038	0.800236	NUDT9	nudix hydrolase homolog 9
FxaC_11g35860	Cluster 11	4.59985	0	0.0286615	0	KCS12	3-ketoacyl-CoA synthase 12
FxaC_11g36100	Cluster 11	7.11424	0.185692	0.239662	0.369426
FxaC_11g36170	Cluster 11	62.1776	9.49445	1.91676	5.2603	RPL23AB	ribosomal protein L23AB
FxaC_11g36600	Cluster 11	58.6018	3.42966	6.29206	3.33092	HTB9
FxaC_11g36701	Cluster 11	81.9926	7.25673	10.9239	1.68165	H3.1	histone 3.1
FxaC_11g37740	Cluster 11	7.6256	0.581671	0.718107	0.440515	RBL1	RHOMBOID-like 1
FxaC_11g38140	Cluster 11	19.6177	0.881702	0.423476	0.642383
FxaC_11g38400	Cluster 11	15.621	0.783843	1.0381	0.951494	RCA	rubisco activase
FxaC_11g39290	Cluster 11	179.4	2.55104	3.10332	2.01172	LHCB1.3	LIGHT-HARVESTING CHLOROPHYLL A/B-PROTEIN 1.3
FxaC_11g39660	Cluster 11	9.32707	0.537762	0.202691	0.222335	LMCO4	LACCASE-LIKE MULTICOPPER OXIDASE 4
FxaC_11g39680	Cluster 11	3.4007	0.0198826	0.0828212	0.125917
FxaC_11g39701	Cluster 11	8.90872	1.01248	0.158138	0.16153	THIC	thiaminC
FxaC_11g39750	Cluster 11	40.4127	0.470512	1.99983	1.42516
FxaC_11g40120	Cluster 11	14.19	0.657814	0.403784	0.371684	VLN1	villin 1
FxaC_11g40880	Cluster 11	53.0925	3.07185	14.4006	14.6197	DIN6	DARK INDUCIBLE 6
FxaC_11g41230	Cluster 11	4.43628	0.198083	0.193209	0.140313	ETO1	ETHYLENE OVERPRODUCER 1
FxaC_11g41240	Cluster 11	12.8272	0.360918	0.246368	0.366252
FxaC_11g41270	Cluster 11	5.70704	0.294551	0.950071	0.347725
FxaC_11g41380	Cluster 11	5.8863	0.989454	1.60511	0.336064	LSH6	LIGHT SENSITIVE HYPOCOTYLS 6
FxaC_11g41410	Cluster 11	7.68093	0.162911	0.0419892	0.70539	MEE67	maternal effect embryo arrest 67
FxaC_11g42122	Cluster 11	50.3566	1.77772	1.52897	1.24278	PRX52	peroxidase 52
FxaC_11g42370	Cluster 11	2.24405	0	0	0	OFP17	ovate family protein 17
FxaC_11g42580	Cluster 11	22.7257	1.40372	1.1543	2.46361	WRNEXO	Werner syndrome-like exonuclease
FxaC_11g42640	Cluster 11	260.724	12.8082	19.5841	23.7376	REF3	REDUCED EPRDERMAL FLUORESCENCE 3
FxaC_11g42860	Cluster 11	4.83781	0.138546	0.194568	0.0730222
FxaC_11g42910	Cluster 11	11.6726	0.12652	0.105879	0.0568577	RPT2	ROOT PHOTOTROPISM 2
FxaC_11g42990	Cluster 11	19.3115	0.282573	0.0709274	0.0523222
FxaC_11g43140	Cluster 11	2.11598	0.0946112	0.0481397	0.0200245
FxaC_11g43280	Cluster 11	27.046	0.86284	0.750061	0.416485
FxaC_11g43470	Cluster 11	2.43448	0.0318327	0.0969441	0.109979	BRL1	BRI1 like
FxaC_11g43650	Cluster 11	1.06035	0.0559846	0.00689176	0.00678332
FxaC_11g43950	Cluster 11	4.53547	0.308671	0.0218955	0
FxaC_11g44010	Cluster 11	4.28891	0.0745702	0.0610752	0.611846	AAP7	amino acid permease 7
FxaC_11g44300	Cluster 11	1.15177	0.0762769	0.0187778	0.0349553	KP1	kinesin-like protein 1
FxaC_11g44430	Cluster 11	140.988	3.46816	1.10375	4.334	Hsp81.4	HEAT SHOCK PROTEIN 81.4
FxaC_11g44500	Cluster 11	33.9332	1.97964	1.01954	0.657386
FxaC_11g44610	Cluster 11	4.81744	0.362398	0.911369	1.35381
FxaC_11g44631	Cluster 11	18.8331	0	0	0.0667078
FxaC_11g44850	Cluster 11	17.9114	1.24357	1.58416	3.69907
FxaC_11g45151	Cluster 11	28.6882	0.800132	0.0424951	0.197975
FxaC_11g45360	Cluster 11	28.2003	1.70277	1.1632	1.74907
FxaC_11g45420	Cluster 11	6.45817	0.175497	0.426234	0.837083
FxaC_11g45460	Cluster 11	5.90543	0.299736	0.0164818	0	CYCB1;2	cyclin B 1;2
FxaC_11g45521	Cluster 11	13.5801	0.689868	0.359998	0.333439
FxaC_11g45560	Cluster 11	13.1279	0.214666	0.121693	0.0887917	BGLU12	beta glucosidase 12
FxaC_11g45700	Cluster 11	4.49765	0.0262727	0	0.0276773	LOX2	lipoxygenase 2
FxaC_11g45710	Cluster 11	5.65099	0.0696829	0.089658	0.171	LOX2	lipoxygenase 2
FxaC_11g46480	Cluster 11	1.5622	0.124073	0.0764693	0.269248
FxaC_11g46690	Cluster 11	0.92321	0.040234	0.00581718	0.0228727
FxaC_11g46810	Cluster 11	11.4452	0.0435812	0.0425358	0
FxaC_11g46940	Cluster 11	8.29873	0.0492743	0.206739	2.13195	LTPG6	glycosylphosphatidylinositol-anchored lipid protein transfer 6
FxaC_11g47020	Cluster 11	9.88862	0	0.0140297	0	PUT4	POLYAMINE UPTAKE TRANSPORTER 4
FxaC_11g47180	Cluster 11	14.8671	0.581254	0.756188	0.89189	SUB1
FxaC_11g47530	Cluster 11	171.827	6.28262	6.46979	4.0735
FxaC_11g47550	Cluster 11	8.15667	0.372915	0.182755	0.294642
FxaC_11g47670	Cluster 11	7.62857	0.414673	0.477501	0.360959
FxaC_12g00380	Cluster 11	17.1625	1.45224	0.954372	5.09735	ECT2	evolutionarily conserved C-terminal region 2
FxaC_12g00480	Cluster 11	3.69609	0	0	0	PUM12	pumilio 12
FxaC_12g00481	Cluster 11	3.57478	0.0607226	0.0405965	0.0998899	ZKT	protein containing PDZ domain, a K-box domain, and a TPR region
FxaC_12g00920	Cluster 11	17.5708	1.94451	0.285543	0.339476	SUB1
FxaC_12g01010	Cluster 11	33.7134	0.0255983	0.0137128	0.0270101	PUT4	POLYAMINE UPTAKE TRANSPORTER 4
FxaC_12g01080	Cluster 11	1.47348	0.0134047	0.0334865	0.028288	PUT4	POLYAMINE UPTAKE TRANSPORTER 4
FxaC_12g01380	Cluster 11	6.90061	0.186145	0.266181	1.08374	LTPG6	glycosylphosphatidylinositol-anchored lipid protein transfer 6
FxaC_12g01500	Cluster 11	42.8202	2.04272	0.446546	0.272018
FxaC_12g01581	Cluster 11	6.60859	0.471144	0.300984	0.146623	EDA3	embryo sac development arrest 3
FxaC_12g01770	Cluster 11	2.31631	0.163013	0.130614	0.587584
FxaC_12g01840	Cluster 11	7.62602	0.315762	0.330611	0.685601	THFS	10-formyltetrahydrofolate synthetase
FxaC_12g01910	Cluster 11	4.85619	0.101605	0.0310757	0.56498	HCT	hydroxycinnamoyl-CoA shikimate/quinate hydroxycinnamoyl transferase
FxaC_12g02070	Cluster 11	5.55674	0.230113	0	0	GATA29	GATA transcription factor 29
FxaC_12g02250	Cluster 11	8.43898	0.442945	0.811223	1.0568
FxaC_12g02450	Cluster 11	0.833988	0.0224469	0.0154296	0.0221651
FxaC_12g02950	Cluster 11	5.6202	0.314366	0.0531113	0.0154884	CYCB1;2	cyclin B 1;2
FxaC_12g02970	Cluster 11	4.20264	0.199539	0.39427	0.429432
FxaC_12g03050	Cluster 11	12.2666	0.929669	1.10759	1.5662	FBH3	FLOWERING BHLH 3
FxaC_12g03400	Cluster 11	2.01182	0.15309	0.182377	0.439938	ATPARN	ARABIDOPSIS THALIANA POLY(A) RIBONUCLEASE
FxaC_12g03510	Cluster 11	1.40207	0.0885808	0.0622993	0.11791	CSLE1	cellulose synthase like E1
FxaC_12g03880	Cluster 11	2.97141	0.0491591	0.0395208	0.0167463
FxaC_12g03990	Cluster 11	52.2838	2.03478	1.70994	1.35494
FxaC_12g04050	Cluster 11	220.936	9.77938	2.44525	11.1258	Hsp81.4	HEAT SHOCK PROTEIN 81.4
FxaC_12g04130	Cluster 11	1.81278	0.0238498	0.00641874	0.0239536	KP1	kinesin-like protein 1
FxaC_12g04390	Cluster 11	12.4197	0.382758	0.615584	2.06792	SIP1	seed imbibition 1
FxaC_12g04490	Cluster 11	2.17644	0.0362859	0.251135	0.272589	CPR30	CONSTITUTIVE EXPRESSER OF PR GENES 30
FxaC_12g04500	Cluster 11	9.98148	0.240426	0.621377	0.811807	AAP7	amino acid permease 7
FxaC_12g04590	Cluster 11	11.3207	0.759331	0.0232687	0.0456857
FxaC_12g05210	Cluster 11	30.1378	0.738177	0.301101	0.579477
FxaC_12g05211	Cluster 11	32.044	0.729115	0.100973	0.483611
FxaC_12g05641	Cluster 11	5.28439	0.125486	0.178686	0.187727
FxaC_12g05850	Cluster 11	272.652	7.38288	12.6332	16.538	REF3	REDUCED EPRDERMAL FLUORESCENCE 3
FxaC_12g06090	Cluster 11	1.05158	0	0	0	OFP3	ovate family protein 3
FxaC_12g06100	Cluster 11	22.9825	0	0	0	OFP17	ovate family protein 17
FxaC_12g06180	Cluster 11	7.2878	0	0.345467	0.529424	SNRK3.22	SNF1-RELATED PROTEIN KINASE 3.22
FxaC_12g06940	Cluster 11	1.06976	0.0346787	0.09376	0.0214245
FxaC_12g07010	Cluster 11	5.60302	0.311057	0.137852	0.133261
FxaC_12g07050	Cluster 11	4.21806	0.270557	1.02057	0.536385
FxaC_12g07070	Cluster 11	3.03152	0.0961252	0.100677	0.269743
FxaC_12g07080	Cluster 11	1.82974	0.121658	0.0693175	0.0491034	ETO1	ETHYLENE OVERPRODUCER 1
FxaC_12g07290	Cluster 11	3.61891	0.11352	0.106558	0.161861	CHC1	clathrin heavy chain 1
FxaC_12g07780	Cluster 11	3.34872	0.0749384	0.101393	0.0293246	APD1	ABERRANT POLLEN DEVELOPMENT 1
FxaC_12g07851	Cluster 11	23.5437	0	0	0.149317
FxaC_12g08370	Cluster 11	28.0837	0.560507	0.898198	0.74572
FxaC_12g08400	Cluster 11	9.32893	1.99714	0.285098	1.0185	THIC	thiaminC
FxaC_12g08450	Cluster 11	12.2368	0.557322	0.822721	0.87066
FxaC_12g08460	Cluster 11	21.5133	1.20471	1.184	0.597026	LMCO4	LACCASE-LIKE MULTICOPPER OXIDASE 4
FxaC_12g09230	Cluster 11	14.5913	1.19163	1.02465	1.08895	RCA	rubisco activase
FxaC_12g09531	Cluster 11	34.394	1.2	0.842594	1.62016
FxaC_12g09830	Cluster 11	31.8032	0.308558	0.0723317	0.268754	EXPA4	expansin A4
FxaC_12g10760	Cluster 11	19.4337	0.564617	0.510436	0.727678	XBAT31	XB3 ortholog 1 in Arabidopsis thaliana
FxaC_12g10850	Cluster 11	49.0948	1.0803	0.691316	0.674941	HTB9
FxaC_12g11280	Cluster 11	33.9787	0.0689984	0.0137128	0.0404719	KCS12	3-ketoacyl-CoA synthase 12
FxaC_12g12500	Cluster 11	35.1815	5.22184	0.890792	0.690086
FxaC_12g12710	Cluster 11	13.0024	0.292152	0.283624	0.401127	ARF4	auxin response factor 4
FxaC_12g13210	Cluster 11	16.8343	0.507171	2.12743	1.36604	APAP1	ARABINOXYLAN PECTIN ARABINOGALACTAN PROTEIN 1
FxaC_12g13560	Cluster 11	85.4998	0.498043	0.287843	0.313877
FxaC_12g13570	Cluster 11	3.08773	0.24613	0.530793	0.829024
FxaC_12g13580	Cluster 11	2.00101	0.00666652	0.0539744	0.02108
FxaC_12g13620	Cluster 11	23.728	1.62503	0.465051	0.436444
FxaC_12g13700	Cluster 11	28.3441	1.58061	1.7935	0.596614
FxaC_12g14960	Cluster 11	3.98962	0	0.0540551	0
FxaC_12g15760	Cluster 11	61.8841	2.87043	3.8211	7.17172	PDR11	pleiotropic drug resistance 11
FxaC_12g15880	Cluster 11	15.5078	0.828459	0.700364	0.455224	AtADT6	Arabidopsis thaliana arogenate dehydratase 6
FxaC_12g15940	Cluster 11	8.00988	0.298797	0.126855	0.449965	CSLA2	CELLULOSE SYNTHASE-LIKE A 2
FxaC_12g16420	Cluster 11	16.5522	2.92503	0.566178	1.23901	AtAGO5
FxaC_12g16920	Cluster 11	3.85807	0.032558	0.171499	0.310079	Tic20-V	translocon at the inner envelope membrane of chloroplasts 20-V
FxaC_12g17270	Cluster 11	26.4433	1.34662	0.174426	0.0391486	MYB83	myb domain protein 83
FxaC_12g17310	Cluster 11	6.24257	0.0842323	0.0701406	1.3635	RbcX2	homologue of cyanobacterial RbcX 2
FxaC_12g17500	Cluster 11	3.29985	0.146747	0.282258	0.365517	ABCG15	ATP-binding cassette G15
FxaC_12g17780	Cluster 11	32.8709	4.04068	0.659029	1.72594	UBC19	ubiquitin-conjugating enzyme19
FxaC_12g17890	Cluster 11	1.74459	0.0434614	0.258998	0.257716
FxaC_12g18500	Cluster 11	13.6511	0.185313	0.300162	0.294617
FxaC_12g18880	Cluster 11	59.4489	2.34859	0.765526	0.496119
FxaC_12g18970	Cluster 11	3.8855	0.145047	0.0132071	0.0334785
FxaC_12g19010	Cluster 11	2.35945	0.157055	0.22346	0.403128
FxaC_12g19320	Cluster 11	5.31698	0.340632	0.194903	0.357628
FxaC_12g19590	Cluster 11	16.5856	0.867391	1.05737	0.431839
FxaC_12g20290	Cluster 11	6.78951	0.447912	0.116823	0.426807	SDR1	short-chain dehydrogenase/reductase 1
FxaC_12g20560	Cluster 11	2.6933	0.182365	0.0629893	0.0901659
FxaC_12g20660	Cluster 11	31.2714	2.56071	2.08846	2.66705	SSL3	strictosidine synthase-like 3
FxaC_12g20670	Cluster 11	8.30884	0.563568	1.07653	2.06299	YAB2	YABBY2
FxaC_12g20850	Cluster 11	1.97125	0.0976782	0.106085	0.213019
FxaC_12g21380	Cluster 11	3.10456	0.222449	0.0229759	0.0111569
FxaC_12g21410	Cluster 11	2.52201	0.153192	0.298736	0.333754
FxaC_12g21480	Cluster 11	2.15591	0.115433	0.13357	0.463518	PAT1	phytochrome a signal transduction 1
FxaC_12g21860	Cluster 11	5.36817	0.093623	0.0805145	0.0780002	CYP94C1	cytochrome P450, family 94, subfamily C, polypeptide 1
FxaC_12g22040	Cluster 11	6.52316	0.0139723	0.201204	0.997918	FAR1	fatty acid reductase 1
FxaC_12g22130	Cluster 11	3.3086	0.184134	0.132585	0.259255
FxaC_12g23110	Cluster 11	5.77373	0.206687	0.402101	0.942984
FxaC_12g23260	Cluster 11	46.0751	0.56144	0.211288	0.698108
FxaC_12g23540	Cluster 11	6.24915	0	1.02018	0.579218
FxaC_12g23830	Cluster 11	131.923	10.3213	3.74096	0.971974	PSAO	photosystem I subunit O
FxaC_12g26610	Cluster 11	4.6422	0.15328	0.262425	0.115116	SGP1
FxaC_12g27160	Cluster 11	18.4923	1.20591	0.681483	1.60479	GR1	GLYOXYLATE REDUCTASE 1
FxaC_12g27190	Cluster 11	19.5375	0.70452	0.270886	0.548147	KATC	KINESIN-LIKE PROTEIN IN ARABIDOPSIS THALIANA C
FxaC_12g27310	Cluster 11	9.32381	0.30998	0.352104	0.593401	CRLK1	calcium/calmodulin-regulated receptor-like kinase 1
FxaC_12g27540	Cluster 11	11.4834	0.2903	0.173925	0.0239329	TPS21	terpene synthase 21
FxaC_12g27610	Cluster 11	9.08316	0.0112537	0.0512211	0.075687	GH3.6	Gretchen Hagen3.6
FxaC_12g27660	Cluster 11	94.5679	7.5565	10.706	12.9276
FxaC_12g27680	Cluster 11	4.11746	0.249585	0.170161	0.341169
FxaC_12g27700	Cluster 11	9.06693	0.629434	0.383794	0.646897
FxaC_12g28040	Cluster 11	51.4291	4.05286	0.784699	0.52012
FxaC_12g28180	Cluster 11	57.9872	1.08249	0.473488	0.328996	LHCB3*1
FxaC_12g28530	Cluster 11	3.13557	0.247614	0.0418246	0.107736
FxaC_12g29040	Cluster 11	9.52583	1.25559	0.192094	0.584685
FxaC_12g29140	Cluster 11	7.70025	0	0	0.0507542
FxaC_12g29680	Cluster 11	1.30024	0.0794715	0.0935587	0.109478	DRP5A	Dynamin related protein 5A
FxaC_12g29780	Cluster 11	67.1099	0.524939	0.197351	0.789111	ENODL3	early nodulin-like protein 3
FxaC_12g30690	Cluster 11	6.4524	0.228811	0.324151	1.26658	HCF243	high chlorophyll fluorescence 243
FxaC_12g31270	Cluster 11	11.9842	0	0.0183226	0.0171378	TBL31
FxaC_12g31520	Cluster 11	17.374	1.44006	0.949674	1.59964	PPC1	phosphoenolpyruvate carboxylase 1
FxaC_12g31660	Cluster 11	2.76881	0.0360749	0.158651	0.0517768
FxaC_12g31670	Cluster 11	2.30326	0.0559105	0.101257	0.142133
FxaC_12g32090	Cluster 11	6.24791	0	0	0
FxaC_12g32100	Cluster 11	5.85486	0	0	0
FxaC_12g32150	Cluster 11	1.31481	0.0278259	0.0119853	0.0443938
FxaC_12g32200	Cluster 11	12.0266	0.070895	0.107423	0.0864178	TBL43	TRICHOME BIREFRINGENCE-LIKE 43
FxaC_12g32230	Cluster 11	4.1389	0.0168465	0	0	TBL42	TRICHOME BIREFRINGENCE-LIKE 42
FxaC_12g32550	Cluster 11	4.06337	0.309253	0.0275328	0.162926
FxaC_12g33200	Cluster 11	3.18436	0.11676	0.298181	0.408789
FxaC_12g33330	Cluster 11	51.0207	0.620898	0.218379	0.409638	LHCB5	light harvesting complex of photosystem II 5
FxaC_12g33360	Cluster 11	36.3837	2.9924	3.94858	5.49648	NTMC2TYPE6.1
FxaC_12g34410	Cluster 11	17.3694	0.648359	0.70527	0.259956	SAUR74	SMALL AUXIN UPREGULATED RNA 74
FxaC_12g34720	Cluster 11	11.5674	0.608321	0.663141	0.998581
FxaC_12g34900	Cluster 11	5.10249	0.0308574	0	0
FxaC_12g35010	Cluster 11	1.90332	0.0174742	0.0169066	0.166446	SBPASE	sedoheptulose-bisphosphatase
FxaC_12g35020	Cluster 11	2.90085	0.552555	0.134028	0.995281
FxaC_12g35301	Cluster 11	39.1533	2.01536	1.14183	1.14757	PGK1	phosphoglycerate kinase 1
FxaC_12g35370	Cluster 11	10.7238	0.633127	0.248786	0.58017	SPK1	SPIKE1
FxaC_12g35380	Cluster 11	2.44904	0.128268	0.101163	0.390216	FTSH12	FTSH protease 12
FxaC_12g36160	Cluster 11	51.2915	5.91417	0.832191	0.715244
FxaC_12g36470	Cluster 11	15.4603	0.251252	0.298803	0.20035	SHV3	SHAVEN 3
FxaC_12g36680	Cluster 11	7.7054	0.563567	0.839247	1.58487
FxaC_12g36810	Cluster 11	40.417	0.839888	3.29277	2.31254	PUP4	purine permease 4
FxaC_12g37210	Cluster 11	1.65029	0.0988014	0.0793201	0.210317	CAT5	cationic amino acid transporter 5
FxaC_12g37400	Cluster 11	6.37355	0.11909	0.241233	0.216917	QRT3	QUARTET 3
FxaC_12g37570	Cluster 11	16.9586	1.2727	1.16677	1.75107
FxaC_12g37590	Cluster 11	55.4273	4.51694	1.84868	2.7356	GlcNAc1pUT1	N-acetylglucosamine-1-phosphate uridylyltransferase 1
FxaC_12g37840	Cluster 11	17.0789	1.32312	0.456028	0.259798	TT16	TRANSPARENT TESTA16
FxaC_12g38031	Cluster 11	194.944	10.4762	11.6819	18.0509
FxaC_12g38860	Cluster 11	12.3863	0	0.106002	0
FxaC_12g38950	Cluster 11	20.6231	1.17585	1.45725	1.14882	CYP716A1	cytochrome P450, family 716, subfamily A, polypeptide 1
FxaC_12g39210	Cluster 11	30.789	0.388884	0.0803926	0.0925241
FxaC_12g40051	Cluster 11	2.40969	0.0561735	0.00625292	0.0676751	GHR1	GUARD CELL HYDROGEN PEROXIDE-RESISTANT 1
FxaC_12g40070	Cluster 11	3.29502	0.0687533	0.131806	0.088521	HERK2	hercules receptor kinase 2
FxaC_12g40240	Cluster 11	8.89381	1.08926	0.0948668	0.124114	PHB-1D	PHABULOSA 1D
FxaC_12g40330	Cluster 11	4.72627	0.355413	0.0842639	0.145931	AIR9	AUXIN-INDUCED IN ROOT CULTURES 9
FxaC_12g40510	Cluster 11	26.7765	0.87364	0.239557	0.202368	PSAK	photosystem I subunit K
FxaC_12g40560	Cluster 11	10.6167	0.428711	0.220399	0.0590621	GRXS17	monothiol glutaredoxin 17
FxaC_12g40590	Cluster 11	81.2272	1.19437	0.349364	0.229089	BAG3	BCL-2-associated athanogene 3
FxaC_12g40770	Cluster 11	14.8574	1.10469	1.08236	2.21723	NFD1	NUCLEAR FUSION DEFECTIVE 1
FxaC_12g41520	Cluster 11	6.99088	0.0595027	0.0755331	0.204438	HSL1	HAESA-like 1
FxaC_12g41840	Cluster 11	17.183	1.95795	0.141887	0.179261	iqd9	IQ-domain 9
FxaC_12g42021	Cluster 11	4.99326	0.376649	0.0332452	0.0613488
FxaC_12g42050	Cluster 11	11.5964	0	0.168356	0.110471
FxaC_12g42300	Cluster 11	4.05927	0.272569	0.481819	0.506231	UP9	UP9
FxaC_12g42340	Cluster 11	26.1717	0.909395	0.890793	1.44111	WAVE2
FxaC_12g42540	Cluster 11	8.35522	0.218423	0.29931	0.749085
FxaC_12g42680	Cluster 11	16.5372	0.226695	0.0124413	0.0347919
FxaC_12g42690	Cluster 11	5.4529	0.314053	0.122391	0.124865
FxaC_12g42810	Cluster 11	87.1651	2.49425	1.02122	0.79184	LEW2	LEAF WILTING 2
FxaC_12g42910	Cluster 11	2.31526	0.0802478	0.187035	0.221567
FxaC_12g43080	Cluster 11	2.91164	0.124137	0.187	0.475402	HSF A4A	heat shock transcription factor A4A
FxaC_12g43140	Cluster 11	13.6983	0.97077	0.609185	0.339337	NLM2	NOD26-LIKE INTRINSIC PROTEIN 2
FxaC_12g43430	Cluster 11	21.15	0.578569	0.196781	0.147836	HCT	hydroxycinnamoyl-CoA shikimate/quinate hydroxycinnamoyl transferase
FxaC_12g43470	Cluster 11	24.8858	0.183767	0.0851851	0.0354836
FxaC_12g43940	Cluster 11	36.4105	0.349942	0.149457	0.218518	RWA1	REDUCED WALL ACETYLATION 1
FxaC_12g44000	Cluster 11	26.5595	0.441786	0.0930201	0.0250876	LHCB1.3	LIGHT-HARVESTING CHLOROPHYLL A/B-PROTEIN 1.3
FxaC_12g44010	Cluster 11	113.684	1.88975	0.274013	0.39851	LHCB1.3	LIGHT-HARVESTING CHLOROPHYLL A/B-PROTEIN 1.3
FxaC_12g44051	Cluster 11	45.3857	1.56948	0.147466	0.0268684
FxaC_12g44120	Cluster 11	10.715	0.18826	0.155285	0.125938	RWA1	REDUCED WALL ACETYLATION 1
FxaC_12g44220	Cluster 11	4.06725	0.106029	0.0578352	0.109029
FxaC_12g44380	Cluster 11	4.82134	0.238627	0.0536418	0.0427914	MCM3	MINICHROMOSOME MAINTENANCE 3
FxaC_12g45150	Cluster 11	3.24536	0.0983758	0.050763	0.13516	GALT2	AGP galactosyltransferase 2
FxaC_12g45160	Cluster 11	46.1434	3.02997	5.16474	4.86604	ERD4	early-responsive to dehydration 4
FxaC_12g45180	Cluster 11	1.99467	0.090471	0.355442	0.0375665	DLAH	DAD1-like acylhydrolase
FxaC_12g45440	Cluster 11	6.31295	0.376599	0.134439	0.0621985
FxaC_12g45570	Cluster 11	7.11639	0.384457	0	0
FxaC_12g46080	Cluster 11	7.79541	0.0217184	0.0245791	0
FxaC_12g46260	Cluster 11	3.40634	0.184249	0.113264	0.532781	ENDO1	ENDONUCLEASE 1
FxaC_12g46580	Cluster 11	23.4285	1.95458	0.804959	2.98255
FxaC_12g46590	Cluster 11	4.4054	0.271718	0.101198	0.442983
FxaC_12g46630	Cluster 11	12.2495	0.779238	0.653477	1.10183
FxaC_12g46830	Cluster 11	1.64011	0	0	0	CYCD6;1	Cyclin D6;1
FxaC_12g46970	Cluster 11	9.96357	0.058494	0.0565942	0.167033	PBP1	pinoid-binding protein 1
FxaC_12g47300	Cluster 11	1.81174	0.0081975	0.0687605	0.117153
FxaC_12g47400	Cluster 11	10.3327	0.632956	0.491477	0.209621
FxaC_12g47560	Cluster 11	257.339	14.6444	5.08478	9.16931	BAN	BANYULS
FxaC_12g47650	Cluster 11	21.3212	1.74463	0.287521	0.406517	KATAP	KINESIN-LIKE PROTEIN IN ARABIDOPSIS THALIANA A PROTEIN
FxaC_12g48200	Cluster 11	31.2798	1.20101	0.716946	0.662209	RIC7
FxaC_12g48320	Cluster 11	212.604	2.68523	0.34519	0.151746
FxaC_12g48390	Cluster 11	2.43235	0.156223	0.0760779	0.223959
FxaC_12g48620	Cluster 11	32.208	1.88015	1.49333	0.657335	ATPC1
FxaC_12g48720	Cluster 11	141.388	6.27226	1.27139	1.29289
FxaC_12g48750	Cluster 11	1.83527	0.0446027	0.0384132	0.0334208
FxaC_12g48780	Cluster 11	53.3988	3.05741	2.31018	3.25376	AtADT1	Arabidopsis thaliana arogenate dehydratase 1
FxaC_12g48850	Cluster 11	205.838	12.6921	6.07309	9.8715
FxaC_12g48900	Cluster 11	6.49457	0.338688	0.816265	1.35223
FxaC_12g49171	Cluster 11	19.998	1.41001	2.42912	3.21223
FxaC_12g49281	Cluster 11	16.1368	0.307618	0.0337872	0.0718311	ALE1	ABNORMAL LEAF-SHAPE 1
FxaC_12g49410	Cluster 11	34.6408	2.84524	2.58713	6.35087	PGL35	plastoglobulin 35
FxaC_12g49450	Cluster 11	8.98304	0.291942	0.949066	1.74523	Phox2	Phox2
FxaC_12g49460	Cluster 11	24.5447	0.46213	0.148478	0.258011	FUS1	FUSCA 1
FxaC_12g49500	Cluster 11	162.492	3.68856	0.51496	0.167847
FxaC_12g49530	Cluster 11	5.43512	0.164164	0.0150408	0.0297209	EHD2	EPS15 homology domain 2
FxaC_12g49750	Cluster 11	20.119	0.398148	0.201238	0.477871	SCN1	SUPERCENTIPEDE1
FxaC_12g49800	Cluster 11	28.8251	2.00711	2.839	2.66839
FxaC_12g49851	Cluster 11	34.629	2.57244	0.870722	1.77215	VTC4
FxaC_12g49900	Cluster 11	370.187	26.5297	26.2491	18.029	INT4	inositol transporter 4
FxaC_12g50230	Cluster 11	27.8534	2.23702	1.7073	2.51911
FxaC_12g50240	Cluster 11	4.68948	0.0438606	0.247261	0.08405
FxaC_12g50440	Cluster 11	24.4941	1.84042	2.84268	3.2788	FPS2	farnesyl diphosphate synthase 2
FxaC_12g50450	Cluster 11	7.17485	0.276919	0.363553	0.240903
FxaC_12g50460	Cluster 11	12.4921	0.874224	1.79064	2.40391
FxaC_12g50521	Cluster 11	7.39122	0.196045	0.128725	0.224814	SIP2	seed imbibition 2
FxaC_13g00050	Cluster 11	11.4939	0.211638	0.988459	0.822469
FxaC_13g00101	Cluster 11	33.833	1.73949	0.650601	1.89347
FxaC_13g00110	Cluster 11	9.31979	0.591163	0.277011	0.341174
FxaC_13g00160	Cluster 11	4.35787	0.205877	0.237362	0.573497	SDE3	SILENCING DEFECTIVE
FxaC_13g00240	Cluster 11	23.302	1.05277	0.935865	1.19541	SCPL34	serine carboxypeptidase-like 34
FxaC_13g00290	Cluster 11	4.38327	0.0704316	0.201279	0.148729
FxaC_13g00440	Cluster 11	2.24774	0.00886656	0.0321841	0.0560735	YSL7	YELLOW STRIPE like 7
FxaC_13g00521	Cluster 11	120.923	8.86696	0.901144	0.72293	EVE1	ENHANCED VERY-LOW-FLUENCE RESPONSES 1
FxaC_13g00530	Cluster 11	11.536	0.865323	1.15948	1.70011	NTMC2TYPE5.2
FxaC_13g00572	Cluster 11	3.02986	0.245014	0.374956	0.252314
FxaC_13g01730	Cluster 11	1.72834	0.126002	0.0991414	0.253464	KUP1	POTASSIUM UPTAKE TRANSPORTER 1
FxaC_13g01790	Cluster 11	7.76087	0.0302732	0	0	AGL62	AGAMOUS-like 62
FxaC_13g01880	Cluster 11	5.25158	0.0255983	0	0.0270101	UGT85A1
FxaC_13g02490	Cluster 11	6.64811	0.438701	0.597315	1.06279
FxaC_13g02510	Cluster 11	17.1543	0.786701	0.676708	1.18731
FxaC_13g02540	Cluster 11	9.29878	0.530654	0.115523	0.134753
FxaC_13g02640	Cluster 11	15.5265	1.01935	3.03817	1.00127	LGT8	glucosyl transferase family 8
FxaC_13g02720	Cluster 11	3.01594	0.226167	0.157197	0.197484
FxaC_13g02840	Cluster 11	89.0875	0.582903	3.0005	2.24617	JR3	JASMONIC ACID RESPONSIVE 3
FxaC_13g03110	Cluster 11	4.71744	0.298955	0.235529	0.135476
FxaC_13g03130	Cluster 11	5.51248	0	0.0800831	0.231585	TBL27	TRICHOME BIREFRINGENCE-LIKE 27
FxaC_13g03150	Cluster 11	40.0668	1.34791	0.627778	0.668138
FxaC_13g03200	Cluster 11	4.73896	0.0468975	0.102301	0.143254
FxaC_13g03220	Cluster 11	7.87056	0.047276	0.0966328	0.495914
FxaC_13g03240	Cluster 11	3.45575	0.0175929	0.0586274	0.0502375
FxaC_13g03371	Cluster 11	5.56872	0.0832093	0.0223943	0.0208124
FxaC_13g03380	Cluster 11	9.47957	0.327329	0.173551	0.345179	NCED4	nine-cis-epoxycarotenoid dioxygenase 4
FxaC_13g03531	Cluster 11	10.7717	0.345247	0.263581	0.236691
FxaC_13g03580	Cluster 11	13.4033	0.833416	0.887004	0.429127	NdhL	NADH dehydrogenase-like complex L
FxaC_13g03720	Cluster 11	7.04454	0.413597	0.24704	0.244084	PCR2	PLANT CADMIUM RESISTANCE 2
FxaC_13g03980	Cluster 11	0.937584	0.0705806	0.0418804	0.203351	NUP155	nucleoporin 155
FxaC_13g04170	Cluster 11	3.82151	0.142689	0.0225866	0.0221733
FxaC_13g04240	Cluster 11	42.9025	0.831843	0.283066	0.410157	PG2	polygalacturonase 2
FxaC_13g04580	Cluster 11	5.41614	0.329593	0.14962	0.162535
FxaC_13g04970	Cluster 11	2.60611	0.210883	0.162674	0.0588751
FxaC_13g05280	Cluster 11	182.656	12.3588	8.96919	12.6534	ACLA-1	ATP-citrate lyase A-1
FxaC_13g05401	Cluster 11	21.6534	0.57637	0.193031	0.133894
FxaC_13g05570	Cluster 11	4.74132	0.254036	0.426498	0.928367
FxaC_13g05880	Cluster 11	2.69983	0.099061	0.180197	0.148747	PIN3	PIN-FORMED 3
FxaC_13g05900	Cluster 11	8.34782	0.0579397	0.122391	0.199356
FxaC_13g07231	Cluster 11	17.6294	1.41466	1.14988	4.60454
FxaC_13g07340	Cluster 11	3.63387	0.221808	0.8261	0.777944
FxaC_13g07342	Cluster 11	111.549	1.18059	3.22967	0.988523	RNS1	ribonuclease 1
FxaC_13g07830	Cluster 11	3.84228	0.278274	0.260018	0.406756
FxaC_13g08040	Cluster 11	2.52946	0.121709	0.0723915	0.285188	RRG	RETARDED ROOT GROWTH
FxaC_13g08070	Cluster 11	0.908894	0	0	0
FxaC_13g08200	Cluster 11	24.4132	1.51443	2.14059	2.85571
FxaC_13g08280	Cluster 11	3.63127	0.164471	0.19305	0.104759
FxaC_13g08310	Cluster 11	155.354	8.89033	4.14826	7.53236	UGD2	UDP-glucose dehydrogenase 2
FxaC_13g08450	Cluster 11	3.61047	0.093715	0.0458963	0.193157	QUL2	QUASIMODO2 LIKE 2
FxaC_13g08550	Cluster 11	9.38887	0.362692	0.211138	0.239049	TPT	triose-phosphate &#8260; phosphate translocator
FxaC_13g09750	Cluster 11	36.7468	0.512289	0.125605	0.326995
FxaC_13g09810	Cluster 11	7.10185	0.0964898	0.357684	0.250289
FxaC_13g09850	Cluster 11	10.1052	0.0964898	0.323741	0.417309
FxaC_13g09900	Cluster 11	1.52773	0	0	0
FxaC_13g10290	Cluster 11	77.072	5.97503	7.91271	11.0113
FxaC_13g10730	Cluster 11	12.9247	0	0.118047	0.172257
FxaC_13g10760	Cluster 11	2.49052	0.0978706	0.070278	0.0274398
FxaC_13g10950	Cluster 11	19.6759	0.0532752	0.146874	0.0562735
FxaC_13g11160	Cluster 11	11.646	0.681761	0.494932	0.179393
FxaC_13g11300	Cluster 11	3.02881	0.040184	0.0431255	0.0410667
FxaC_13g11720	Cluster 11	9.37263	1.04328	0	0	LBD42	LOB domain-containing protein 42
FxaC_13g11770	Cluster 11	22.9427	0.641061	0.241922	0.872057	RBCS1A	ribulose bisphosphate carboxylase small chain 1A
FxaC_13g13440	Cluster 11	12.1501	0.0567252	0.0761626	0.156957	RSH	ROOT-SHOOT-HYPOCOTYL DEFECTIVE
FxaC_13g14030	Cluster 11	7.80644	0.604588	0.230119	0.939119	TOM40	translocase of the outer mitochondrial membrane 40
FxaC_13g14060	Cluster 11	115.953	11.695	4.76555	1.18978	DIR1	DEFECTIVE IN INDUCED RESISTANCE 1
FxaC_13g14420	Cluster 11	7.13501	0	0.011514	0	PME61	pectin methylesterase 61
FxaC_13g15290	Cluster 11	18.551	0.101026	0	0.0341278	PME61	pectin methylesterase 61
FxaC_13g16170	Cluster 11	4.49831	0.0666711	0.0397507	0.0130914
FxaC_13g16171	Cluster 11	23.7847	0.144346	0.195452	0.433835
FxaC_13g16180	Cluster 11	36.9088	0.323004	0.447157	0.107755
FxaC_13g16630	Cluster 11	1.45563	0.0943037	0.0219313	0.0184673	DXS1	1-deoxy-D-xylulose 5-phosphate (DXP) synthase 1
FxaC_13g16860	Cluster 11	20.5084	1.07732	3.11356	1.69076	DMP2	DUF679 domain membrane protein 2
FxaC_13g17081	Cluster 11	13.5775	0.754685	0.448473	0.500388
FxaC_13g17780	Cluster 11	1.33636	0.0102123	0.0132733	0.0784819
FxaC_13g17790	Cluster 11	3.40525	0.220384	0.0497867	0.12329
FxaC_13g17810	Cluster 11	1.89555	0.00928941	0.0646973	0.00983315
FxaC_13g17880	Cluster 11	7.70955	0.265107	0.091651	0.340174
FxaC_13g18980	Cluster 11	5.64645	0.380938	0.110715	0.152708
FxaC_13g19370	Cluster 11	5.64091	0.029247	0	0.125258
FxaC_13g19690	Cluster 11	4.92551	0.236189	0.538271	0.227149
FxaC_13g19700	Cluster 11	29.6264	0.651747	0.408638	0.190942
FxaC_13g19770	Cluster 11	1.8386	0.00999978	0.106546	0.189925	PHT2;1	phosphate transporter 2;1
FxaC_13g20030	Cluster 11	118.862	5.92044	6.39307	7.18399
FxaC_13g20040	Cluster 11	8.23979	0.0506185	0.0128673	0.025426	CYP86C1	cytochrome P450, family 86, subfamily C, polypeptide 1
FxaC_13g20510	Cluster 11	16.0883	1.1801	1.9058	3.02059	DIS1	DISTORTED TRICHOMES 1
FxaC_13g20590	Cluster 11	2.74561	0.0464009	0.0865878	0.130479
FxaC_13g20710	Cluster 11	3.63992	0.260482	0.198851	0.372673
FxaC_13g20740	Cluster 11	7.04989	0.18877	0.319179	0.429318
FxaC_13g20920	Cluster 11	6.45841	0.395641	0.579584	0.254356
FxaC_13g21130	Cluster 11	2.65531	0.072223	0.0107538	0.0528529	POLA2	DNA polymerase alpha 2
FxaC_13g21340	Cluster 11	12.2653	0.355874	0.691941	0.842936	LOX6	lipoxygenase 6
FxaC_13g21470	Cluster 11	9.27523	0.0272798	0.0193413	0.00923366
FxaC_13g21510	Cluster 11	5.80872	0	0	0.0332787
FxaC_13g21520	Cluster 11	4.68141	0.0978078	0.176071	0.293912	KNF	KNOPF
FxaC_13g22010	Cluster 11	5.80062	0.118843	0.6046	0.240794
FxaC_13g22210	Cluster 11	245.045	18.8724	28.9605	35.1279	2020-09-03	SEPALLATA3
FxaC_13g22842	Cluster 11	60.1672	2.30079	1.57895	4.4425
FxaC_13g23280	Cluster 11	127.693	2.11158	0.53942	0.381255	IRX10
FxaC_13g23320	Cluster 11	6.25516	0.064083	0.0966794	0.373867
FxaC_13g23370	Cluster 11	4.76774	0.0408734	0.0109477	0.053875
FxaC_13g23530	Cluster 11	4.88806	0.153365	0.0817564	0.133078
FxaC_13g23670	Cluster 11	7.31739	0.478358	0.393978	1.52615
FxaC_13g23960	Cluster 11	15.2042	0.731	0.771134	1.20535
FxaC_13g24030	Cluster 11	2.64392	0.129868	0.116202	0.471766
FxaC_13g24040	Cluster 11	7.01359	0.30167	0.0699368	0.266982
FxaC_13g24050	Cluster 11	8.80565	0.637699	0.402707	0.298961
FxaC_13g24080	Cluster 11	37.44	0.756339	2.22926	0.803151
FxaC_13g24100	Cluster 11	116.362	0.26717	1.32025	0.351
FxaC_13g24300	Cluster 11	13.7159	0.905967	0.0578212	0.107819
FxaC_13g24410	Cluster 11	57.8099	3.42362	0.768727	0.720265
FxaC_13g24560	Cluster 11	0.651941	0.00454397	0.0344338	0.060684
FxaC_13g24610	Cluster 11	546.868	17.9454	1.28165	1.16501
FxaC_13g25031	Cluster 11	4.68462	0.054959	0.124635	0.121237
FxaC_13g25370	Cluster 11	59.2038	4.54028	3.69819	8.32804
FxaC_13g25540	Cluster 11	969.48	1.29094	0.938367	1.06449
FxaC_13g25560	Cluster 11	42.097	2.41128	4.87492	10.3041
FxaC_13g25590	Cluster 11	28.3083	1.85809	0.145265	0.153601
FxaC_13g25750	Cluster 11	28.4598	0.09983	0.0196995	0
FxaC_13g25952	Cluster 11	2.60131	0.103728	0.0181965	0.161188
FxaC_13g25990	Cluster 11	6.62301	0.204711	0	0
FxaC_13g26010	Cluster 11	51.3097	2.20075	6.51724	9.8742
FxaC_13g26100	Cluster 11	202.287	12.6274	7.08369	10.0746
FxaC_13g26760	Cluster 11	144.861	3.65423	0.397319	0.771044
FxaC_13g26840	Cluster 11	1.66615	0.0355978	0.0789922	0.0900567
FxaC_13g26960	Cluster 11	1.86985	0.097156	0.094968	0.525561
FxaC_13g27130	Cluster 11	101.674	7.59004	12.5676	7.39258
FxaC_13g27310	Cluster 11	5.22055	0.196855	0.446744	0.26921
FxaC_13g27430	Cluster 11	3.99889	0	0.437529	0.176134
FxaC_13g27900	Cluster 11	2.9901	0.0465682	0.0683066	0.0612255
FxaC_13g28170	Cluster 11	2.07854	0.130942	0.155784	0.267348
FxaC_13g28210	Cluster 11	5.64385	0.466548	0	0
FxaC_13g28680	Cluster 11	3.19129	0.105676	0.099338	0.0718111
FxaC_13g29350	Cluster 11	4.51575	0.0259949	0	0.0655869
FxaC_13g29480	Cluster 11	0.706703	0.0151256	0.0279011	0.0817439
FxaC_13g29510	Cluster 11	142.546	7.09448	1.46271	1.60986
FxaC_13g30000	Cluster 11	6.55435	0.316222	0.452518	0.734599
FxaC_13g30140	Cluster 11	20.5834	0.155345	0.499544	2.31561
FxaC_13g30480	Cluster 11	1.48141	0	0	0
FxaC_13g30501	Cluster 11	4.29868	0.165132	0.0560436	0.149177
FxaC_13g30650	Cluster 11	3.82133	0.201674	0.143185	1.18221
FxaC_13g30780	Cluster 11	272.761	10.8221	5.35172	9.84249
FxaC_13g31030	Cluster 11	2.37253	0	0	0
FxaC_13g31420	Cluster 11	19.7662	0.0807975	0.068078	0.0927777
FxaC_13g31510	Cluster 11	18.1945	0.833796	1.48175	3.166
FxaC_13g32890	Cluster 11	175.894	20.5562	12.5467	4.05337
FxaC_13g32930	Cluster 11	5.08609	0.201247	0.528323	0.841613
FxaC_13g33000	Cluster 11	27.9251	0.749227	0.44102	0.263199
FxaC_13g33230	Cluster 11	76.5613	6.29642	13.4009	21.9589
FxaC_13g33250	Cluster 11	3.03012	0.0498501	0.0253439	0.0373201
FxaC_13g33410	Cluster 11	2.57196	0.0849277	0.121535	0.170205
FxaC_13g34270	Cluster 11	6.79361	0.160638	0.164633	0.233748
FxaC_13g34560	Cluster 11	19.2223	1.555	0.518436	0.639282
FxaC_13g34610	Cluster 11	3.84088	0.16967	0.54946	0.927481
[truncated: 8,777 more rows]
