# Supplementary material for: Reannotation of the cultivated strawberry genome and establishment of a strawberry genome database
Source: Hortic Res. 2021 Mar 1;8:41. doi: 10.1038/s41438-021-00476-4 (PMC7917095; doi:10.1038/s41438-021-00476-4)
Supplement: Supplementary file 13 — Dataset 12 [file 41438_2021_476_MOESM13_ESM.xlsx]

## Sheet: Cluster 1
Class	GO_Name	GO_ID	GO_Level	P_value	EnrichmentScore	HitsGenesCountsInSelectedSet	HitsGenesCountsInBackground	AllGenesCountsInSelectedSet	AllGenesCountsInBackground	GenesOfSelectedSetInGOterm	corrected p-value(BH method)
Molecular function	transporter activity	GO:0005215	2	1.06e-05	4.06736	12	791	28	7507	FxaC_18g21450,FxaC_5g03541,FxaC_21g62650,FxaC_15g35300,FxaC_18g08640,FxaC_17g29930,FxaC_17g38770,FxaC_21g42400,FxaC_18g08440,FxaC_19g07210,FxaC_8g17321,FxaC_16g05050,	0.0001166
Cellular component	plasma membrane	GO:0005886	3	0.00451613	1.96787	16	3056	51	19169	FxaC_18g21450,FxaC_5g03541,FxaC_13g33080,FxaC_21g62650,FxaC_5g21751,FxaC_15g35300,FxaC_14g06790,FxaC_2g06020,FxaC_18g08640,FxaC_17g29930,FxaC_17g38770,FxaC_22g04650,FxaC_11g34990,FxaC_19g07210,FxaC_8g17321,FxaC_16g05050,	0.0812903
Cellular component	membrane	GO:0016020	2	0.0225217	1.38657	27	7319	51	19169	FxaC_18g21450,FxaC_5g03541,FxaC_18g24390,FxaC_13g33080,FxaC_11g29790,FxaC_21g62650,FxaC_5g21751,FxaC_15g35300,FxaC_17g28990,FxaC_13g11382,FxaC_14g06790,FxaC_16g01770,FxaC_2g06020,FxaC_18g08640,FxaC_17g29930,FxaC_17g38770,FxaC_3g19460,FxaC_21g42400,FxaC_5g12340,FxaC_11g07700,FxaC_22g04650,FxaC_11g34990,FxaC_19g07210,FxaC_8g17321,FxaC_17g37080,FxaC_15g18930,FxaC_16g05050,	0.202696
Biological process	transport	GO:0006810	4	3.56865e-05	3.20356	14	1455	34	11320	FxaC_18g21450,FxaC_5g03541,FxaC_21g62650,FxaC_15g35300,FxaC_4g09470,FxaC_18g08640,FxaC_17g29930,FxaC_17g38770,FxaC_21g42400,FxaC_18g08440,FxaC_12g34740,FxaC_19g07210,FxaC_8g17321,FxaC_16g05050,	0.00107059
Biological process	response to endogenous stimulus	GO:0009719	3	0.00140938	2.71085	11	1351	34	11320	FxaC_18g21450,FxaC_13g33080,FxaC_21g62650,FxaC_15g35300,FxaC_17g01530,FxaC_17g29930,FxaC_17g38770,FxaC_3g19460,FxaC_18g45220,FxaC_12g34740,FxaC_16g05050,	0.0211407

## Sheet: Cluster 2
Class	GO_Name	GO_ID	GO_Level	P_value	EnrichmentScore	HitsGenesCountsInSelectedSet	HitsGenesCountsInBackground	AllGenesCountsInSelectedSet	AllGenesCountsInBackground	GenesOfSelectedSetInGOterm	corrected p-value(BH method)
Molecular function	DNA-binding transcription factor activity	GO:0003700	3	0.0194351	1.68585	16	1397	51	7507	FxaC_15g11000,FxaC_21g47390,FxaC_8g06160,FxaC_7g19110,FxaC_22g46410,FxaC_22g45010,FxaC_17g21070,FxaC_23g42530,FxaC_10g17571,FxaC_18g26820,FxaC_22g47390,FxaC_9g11841,FxaC_18g42300,FxaC_7g30700,FxaC_5g17330,FxaC_23g23920,	0.291527
Molecular function	DNA binding	GO:0003677	5	0.038998	2.18299	7	472	51	7507	FxaC_15g11000,FxaC_7g19110,FxaC_22g45010,FxaC_10g17571,FxaC_6g04110,FxaC_5g17330,FxaC_22g27170,	0.292485
Cellular component	vacuole	GO:0005773	6	0.00350612	2.18392	15	1135	116	19169	FxaC_16g03170,FxaC_6g35691,FxaC_23g11320,FxaC_23g01510,FxaC_8g05291,FxaC_15g40770,FxaC_5g10010,FxaC_2g20080,FxaC_6g30460,FxaC_18g36610,FxaC_2g02890,FxaC_21g33790,FxaC_10g15070,FxaC_7g42940,FxaC_22g07250,	0.0806408
Biological process	response to abiotic stimulus	GO:0009628	3	1.27861e-05	2.22655	28	2005	71	11320	FxaC_15g11000,FxaC_16g03170,FxaC_22g59900,FxaC_12g17040,FxaC_22g07420,FxaC_16g05540,FxaC_20g11200,FxaC_23g11320,FxaC_23g09450,FxaC_23g36470,FxaC_22g16870,FxaC_6g02500,FxaC_10g43800,FxaC_10g16580,FxaC_22g45010,FxaC_13g02910,FxaC_10g17571,FxaC_17g18720,FxaC_21g33790,FxaC_14g37980,FxaC_21g31610,FxaC_7g30700,FxaC_14g02620,FxaC_4g10920,FxaC_22g27060,FxaC_21g19690,FxaC_23g34800,FxaC_12g44430,	0.00039637
Biological process	lipid metabolic process	GO:0006629	4	0.0154082	2.30326	9	623	71	11320	FxaC_16g05540,FxaC_15g40770,FxaC_5g13560,FxaC_10g16580,FxaC_7g43140,FxaC_6g27030,FxaC_14g37980,FxaC_17g50280,FxaC_12g44430,	0.238827
Biological process	cell communication	GO:0007154	3	0.0154233	1.92449	13	1077	71	11320	FxaC_16g03170,FxaC_22g59900,FxaC_23g11320,FxaC_15g40770,FxaC_7g19110,FxaC_10g43800,FxaC_10g16580,FxaC_22g45010,FxaC_7g43140,FxaC_21g33790,FxaC_7g30700,FxaC_5g17330,FxaC_23g34800,	0.159374
Biological process	response to stress	GO:0006950	3	0.0288314	1.44942	24	2640	71	11320	FxaC_20g07490,FxaC_16g03170,FxaC_12g17040,FxaC_22g07420,FxaC_23g11320,FxaC_23g09450,FxaC_15g40770,FxaC_23g36470,FxaC_2g20080,FxaC_6g02500,FxaC_10g43800,FxaC_10g16580,FxaC_22g45010,FxaC_13g02910,FxaC_10g17571,FxaC_17g18720,FxaC_21g33790,FxaC_17g08970,FxaC_21g31610,FxaC_7g30700,FxaC_21g50360,FxaC_6g04110,FxaC_22g27060,FxaC_12g44430,	0.223444
Biological process	signal transduction	GO:0007165	5	0.0390209	1.87132	10	852	71	11320	FxaC_16g03170,FxaC_22g59900,FxaC_15g40770,FxaC_7g19110,FxaC_10g16580,FxaC_22g45010,FxaC_7g43140,FxaC_7g30700,FxaC_5g17330,FxaC_23g34800,	0.24193

## Sheet: Cluster 3
Class	GO_Name	GO_ID	GO_Level	P_value	EnrichmentScore	HitsGenesCountsInSelectedSet	HitsGenesCountsInBackground	AllGenesCountsInSelectedSet	AllGenesCountsInBackground	GenesOfSelectedSetInGOterm	corrected p-value(BH method)
Molecular function	obsolete signal transducer activity	GO:0004871	0	0.00711333	4.09547	5	195	47	7507	FxaC_6g36780,FxaC_23g58640,FxaC_5g03900,FxaC_17g21180,FxaC_8g00680,	0.12804
Cellular component	plastid	GO:0009536	6	0.0150359	1.39532	37	4621	110	19169	FxaC_22g65321,FxaC_1g14750,FxaC_20g08140,FxaC_10g13210,FxaC_15g35310,FxaC_7g39150,FxaC_20g13641,FxaC_7g09420,FxaC_20g02750,FxaC_9g10180,FxaC_17g02850,FxaC_2g18700,FxaC_22g68210,FxaC_22g47870,FxaC_6g10100,FxaC_21g12160,FxaC_4g26620,FxaC_21g47690,FxaC_1g12380,FxaC_10g18540,FxaC_19g27740,FxaC_11g14500,FxaC_5g28710,FxaC_18g33230,FxaC_22g52851,FxaC_18g42480,FxaC_13g10840,FxaC_16g28170,FxaC_11g12960,Fx…	0.330791
Cellular component	thylakoid	GO:0009579	4	0.0403422	1.87987	10	927	110	19169	FxaC_22g65321,FxaC_20g08140,FxaC_10g13210,FxaC_7g39150,FxaC_9g10180,FxaC_22g68210,FxaC_6g10100,FxaC_21g47690,FxaC_11g14500,FxaC_23g29360,	0.295843
Cellular component	cell wall	GO:0005618	4	0.0463525	2.0088	8	694	110	19169	FxaC_22g06470,FxaC_7g29460,FxaC_14g28010,FxaC_22g69830,FxaC_21g47690,FxaC_8g15420,FxaC_3g06390,FxaC_1g06260,	0.254939
Cellular component	external encapsulating structure	GO:0030312	3	0.0470011	2.00303	8	696	110	19169	FxaC_22g06470,FxaC_7g29460,FxaC_14g28010,FxaC_22g69830,FxaC_21g47690,FxaC_8g15420,FxaC_3g06390,FxaC_1g06260,	0.206805
Biological process	signal transduction	GO:0007165	5	0.00147386	2.65728	12	852	60	11320	FxaC_6g36780,FxaC_23g58640,FxaC_20g08140,FxaC_5g03900,FxaC_15g05780,FxaC_21g14480,FxaC_4g13690,FxaC_17g21180,FxaC_8g00680,FxaC_1g07670,FxaC_22g69290,FxaC_10g18270,	0.0530589
Biological process	cell communication	GO:0007154	3	0.00362997	2.27731	13	1077	60	11320	FxaC_6g36780,FxaC_23g58640,FxaC_20g08140,FxaC_5g03900,FxaC_17g01690,FxaC_15g05780,FxaC_21g14480,FxaC_4g13690,FxaC_17g21180,FxaC_8g00680,FxaC_1g07670,FxaC_22g69290,FxaC_10g18270,	0.0653395
Biological process	regulation of gene expression, epigenetic	GO:0040029	7	0.0122089	3.6143	5	261	60	11320	FxaC_17g11450,FxaC_17g01690,FxaC_2g33390,FxaC_1g07550,FxaC_17g47140,	0.146507
Biological process	anatomical structure morphogenesis	GO:0009653	3	0.0258581	1.99436	10	946	60	11320	FxaC_6g36780,FxaC_5g03900,FxaC_20g13641,FxaC_8g00680,FxaC_3g17790,FxaC_6g19200,FxaC_18g33230,FxaC_22g69290,FxaC_19g41540,FxaC_1g08690,	0.232723
Biological process	cell growth	GO:0016049	3	0.0352136	2.74225	5	344	60	11320	FxaC_6g36780,FxaC_5g03900,FxaC_8g00680,FxaC_6g19200,FxaC_1g08690,	0.253538
Biological process	cellular component organization	GO:0016043	3	0.0402893	1.56408	16	1930	60	11320	FxaC_6g36780,FxaC_23g15940,FxaC_5g03900,FxaC_17g11450,FxaC_20g13641,FxaC_17g01690,FxaC_6g10100,FxaC_21g14480,FxaC_8g00680,FxaC_21g55770,FxaC_6g19200,FxaC_1g07550,FxaC_18g33230,FxaC_19g41540,FxaC_10g18270,FxaC_1g08690,	0.241736

## Sheet: Cluster 4
Class	GO_Name	GO_ID	GO_Level	P_value	EnrichmentScore	HitsGenesCountsInSelectedSet	HitsGenesCountsInBackground	AllGenesCountsInSelectedSet	AllGenesCountsInBackground	GenesOfSelectedSetInGOterm	corrected p-value(BH method)
Cellular component	peroxisome	GO:0005777	7	5.01431e-05	6.0772	8	341	74	19169	FxaC_13g33030,FxaC_18g38560,FxaC_19g08030,FxaC_2g28620,FxaC_14g24010,FxaC_17g11920,FxaC_15g22310,FxaC_14g18490,	0.000852432
Cellular component	endoplasmic reticulum	GO:0005783	6	0.0431014	2.02573	8	1023	74	19169	FxaC_14g05110,FxaC_22g54150,FxaC_1g16780,FxaC_2g20900,FxaC_13g05770,FxaC_7g25400,FxaC_4g22660,FxaC_16g27080,	0.366362
Biological process	lipid metabolic process	GO:0006629	4	0.0002738	3.44606	11	623	58	11320	FxaC_12g45210,FxaC_15g34450,FxaC_13g33030,FxaC_10g02100,FxaC_2g28620,FxaC_13g48790,FxaC_20g15750,FxaC_14g24010,FxaC_7g36340,FxaC_15g22310,FxaC_21g66530,	0.00930919

## Sheet: Cluster 5
Class	GO_Name	GO_ID	GO_Level	P_value	EnrichmentScore	HitsGenesCountsInSelectedSet	HitsGenesCountsInBackground	AllGenesCountsInSelectedSet	AllGenesCountsInBackground	GenesOfSelectedSetInGOterm	corrected p-value(BH method)
Molecular function	binding	GO:0005488	2	0.0394625	1.50052	17	2025	42	7507	FxaC_13g24380,FxaC_13g26650,FxaC_2g33810,FxaC_13g26641,FxaC_7g06020,FxaC_11g19780,FxaC_9g32860,FxaC_12g28820,FxaC_10g19730,FxaC_8g18300,FxaC_4g34300,FxaC_12g29310,FxaC_8g31560,FxaC_2g00731,FxaC_6g07620,FxaC_10g19130,FxaC_9g49670,	0.184158
Biological process	response to stress	GO:0006950	3	0.0104925	1.55358	25	2640	69	11320	FxaC_4g28980,FxaC_13g26410,FxaC_12g35650,FxaC_22g20980,FxaC_15g24520,FxaC_7g06020,FxaC_21g24180,FxaC_2g16210,FxaC_20g11130,FxaC_11g01140,FxaC_15g17880,FxaC_16g15210,FxaC_2g04790,FxaC_5g10040,FxaC_16g13340,FxaC_6g30440,FxaC_17g15380,FxaC_6g40040,FxaC_8g31560,FxaC_22g29180,FxaC_10g02800,FxaC_6g07620,FxaC_23g02800,FxaC_9g49670,FxaC_7g36181,	0.346253

## Sheet: Cluster 6
Class	GO_Name	GO_ID	GO_Level	P_value	EnrichmentScore	HitsGenesCountsInSelectedSet	HitsGenesCountsInBackground	AllGenesCountsInSelectedSet	AllGenesCountsInBackground	GenesOfSelectedSetInGOterm	corrected p-value(BH method)
Biological process	response to abiotic stimulus	GO:0009628	3	0.0023608	2.11721	15	2005	40	11320	FxaC_7g38270,FxaC_17g15460,FxaC_18g26210,FxaC_12g47600,FxaC_15g12240,FxaC_20g14700,FxaC_11g20781,FxaC_17g24180,FxaC_6g41680,FxaC_8g09940,FxaC_5g34350,FxaC_18g31780,FxaC_19g11130,FxaC_5g01690,FxaC_18g35330,	0.0708241

## Sheet: Cluster 7
Class	GO_Name	GO_ID	GO_Level	P_value	EnrichmentScore	HitsGenesCountsInSelectedSet	HitsGenesCountsInBackground	AllGenesCountsInSelectedSet	AllGenesCountsInBackground	GenesOfSelectedSetInGOterm	corrected p-value(BH method)
Molecular function	DNA-binding transcription factor activity	GO:0003700	3	0.00457243	2.89351	7	1397	13	7507	FxaC_13g44550,FxaC_22g55300,FxaC_13g18211,FxaC_17g02071,FxaC_21g46310,FxaC_13g12771,FxaC_15g10760,	0.0274346
Cellular component	vacuole	GO:0005773	6	0.00837763	2.95557	7	1135	40	19169	FxaC_12g08350,FxaC_13g30210,FxaC_6g32570,FxaC_9g10190,FxaC_1g16170,FxaC_10g42740,FxaC_11g39780,	0.150797
Cellular component	thylakoid	GO:0009579	4	0.0424477	2.58482	5	927	40	19169	FxaC_1g04910,FxaC_12g40801,FxaC_12g40800,FxaC_4g38180,FxaC_20g00240,	0.382029
Biological process	biosynthetic process	GO:0009058	3	0.0112067	1.82974	12	3712	20	11320	FxaC_13g44550,FxaC_12g08350,FxaC_22g55300,FxaC_13g18211,FxaC_17g02071,FxaC_9g10190,FxaC_17g00940,FxaC_21g46310,FxaC_13g12771,FxaC_15g10760,FxaC_10g42740,FxaC_11g39780,	0.0952567

## Sheet: Cluster 8
Class	GO_Name	GO_ID	GO_Level	P_value	EnrichmentScore	HitsGenesCountsInSelectedSet	HitsGenesCountsInBackground	AllGenesCountsInSelectedSet	AllGenesCountsInBackground	GenesOfSelectedSetInGOterm	corrected p-value(BH method)
Biological process	response to biotic stimulus	GO:0009607	3	0.0229702	2.98146	5	791	24	11320	FxaC_17g37790,FxaC_1g40500,FxaC_14g30690,FxaC_3g35160,FxaC_15g12650,	0.712077
Biological process	response to external stimulus	GO:0009605	3	0.0306166	2.43966	6	1160	24	11320	FxaC_17g37790,FxaC_1g40500,FxaC_14g30690,FxaC_3g35160,FxaC_15g12650,FxaC_20g03280,	0.474558

## Sheet: Cluster 9
Class	GO_Name	GO_ID	GO_Level	P_value	EnrichmentScore	HitsGenesCountsInSelectedSet	HitsGenesCountsInBackground	AllGenesCountsInSelectedSet	AllGenesCountsInBackground	GenesOfSelectedSetInGOterm	corrected p-value(BH method)
Cellular component	peroxisome	GO:0005777	7	0.00706904	3.14799	7	341	125	19169	FxaC_7g38040,FxaC_3g07180,FxaC_11g39552,FxaC_6g41360,FxaC_1g07320,FxaC_12g44600,FxaC_6g40220,	0.155519
Biological process	response to stress	GO:0006950	3	0.000261228	1.69729	38	2640	96	11320	FxaC_20g24830,FxaC_2g21930,FxaC_11g06440,FxaC_17g52060,FxaC_18g05330,FxaC_4g17410,FxaC_3g07180,FxaC_19g17070,FxaC_15g24650,FxaC_7g33200,FxaC_4g26950,FxaC_13g37530,FxaC_7g23650,FxaC_14g22290,FxaC_19g30920,FxaC_1g07320,FxaC_5g12120,FxaC_2g37850,FxaC_17g25070,FxaC_11g02530,FxaC_4g24740,FxaC_8g00180,FxaC_8g13250,FxaC_6g37370,FxaC_22g12500,FxaC_18g20640,FxaC_3g07320,FxaC_17g05030,FxaC_17g30000,FxaC_3g…	0.00966542
Biological process	metabolic process	GO:0008152	2	0.00461252	1.18934	76	7535	96	11320	FxaC_20g24830,FxaC_12g22310,FxaC_2g21930,FxaC_10g27951,FxaC_9g42730,FxaC_1g13770,FxaC_21g53820,FxaC_5g11830,FxaC_12g44360,FxaC_4g24370,FxaC_11g06440,FxaC_22g17690,FxaC_5g38180,FxaC_15g00250,FxaC_12g22460,FxaC_7g38040,FxaC_22g05120,FxaC_17g52060,FxaC_18g05330,FxaC_13g23000,FxaC_4g17410,FxaC_6g27660,FxaC_3g07180,FxaC_15g24650,FxaC_4g04450,FxaC_7g35960,FxaC_21g06770,FxaC_24g00260,FxaC_3g13680,FxaC_7…	0.0853317

## Sheet: Cluster 10
Class	GO_Name	GO_ID	GO_Level	P_value	EnrichmentScore	HitsGenesCountsInSelectedSet	HitsGenesCountsInBackground	AllGenesCountsInSelectedSet	AllGenesCountsInBackground	GenesOfSelectedSetInGOterm	corrected p-value(BH method)
Molecular function	DNA-binding transcription factor activity	GO:0003700	3	0.0122801	1.95406	12	1397	33	7507	FxaC_10g27950,FxaC_4g35190,FxaC_14g10981,FxaC_19g01750,FxaC_16g20840,FxaC_1g01060,FxaC_2g06600,FxaC_23g49640,FxaC_20g02000,FxaC_11g24780,FxaC_9g27090,FxaC_2g04050,	0.110521
Cellular component	peroxisome	GO:0005777	7	0.000186579	5.05295	8	341	89	19169	FxaC_21g12550,FxaC_12g08540,FxaC_2g02210,FxaC_7g36410,FxaC_21g56890,FxaC_8g11600,FxaC_21g55720,FxaC_4g19540,	0.00410474
Biological process	response to endogenous stimulus	GO:0009719	3	0.00952432	2.01716	13	1351	54	11320	FxaC_4g35190,FxaC_11g04050,FxaC_19g01750,FxaC_6g28730,FxaC_2g21090,FxaC_1g01060,FxaC_2g06600,FxaC_3g12030,FxaC_20g02000,FxaC_20g38120,FxaC_10g00510,FxaC_19g37090,FxaC_2g04050,	0.28573
Biological process	response to stress	GO:0006950	3	0.0323966	1.5087	19	2640	54	11320	FxaC_1g35690,FxaC_4g35190,FxaC_6g28730,FxaC_2g21090,FxaC_18g40930,FxaC_14g18760,FxaC_1g01060,FxaC_2g06600,FxaC_18g04750,FxaC_3g12030,FxaC_2g02210,FxaC_5g00031,FxaC_11g13770,FxaC_17g52790,FxaC_3g38690,FxaC_20g38120,FxaC_20g29790,FxaC_19g37090,FxaC_2g04050,	0.485948
Biological process	catabolic process	GO:0009056	3	0.0402968	1.92911	9	978	54	11320	FxaC_6g01640,FxaC_14g12280,FxaC_21g56890,FxaC_7g01240,FxaC_5g13141,FxaC_8g38070,FxaC_21g55720,FxaC_5g41680,FxaC_4g19540,	0.402968

[truncated: 2 more sheets: Cluster 11, Cluster 12]
